# Supplementary material for: Revealing the Effects of Zinc Sulphate Treatment on Melatonin Synthesis and Regulatory Gene Expression in Germinating Hull-Less Barley through Transcriptomic Analysis
Source: Genes (Basel). 2024 Aug 15;15(8):1077. doi: 10.3390/genes15081077 (PMC11354046; doi:10.3390/genes15081077)
Supplement: Supplementary file 1 [file genes-15-01077-s001.zip › Supplementary tables/Table S1.xlsx]

## Sheet: Sheet1
Gene_ID	S_1:read count	S_1:fpkm	S_2:read count	S_2:fpkm	S_3:read count	S_3:fpkm	C_1:read count	C_1:fpkm	C_2:read count	C_2:fpkm	C_3:read count	C_3:fpkm	Z1_1:read count	Z1_1:fpkm	Z1_2:read count	Z1_2:fpkm	Z1_3:read count	Z1_3:fpkm	Z2_1:read count	Z2_1:fpkm	Z2_2:read count	Z2_2:fpkm	Z2_3:read count	Z2_3:fpkm	Chromosome	Start Site	End Site	Direction	Length	Name	GO	KEGG	Swissprot	NR	BP	CC	MF	Pathway
HORVU.MOREX.r2.1HG0000010.1	0	0	0	0	0	0	0	0	0	0	3	0.387977	1	0.135968	0	0	0	0	2	0.272093	1	0.123166	2	0.259109	contig8	944163	944868	-	402	-	-	-	-	KAE8821765.1 Chaperone protein dnaJ 10 [Hordeum vulgare]	-	-	-	-
HORVU.MOREX.r2.1HG0000030.1	0	0	1	0.0375425	1	0.0356398	492	16.3056	1299	43.7217	1129	36.2766	804	27.1606	1170	36.2058	31	0.933778	1083	36.607	586	17.9323	1025	32.9932	contig8	923019	926704	-	1618	-	-	-	sp|Q9LUC6|C7A14_ARATH Cytochrome P450 72A14 OS=Arabidopsis thaliana OX=3702 GN=CYP72A14 PE=2 SV=1	KAE8821763.1 cytochrome P450 72A15-like [Hordeum vulgare]	-	-	-	-
HORVU.MOREX.r2.1HG0000040.1	441	18.614	218	9.43171	236	9.69301	214	8.17329	221	8.57218	327	12.1085	299	11.6404	437	15.5842	110	3.81844	248	9.66048	259	9.13374	164	6.08354	contig8	917257	919906	-	1404	-	-	-	sp|Q84WN0|Y4920_ARATH Uncharacterized protein At4g37920 OS=Arabidopsis thaliana OX=3702 GN=At4g37920 PE=2 SV=2	BAJ96790.1 predicted protein [Hordeum vulgare subsp. vulgare] &gt;BAK08339.1 predicted protein [Hordeum vulgare subsp. vulgare]	-	-	-	-
HORVU.MOREX.r2.1HG0000050.1	191	6.20549	103	3.43015	93	2.94017	1034	30.3981	1346	40.1871	1265	36.0559	998	29.9067	1160	31.8422	373	9.96654	900	26.9856	1266	34.3657	1252	35.7486	contig8	913000	916059	+	1824	-	GO:0000166;GO:0003674;GO:0003824;GO:0004672;GO:0004674;GO:0004675;GO:0004888;GO:0005488;GO:0005515;GO:0005524;GO:0005575;GO:0005623;GO:0005886;GO:0006464;GO:0006468;GO:0006793;GO:0006796;GO:0006807;GO:0007154;GO:0007165;GO:0007166;GO:0007167;GO:0007178;GO:0008144;GO:0008150;GO:0008152;GO:0009987;GO:0016020;GO:0016021;GO:0016301;GO:0016310;GO:0016740;GO:0016772;GO:0016773;GO:0017076;GO:0019199;GO:…	-	sp|Q9FFW5|PERK8_ARATH Proline-rich receptor-like protein kinase PERK8 OS=Arabidopsis thaliana OX=3702 GN=PERK8 PE=1 SV=1	KAE8821761.1 putative serine/threonine-protein kinase [Hordeum vulgare]	GO:0006464//cellular protein modification process;GO:0006468//protein phosphorylation;GO:0006793//phosphorus metabolic process;GO:0006796//phosphate-containing compound metabolic process;GO:0006807//nitrogen compound metabolic process;GO:0007154//cell communication;GO:0007165//signal transduction;GO:0007166//cell surface receptor signaling pathway;GO:0007167//enzyme linked receptor protein signal…	GO:0005575//cellular_component;GO:0005623//obsolete cell;GO:0005886//plasma membrane;GO:0016020//membrane;GO:0016021//integral component of membrane;GO:0031224//intrinsic component of membrane;GO:0044425//obsolete membrane part;GO:0044464//obsolete cell part;GO:0071944//cell periphery;	GO:0000166//nucleotide binding;GO:0003674//molecular_function;GO:0003824//catalytic activity;GO:0004672//protein kinase activity;GO:0004674//protein serine/threonine kinase activity;GO:0004675//transmembrane receptor protein serine/threonine kinase activity;GO:0004888//transmembrane signaling receptor activity;GO:0005488//binding;GO:0005515//protein binding;GO:0005524//ATP binding;GO:0008144//obs…	-
HORVU.MOREX.r2.1HG0000060.1	1647	252.203	1735	272.326	1530	227.979	1504	208.395	1940	272.996	2219	298.097	2796	394.901	3171	410.257	1873	235.878	2747	388.205	2104	269.185	2021	271.979	contig8	907151	908382	+	387	-	-	K07466	sp|O49453|Y4844_ARATH Uncharacterized protein At4g28440 OS=Arabidopsis thaliana OX=3702 GN=At4g28440 PE=1 SV=1	KAE8821760.1 hypothetical protein D1007_00168 [Hordeum vulgare] &gt;BAJ89522.1 predicted protein [Hordeum vulgare subsp. vulgare] &gt;BAK02042.1 predicted protein [Hordeum vulgare subsp. vulgare]	-	-	-	ko03460(Fanconi anemia pathway);ko03440(Homologous recombination);ko03430(Mismatch repair);ko03420(Nucleotide excision repair);ko03030(DNA replication)
HORVU.MOREX.r2.1HG0000070.1	405	10.7385	92	2.50041	158	4.07656	1060	25.4319	602	14.6685	769	17.8879	769	18.8066	765	17.1378	154	3.35818	664	16.2482	599	13.2698	700	16.3117	contig8	892550	898654	+	2235	-	-	-	-	BAK03769.1 predicted protein [Hordeum vulgare subsp. vulgare]	-	-	-	-
HORVU.MOREX.r2.1HG0000080.1	377	19.5977	237	12.6283	237	11.9883	208	9.78383	342	16.3376	407	18.561	375	17.98	473	20.7743	182	7.78085	479	22.9797	293	12.7256	328	14.9847	contig8	875688	878215	-	1140	-	GO:0003674;GO:0003824;GO:0004842;GO:0005488;GO:0005575;GO:0006464;GO:0006508;GO:0006511;GO:0006807;GO:0007154;GO:0007165;GO:0008150;GO:0008152;GO:0009056;GO:0009057;GO:0009743;GO:0009756;GO:0009987;GO:0010033;GO:0010182;GO:0010498;GO:0016020;GO:0016021;GO:0016567;GO:0016740;GO:0019538;GO:0019787;GO:0019941;GO:0023052;GO:0030163;GO:0031224;GO:0032446;GO:0036211;GO:0042221;GO:0043161;GO:0043167;GO:…	K16284	sp|Q8GYT9|SIS3_ARATH E3 ubiquitin-protein ligase SIS3 OS=Arabidopsis thaliana OX=3702 GN=SIS3 PE=2 SV=2	XP_037473907.1 E3 ubiquitin-protein ligase SIS3-like [Triticum dicoccoides]	GO:0006464//cellular protein modification process;GO:0006508//proteolysis;GO:0006511//ubiquitin-dependent protein catabolic process;GO:0006807//nitrogen compound metabolic process;GO:0007154//cell communication;GO:0007165//signal transduction;GO:0008150//biological_process;GO:0008152//metabolic process;GO:0009056//catabolic process;GO:0009057//macromolecule catabolic process;GO:0009743//response …	GO:0005575//cellular_component;GO:0016020//membrane;GO:0016021//integral component of membrane;GO:0031224//intrinsic component of membrane;GO:0044425//obsolete membrane part;	GO:0003674//molecular_function;GO:0003824//catalytic activity;GO:0004842//ubiquitin-protein transferase activity;GO:0005488//binding;GO:0016740//transferase activity;GO:0019787//ubiquitin-like protein transferase activity;GO:0043167//ion binding;GO:0043169//cation binding;GO:0046872//metal ion binding;GO:0061630//ubiquitin protein ligase activity;GO:0061659//ubiquitin-like protein ligase activity…	-
HORVU.MOREX.r2.1HG0000090.1	2529	106.518	1403	60.571	1229	50.37	2098	79.958	2622	101.486	1926	71.1661	1495	58.0777	1713	60.9584	2777	96.1927	2072	80.5396	2182	76.7851	2973	110.047	contig8	869881	873075	-	1407	-	GO:0003674;GO:0005102;GO:0005215;GO:0005488;GO:0005515;GO:0005575;GO:0005622;GO:0005623;GO:0005737;GO:0005739;GO:0005777;GO:0005778;GO:0005829;GO:0005886;GO:0006605;GO:0006625;GO:0006810;GO:0006886;GO:0006996;GO:0007031;GO:0008104;GO:0008150;GO:0008565;GO:0009987;GO:0015031;GO:0015833;GO:0015919;GO:0016020;GO:0016021;GO:0016043;GO:0016558;GO:0016560;GO:0017038;GO:0031090;GO:0031224;GO:0031903;GO:…	K16284	sp|Q9FXT6|PEX14_ARATH Peroxisomal membrane protein PEX14 OS=Arabidopsis thaliana OX=3702 GN=PEX14 PE=1 SV=2	BAK01963.1 predicted protein [Hordeum vulgare subsp. vulgare]	GO:0006605//protein targeting;GO:0006625//protein targeting to peroxisome;GO:0006810//transport;GO:0006886//intracellular protein transport;GO:0006996//organelle organization;GO:0007031//peroxisome organization;GO:0008104//protein localization;GO:0008150//biological_process;GO:0009987//cellular process;GO:0015031//protein transport;GO:0015833//peptide transport;GO:0015919//peroxisomal membrane tr…	GO:0005575//cellular_component;GO:0005622//intracellular anatomical structure;GO:0005623//obsolete cell;GO:0005737//cytoplasm;GO:0005739//mitochondrion;GO:0005777//peroxisome;GO:0005778//peroxisomal membrane;GO:0005829//cytosol;GO:0005886//plasma membrane;GO:0016020//membrane;GO:0016021//integral component of membrane;GO:0031090//organelle membrane;GO:0031224//intrinsic component of membrane;GO:0…	GO:0003674//molecular_function;GO:0005102//signaling receptor binding;GO:0005215//transporter activity;GO:0005488//binding;GO:0005515//protein binding;GO:0008565//obsolete protein transporter activity;	-
HORVU.MOREX.r2.1HG0000100.1	16	1.50504	11	1.0606	25	2.2883	65	5.53252	31	2.67971	112	9.24248	70	6.07323	97	7.70906	13	1.00569	55	4.77459	28	2.20056	28	2.31471	contig8	868114	868743	+	630	-	-	-	-	KAE8821757.1 hypothetical protein D1007_00165 [Hordeum vulgare]	-	-	-	-
HORVU.MOREX.r2.1HG0000110.1	36	5.04348	14	2.01043	9	1.22692	159	20.1561	120	15.4492	199	24.4581	313	40.4452	785	92.9179	302	34.7958	280	36.2019	200	23.4102	90	11.0811	contig8	843035	843879	+	423	-	GO:0003674;GO:0003735;GO:0005198;GO:0005575;GO:0005622;GO:0005623;GO:0005737;GO:0005829;GO:0005840;GO:0006412;GO:0006518;GO:0006807;GO:0008150;GO:0008152;GO:0009058;GO:0009059;GO:0009507;GO:0009526;GO:0009532;GO:0009536;GO:0009570;GO:0009941;GO:0009987;GO:0010467;GO:0015934;GO:0016020;GO:0019538;GO:0022625;GO:0022626;GO:0031967;GO:0031975;GO:0032991;GO:0034641;GO:0034645;GO:0043043;GO:0043170;GO:…	K02902	sp|O22795|RK28_ARATH 50S ribosomal protein L28, chloroplastic OS=Arabidopsis thaliana OX=3702 GN=RPL28 PE=2 SV=2	BAJ91164.1 predicted protein [Hordeum vulgare subsp. vulgare] &gt;BAK07980.1 predicted protein [Hordeum vulgare subsp. vulgare]	GO:0006412//translation;GO:0006518//peptide metabolic process;GO:0006807//nitrogen compound metabolic process;GO:0008150//biological_process;GO:0008152//metabolic process;GO:0009058//biosynthetic process;GO:0009059//macromolecule biosynthetic process;GO:0009987//cellular process;GO:0010467//gene expression;GO:0019538//protein metabolic process;GO:0034641//cellular nitrogen compound metabolic proc…	GO:0005575//cellular_component;GO:0005622//intracellular anatomical structure;GO:0005623//obsolete cell;GO:0005737//cytoplasm;GO:0005829//cytosol;GO:0005840//ribosome;GO:0009507//chloroplast;GO:0009526//plastid envelope;GO:0009532//plastid stroma;GO:0009536//plastid;GO:0009570//chloroplast stroma;GO:0009941//chloroplast envelope;GO:0015934//large ribosomal subunit;GO:0016020//membrane;GO:0022625/…	GO:0003674//molecular_function;GO:0003735//structural constituent of ribosome;GO:0005198//structural molecule activity;	ko03010(Ribosome)
HORVU.MOREX.r2.1HG0000120.1	289	10.7308	56	2.13136	150	5.41966	218	7.32443	224	7.64331	256	8.33908	324	11.0962	379	11.8899	142	4.33626	392	13.4328	325	10.0825	271	8.84333	contig1	1818130	1821849	+	1596	-	-	-	sp|Q9C9Z9|ELD1_ARATH Glycosyltransferase-like KOBITO 1 OS=Arabidopsis thaliana OX=3702 GN=ELD1 PE=1 SV=1	KAE8821768.1 Glycosyltransferase-like KOBITO 1 [Hordeum vulgare]	-	-	-	-
HORVU.MOREX.r2.1HG0000140.1	0	0	0	0	0	0	1	0.0710237	0	0	0	0	0	0	0	0	0	0	0	0	0	0	0	0	contig8	7293928	7294682	-	755	-	-	-	-	KAE8821769.1 hypothetical protein D1007_00177 [Hordeum vulgare]	-	-	-	-
HORVU.MOREX.r2.1HG0000150.1	0	0	0	0	0	0	0	0	0	0	0	0	0	0	0	0	0	0	0	0	0	0	0	0	contig8	7294774	7300344	-	1150	-	-	-	-	-	-	-	-	-
HORVU.MOREX.r2.1HG0000160.1	0	0	0	0	0	0	0	0	0	0	0	0	0	0	0	0	0	0	0	0	0	0	0	0	contig8	7302595	7302948	-	354	-	-	-	-	-	-	-	-	-
HORVU.MOREX.r2.1HG0000180.1	0	0	0	0	0	0	0	0	0	0	0	0	0	0	0	0	0	0	0	0	0	0	0	0	contig1	365683	372300	+	1415	-	GO:0003674;GO:0003824;GO:0004144;GO:0005575;GO:0005622;GO:0005623;GO:0005737;GO:0005783;GO:0005789;GO:0005886;GO:0006629;GO:0006638;GO:0006639;GO:0006641;GO:0008150;GO:0008152;GO:0008374;GO:0008610;GO:0009058;GO:0009987;GO:0010025;GO:0010166;GO:0012505;GO:0016020;GO:0016021;GO:0016411;GO:0016740;GO:0016746;GO:0016747;GO:0019432;GO:0031224;GO:0031984;GO:0042175;GO:0043226;GO:0043227;GO:0043229;GO:…	-	sp|Q9M3B3|WSD4_ARATH Wax ester synthase/diacylglycerol acyltransferase 4 OS=Arabidopsis thaliana OX=3702 GN=WSD4 PE=2 SV=1	XP_020163719.1 O-acyltransferase WSD1 isoform X1 [Aegilops tauschii subsp. strangulata]	GO:0006629//lipid metabolic process;GO:0006638//neutral lipid metabolic process;GO:0006639//acylglycerol metabolic process;GO:0006641//triglyceride metabolic process;GO:0008150//biological_process;GO:0008152//metabolic process;GO:0008610//lipid biosynthetic process;GO:0009058//biosynthetic process;GO:0009987//cellular process;GO:0010025//wax biosynthetic process;GO:0010166//wax metabolic process;…	GO:0005575//cellular_component;GO:0005622//intracellular anatomical structure;GO:0005623//obsolete cell;GO:0005737//cytoplasm;GO:0005783//endoplasmic reticulum;GO:0005789//endoplasmic reticulum membrane;GO:0005886//plasma membrane;GO:0012505//endomembrane system;GO:0016020//membrane;GO:0016021//integral component of membrane;GO:0031224//intrinsic component of membrane;GO:0031984//organelle subcom…	GO:0003674//molecular_function;GO:0003824//catalytic activity;GO:0004144//diacylglycerol O-acyltransferase activity;GO:0008374//O-acyltransferase activity;GO:0016411//acylglycerol O-acyltransferase activity;GO:0016740//transferase activity;GO:0016746//acyltransferase activity;GO:0016747//acyltransferase activity, transferring groups other than amino-acyl groups;GO:0047196//long-chain-alcohol O-fa…	-
HORVU.MOREX.r2.1HG0000200.1	0	0	0	0	0	0	0	0	0	0	0	0	0	0	0	0	0	0	0	0	0	0	0	0	contig1	138070	143063	-	1530	-	-	K13356	sp|Q39152|FACR1_ARATH Fatty acyl-CoA reductase 1 OS=Arabidopsis thaliana OX=3702 GN=FAR1 PE=1 SV=1	KAE8766976.1 alcohol-forming fatty acyl-coenzyme A reductase [Hordeum vulgare]	-	-	-	ko04212(Longevity regulating pathway - worm);ko04146(Peroxisome);ko00073(Cutin, suberine and wax biosynthesis)
HORVU.MOREX.r2.1HG0000210.1	0	0	0	0	1	0.208932	145	28.1715	47	9.27374	17	3.20222	129	25.5472	202	36.6448	241	42.5567	301	59.6446	386	69.2459	127	23.9648	contig1	93936	94211	-	276	-	-	-	-	KAE8766977.1 hypothetical protein D1007_61727 [Hordeum vulgare]	-	-	-	-
HORVU.MOREX.r2.1HG0000220.1	0	0	0	0	0	0	0	0	0	0	0	0	0	0	0	0	1	0.111019	0	0	0	0	0	0	contig1	89964	90554	+	439	-	GO:0003674;GO:0005488;GO:0005537;GO:0005575;GO:0005576;GO:0030246;GO:0036094;GO:0048029;GO:0048046	-	sp|Q5U9T2|LECH_HORVU Horcolin OS=Hordeum vulgare OX=4513 PE=3 SV=1	P82953.2 RecName: Full=Horcolin; AltName: Full=Agglutinin; AltName: Full=Mannose-specific lectin [Hordeum vulgare subsp. vulgare] &gt;Q5U9T2.1 RecName: Full=Horcolin; AltName: Full=Agglutinin; AltName: Full=Mannose-specific lectin [Hordeum vulgare] &gt;AAK54458.1 horcolin [Hordeum vulgare subsp. vulgare] &gt;AAV39531.1 horcolin [Hordeum vulgare] &gt;BAJ87539.1 predicted protein [Hordeum vulgare s…	-	GO:0005575//cellular_component;GO:0005576//extracellular region;GO:0048046//apoplast;	GO:0003674//molecular_function;GO:0005488//binding;GO:0005537//mannose binding;GO:0030246//carbohydrate binding;GO:0036094//small molecule binding;GO:0048029//monosaccharide binding;	-
HORVU.MOREX.r2.1HG0000240.1	0	0	0	0	0	0	0	0	0	0	0	0	0	0	0	0	0	0	0	0	0	0	0	0	contig8	18689551	18692564	+	2964	-	-	-	sp|Q6JN46|EIX2_SOLLC Receptor-like protein EIX2 OS=Solanum lycopersicum OX=4081 GN=EIX2 PE=1 SV=2	KAE8777584.1 LRR receptor-like serine/threonine-protein kinase GSO1 [Hordeum vulgare]	-	-	-	-
HORVU.MOREX.r2.1HG0000250.1	0	0	0	0	0	0	0	0	0	0	0	0	0	0	0	0	0	0	0	0	0	0	0	0	contig1	13384684	13385026	-	240	-	-	-	-	KAE8768046.1 hypothetical protein D1007_60522 [Hordeum vulgare]	-	-	-	-
HORVU.MOREX.r2.1HG0000280.1	5336	79.1925	4092	62.2497	3007	43.4258	2853	38.3136	3298	44.9798	4540	59.1109	3519	48.1706	3341	41.8936	3565	43.5131	3125	42.8021	4588	56.8906	4465	58.2373	contig1	1833605	1844194	+	3993	-	GO:0000118;GO:0000122;GO:0000785;GO:0001101;GO:0005575;GO:0005622;GO:0005623;GO:0005634;GO:0005654;GO:0005694;GO:0006139;GO:0006325;GO:0006351;GO:0006355;GO:0006357;GO:0006464;GO:0006476;GO:0006725;GO:0006807;GO:0006996;GO:0008150;GO:0008152;GO:0009058;GO:0009059;GO:0009719;GO:0009725;GO:0009737;GO:0009889;GO:0009890;GO:0009892;GO:0009987;GO:0010033;GO:0010467;GO:0010468;GO:0010556;GO:0010558;GO:…	K11644	sp|O04539|SNL4_ARATH Paired amphipathic helix protein Sin3-like 4 OS=Arabidopsis thaliana OX=3702 GN=SNL4 PE=3 SV=3	KAE8821767.1 Paired amphipathic helix protein Sin3-like 3 [Hordeum vulgare]	GO:0000122//negative regulation of transcription by RNA polymerase II;GO:0001101//response to acid chemical;GO:0006139//nucleobase-containing compound metabolic process;GO:0006325//chromatin organization;GO:0006351//transcription, DNA-templated;GO:0006355//regulation of transcription, DNA-templated;GO:0006357//regulation of transcription by RNA polymerase II;GO:0006464//cellular protein modificat…	GO:0000118//histone deacetylase complex;GO:0000785//chromatin;GO:0005575//cellular_component;GO:0005622//intracellular anatomical structure;GO:0005623//obsolete cell;GO:0005634//nucleus;GO:0005654//nucleoplasm;GO:0005694//chromosome;GO:0031974//membrane-enclosed lumen;GO:0031981//nuclear lumen;GO:0032991//protein-containing complex;GO:0043226//organelle;GO:0043227//membrane-bounded organelle;GO:0…	-	ko05202(Transcriptional misregulation in cancer);ko05169(Epstein-Barr virus infection);ko05016(Huntington disease);ko04919(Thyroid hormone signaling pathway);ko04139(Mitophagy - yeast)
HORVU.MOREX.r2.1HG0000290.1	0	0	0	0	0	0	0	0	0	0	14	0.163818	8	0.0984184	0	0	2	0.0219389	0	0	4	0.0445759	10	0.11722	contig1	1531815	1536453	-	4443	-	-	-	sp|Q7XA42|RGA1_SOLBU Putative disease resistance protein RGA1 OS=Solanum bulbocastanum OX=147425 GN=RGA1 PE=2 SV=2	XP_037446051.1 putative disease resistance protein RGA4 [Triticum dicoccoides] &gt;XP_037446055.1 putative disease resistance protein RGA4 [Triticum dicoccoides] &gt;XP_037446059.1 putative disease resistance protein RGA4 [Triticum dicoccoides] &gt;XP_037446064.1 putative disease resistance protein RGA4 [Triticum dicoccoides]	-	-	-	-
HORVU.MOREX.r2.1HG0000320.1	96	1.33734	0	0	6	0.0813331	103	1.29835	128	1.63862	43	0.525511	29	0.372617	125	1.47124	9	0.103111	101	1.29849	41	0.477202	31	0.379528	contig1	1462886	1467228	+	4254	-	-	-	sp|Q7XA40|RGA3_SOLBU Putative disease resistance protein RGA3 OS=Solanum bulbocastanum OX=147425 GN=RGA3 PE=2 SV=2	KAE8807277.1 Pm3b-like disease resistance protein 2Q9 [Hordeum vulgare]	-	-	-	-
HORVU.MOREX.r2.1HG0000340.1	0	0	0	0	0	0	0	0	0	0	0	0	0	0	0	0	0	0	0	0	0	0	0	0	contig6	53886006	53887438	+	1257	-	GO:0000160;GO:0001101;GO:0002376;GO:0005575;GO:0005622;GO:0005623;GO:0005737;GO:0005783;GO:0006950;GO:0006952;GO:0006955;GO:0007154;GO:0007165;GO:0008150;GO:0008219;GO:0009507;GO:0009536;GO:0009605;GO:0009607;GO:0009617;GO:0009626;GO:0009719;GO:0009723;GO:0009725;GO:0009751;GO:0009755;GO:0009873;GO:0009987;GO:0010033;GO:0010941;GO:0012501;GO:0012505;GO:0014070;GO:0016020;GO:0016021;GO:0023052;GO:…	-	-	EMS46618.1 hypothetical protein TRIUR3_13017 [Triticum urartu]	GO:0000160//phosphorelay signal transduction system;GO:0001101//response to acid chemical;GO:0002376//immune system process;GO:0006950//response to stress;GO:0006952//defense response;GO:0006955//immune response;GO:0007154//cell communication;GO:0007165//signal transduction;GO:0008150//biological_process;GO:0008219//cell death;GO:0009605//response to external stimulus;GO:0009607//response to biot…	GO:0005575//cellular_component;GO:0005622//intracellular anatomical structure;GO:0005623//obsolete cell;GO:0005737//cytoplasm;GO:0005783//endoplasmic reticulum;GO:0009507//chloroplast;GO:0009536//plastid;GO:0012505//endomembrane system;GO:0016020//membrane;GO:0016021//integral component of membrane;GO:0031224//intrinsic component of membrane;GO:0043226//organelle;GO:0043227//membrane-bounded orga…	-	-
HORVU.MOREX.r2.1HG0000350.1	3	0.171439	2	0.117153	4	0.222431	1	0.0517097	7	0.367608	3	0.150402	1	0.0527089	1	0.0482827	2	0.0939965	4	0.210958	3	0.143238	1	0.0502228	contig7	75952250	75953376	-	1037	-	GO:0000166;GO:0003674;GO:0003676;GO:0003677;GO:0003678;GO:0003723;GO:0003824;GO:0004003;GO:0004386;GO:0005488;GO:0005524;GO:0005575;GO:0005622;GO:0005623;GO:0005634;GO:0005730;GO:0006139;GO:0006725;GO:0006807;GO:0006996;GO:0008026;GO:0008094;GO:0008144;GO:0008150;GO:0008152;GO:0009987;GO:0016043;GO:0016462;GO:0016787;GO:0016817;GO:0016818;GO:0016887;GO:0017076;GO:0017111;GO:0030554;GO:0031974;GO:…	-	-	VAH91993.1 unnamed protein product [Triticum turgidum subsp. durum]	GO:0006139//nucleobase-containing compound metabolic process;GO:0006725//cellular aromatic compound metabolic process;GO:0006807//nitrogen compound metabolic process;GO:0006996//organelle organization;GO:0008150//biological_process;GO:0008152//metabolic process;GO:0009987//cellular process;GO:0016043//cellular component organization;GO:0032392//DNA geometric change;GO:0032508//DNA duplex unwindin…	GO:0005575//cellular_component;GO:0005622//intracellular anatomical structure;GO:0005623//obsolete cell;GO:0005634//nucleus;GO:0005730//nucleolus;GO:0031974//membrane-enclosed lumen;GO:0031981//nuclear lumen;GO:0043226//organelle;GO:0043227//membrane-bounded organelle;GO:0043228//non-membrane-bounded organelle;GO:0043229//intracellular organelle;GO:0043231//intracellular membrane-bounded organell…	GO:0000166//nucleotide binding;GO:0003674//molecular_function;GO:0003676//nucleic acid binding;GO:0003677//DNA binding;GO:0003678//DNA helicase activity;GO:0003723//RNA binding;GO:0003824//catalytic activity;GO:0004386//helicase activity;GO:0005488//binding;GO:0005524//ATP binding;GO:0008094//ATP-dependent activity, acting on DNA;GO:0008144//obsolete drug binding;GO:0016462//pyrophosphatase activ…	-
HORVU.MOREX.r2.1HG0000360.1	0	0	0	0	0	0	0	0	0	0	0	0	0	0	0	0	0	0	0	0	0	0	0	0	contig8	131029787	131030174	-	388	-	-	-	-	XP_037447899.1 uncharacterized protein LOC119317533 [Triticum dicoccoides]	-	-	-	-
HORVU.MOREX.r2.1HG0000370.1	0	0	0	0	0	0	0	0	0	0	0	0	0	0	0	0	0	0	0	0	0	0	0	0	contig3	35863114	35864009	-	896	-	-	K06228	sp|P04146|COPIA_DROME Copia protein OS=Drosophila melanogaster OX=7227 GN=GIP PE=1 SV=3	ABA92033.1 retrotransposon protein, putative, Ty1-copia subclass [Oryza sativa Japonica Group]	-	-	-	ko04341(Hedgehog signaling pathway - fly)
HORVU.MOREX.r2.1HG0000380.1	0	0	0	0	0	0	0	0	0	0	0	0	0	0	0	0	0	0	0	0	0	0	0	0	contig6	2419450	2420514	+	1014	-	-	-	-	KAE8789117.1 hypothetical protein D1007_36807 [Hordeum vulgare]	-	-	-	-
HORVU.MOREX.r2.1HG0000390.1	2	0.0367509	11	0.207188	1	0.0178807	433	7.1996	1416	23.9111	308	4.96514	677	11.4742	490	7.60741	540	8.16064	872	14.7877	445	6.83198	2317	37.4176	contig1	1445144	1451622	-	3225	-	-	-	sp|P29717|EXG1_CANAL Glucan 1,3-beta-glucosidase OS=Candida albicans (strain SC5314 / ATCC MYA-2876) OX=237561 GN=XOG1 PE=1 SV=5	BAJ94829.1 predicted protein [Hordeum vulgare subsp. vulgare]	-	-	-	-
HORVU.MOREX.r2.1HG0000400.1	0	0	0	0	0	0	0	0	0	0	0	0	0	0	0	0	0	0	0	0	0	0	0	0	contig1	1233133	1233342	-	210	-	-	-	-	-	-	-	-	-
HORVU.MOREX.r2.1HG0000410.1	0	0	0	0	0	0	0	0	0	0	0	0	0	0	0	0	0	0	0	0	0	0	0	0	contig1	435597	436016	+	420	-	-	-	-	VAI40324.1 unnamed protein product [Triticum turgidum subsp. durum]	-	-	-	-
HORVU.MOREX.r2.1HG0000430.1	0	0	0	0	2	0.407528	0	0	0	0	0	0	0	0	0	0	0	0	0	0	0	0	0	0	contig1	426559	426885	+	283	-	-	-	-	-	-	-	-	-
HORVU.MOREX.r2.1HG0000440.1	0	0	5	1.44628	6	1.64758	81	20.6831	251	65.0909	323	79.9639	313	81.4681	440	104.907	188	43.6314	282	73.4419	259	61.0656	355	88.0417	contig1	423455	423664	+	210	-	-	-	-	XP_010231875.1 uncharacterized protein LOC104582784 [Brachypodium distachyon] &gt;XP_020182173.1 uncharacterized protein LOC109767859 [Aegilops tauschii subsp. strangulata] &gt;XP_037445895.1 uncharacterized protein LOC119315362 [Triticum dicoccoides] &gt;ABO37956.1 unknown protein [Triticum turgidum] &gt;ABO37958.1 unknown protein [Triticum aestivum] &gt;EMS62567.1 hypothetical protein TRIUR3_03…	-	-	-	-
HORVU.MOREX.r2.1HG0000450.1	0	0	0	0	0	0	0	0	0	0	0	0	0	0	0	0	0	0	0	0	0	0	0	0	contig1	417183	417401	+	219	-	-	-	-	BAK05783.1 predicted protein [Hordeum vulgare subsp. vulgare]	-	-	-	-
HORVU.MOREX.r2.1HG0000470.1	783	63.3897	426	35.3508	616	48.527	1027	75.2332	724	53.8634	1359	96.5204	1619	120.892	2886	197.404	1298	86.4219	2053	153.388	1602	108.36	1112	79.1176	contig1	409930	412879	+	732	-	-	K03768	sp|Q9ASS6|PNSL5_ARATH Photosynthetic NDH subunit of lumenal location 5, chloroplastic OS=Arabidopsis thaliana OX=3702 GN=PNSL5 PE=1 SV=1	BAJ86108.1 predicted protein [Hordeum vulgare subsp. vulgare] &gt;BAJ90691.1 predicted protein [Hordeum vulgare subsp. vulgare]	-	-	-	-
HORVU.MOREX.r2.1HG0000500.1	1644	94.4039	1882	110.775	455	25.4241	1	0.0519602	0	0	0	0	0	0	0	0	63	2.97523	3	0.158985	7	0.335842	1	0.0504661	contig1	387836	388867	-	1032	-	-	-	sp|P17990|HOG1_HORVU Gamma-hordein-1 OS=Hordeum vulgare OX=4513 PE=2 SV=1	P17990.1 RecName: Full=Gamma-hordein-1; Flags: Precursor [Hordeum vulgare] &gt;AAA32955.1 gamma-1 hordein precursor [Hordeum vulgare] &gt;CAA31861.1 unnamed protein product [Hordeum vulgare subsp. vulgare]	-	-	-	-
HORVU.MOREX.r2.1HG0000510.1	2	0.745419	0	0	0	0	0	0	0	0	0	0	0	0	0	0	0	0	0	0	0	0	0	0	contig1	517960	518118	-	159	-	-	-	sp|P17990|HOG1_HORVU Gamma-hordein-1 OS=Hordeum vulgare OX=4513 PE=2 SV=1	CAE45747.1 putative gamma 2 hordein, partial [Hordeum vulgare]	-	-	-	-
HORVU.MOREX.r2.1HG0000520.1	2504	161.644	8235	544.907	2117	132.982	0	0	0	0	0	0	0	0	2	0.109083	274	14.5468	7	0.417032	11	0.593289	30	1.70199	contig1	548596	549513	-	918	-	-	-	sp|P17990|HOG1_HORVU Gamma-hordein-1 OS=Hordeum vulgare OX=4513 PE=2 SV=1	AFM77738.1 gamma 1 hordein [Hordeum vulgare]	-	-	-	-
HORVU.MOREX.r2.1HG0000530.1	8111	1560.6	2607	514.152	1235	231.222	5	0.870502	1	0.176814	0	0	0	0	8	1.3005	101	15.982	8	1.42054	5	0.803777	18	3.0437	contig1	582994	585009	-	308	-	-	-	-	KAE8791978.1 hypothetical protein D1007_33609 [Hordeum vulgare]	-	-	-	-
HORVU.MOREX.r2.1HG0000540.1	903	168.278	226	43.17	118	21.3978	0	0	0	0	0	0	0	0	2	0.3149	7	1.07283	2	0.343967	0	0	0	0	contig1	585244	585561	+	318	-	-	-	-	-	-	-	-	-
HORVU.MOREX.r2.1HG0000550.1	1	0.147049	5	0.753644	0	0	0	0	0	0	0	0	0	0	0	0	0	0	0	0	0	0	0	0	contig1	587244	587646	+	403	-	-	-	-	-	-	-	-	-
HORVU.MOREX.r2.1HG0000560.1	0	0	1	0.182414	0	0	0	0	0	0	0	0	0	0	0	0	0	0	0	0	0	0	0	0	contig1	587823	588155	+	333	-	-	-	-	XP_020146805.1 uncharacterized protein LOC109732027 [Aegilops tauschii subsp. strangulata]	-	-	-	-
HORVU.MOREX.r2.1HG0000570.1	0	0	0	0	0	0	0	0	0	0	0	0	0	0	0	0	0	0	0	0	0	0	0	0	contig1	588527	588967	+	441	-	-	-	-	KAE8807286.1 putative nuclease HARBI1 [Hordeum vulgare]	-	-	-	-
HORVU.MOREX.r2.1HG0000580.1	1	0.0868927	0	0	2	0.169106	0	0	2	0.159703	1	0.0762301	4	0.320581	0	0	1	0.0714621	0	0	0	0	0	0	contig1	600379	603757	+	682	-	-	-	-	-	-	-	-	-
HORVU.MOREX.r2.1HG0000590.1	0	0	0	0	0	0	18	0.27832	97	1.52321	0	0	0	0	154	2.22337	0	0	59	0.930437	0	0	0	0	contig1	603978	607605	+	3468	-	-	-	sp|Q8VZG8|MIK2_ARATH MDIS1-interacting receptor like kinase 2 OS=Arabidopsis thaliana OX=3702 GN=MIK2 PE=1 SV=3	XP_037480355.1 probable leucine-rich repeat receptor-like protein kinase At1g35710 [Triticum dicoccoides]	-	-	-	-
HORVU.MOREX.r2.1HG0000610.1	0	0	0	0	0	0	13	0.404819	83	2.62489	0	0	0	0	18	0.523371	0	0	3	0.0952801	0	0	0	0	contig1	635924	637733	+	1722	-	-	-	sp|Q8VZG8|MIK2_ARATH MDIS1-interacting receptor like kinase 2 OS=Arabidopsis thaliana OX=3702 GN=MIK2 PE=1 SV=3	VAH12088.1 unnamed protein product [Triticum turgidum subsp. durum]	-	-	-	-
HORVU.MOREX.r2.1HG0000620.1	1	0.0356563	0	0	0	0	0	0	0	0	0	0	0	0	0	0	0	0	0	0	0	0	0	0	contig1	645156	649400	-	1662	-	-	-	sp|Q84KG5|CCD_CROSA Carotenoid 9,10(9&apos;,10&apos;)-cleavage dioxygenase OS=Crocus sativus OX=82528 GN=CCD PE=1 SV=1	KAF7065186.1 hypothetical protein CFC21_071330 [Triticum aestivum] &gt;VAI31590.1 unnamed protein product [Triticum turgidum subsp. durum]	-	-	-	-
HORVU.MOREX.r2.1HG0000630.1	0	0	0	0	0	0	0	0	0	0	0	0	0	0	0	0	0	0	0	0	0	0	0	0	contig1	653859	654065	+	207	-	-	-	-	-	-	-	-	-
HORVU.MOREX.r2.1HG0000640.1	0	0	2	0.0387149	1	0.0183764	21	0.358853	788	13.6754	63	1.04375	122	2.12505	933	14.8867	2	0.0310626	985	17.1671	28	0.441795	33	0.547697	contig1	659406	662640	+	3138	-	-	-	sp|Q8VZG8|MIK2_ARATH MDIS1-interacting receptor like kinase 2 OS=Arabidopsis thaliana OX=3702 GN=MIK2 PE=1 SV=3	KAF6998123.1 hypothetical protein CFC21_014276 [Triticum aestivum]	-	-	-	-
HORVU.MOREX.r2.1HG0000650.1	32	3.11387	8	0.797947	8	0.757507	0	0	0	0	0	0	0	0	0	0	0	0	0	0	1	0.0813016	0	0	contig1	682010	682618	+	609	-	-	-	-	-	-	-	-	-
HORVU.MOREX.r2.1HG0000660.1	27	1.74297	34	2.24977	20	1.25632	94	5.4908	60	3.55938	43	2.43521	19	1.13129	18	0.981748	28	1.48654	26	1.54898	23	1.24051	29	1.64526	contig1	689054	689971	+	918	-	GO:0003674;GO:0003676;GO:0003824;GO:0004518;GO:0004527;GO:0005488;GO:0005575;GO:0005622;GO:0005623;GO:0005634;GO:0006139;GO:0006725;GO:0006807;GO:0008150;GO:0008152;GO:0008408;GO:0009987;GO:0016787;GO:0016788;GO:0034641;GO:0043167;GO:0043169;GO:0043170;GO:0043226;GO:0043227;GO:0043229;GO:0043231;GO:0044237;GO:0044238;GO:0044424;GO:0044464;GO:0046483;GO:0046872;GO:0071704;GO:0090304;GO:0090305;GO:…	-	sp|F4JJ23|NEN4_ARATH Protein NEN4 OS=Arabidopsis thaliana OX=3702 GN=NEN4 PE=2 SV=1	KAE8807294.1 exonuclease [Hordeum vulgare]	GO:0006139//nucleobase-containing compound metabolic process;GO:0006725//cellular aromatic compound metabolic process;GO:0006807//nitrogen compound metabolic process;GO:0008150//biological_process;GO:0008152//metabolic process;GO:0009987//cellular process;GO:0034641//cellular nitrogen compound metabolic process;GO:0043170//macromolecule metabolic process;GO:0044237//cellular metabolic process;GO:…	GO:0005575//cellular_component;GO:0005622//intracellular anatomical structure;GO:0005623//obsolete cell;GO:0005634//nucleus;GO:0043226//organelle;GO:0043227//membrane-bounded organelle;GO:0043229//intracellular organelle;GO:0043231//intracellular membrane-bounded organelle;GO:0044424//obsolete intracellular part;GO:0044464//obsolete cell part;	GO:0003674//molecular_function;GO:0003676//nucleic acid binding;GO:0003824//catalytic activity;GO:0004518//nuclease activity;GO:0004527//exonuclease activity;GO:0005488//binding;GO:0008408//3'-5' exonuclease activity;GO:0016787//hydrolase activity;GO:0016788//hydrolase activity, acting on ester bonds;GO:0043167//ion binding;GO:0043169//cation binding;GO:0046872//metal ion binding;GO:0097159//orga…	-
HORVU.MOREX.r2.1HG0000670.1	646	65.4402	249	25.855	307	30.2619	741	67.9224	667	62.0921	366	32.5264	235	21.9571	641	54.8621	175	14.5795	485	45.3419	196	16.5889	189	16.8262	contig1	691566	693020	-	585	-	-	-	-	KAE8807295.1 hypothetical protein D1007_16349 [Hordeum vulgare]	-	-	-	-
HORVU.MOREX.r2.1HG0000680.1	3	0.474087	0	0	0	0	4	0.571978	0	0	0	0	0	0	0	0	0	0	0	0	0	0	0	0	contig1	698908	699282	-	375	-	-	-	-	KAE8810805.1 dr1-associated corepressor-like [Hordeum vulgare]	-	-	-	-
HORVU.MOREX.r2.1HG0000690.1	0	0	0	0	0	0	1	0.171868	0	0	2	0.333262	0	0	0	0	0	0	0	0	0	0	0	0	contig1	705846	706157	-	312	-	-	-	-	-	-	-	-	-
HORVU.MOREX.r2.1HG0000700.1	611	22.0246	404	14.9273	293	10.2773	502	16.3739	363	12.0246	604	19.1006	601	19.9818	746	22.7199	209	6.1959	521	17.332	526	15.8416	469	14.8577	contig1	706892	712195	-	1644	-	GO:0000003;GO:0000123;GO:0000124;GO:0000228;GO:0000428;GO:0000785;GO:0000790;GO:0000902;GO:0000904;GO:0003006;GO:0003674;GO:0005488;GO:0005515;GO:0005575;GO:0005622;GO:0005623;GO:0005634;GO:0005654;GO:0005667;GO:0005669;GO:0005694;GO:0006139;GO:0006325;GO:0006338;GO:0006351;GO:0006352;GO:0006355;GO:0006366;GO:0006367;GO:0006464;GO:0006473;GO:0006475;GO:0006725;GO:0006807;GO:0006996;GO:0008150;GO:…	K03131	sp|Q9MAU3|TAF6_ARATH Transcription initiation factor TFIID subunit 6 OS=Arabidopsis thaliana OX=3702 GN=TAF6 PE=1 SV=1	BAJ93783.1 predicted protein [Hordeum vulgare subsp. vulgare]	GO:0000003//reproduction;GO:0000902//cell morphogenesis;GO:0000904//cell morphogenesis involved in differentiation;GO:0003006//developmental process involved in reproduction;GO:0006139//nucleobase-containing compound metabolic process;GO:0006325//chromatin organization;GO:0006338//chromatin remodeling;GO:0006351//transcription, DNA-templated;GO:0006352//DNA-templated transcription, initiation;GO:…	GO:0000123//histone acetyltransferase complex;GO:0000124//SAGA complex;GO:0000228//nuclear chromosome;GO:0000428//DNA-directed RNA polymerase complex;GO:0000785//chromatin;GO:0005575//cellular_component;GO:0005622//intracellular anatomical structure;GO:0005623//obsolete cell;GO:0005634//nucleus;GO:0005654//nucleoplasm;GO:0005667//transcription regulator complex;GO:0005669//transcription factor TF…	GO:0003674//molecular_function;GO:0005488//binding;GO:0005515//protein binding;GO:0046982//protein heterodimerization activity;GO:0046983//protein dimerization activity;	ko03022(Basal transcription factors)
HORVU.MOREX.r2.1HG0000710.1	3	0.586741	1	0.200474	0	0	0	0	0	0	0	0	0	0	0	0	2	0.321697	0	0	0	0	1	0.171885	contig1	761546	761848	+	303	-	-	-	-	-	-	-	-	-
HORVU.MOREX.r2.1HG0000720.1	1110	27.8609	467	12.015	349	8.524	1645	37.3612	750	17.2994	1489	32.7876	2355	54.5202	3468	73.545	437	9.02081	2199	50.9382	1737	36.4267	780	17.2059	contig1	766249	771786	+	2361	-	GO:0000166;GO:0000228;GO:0000785;GO:0000790;GO:0000792;GO:0003674;GO:0003676;GO:0003677;GO:0003682;GO:0003690;GO:0003824;GO:0004842;GO:0005488;GO:0005515;GO:0005575;GO:0005622;GO:0005623;GO:0005634;GO:0005694;GO:0005720;GO:0005737;GO:0006139;GO:0006259;GO:0006304;GO:0006305;GO:0006306;GO:0006323;GO:0006325;GO:0006333;GO:0006338;GO:0006355;GO:0006464;GO:0006725;GO:0006807;GO:0006996;GO:0008150;GO:…	K10638	sp|Q8VYZ0|ORTH2_ARATH E3 ubiquitin-protein ligase ORTHRUS 2 OS=Arabidopsis thaliana OX=3702 GN=ORTH2 PE=1 SV=1	KAE8807297.1 E3 ubiquitin-protein ligase ORTHRUS 2-like [Hordeum vulgare]	GO:0006139//nucleobase-containing compound metabolic process;GO:0006259//DNA metabolic process;GO:0006304//DNA modification;GO:0006305//DNA alkylation;GO:0006306//DNA methylation;GO:0006323//DNA packaging;GO:0006325//chromatin organization;GO:0006333//chromatin assembly or disassembly;GO:0006338//chromatin remodeling;GO:0006355//regulation of transcription, DNA-templated;GO:0006464//cellular prot…	GO:0000228//nuclear chromosome;GO:0000785//chromatin;GO:0000792//heterochromatin;GO:0005575//cellular_component;GO:0005622//intracellular anatomical structure;GO:0005623//obsolete cell;GO:0005634//nucleus;GO:0005694//chromosome;GO:0005737//cytoplasm;GO:0010369//chromocenter;GO:0016020//membrane;GO:0016021//integral component of membrane;GO:0031224//intrinsic component of membrane;GO:0031974//memb…	GO:0000166//nucleotide binding;GO:0003674//molecular_function;GO:0003676//nucleic acid binding;GO:0003677//DNA binding;GO:0003682//chromatin binding;GO:0003690//double-stranded DNA binding;GO:0003824//catalytic activity;GO:0004842//ubiquitin-protein transferase activity;GO:0005488//binding;GO:0005515//protein binding;GO:0008327//methyl-CpG binding;GO:0010385//double-stranded methylated DNA bindin…	-
HORVU.MOREX.r2.1HG0000730.1	2386	51.2306	2690	59.2031	1283	26.806	2523	49.0183	1909	37.6672	2440	45.9612	1897	37.5682	2355	42.722	2243	39.6078	1928	38.2043	2771	49.71	2633	49.6845	contig1	782130	787721	-	2760	-	GO:0003674;GO:0003676;GO:0003723;GO:0005488;GO:0097159;GO:1901363	-	sp|Q75M35|OML3_ORYSJ Protein MEI2-like 3 OS=Oryza sativa subsp. japonica OX=39947 GN=ML3 PE=2 SV=2	AAT39001.1 AML6 [Hordeum vulgare]	-	-	GO:0003674//molecular_function;GO:0003676//nucleic acid binding;GO:0003723//RNA binding;GO:0005488//binding;GO:0097159//organic cyclic compound binding;GO:1901363//heterocyclic compound binding;	-
HORVU.MOREX.r2.1HG0000740.1	615	52.1394	1114	96.8076	598	49.333	1148	88.0674	1375	107.125	1954	145.331	1476	115.418	1059	75.8558	1069	74.5351	856	66.9747	1761	124.738	2107	156.988	contig1	797577	800279	+	699	-	GO:0000070;GO:0000278;GO:0000280;GO:0000819;GO:0000920;GO:0001919;GO:0005575;GO:0005622;GO:0005623;GO:0005634;GO:0005737;GO:0005768;GO:0005770;GO:0005771;GO:0005829;GO:0006810;GO:0006996;GO:0006997;GO:0007033;GO:0007034;GO:0007040;GO:0007041;GO:0007049;GO:0007059;GO:0007080;GO:0007088;GO:0007346;GO:0008104;GO:0008150;GO:0008333;GO:0009987;GO:0010008;GO:0010564;GO:0010824;GO:0012505;GO:0015031;GO:…	K12198	sp|Q9LPN5|VP601_ARATH Vacuolar protein sorting-associated protein 60.1 OS=Arabidopsis thaliana OX=3702 GN=VPS60-1 PE=1 SV=1	KAE8807299.1 Charged multivesicular body protein 5 [Hordeum vulgare] &gt;BAJ91987.1 predicted protein [Hordeum vulgare subsp. vulgare] &gt;BAK03328.1 predicted protein [Hordeum vulgare subsp. vulgare]	GO:0000070//mitotic sister chromatid segregation;GO:0000278//mitotic cell cycle;GO:0000280//nuclear division;GO:0000819//sister chromatid segregation;GO:0000920//septum digestion after cytokinesis;GO:0001919//regulation of receptor recycling;GO:0006810//transport;GO:0006996//organelle organization;GO:0006997//nucleus organization;GO:0007033//vacuole organization;GO:0007034//vacuolar transport;GO:…	GO:0005575//cellular_component;GO:0005622//intracellular anatomical structure;GO:0005623//obsolete cell;GO:0005634//nucleus;GO:0005737//cytoplasm;GO:0005768//endosome;GO:0005770//late endosome;GO:0005771//multivesicular body;GO:0005829//cytosol;GO:0010008//endosome membrane;GO:0012505//endomembrane system;GO:0016020//membrane;GO:0031090//organelle membrane;GO:0031410//cytoplasmic vesicle;GO:00319…	-	ko04217(Necroptosis);ko04144(Endocytosis)
HORVU.MOREX.r2.1HG0000750.1	16	0.492302	100	3.15388	55	1.64672	34	0.946614	43	1.21585	64	1.72757	31	0.879767	25	0.649911	55	1.39177	20	0.567921	24	0.61698	72	1.94695	contig1	801742	803759	-	1926	-	-	-	sp|Q8VZG8|MIK2_ARATH MDIS1-interacting receptor like kinase 2 OS=Arabidopsis thaliana OX=3702 GN=MIK2 PE=1 SV=3	XP_020165026.1 MDIS1-interacting receptor like kinase 2 isoform X1 [Aegilops tauschii subsp. strangulata]	-	-	-	-
HORVU.MOREX.r2.1HG0000760.1	5	1.12236	42	9.66377	31	6.77129	38	7.71845	22	4.53821	37	7.28633	18	3.72676	13	2.46553	23	4.24604	17	3.52175	14	2.62567	24	4.73464	contig1	806525	806887	+	264	-	-	-	-	-	-	-	-	-
HORVU.MOREX.r2.1HG0000770.1	0	0	0	0	0	0	0	0	0	0	0	0	0	0	0	0	0	0	0	0	0	0	0	0	contig1	809785	817858	-	1065	-	-	-	-	VAH12091.1 unnamed protein product [Triticum turgidum subsp. durum]	-	-	-	-
HORVU.MOREX.r2.1HG0000780.1	0	0	0	0	0	0	0	0	0	0	0	0	0	0	0	0	0	0	0	0	0	0	0	0	contig1	819436	819753	-	318	-	-	-	-	KAE8807300.1 Wall-associated receptor kinase 5 [Hordeum vulgare]	-	-	-	-
HORVU.MOREX.r2.1HG0000800.1	0	0	0	0	0	0	0	0	0	0	0	0	0	0	0	0	0	0	0	0	0	0	0	0	contig1	266029141	266030084	+	944	-	-	-	sp|P19199|POL_COYMV Polyprotein P3 OS=Commelina yellow mottle virus OX=10653 PE=3 SV=2	KAG2598133.1 hypothetical protein PVAP13_5KG332907 [Panicum virgatum]	-	-	-	-
HORVU.MOREX.r2.1HG0000810.1	0	0	0	0	0	0	0	0	0	0	0	0	0	0	0	0	0	0	0	0	0	0	2	0.0892562	contig1	842191	843357	-	1167	-	-	-	sp|Q9LMN8|WAK3_ARATH Wall-associated receptor kinase 3 OS=Arabidopsis thaliana OX=3702 GN=WAK3 PE=2 SV=2	KAE8807300.1 Wall-associated receptor kinase 5 [Hordeum vulgare]	-	-	-	-
HORVU.MOREX.r2.1HG0000820.1	0	0	0	0	0	0	0	0	0	0	0	0	0	0	0	0	0	0	0	0	0	0	0	0	contig1	850959	851708	-	750	-	-	K10268	sp|Q3EC97|FBL14_ARATH F-box/LRR-repeat protein 14 OS=Arabidopsis thaliana OX=3702 GN=FBL14 PE=2 SV=1	VAI43158.1 unnamed protein product [Triticum turgidum subsp. durum]	-	-	-	-
HORVU.MOREX.r2.1HG0000830.1	1	0.18813	0	0	0	0	1	0.170231	0	0	0	0	0	0	0	0	0	0	0	0	0	0	0	0	contig1	875692	876006	-	315	-	-	-	sp|P04146|COPIA_DROME Copia protein OS=Drosophila melanogaster OX=7227 GN=GIP PE=1 SV=3	VAI45774.1 unnamed protein product [Triticum turgidum subsp. durum]	-	-	-	-
HORVU.MOREX.r2.1HG0000840.1	1	0.0293953	0	0	3	0.0858113	2	0.0531973	2	0.0540263	3	0.0773645	1	0.0271126	0	0	0	0	0	0	0	0	2	0.0516677	contig3	477193867	477195988	+	2016	-	GO:0005575;GO:0005622;GO:0005623;GO:0005634;GO:0005654;GO:0005730;GO:0005737;GO:0005829;GO:0006139;GO:0006325;GO:0006351;GO:0006355;GO:0006357;GO:0006725;GO:0006807;GO:0006996;GO:0007010;GO:0007154;GO:0007165;GO:0007166;GO:0008150;GO:0008152;GO:0008360;GO:0009058;GO:0009059;GO:0009889;GO:0009987;GO:0010033;GO:0010467;GO:0010468;GO:0010556;GO:0016043;GO:0016070;GO:0018130;GO:0019219;GO:0019221;GO:…	-	sp|Q9ZT94|POLR2_ARATH Retrovirus-related Pol polyprotein from transposon RE2 OS=Arabidopsis thaliana OX=3702 GN=RE2 PE=4 SV=1	VAH02807.1 unnamed protein product [Triticum turgidum subsp. durum]	GO:0006139//nucleobase-containing compound metabolic process;GO:0006325//chromatin organization;GO:0006351//transcription, DNA-templated;GO:0006355//regulation of transcription, DNA-templated;GO:0006357//regulation of transcription by RNA polymerase II;GO:0006725//cellular aromatic compound metabolic process;GO:0006807//nitrogen compound metabolic process;GO:0006996//organelle organization;GO:000…	GO:0005575//cellular_component;GO:0005622//intracellular anatomical structure;GO:0005623//obsolete cell;GO:0005634//nucleus;GO:0005654//nucleoplasm;GO:0005730//nucleolus;GO:0005737//cytoplasm;GO:0005829//cytosol;GO:0031974//membrane-enclosed lumen;GO:0031981//nuclear lumen;GO:0043226//organelle;GO:0043227//membrane-bounded organelle;GO:0043228//non-membrane-bounded organelle;GO:0043229//intracell…	-	-
HORVU.MOREX.r2.1HG0000850.1	1	0.129958	0	0	0	0	0	0	0	0	1	0.114011	0	0	1	0.109801	0	0	0	0	2	0.217161	3	0.342638	contig8	221228987	221229442	+	456	-	GO:0000166;GO:0003674;GO:0003676;GO:0003677;GO:0003678;GO:0003723;GO:0003824;GO:0004003;GO:0004386;GO:0005488;GO:0005524;GO:0005575;GO:0005622;GO:0005623;GO:0005634;GO:0005730;GO:0006139;GO:0006725;GO:0006807;GO:0006996;GO:0008026;GO:0008094;GO:0008144;GO:0008150;GO:0008152;GO:0009987;GO:0016043;GO:0016462;GO:0016787;GO:0016817;GO:0016818;GO:0016887;GO:0017076;GO:0017111;GO:0030554;GO:0031974;GO:…	-	-	VAH91993.1 unnamed protein product [Triticum turgidum subsp. durum]	GO:0006139//nucleobase-containing compound metabolic process;GO:0006725//cellular aromatic compound metabolic process;GO:0006807//nitrogen compound metabolic process;GO:0006996//organelle organization;GO:0008150//biological_process;GO:0008152//metabolic process;GO:0009987//cellular process;GO:0016043//cellular component organization;GO:0032392//DNA geometric change;GO:0032508//DNA duplex unwindin…	GO:0005575//cellular_component;GO:0005622//intracellular anatomical structure;GO:0005623//obsolete cell;GO:0005634//nucleus;GO:0005730//nucleolus;GO:0031974//membrane-enclosed lumen;GO:0031981//nuclear lumen;GO:0043226//organelle;GO:0043227//membrane-bounded organelle;GO:0043228//non-membrane-bounded organelle;GO:0043229//intracellular organelle;GO:0043231//intracellular membrane-bounded organell…	GO:0000166//nucleotide binding;GO:0003674//molecular_function;GO:0003676//nucleic acid binding;GO:0003677//DNA binding;GO:0003678//DNA helicase activity;GO:0003723//RNA binding;GO:0003824//catalytic activity;GO:0004386//helicase activity;GO:0005488//binding;GO:0005524//ATP binding;GO:0008094//ATP-dependent activity, acting on DNA;GO:0008144//obsolete drug binding;GO:0016462//pyrophosphatase activ…	-
HORVU.MOREX.r2.1HG0000860.1	2	0.282194	0	0	0	0	0	0	3	0.38899	1	0.123783	1	0.130141	1	0.119212	0	0	0	0	5	0.589436	2	0.248005	contig1	878303	878722	-	420	-	-	-	-	XP_037447899.1 uncharacterized protein LOC119317533 [Triticum dicoccoides]	-	-	-	-
HORVU.MOREX.r2.1HG0000870.1	5	0.375544	1	0.0769882	3	0.219259	9	0.611668	0	0	10	0.658922	23	1.59336	82	5.20364	41	2.5326	31	2.14881	21	1.31783	1	0.0660089	contig1	894013	895731	-	789	-	GO:0003674;GO:0003824;GO:0005488;GO:0005504;GO:0005575;GO:0005622;GO:0005623;GO:0005737;GO:0006082;GO:0006629;GO:0006631;GO:0008150;GO:0008152;GO:0008289;GO:0009058;GO:0009507;GO:0009532;GO:0009536;GO:0009570;GO:0009812;GO:0009813;GO:0009987;GO:0016853;GO:0016872;GO:0019752;GO:0031406;GO:0032787;GO:0033293;GO:0036094;GO:0043167;GO:0043168;GO:0043177;GO:0043226;GO:0043227;GO:0043229;GO:0043231;GO:…	-	sp|Q9C8L2|FAP3_ARATH Fatty-acid-binding protein 3, chloroplastic OS=Arabidopsis thaliana OX=3702 GN=FAP3 PE=1 SV=1	BAJ85871.1 predicted protein [Hordeum vulgare subsp. vulgare]	GO:0006082//organic acid metabolic process;GO:0006629//lipid metabolic process;GO:0006631//fatty acid metabolic process;GO:0008150//biological_process;GO:0008152//metabolic process;GO:0009058//biosynthetic process;GO:0009812//flavonoid metabolic process;GO:0009813//flavonoid biosynthetic process;GO:0009987//cellular process;GO:0019752//carboxylic acid metabolic process;GO:0032787//monocarboxylic …	GO:0005575//cellular_component;GO:0005622//intracellular anatomical structure;GO:0005623//obsolete cell;GO:0005737//cytoplasm;GO:0009507//chloroplast;GO:0009532//plastid stroma;GO:0009536//plastid;GO:0009570//chloroplast stroma;GO:0043226//organelle;GO:0043227//membrane-bounded organelle;GO:0043229//intracellular organelle;GO:0043231//intracellular membrane-bounded organelle;GO:0044422//obsolete …	GO:0003674//molecular_function;GO:0003824//catalytic activity;GO:0005488//binding;GO:0005504//fatty acid binding;GO:0008289//lipid binding;GO:0016853//isomerase activity;GO:0016872//intramolecular lyase activity;GO:0031406//carboxylic acid binding;GO:0033293//monocarboxylic acid binding;GO:0036094//small molecule binding;GO:0043167//ion binding;GO:0043168//anion binding;GO:0043177//organic acid b…	-
HORVU.MOREX.r2.1HG0000880.1	0	0	0	0	0	0	0	0	0	0	0	0	0	0	0	0	0	0	0	0	0	0	0	0	contig1	906296	908378	-	627	-	-	-	sp|P32024|JI23_HORVU 23 kDa jasmonate-induced protein OS=Hordeum vulgare OX=4513 PE=2 SV=1	KAE8807305.1 23 kDa jasmonate-induced protein [Hordeum vulgare] &gt;BAJ85078.1 predicted protein [Hordeum vulgare subsp. vulgare] &gt;BAJ89039.1 predicted protein [Hordeum vulgare subsp. vulgare]	-	-	-	-
HORVU.MOREX.r2.1HG0000890.1	146	7.7113	13	0.703804	62	3.18649	1547	73.9346	232	11.2606	896	41.517	454	22.117	1069	47.704	85	3.69221	1612	78.5753	2432	107.322	784	36.3917	contig1	932697	934417	+	1122	-	-	-	-	BAJ86560.1 predicted protein [Hordeum vulgare subsp. vulgare] &gt;BAJ90781.1 predicted protein [Hordeum vulgare subsp. vulgare]	-	-	-	-
HORVU.MOREX.r2.1HG0000900.1	23	1.60542	0	0	6	0.407528	105	6.63181	14	0.898021	47	2.87807	5	0.321903	97	5.7205	3	0.172216	90	5.79761	32	1.8662	8	0.490752	contig1	952158	956608	+	849	-	-	-	-	BAJ90659.1 predicted protein [Hordeum vulgare subsp. vulgare]	-	-	-	-
HORVU.MOREX.r2.1HG0000910.1	1	0.0528171	0	0	0	0	1	0.0477923	0	0	0	0	0	0	0	0	0	0	0	0	0	0	0	0	contig1	963863	965626	-	1122	-	-	-	-	BAJ86560.1 predicted protein [Hordeum vulgare subsp. vulgare] &gt;BAJ90781.1 predicted protein [Hordeum vulgare subsp. vulgare]	-	-	-	-
HORVU.MOREX.r2.1HG0000930.1	0	0	0	0	0	0	0	0	0	0	0	0	0	0	0	0	0	0	0	0	0	0	0	0	contig1	906296	908378	-	627	-	-	-	sp|P32024|JI23_HORVU 23 kDa jasmonate-induced protein OS=Hordeum vulgare OX=4513 PE=2 SV=1	KAE8807305.1 23 kDa jasmonate-induced protein [Hordeum vulgare] &gt;BAJ85078.1 predicted protein [Hordeum vulgare subsp. vulgare] &gt;BAJ89039.1 predicted protein [Hordeum vulgare subsp. vulgare]	-	-	-	-
HORVU.MOREX.r2.1HG0000940.1	0	0	0	0	0	0	0	0	0	0	0	0	0	0	0	0	0	0	0	0	0	0	0	0	contig1	1085482	1085913	+	432	-	-	-	-	-	-	-	-	-
HORVU.MOREX.r2.1HG0000950.1	0	0	0	0	0	0	0	0	0	0	0	0	0	0	0	0	0	0	0	0	0	0	0	0	contig1	1098302	1102538	-	933	-	-	-	-	XP_037432085.1 uncharacterized protein LOC119298881 [Triticum dicoccoides]	-	-	-	-
HORVU.MOREX.r2.1HG0000960.1	1255	219.387	999	179.006	797	135.573	438	69.2827	400	64.2579	448	68.7051	409	65.9456	636	93.935	420	60.3823	421	67.9198	335	48.9284	281	43.1704	contig1	1111906	1112337	+	339	-	GO:0001932;GO:0003674;GO:0005975;GO:0007154;GO:0008150;GO:0008152;GO:0009605;GO:0009743;GO:0009744;GO:0009987;GO:0009991;GO:0010033;GO:0019207;GO:0019220;GO:0019222;GO:0019887;GO:0030234;GO:0031323;GO:0031399;GO:0031667;GO:0031668;GO:0031669;GO:0032268;GO:0034285;GO:0042221;GO:0042325;GO:0043549;GO:0043562;GO:0044238;GO:0045859;GO:0050789;GO:0050790;GO:0050794;GO:0050896;GO:0051171;GO:0051174;GO:…	K07199	sp|Q9ZUU8|KINB3_ARATH SNF1-related protein kinase regulatory subunit beta-3 OS=Arabidopsis thaliana OX=3702 GN=KINB3 PE=1 SV=1	BAO51910.1 SnRK1 beta subunit [Hordeum vulgare subsp. vulgare]	GO:0001932//regulation of protein phosphorylation;GO:0005975//carbohydrate metabolic process;GO:0007154//cell communication;GO:0008150//biological_process;GO:0008152//metabolic process;GO:0009605//response to external stimulus;GO:0009743//response to carbohydrate;GO:0009744//response to sucrose;GO:0009987//cellular process;GO:0009991//response to extracellular stimulus;GO:0010033//response to org…	-	GO:0003674//molecular_function;GO:0019207//kinase regulator activity;GO:0019887//protein kinase regulator activity;GO:0030234//enzyme regulator activity;GO:0098772//molecular function regulator;	ko05410(Hypertrophic cardiomyopathy);ko04936(Alcoholic liver disease);ko04932(Non-alcoholic fatty liver disease);ko04931(Insulin resistance);ko04922(Glucagon signaling pathway);ko04921(Oxytocin signaling pathway);ko04920(Adipocytokine signaling pathway);ko04910(Insulin signaling pathway);ko04714(Thermogenesis);ko04710(Circadian rhythm);ko04530(Tight junction);ko04371(Apelin signaling pathway);ko0…
HORVU.MOREX.r2.1HG0000970.1	0	0	0	0	0	0	0	0	0	0	0	0	0	0	0	0	0	0	0	0	0	0	0	0	contig1	1120053	1126613	-	2055	-	GO:0003674;GO:0003824;GO:0004144;GO:0005575;GO:0005622;GO:0005623;GO:0005737;GO:0006066;GO:0006629;GO:0006638;GO:0006639;GO:0006641;GO:0006720;GO:0006721;GO:0008150;GO:0008152;GO:0008374;GO:0008610;GO:0009058;GO:0009507;GO:0009532;GO:0009536;GO:0009570;GO:0009987;GO:0010287;GO:0016101;GO:0016411;GO:0016740;GO:0016746;GO:0016747;GO:0017144;GO:0019432;GO:0033306;GO:0034308;GO:0043226;GO:0043227;GO:…	-	sp|Q9ZVN2|Y1457_ARATH Acyltransferase-like protein At1g54570, chloroplastic OS=Arabidopsis thaliana OX=3702 GN=At1g54570 PE=1 SV=1	KAF7011390.1 hypothetical protein CFC21_025704 [Triticum aestivum]	GO:0006066//alcohol metabolic process;GO:0006629//lipid metabolic process;GO:0006638//neutral lipid metabolic process;GO:0006639//acylglycerol metabolic process;GO:0006641//triglyceride metabolic process;GO:0006720//isoprenoid metabolic process;GO:0006721//terpenoid metabolic process;GO:0008150//biological_process;GO:0008152//metabolic process;GO:0008610//lipid biosynthetic process;GO:0009058//bi…	GO:0005575//cellular_component;GO:0005622//intracellular anatomical structure;GO:0005623//obsolete cell;GO:0005737//cytoplasm;GO:0009507//chloroplast;GO:0009532//plastid stroma;GO:0009536//plastid;GO:0009570//chloroplast stroma;GO:0010287//plastoglobule;GO:0043226//organelle;GO:0043227//membrane-bounded organelle;GO:0043229//intracellular organelle;GO:0043231//intracellular membrane-bounded organ…	GO:0003674//molecular_function;GO:0003824//catalytic activity;GO:0004144//diacylglycerol O-acyltransferase activity;GO:0008374//O-acyltransferase activity;GO:0016411//acylglycerol O-acyltransferase activity;GO:0016740//transferase activity;GO:0016746//acyltransferase activity;GO:0016747//acyltransferase activity, transferring groups other than amino-acyl groups;	-
HORVU.MOREX.r2.1HG0000980.1	331	37.1503	184	21.1683	768	83.8766	965	98.004	164	16.9152	1360	133.911	842	87.1647	1115	105.733	761	70.2443	1329	137.659	4005	375.565	1487	146.675	contig1	1083101	1545051	+	528	-	-	-	-	BAJ90659.1 predicted protein [Hordeum vulgare subsp. vulgare]	-	-	-	-
HORVU.MOREX.r2.1HG0000990.1	0	0	0	0	0	0	0	0	0	0	0	0	0	0	0	0	0	0	0	0	0	0	0	0	contig8	6535745	6536816	+	561	-	-	-	sp|F4JUF8|DIR15_ARATH Dirigent protein 15 OS=Arabidopsis thaliana OX=3702 GN=DIR15 PE=3 SV=1	XP_020157607.1 dirigent protein 15-like [Aegilops tauschii subsp. strangulata] &gt;KAF6992627.1 hypothetical protein CFC21_009604 [Triticum aestivum]	-	-	-	-
HORVU.MOREX.r2.1HG0001000.1	0	0	0	0	0	0	0	0	0	0	0	0	0	0	0	0	0	0	0	0	0	0	0	0	contig8	6529491	6529907	+	417	-	-	-	sp|P06471|HOR3_HORVU B3-hordein (Fragment) OS=Hordeum vulgare OX=4513 PE=1 SV=1	AFM77747.1 B3 hordein [Hordeum vulgare]	-	-	-	-
HORVU.MOREX.r2.1HG0001010.1	38	2.32395	10	0.62687	15	0.89265	0	0	0	0	0	0	0	0	0	0	0	0	0	0	0	0	0	0	contig8	6514427	6529907	+	969	-	-	-	sp|P06471|HOR3_HORVU B3-hordein (Fragment) OS=Hordeum vulgare OX=4513 PE=1 SV=1	AFM77747.1 B3 hordein [Hordeum vulgare]	-	-	-	-
HORVU.MOREX.r2.1HG0001020.1	351	37.8881	426	47.1345	299	31.406	465	45.4183	392	38.8848	843	79.83	977	97.2713	816	74.4197	1031	91.5264	731	72.8214	814	73.4122	504	47.8121	contig8	6511931	6512479	+	549	-	-	-	-	BAJ98697.1 predicted protein [Hordeum vulgare subsp. vulgare]	-	-	-	-
HORVU.MOREX.r2.1HG0001030.1	1842	79.2727	1345	59.3321	1587	66.4595	584	22.742	419	16.5709	911	34.395	856	33.9784	933	33.9248	592	20.9531	759	30.1455	961	34.5546	631	23.8657	contig8	6503656	6507265	+	1377	-	GO:0006139;GO:0006163;GO:0006725;GO:0006753;GO:0006793;GO:0006796;GO:0006807;GO:0008150;GO:0008152;GO:0009116;GO:0009117;GO:0009119;GO:0009150;GO:0009259;GO:0009987;GO:0015969;GO:0019637;GO:0019693;GO:0033865;GO:0033875;GO:0034032;GO:0034035;GO:0034641;GO:0042278;GO:0044237;GO:0044238;GO:0044281;GO:0046128;GO:0046483;GO:0055086;GO:0071704;GO:0072521;GO:1901068;GO:1901135;GO:1901360;GO:1901564;GO:…	-	sp|Q9USI5|STI1_SCHPO Heat shock protein sti1 homolog OS=Schizosaccharomyces pombe (strain 972 / ATCC 24843) OX=284812 GN=sti1 PE=3 SV=1	BAJ85351.1 predicted protein [Hordeum vulgare subsp. vulgare]	GO:0006139//nucleobase-containing compound metabolic process;GO:0006163//purine nucleotide metabolic process;GO:0006725//cellular aromatic compound metabolic process;GO:0006753//nucleoside phosphate metabolic process;GO:0006793//phosphorus metabolic process;GO:0006796//phosphate-containing compound metabolic process;GO:0006807//nitrogen compound metabolic process;GO:0008150//biological_process;GO…	-	-	-
HORVU.MOREX.r2.1HG0001040.1	2	0.231036	6	0.710453	23	2.58538	26	2.71773	24	2.54777	198	20.0659	246	26.2108	87	8.49126	34	3.23014	58	6.18336	168	16.2147	22	2.23349	contig8	6499292	6501146	+	513	-	-	-	sp|Q9MAH3|DJ1B_ARATH Protein DJ-1 homolog B OS=Arabidopsis thaliana OX=3702 GN=DJ1B PE=1 SV=1	BAK06599.1 predicted protein [Hordeum vulgare subsp. vulgare]	-	-	-	-
HORVU.MOREX.r2.1HG0001050.1	0	0	3	0.18595	17	1.00031	35	1.9151	15	0.833549	120	6.36599	153	8.53351	74	3.78073	41	2.039	64	3.57164	108	5.4565	11	0.584583	contig8	6498103	6499407	+	980	-	-	-	sp|Q9MAH3|DJ1B_ARATH Protein DJ-1 homolog B OS=Arabidopsis thaliana OX=3702 GN=DJ1B PE=1 SV=1	BAK06599.1 predicted protein [Hordeum vulgare subsp. vulgare]	-	-	-	-
HORVU.MOREX.r2.1HG0001060.1	0	0	0	0	0	0	0	0	0	0	0	0	0	0	0	0	0	0	0	0	0	0	0	0	contig8	6480199	6481150	-	570	-	-	-	-	KAF6992625.1 hypothetical protein CFC21_009601 [Triticum aestivum]	-	-	-	-
HORVU.MOREX.r2.1HG0001080.1	0	0	0	0	0	0	0	0	0	0	0	0	0	0	0	0	0	0	0	0	0	0	0	0	contig8	5318882	6481150	-	410	-	-	-	-	KAF6987070.1 hypothetical protein CFC21_004748 [Triticum aestivum]	-	-	-	-
HORVU.MOREX.r2.1HG0001090.1	0	0	0	0	0	0	0	0	0	0	0	0	0	0	0	0	0	0	0	0	0	0	0	0	contig8	6480199	6480752	-	320	-	-	-	-	VAH00302.1 unnamed protein product [Triticum turgidum subsp. durum]	-	-	-	-
HORVU.MOREX.r2.1HG0001100.1	6	0.405896	1008	69.8969	269	17.7077	0	0	0	0	0	0	0	0	1	0.0571566	31	1.72472	0	0	1	0.0565213	0	0	contig8	6453675	6454550	-	876	-	-	-	sp|P06470|HOR1_HORVU B1-hordein OS=Hordeum vulgare OX=4513 PE=1 SV=1	AFM77740.1 B1 hordein [Hordeum vulgare]	-	-	-	-
HORVU.MOREX.r2.1HG0001110.1	0	0	0	0	0	0	0	0	0	0	0	0	0	0	0	0	0	0	0	0	0	0	0	0	contig8	6453761	6454015	-	255	-	-	-	-	-	-	-	-	-
HORVU.MOREX.r2.1HG0001120.1	0	0	0	0	0	0	0	0	0	0	0	0	0	0	0	0	0	0	0	0	0	0	0	0	contig8	6447672	6450431	+	1599	-	-	-	sp|Q43257|C71C4_MAIZE indole-2-monooxygenase OS=Zea mays OX=4577 GN=CYP71C4 PE=1 SV=1	KAF6987093.1 hypothetical protein CFC21_004771 [Triticum aestivum]	-	-	-	-
HORVU.MOREX.r2.1HG0001130.1	0	0	0	0	0	0	0	0	0	0	0	0	0	0	0	0	0	0	0	0	0	0	0	0	contig8	6443271	6445603	-	858	-	GO:0000166;GO:0001666;GO:0002218;GO:0002253;GO:0002376;GO:0002682;GO:0002684;GO:0003674;GO:0003824;GO:0004497;GO:0004499;GO:0005488;GO:0006950;GO:0006952;GO:0006955;GO:0007154;GO:0007165;GO:0008150;GO:0008152;GO:0008219;GO:0009605;GO:0009607;GO:0009617;GO:0009620;GO:0009626;GO:0009627;GO:0009628;GO:0009814;GO:0009870;GO:0009987;GO:0010204;GO:0012501;GO:0016491;GO:0016705;GO:0016709;GO:0023052;GO:…	K00485	sp|Q9LMA1|FMO1_ARATH Probable flavin-containing monooxygenase 1 OS=Arabidopsis thaliana OX=3702 GN=FMO1 PE=2 SV=1	KAE8775015.1 putative flavin-containing monooxygenase 1 [Hordeum vulgare]	GO:0001666//response to hypoxia;GO:0002218//activation of innate immune response;GO:0002253//activation of immune response;GO:0002376//immune system process;GO:0002682//regulation of immune system process;GO:0002684//positive regulation of immune system process;GO:0006950//response to stress;GO:0006952//defense response;GO:0006955//immune response;GO:0007154//cell communication;GO:0007165//signal…	-	GO:0000166//nucleotide binding;GO:0003674//molecular_function;GO:0003824//catalytic activity;GO:0004497//monooxygenase activity;GO:0004499//N,N-dimethylaniline monooxygenase activity;GO:0005488//binding;GO:0016491//oxidoreductase activity;GO:0016705//oxidoreductase activity, acting on paired donors, with incorporation or reduction of molecular oxygen;GO:0016709//oxidoreductase activity, acting on…	ko00982(Drug metabolism - cytochrome P450)
HORVU.MOREX.r2.1HG0001140.1	0	0	0	0	0	0	0	0	0	0	0	0	0	0	0	0	0	0	0	0	0	0	0	0	contig8	6386344	6387529	-	838	-	GO:0000254;GO:0003674;GO:0003824;GO:0004497;GO:0005488;GO:0005506;GO:0005575;GO:0005622;GO:0005623;GO:0005737;GO:0005783;GO:0005789;GO:0006629;GO:0006694;GO:0008150;GO:0008152;GO:0008202;GO:0008610;GO:0009058;GO:0009987;GO:0012505;GO:0016020;GO:0016021;GO:0016125;GO:0016126;GO:0016491;GO:0016705;GO:0016709;GO:0030258;GO:0031224;GO:0031984;GO:0034440;GO:0042175;GO:0043167;GO:0043169;GO:0043226;GO:…	K14423	sp|Q9AV39|GLO1A_ORYSJ Very-long-chain aldehyde decarbonylase GL1-10 OS=Oryza sativa subsp. japonica OX=39947 GN=GL1-10 PE=2 SV=1	KAF7100295.1 hypothetical protein CFC21_101827 [Triticum aestivum]	GO:0006629//lipid metabolic process;GO:0006694//steroid biosynthetic process;GO:0008150//biological_process;GO:0008152//metabolic process;GO:0008202//steroid metabolic process;GO:0008610//lipid biosynthetic process;GO:0009058//biosynthetic process;GO:0009987//cellular process;GO:0016125//sterol metabolic process;GO:0016126//sterol biosynthetic process;GO:0030258//lipid modification;GO:0034440//li…	GO:0005575//cellular_component;GO:0005622//intracellular anatomical structure;GO:0005623//obsolete cell;GO:0005737//cytoplasm;GO:0005783//endoplasmic reticulum;GO:0005789//endoplasmic reticulum membrane;GO:0012505//endomembrane system;GO:0016020//membrane;GO:0016021//integral component of membrane;GO:0031224//intrinsic component of membrane;GO:0031984//organelle subcompartment;GO:0042175//nuclear…	GO:0000254//C-4 methylsterol oxidase activity;GO:0003674//molecular_function;GO:0003824//catalytic activity;GO:0004497//monooxygenase activity;GO:0005488//binding;GO:0005506//iron ion binding;GO:0016491//oxidoreductase activity;GO:0016705//oxidoreductase activity, acting on paired donors, with incorporation or reduction of molecular oxygen;GO:0016709//oxidoreductase activity, acting on paired don…	ko00100(Steroid biosynthesis)
HORVU.MOREX.r2.1HG0001150.1	228	15.1644	1	0.0681747	0	0	0	0	0	0	0	0	0	0	0	0	1	0.0546994	0	0	0	0	0	0	contig8	5101554	5105647	+	891	-	-	-	-	-	-	-	-	-
HORVU.MOREX.r2.1HG0001160.1	0	0	0	0	0	0	3	0.0781675	22	0.582161	20	0.505237	3	0.079678	4	0.0973161	1	0.0236818	4	0.106299	7	0.16841	3	0.0759198	contig8	5122777	5126700	-	2058	-	-	-	sp|Q8W4G6|CRK15_ARATH Cysteine-rich receptor-like protein kinase 15 OS=Arabidopsis thaliana OX=3702 GN=CRK15 PE=2 SV=2	KAE8775019.1 putative receptor-like protein kinase [Hordeum vulgare]	-	-	-	-
HORVU.MOREX.r2.1HG0001170.1	0	0	0	0	0	0	0	0	0	0	0	0	0	0	0	0	0	0	0	0	0	0	0	0	contig8	5118976	5119455	-	480	-	-	-	-	-	-	-	-	-
HORVU.MOREX.r2.1HG0001180.1	0	0	0	0	0	0	0	0	0	0	0	0	0	0	0	0	0	0	0	0	0	0	0	0	contig5	522029240	522029974	-	384	-	GO:0000162;GO:0003674;GO:0003824;GO:0004834;GO:0005575;GO:0005622;GO:0005623;GO:0005737;GO:0006082;GO:0006520;GO:0006568;GO:0006576;GO:0006586;GO:0006725;GO:0006807;GO:0006950;GO:0006952;GO:0008150;GO:0008152;GO:0008652;GO:0009058;GO:0009072;GO:0009073;GO:0009308;GO:0009309;GO:0009507;GO:0009532;GO:0009536;GO:0009570;GO:0009605;GO:0009606;GO:0009607;GO:0009617;GO:0009628;GO:0009629;GO:0009630;GO:…	K01695	sp|Q42529|TRPA2_ARATH Tryptophan synthase alpha chain, chloroplastic OS=Arabidopsis thaliana OX=3702 GN=TSA1 PE=1 SV=1	XP_006657506.2 tryptophan synthase alpha chain-like [Oryza brachyantha]	GO:0000162//tryptophan biosynthetic process;GO:0006082//organic acid metabolic process;GO:0006520//cellular amino acid metabolic process;GO:0006568//tryptophan metabolic process;GO:0006576//cellular biogenic amine metabolic process;GO:0006586//indolalkylamine metabolic process;GO:0006725//cellular aromatic compound metabolic process;GO:0006807//nitrogen compound metabolic process;GO:0006950//resp…	GO:0005575//cellular_component;GO:0005622//intracellular anatomical structure;GO:0005623//obsolete cell;GO:0005737//cytoplasm;GO:0009507//chloroplast;GO:0009532//plastid stroma;GO:0009536//plastid;GO:0009570//chloroplast stroma;GO:0043226//organelle;GO:0043227//membrane-bounded organelle;GO:0043229//intracellular organelle;GO:0043231//intracellular membrane-bounded organelle;GO:0044422//obsolete …	GO:0003674//molecular_function;GO:0003824//catalytic activity;GO:0004834//tryptophan synthase activity;GO:0016829//lyase activity;GO:0016830//carbon-carbon lyase activity;GO:0016832//aldehyde-lyase activity;GO:0016835//carbon-oxygen lyase activity;GO:0016836//hydro-lyase activity;GO:0033984//indole-3-glycerol-phosphate lyase activity;	ko00400(Phenylalanine, tyrosine and tryptophan biosynthesis);ko00260(Glycine, serine and threonine metabolism)
HORVU.MOREX.r2.1HG0001200.1	0	0	0	0	1	0.101345	1	0.0942406	0	0	0	0	0	0	0	0	0	0	0	0	1	0.087017	0	0	contig3	556433733	556434381	+	569	-	-	-	-	KAE8800698.1 hypothetical protein D1007_23697 [Hordeum vulgare]	-	-	-	-
HORVU.MOREX.r2.1HG0001220.1	1994	132.177	32	2.17427	12	0.774029	0	0	0	0	0	0	0	0	1	0.0560058	0	0	3	0.183526	0	0	9	0.524305	contig8	5051787	5054166	-	894	-	-	-	sp|P06470|HOR1_HORVU B1-hordein OS=Hordeum vulgare OX=4513 PE=1 SV=1	KAE8793687.1 B-hordein [Hordeum vulgare]	-	-	-	-
HORVU.MOREX.r2.1HG0001230.1	0	0	0	0	0	0	0	0	0	0	0	0	0	0	0	0	0	0	0	0	0	0	0	0	contig8	5050880	5051203	-	324	-	-	-	-	-	-	-	-	-
HORVU.MOREX.r2.1HG0001240.1	0	0	0	0	0	0	0	0	0	0	0	0	0	0	0	0	0	0	0	0	0	0	0	0	contig8	5024436	5025032	+	597	-	-	-	-	BAJ98563.1 predicted protein [Hordeum vulgare subsp. vulgare]	-	-	-	-
HORVU.MOREX.r2.1HG0001250.1	114	18.4583	44	7.30252	64	10.0835	221	32.3789	264	39.2816	227	32.2445	154	22.9986	195	26.6762	78	10.3866	188	28.0925	180	24.3505	128	18.2141	contig7	303991974	303992339	-	366	-	-	-	-	-	-	-	-	-
HORVU.MOREX.r2.1HG0001260.1	0	0	0	0	0	0	0	0	0	0	0	0	0	0	0	0	0	0	0	0	0	0	0	0	contig6	182924212	182925019	+	293	-	-	-	-	XP_037448280.1 protein LSM12 homolog A-like [Triticum dicoccoides] &gt;XP_037452628.1 protein LSM12 homolog A-like [Triticum dicoccoides] &gt;KAF7091045.1 hypothetical protein CFC21_093704 [Triticum aestivum] &gt;BAJ87775.1 predicted protein [Hordeum vulgare subsp. vulgare] &gt;VAI60899.1 unnamed protein product [Triticum turgidum subsp. durum]	-	-	-	-
HORVU.MOREX.r2.1HG0001300.1	0	0	0	0	0	0	0	0	0	0	0	0	0	0	0	0	0	0	0	0	0	0	0	0	contig5	244355368	244356058	-	691	-	-	-	-	XP_040256727.1 uncharacterized protein LOC120974312 [Aegilops tauschii subsp. strangulata]	-	-	-	-
HORVU.MOREX.r2.1HG0001310.1	0	0	0	0	0	0	0	0	0	0	0	0	0	0	0	0	0	0	0	0	0	0	0	0	contig2	3126953	3127273	+	321	-	-	-	-	XP_040251414.1 uncharacterized protein LOC120968584 [Aegilops tauschii subsp. strangulata]	-	-	-	-
HORVU.MOREX.r2.1HG0001320.1	1	0.163704	0	0	0	0	0	0	0	0	0	0	0	0	0	0	0	0	0	0	0	0	0	0	contig8	5051875	5103081	-	362	-	-	-	sp|P10386|GLTB_WHEAT Glutenin, low molecular weight subunit 1D1 OS=Triticum aestivum OX=4565 PE=2 SV=1	AFM37566.1 B-hordein [Hordeum vulgare subsp. vulgare]	-	-	-	-
HORVU.MOREX.r2.1HG0001330.1	0	0	0	0	0	0	0	0	0	0	0	0	0	0	0	0	0	0	0	0	0	0	0	0	contig8	5033844	5040320	-	438	-	-	-	-	KAE8793686.1 hypothetical protein D1007_31721 [Hordeum vulgare]	-	-	-	-
HORVU.MOREX.r2.1HG0001340.1	0	0	0	0	0	0	0	0	0	0	0	0	0	0	0	0	0	0	0	0	0	0	0	0	contig8	5018422	5025032	+	1429	-	-	-	-	BAJ98563.1 predicted protein [Hordeum vulgare subsp. vulgare]	-	-	-	-
HORVU.MOREX.r2.1HG0001350.1	0	0	0	0	0	0	0	0	0	0	0	0	0	0	0	0	0	0	0	0	0	0	0	0	contig8	5009438	5013508	+	1421	-	-	-	sp|P0C897|Y3264_ARATH Putative UPF0481 protein At3g02645 OS=Arabidopsis thaliana OX=3702 GN=At3g02645 PE=3 SV=1	XP_020182168.1 uncharacterized protein LOC109767856 [Aegilops tauschii subsp. strangulata]	-	-	-	-
HORVU.MOREX.r2.1HG0001360.1	27656	3930.26	23	3.35037	17	2.35086	11	1.41451	1	0.130596	0	0	0	0	10	1.2007	1	0.116876	20	2.62306	9	1.06862	28	3.49705	contig8	5103601	5104017	+	417	-	-	-	sp|P06470|HOR1_HORVU B1-hordein OS=Hordeum vulgare OX=4513 PE=1 SV=1	ABH01262.1 B hordein [Hordeum vulgare subsp. vulgare]	-	-	-	-
HORVU.MOREX.r2.1HG0001370.1	0	0	0	0	0	0	0	0	0	0	0	0	0	0	0	0	0	0	0	0	0	0	0	0	contig8	5033844	5034701	-	291	-	-	-	-	KAE8793686.1 hypothetical protein D1007_31721 [Hordeum vulgare]	-	-	-	-
HORVU.MOREX.r2.1HG0001380.1	0	0	0	0	0	0	0	0	0	0	0	0	0	0	0	0	0	0	0	0	0	0	0	0	contig8	5018422	5025032	+	1429	-	-	-	-	BAJ98563.1 predicted protein [Hordeum vulgare subsp. vulgare]	-	-	-	-
HORVU.MOREX.r2.1HG0001390.1	0	0	0	0	0	0	0	0	0	0	0	0	0	0	0	0	0	0	0	0	0	0	0	0	contig8	5009438	5013508	+	1421	-	-	-	sp|P0C897|Y3264_ARATH Putative UPF0481 protein At3g02645 OS=Arabidopsis thaliana OX=3702 GN=At3g02645 PE=3 SV=1	XP_020182168.1 uncharacterized protein LOC109767856 [Aegilops tauschii subsp. strangulata]	-	-	-	-
HORVU.MOREX.r2.1HG0001400.1	0	0	0	0	0	0	0	0	0	0	0	0	0	0	0	0	0	0	0	0	0	0	0	0	contig1	2758277	2763345	-	1920	-	GO:0000166;GO:0003674;GO:0003824;GO:0004672;GO:0004674;GO:0005488;GO:0005524;GO:0005575;GO:0005623;GO:0005886;GO:0006464;GO:0006468;GO:0006793;GO:0006796;GO:0006807;GO:0008144;GO:0008150;GO:0008152;GO:0009987;GO:0016020;GO:0016021;GO:0016301;GO:0016310;GO:0016740;GO:0016772;GO:0016773;GO:0017076;GO:0019538;GO:0030554;GO:0031224;GO:0032553;GO:0032555;GO:0032559;GO:0035639;GO:0036094;GO:0036211;GO:…	-	sp|P93604|LRK10_WHEAT Rust resistance kinase Lr10 OS=Triticum aestivum OX=4565 GN=LRK10 PE=2 SV=1	BAJ90475.1 predicted protein [Hordeum vulgare subsp. vulgare]	GO:0006464//cellular protein modification process;GO:0006468//protein phosphorylation;GO:0006793//phosphorus metabolic process;GO:0006796//phosphate-containing compound metabolic process;GO:0006807//nitrogen compound metabolic process;GO:0008150//biological_process;GO:0008152//metabolic process;GO:0009987//cellular process;GO:0016310//phosphorylation;GO:0019538//protein metabolic process;GO:00362…	GO:0005575//cellular_component;GO:0005623//obsolete cell;GO:0005886//plasma membrane;GO:0016020//membrane;GO:0016021//integral component of membrane;GO:0031224//intrinsic component of membrane;GO:0044425//obsolete membrane part;GO:0044464//obsolete cell part;GO:0071944//cell periphery;	GO:0000166//nucleotide binding;GO:0003674//molecular_function;GO:0003824//catalytic activity;GO:0004672//protein kinase activity;GO:0004674//protein serine/threonine kinase activity;GO:0005488//binding;GO:0005524//ATP binding;GO:0008144//obsolete drug binding;GO:0016301//kinase activity;GO:0016740//transferase activity;GO:0016772//transferase activity, transferring phosphorus-containing groups;GO…	-
HORVU.MOREX.r2.1HG0001410.1	0	0	0	0	0	0	0	0	0	0	0	0	0	0	0	0	0	0	0	0	0	0	0	0	contig1	2763904	2766485	+	2057	-	GO:0000166;GO:0001871;GO:0003674;GO:0003824;GO:0004672;GO:0004674;GO:0005488;GO:0005524;GO:0005575;GO:0006464;GO:0006468;GO:0006793;GO:0006796;GO:0006807;GO:0008144;GO:0008150;GO:0008152;GO:0009987;GO:0016020;GO:0016021;GO:0016301;GO:0016310;GO:0016740;GO:0016772;GO:0016773;GO:0017076;GO:0019538;GO:0030246;GO:0030247;GO:0030554;GO:0031224;GO:0032553;GO:0032555;GO:0032559;GO:0035639;GO:0036094;GO:…	-	sp|P93604|LRK10_WHEAT Rust resistance kinase Lr10 OS=Triticum aestivum OX=4565 GN=LRK10 PE=2 SV=1	AAD44031.1 receptor-like kinase, partial [Hordeum vulgare subsp. vulgare]	GO:0006464//cellular protein modification process;GO:0006468//protein phosphorylation;GO:0006793//phosphorus metabolic process;GO:0006796//phosphate-containing compound metabolic process;GO:0006807//nitrogen compound metabolic process;GO:0008150//biological_process;GO:0008152//metabolic process;GO:0009987//cellular process;GO:0016310//phosphorylation;GO:0019538//protein metabolic process;GO:00362…	GO:0005575//cellular_component;GO:0016020//membrane;GO:0016021//integral component of membrane;GO:0031224//intrinsic component of membrane;GO:0044425//obsolete membrane part;	GO:0000166//nucleotide binding;GO:0001871//obsolete pattern binding;GO:0003674//molecular_function;GO:0003824//catalytic activity;GO:0004672//protein kinase activity;GO:0004674//protein serine/threonine kinase activity;GO:0005488//binding;GO:0005524//ATP binding;GO:0008144//obsolete drug binding;GO:0016301//kinase activity;GO:0016740//transferase activity;GO:0016772//transferase activity, transfe…	-
HORVU.MOREX.r2.1HG0001420.1	0	0	0	0	0	0	0	0	0	0	0	0	0	0	0	0	0	0	0	0	0	0	0	0	contig1	2767034	2767276	-	243	-	-	-	-	RCV20933.1 hypothetical protein SETIT_4G097800v2 [Setaria italica]	-	-	-	-
HORVU.MOREX.r2.1HG0001430.1	0	0	0	0	0	0	0	0	0	0	0	0	0	0	0	0	0	0	0	0	0	0	0	0	contig1	2770096	2771988	-	1893	-	GO:0000166;GO:0002376;GO:0003674;GO:0005488;GO:0005524;GO:0005575;GO:0005623;GO:0005886;GO:0006950;GO:0006952;GO:0006955;GO:0007154;GO:0007165;GO:0008144;GO:0008150;GO:0008219;GO:0009626;GO:0009987;GO:0012501;GO:0012505;GO:0016020;GO:0017076;GO:0019897;GO:0019898;GO:0023052;GO:0030554;GO:0032553;GO:0032555;GO:0032559;GO:0033554;GO:0034050;GO:0035639;GO:0036094;GO:0043167;GO:0043168;GO:0043531;GO:…	K13457	sp|Q39214|RPM1_ARATH Disease resistance protein RPM1 OS=Arabidopsis thaliana OX=3702 GN=RPM1 PE=1 SV=1	AAD46469.1 HV1LRR1 [Hordeum vulgare subsp. vulgare]	GO:0002376//immune system process;GO:0006950//response to stress;GO:0006952//defense response;GO:0006955//immune response;GO:0007154//cell communication;GO:0007165//signal transduction;GO:0008150//biological_process;GO:0008219//cell death;GO:0009626//plant-type hypersensitive response;GO:0009987//cellular process;GO:0012501//programmed cell death;GO:0023052//signaling;GO:0033554//cellular respons…	GO:0005575//cellular_component;GO:0005623//obsolete cell;GO:0005886//plasma membrane;GO:0012505//endomembrane system;GO:0016020//membrane;GO:0019897//extrinsic component of plasma membrane;GO:0019898//extrinsic component of membrane;GO:0044425//obsolete membrane part;GO:0044459//obsolete plasma membrane part;GO:0044464//obsolete cell part;GO:0071944//cell periphery;	GO:0000166//nucleotide binding;GO:0003674//molecular_function;GO:0005488//binding;GO:0005524//ATP binding;GO:0008144//obsolete drug binding;GO:0017076//purine nucleotide binding;GO:0030554//adenyl nucleotide binding;GO:0032553//ribonucleotide binding;GO:0032555//purine ribonucleotide binding;GO:0032559//adenyl ribonucleotide binding;GO:0035639//purine ribonucleoside triphosphate binding;GO:003609…	ko04626(Plant-pathogen interaction)
HORVU.MOREX.r2.1HG0001450.1	0	0	0	0	0	0	0	0	0	0	0	0	0	0	0	0	0	0	0	0	0	0	0	0	contig1	2781865	2782699	-	809	-	-	K13457	sp|Q39214|RPM1_ARATH Disease resistance protein RPM1 OS=Arabidopsis thaliana OX=3702 GN=RPM1 PE=1 SV=1	AAD46471.1 Hv1LRR2 [Hordeum vulgare]	-	-	-	ko04626(Plant-pathogen interaction)
HORVU.MOREX.r2.1HG0001460.1	0	0	0	0	0	0	0	0	0	0	0	0	0	0	0	0	0	0	0	0	0	0	0	0	contig1	2801058	2802339	+	1282	-	-	-	sp|Q9LSM0|U91B1_ARATH UDP-glycosyltransferase 91B1 OS=Arabidopsis thaliana OX=3702 GN=UGT91B1 PE=2 SV=1	VAI91127.1 unnamed protein product [Triticum turgidum subsp. durum]	-	-	-	-
HORVU.MOREX.r2.1HG0001470.1	0	0	0	0	0	0	0	0	0	0	0	0	0	0	0	0	0	0	0	0	0	0	0	0	contig1	2816421	2819898	+	1446	-	-	K13457	sp|Q2R8L1|RGA5S_ORYSJ Disease resistance protein RGA5 OS=Oryza sativa subsp. japonica OX=39947 GN=RGA5 PE=2 SV=1	VAH00481.1 unnamed protein product [Triticum turgidum subsp. durum]	-	-	-	ko04626(Plant-pathogen interaction)
HORVU.MOREX.r2.1HG0001480.1	0	0	0	0	0	0	0	0	0	0	0	0	0	0	0	0	0	0	0	0	0	0	0	0	contig1	2833666	2844652	-	1506	-	-	K13356	sp|Q9LXN3|FACR4_ARATH Probable fatty acyl-CoA reductase 4 OS=Arabidopsis thaliana OX=3702 GN=FAR4 PE=1 SV=1	XP_037446572.1 fatty acyl-CoA reductase 1-like isoform X1 [Triticum dicoccoides]	-	-	-	ko04212(Longevity regulating pathway - worm);ko04146(Peroxisome);ko00073(Cutin, suberine and wax biosynthesis)
HORVU.MOREX.r2.1HG0001490.1	0	0	0	0	0	0	0	0	0	0	0	0	0	0	0	0	0	0	0	0	0	0	0	0	contig1	2863482	2864509	+	411	-	-	-	sp|Q9SBK8|THN_BRARP Thionin OS=Brassica rapa subsp. pekinensis OX=51351 GN=THI2 PE=2 SV=1	BAJ91405.1 predicted protein [Hordeum vulgare subsp. vulgare]	-	-	-	-
HORVU.MOREX.r2.1HG0001510.1	0	0	0	0	0	0	0	0	0	0	0	0	0	0	0	0	0	0	0	0	0	0	0	0	contig1	2863482	2864509	+	408	-	-	-	sp|Q9SBK8|THN_BRARP Thionin OS=Brassica rapa subsp. pekinensis OX=51351 GN=THI2 PE=2 SV=1	BAJ91405.1 predicted protein [Hordeum vulgare subsp. vulgare]	-	-	-	-
HORVU.MOREX.r2.1HG0001520.1	0	0	0	0	0	0	0	0	0	0	0	0	0	0	0	0	0	0	0	0	0	0	0	0	contig1	2874337	2877199	+	1104	-	GO:0003674;GO:0005215;GO:0005575;GO:0005622;GO:0005623;GO:0005737;GO:0005886;GO:0005887;GO:0005938;GO:0006810;GO:0007154;GO:0007165;GO:0008150;GO:0009719;GO:0009725;GO:0009733;GO:0009734;GO:0009755;GO:0009987;GO:0010033;GO:0016020;GO:0016021;GO:0022857;GO:0023052;GO:0031224;GO:0031226;GO:0032870;GO:0042221;GO:0044424;GO:0044425;GO:0044444;GO:0044459;GO:0044464;GO:0050789;GO:0050794;GO:0050896;GO:…	-	sp|Q9FGG3|WTR45_ARATH WAT1-related protein At5g64700 OS=Arabidopsis thaliana OX=3702 GN=At5g64700 PE=2 SV=1	KAF6981786.1 hypothetical protein CFC21_000241 [Triticum aestivum]	GO:0006810//transport;GO:0007154//cell communication;GO:0007165//signal transduction;GO:0008150//biological_process;GO:0009719//response to endogenous stimulus;GO:0009725//response to hormone;GO:0009733//response to auxin;GO:0009734//auxin-activated signaling pathway;GO:0009755//hormone-mediated signaling pathway;GO:0009987//cellular process;GO:0010033//response to organic substance;GO:0023052//s…	GO:0005575//cellular_component;GO:0005622//intracellular anatomical structure;GO:0005623//obsolete cell;GO:0005737//cytoplasm;GO:0005886//plasma membrane;GO:0005887//integral component of plasma membrane;GO:0005938//cell cortex;GO:0016020//membrane;GO:0016021//integral component of membrane;GO:0031224//intrinsic component of membrane;GO:0031226//intrinsic component of plasma membrane;GO:0044424//…	GO:0003674//molecular_function;GO:0005215//transporter activity;GO:0022857//transmembrane transporter activity;	-
HORVU.MOREX.r2.1HG0001530.1	404	8.78905	100	2.22994	476	10.0766	220	4.33078	228	4.55821	567	10.8215	559	11.2168	670	12.3151	107	1.91442	524	10.5205	555	10.0879	476	9.10079	contig1	3024410	3028122	-	2724	-	-	-	sp|Q947D2|PRAF1_ARATH PH, RCC1 and FYVE domains-containing protein 1 OS=Arabidopsis thaliana OX=3702 GN=PRAF1 PE=1 SV=1	KAE8802044.1 Protein BREVIS RADIX [Hordeum vulgare]	-	-	-	-
HORVU.MOREX.r2.1HG0001540.1	5339	279.007	2777	148.752	3775	191.963	4418	208.912	4097	196.752	7120	326.421	7885	380.059	9466	417.949	2878	123.691	6531	314.978	5687	248.305	4913	225.638	contig1	3075025	3076634	+	1134	-	-	K10355	sp|P30171|ACT11_SOLTU Actin-97 OS=Solanum tuberosum OX=4113 GN=AC97 PE=3 SV=1	XP_014754925.1 actin-97 [Brachypodium distachyon] &gt;XP_020179982.1 actin-97 [Aegilops tauschii subsp. strangulata] &gt;XP_024314451.1 actin-97 [Brachypodium distachyon] &gt;XP_037446395.1 actin-97-like [Triticum dicoccoides] &gt;XP_037481034.1 actin-97-like [Triticum dicoccoides] &gt;AAN59956.1 actin [Hordeum vulgare] &gt;AAW78911.1 actin [Triticum turgidum] &gt;AAW78915.1 actin [Triticum aesti…	-	-	-	-
HORVU.MOREX.r2.1HG0001550.1	259	21.864	127	10.9892	157	12.8966	351	26.8115	238	18.4632	360	26.661	343	26.7067	505	36.0184	139	9.65024	376	29.2931	366	25.8143	280	20.7731	contig1	3077895	3079917	-	702	-	-	-	-	BAJ99139.1 predicted protein [Hordeum vulgare subsp. vulgare]	-	-	-	-
HORVU.MOREX.r2.1HG0001560.1	0	0	0	0	0	0	1	0.0301422	1	0.0306119	8	0.233789	5	0.153623	3	0.0844336	0	0	4	0.12297	2	0.0556635	2	0.0585509	contig1	3082208	3088730	+	1779	-	GO:0000902;GO:0000904;GO:0003674;GO:0003824;GO:0005575;GO:0005622;GO:0005623;GO:0005737;GO:0005783;GO:0005789;GO:0005886;GO:0005911;GO:0006629;GO:0006644;GO:0006650;GO:0006793;GO:0006796;GO:0006950;GO:0006970;GO:0007275;GO:0008150;GO:0008152;GO:0009506;GO:0009611;GO:0009628;GO:0009651;GO:0009653;GO:0009826;GO:0009888;GO:0009932;GO:0009987;GO:0010015;GO:0010053;GO:0010054;GO:0012505;GO:0012506;GO:…	-	sp|Q9C5G5|SAC7_ARATH Phosphoinositide phosphatase SAC7 OS=Arabidopsis thaliana OX=3702 GN=SAC7 PE=2 SV=1	VAH00525.1 unnamed protein product [Triticum turgidum subsp. durum]	GO:0000902//cell morphogenesis;GO:0000904//cell morphogenesis involved in differentiation;GO:0006629//lipid metabolic process;GO:0006644//phospholipid metabolic process;GO:0006650//glycerophospholipid metabolic process;GO:0006793//phosphorus metabolic process;GO:0006796//phosphate-containing compound metabolic process;GO:0006950//response to stress;GO:0006970//response to osmotic stress;GO:000727…	GO:0005575//cellular_component;GO:0005622//intracellular anatomical structure;GO:0005623//obsolete cell;GO:0005737//cytoplasm;GO:0005783//endoplasmic reticulum;GO:0005789//endoplasmic reticulum membrane;GO:0005886//plasma membrane;GO:0005911//cell-cell junction;GO:0009506//plasmodesma;GO:0012505//endomembrane system;GO:0012506//vesicle membrane;GO:0016020//membrane;GO:0016021//integral component …	GO:0003674//molecular_function;GO:0003824//catalytic activity;GO:0016787//hydrolase activity;GO:0016788//hydrolase activity, acting on ester bonds;GO:0016791//phosphatase activity;GO:0034596//phosphatidylinositol phosphate 4-phosphatase activity;GO:0042578//phosphoric ester hydrolase activity;GO:0043812//phosphatidylinositol-4-phosphate phosphatase activity;GO:0052744//phosphatidylinositol monoph…	-
HORVU.MOREX.r2.1HG0001570.1	0	0	0	0	0	0	0	0	0	0	0	0	0	0	0	0	0	0	0	0	0	0	0	0	contig2	570771953	570772245	-	209	-	-	-	-	-	-	-	-	-
HORVU.MOREX.r2.1HG0001580.1	0	0	32	1.42091	26	1.09598	0	0	20	0.796178	291	11.059	130	5.19421	1	0.0366003	28	0.997544	13	0.519722	240	8.68643	10	0.380709	contig1	3171293	3172660	-	1368	-	GO:0003674;GO:0003824;GO:0005575;GO:0005622;GO:0005623;GO:0005737;GO:0006725;GO:0008150;GO:0008152;GO:0009698;GO:0009987;GO:0016740;GO:0016746;GO:0016747;GO:0019748;GO:0033809;GO:0044237;GO:0044424;GO:0044464;GO:0047183;GO:0071704;GO:0102588;GO:0102777;GO:0102815;GO:1901360	-	sp|Q8GSN8|3MAT_DAHPI Malonyl-coenzyme A:anthocyanin 3-O-glucoside-6&apos;&apos;-O-malonyltransferase OS=Dahlia pinnata OX=101596 GN=3MAT PE=1 SV=1	BAJ90774.1 predicted protein [Hordeum vulgare subsp. vulgare]	GO:0006725//cellular aromatic compound metabolic process;GO:0008150//biological_process;GO:0008152//metabolic process;GO:0009698//phenylpropanoid metabolic process;GO:0009987//cellular process;GO:0019748//secondary metabolic process;GO:0044237//cellular metabolic process;GO:0071704//organic substance metabolic process;GO:1901360//organic cyclic compound metabolic process;	GO:0005575//cellular_component;GO:0005622//intracellular anatomical structure;GO:0005623//obsolete cell;GO:0005737//cytoplasm;GO:0044424//obsolete intracellular part;GO:0044464//obsolete cell part;	GO:0003674//molecular_function;GO:0003824//catalytic activity;GO:0016740//transferase activity;GO:0016746//acyltransferase activity;GO:0016747//acyltransferase activity, transferring groups other than amino-acyl groups;GO:0033809//anthocyanin 6''-O-malonyltransferase activity;GO:0047183//anthocyanin 5-aromatic acyltransferase activity;GO:0102588//cyanidin 3-O-glucoside 6''-O-malonyltransferase ac…	-
HORVU.MOREX.r2.1HG0001590.1	0	0	0	0	0	0	1	0.0359644	1	0.0365249	4	0.139474	1	0.0366594	0	0	4	0.13075	1	0.0366806	3	0.099623	7	0.244512	contig1	3174081	3175571	-	1491	-	-	-	sp|Q7XA42|RGA1_SOLBU Putative disease resistance protein RGA1 OS=Solanum bulbocastanum OX=147425 GN=RGA1 PE=2 SV=2	KAE8802048.1 hypothetical protein D1007_22317 [Hordeum vulgare]	-	-	-	-
HORVU.MOREX.r2.1HG0001600.1	0	0	0	0	0	0	0	0	0	0	0	0	0	0	0	0	0	0	0	0	0	0	0	0	contig1	3201701	3202216	-	516	-	-	-	-	KAE8802049.1 hypothetical protein D1007_22318 [Hordeum vulgare]	-	-	-	-
HORVU.MOREX.r2.1HG0001640.1	0	0	0	0	0	0	0	0	0	0	0	0	0	0	0	0	0	0	0	0	0	0	0	0	contig1	2770900	2771988	-	1089	-	GO:0000166;GO:0002376;GO:0003674;GO:0005488;GO:0005524;GO:0005575;GO:0005623;GO:0005886;GO:0006950;GO:0006952;GO:0006955;GO:0007154;GO:0007165;GO:0008144;GO:0008150;GO:0008219;GO:0009626;GO:0009987;GO:0012501;GO:0012505;GO:0016020;GO:0017076;GO:0019897;GO:0019898;GO:0023052;GO:0030554;GO:0032553;GO:0032555;GO:0032559;GO:0033554;GO:0034050;GO:0035639;GO:0036094;GO:0043167;GO:0043168;GO:0043531;GO:…	K13457	sp|Q39214|RPM1_ARATH Disease resistance protein RPM1 OS=Arabidopsis thaliana OX=3702 GN=RPM1 PE=1 SV=1	AAD46469.1 HV1LRR1 [Hordeum vulgare subsp. vulgare]	GO:0002376//immune system process;GO:0006950//response to stress;GO:0006952//defense response;GO:0006955//immune response;GO:0007154//cell communication;GO:0007165//signal transduction;GO:0008150//biological_process;GO:0008219//cell death;GO:0009626//plant-type hypersensitive response;GO:0009987//cellular process;GO:0012501//programmed cell death;GO:0023052//signaling;GO:0033554//cellular respons…	GO:0005575//cellular_component;GO:0005623//obsolete cell;GO:0005886//plasma membrane;GO:0012505//endomembrane system;GO:0016020//membrane;GO:0019897//extrinsic component of plasma membrane;GO:0019898//extrinsic component of membrane;GO:0044425//obsolete membrane part;GO:0044459//obsolete plasma membrane part;GO:0044464//obsolete cell part;GO:0071944//cell periphery;	GO:0000166//nucleotide binding;GO:0003674//molecular_function;GO:0005488//binding;GO:0005524//ATP binding;GO:0008144//obsolete drug binding;GO:0017076//purine nucleotide binding;GO:0030554//adenyl nucleotide binding;GO:0032553//ribonucleotide binding;GO:0032555//purine ribonucleotide binding;GO:0032559//adenyl ribonucleotide binding;GO:0035639//purine ribonucleoside triphosphate binding;GO:003609…	ko04626(Plant-pathogen interaction)
HORVU.MOREX.r2.1HG0001660.1	0	0	0	0	0	0	0	0	0	0	0	0	0	0	0	0	0	0	0	0	0	0	0	0	contig1	2782309	2782699	-	391	-	-	K13457	-	KAE8798843.1 Disease resistance protein RPM1 [Hordeum vulgare]	-	-	-	ko04626(Plant-pathogen interaction)
HORVU.MOREX.r2.1HG0001670.1	0	0	0	0	0	0	0	0	0	0	0	0	0	0	0	0	0	0	0	0	0	0	0	0	contig4	565050214	565050577	+	364	-	-	-	-	KAE8787229.1 hypothetical protein D1007_38845 [Hordeum vulgare]	-	-	-	-
HORVU.MOREX.r2.1HG0001680.1	0	0	0	0	0	0	0	0	0	0	0	0	0	0	0	0	0	0	0	0	0	0	0	0	contig4	565050250	565050577	+	328	-	-	-	-	KAE8787229.1 hypothetical protein D1007_38845 [Hordeum vulgare]	-	-	-	-
HORVU.MOREX.r2.1HG0001690.1	929	43.3832	563	26.9493	554	25.1746	323	13.6487	279	11.9732	395	16.1825	339	14.6016	425	16.7686	383	14.7095	380	16.3771	450	17.5577	391	16.047	contig1	2745740	2747343	-	1269	-	GO:0003674;GO:0003676;GO:0003677;GO:0003723;GO:0003729;GO:0004857;GO:0004864;GO:0004865;GO:0005488;GO:0005575;GO:0005622;GO:0005623;GO:0005634;GO:0005654;GO:0005681;GO:0006139;GO:0006351;GO:0006355;GO:0006396;GO:0006397;GO:0006725;GO:0006807;GO:0008150;GO:0008152;GO:0008380;GO:0009058;GO:0009059;GO:0009889;GO:0009892;GO:0009987;GO:0010467;GO:0010468;GO:0010556;GO:0010563;GO:0010605;GO:0010921;GO:…	K13216	sp|Q9FIK2|PP1R8_ARATH Protein phosphatase 1 regulatory inhibitor subunit PPP1R8 homolog OS=Arabidopsis thaliana OX=3702 GN=At5g47790 PE=1 SV=1	KAE8798849.1 Nuclear inhibitor of protein phosphatase 1 [Hordeum vulgare]	GO:0006139//nucleobase-containing compound metabolic process;GO:0006351//transcription, DNA-templated;GO:0006355//regulation of transcription, DNA-templated;GO:0006396//RNA processing;GO:0006397//mRNA processing;GO:0006725//cellular aromatic compound metabolic process;GO:0006807//nitrogen compound metabolic process;GO:0008150//biological_process;GO:0008152//metabolic process;GO:0008380//RNA splic…	GO:0005575//cellular_component;GO:0005622//intracellular anatomical structure;GO:0005623//obsolete cell;GO:0005634//nucleus;GO:0005654//nucleoplasm;GO:0005681//spliceosomal complex;GO:0016604//nuclear body;GO:0016607//nuclear speck;GO:0031974//membrane-enclosed lumen;GO:0031981//nuclear lumen;GO:0032991//protein-containing complex;GO:0043226//organelle;GO:0043227//membrane-bounded organelle;GO:00…	GO:0003674//molecular_function;GO:0003676//nucleic acid binding;GO:0003677//DNA binding;GO:0003723//RNA binding;GO:0003729//mRNA binding;GO:0004857//enzyme inhibitor activity;GO:0004864//protein phosphatase inhibitor activity;GO:0004865//protein serine/threonine phosphatase inhibitor activity;GO:0005488//binding;GO:0019208//phosphatase regulator activity;GO:0019212//phosphatase inhibitor activity…	-
HORVU.MOREX.r2.1HG0001700.1	56	9.53623	30	5.23653	24	3.97691	38	5.85538	39	6.10311	33	4.92998	19	2.98426	23	3.30917	21	2.94104	44	6.91492	24	3.41467	36	5.38769	contig1	2743564	2745677	-	348	-	-	-	-	-	-	-	-	-
HORVU.MOREX.r2.1HG0001710.1	1249	148.628	1082	131.977	1050	121.583	1756	189.08	2375	259.717	3523	367.785	3114	341.784	3631	365.062	4729	462.807	3742	410.949	2969	295.187	2853	298.368	contig1	2738866	2740443	-	498	-	-	K02155	sp|P23957|VATL_AVESA V-type proton ATPase 16 kDa proteolipid subunit OS=Avena sativa OX=4498 GN=VATP-P1 PE=2 SV=1	XP_020154238.1 V-type proton ATPase 16 kDa proteolipid subunit [Aegilops tauschii subsp. strangulata] &gt;XP_037421663.1 V-type proton ATPase 16 kDa proteolipid subunit [Triticum dicoccoides] &gt;XP_037429709.1 V-type proton ATPase 16 kDa proteolipid subunit [Triticum dicoccoides] &gt;P23957.1 RecName: Full=V-type proton ATPase 16 kDa proteolipid subunit; Short=V-ATPase 16 kDa proteolipid subunit…	-	-	-	ko05323(Rheumatoid arthritis);ko05165(Human papillomavirus infection);ko05152(Tuberculosis);ko05120(Epithelial cell signaling in Helicobacter pylori infection);ko05110(Vibrio cholerae infection);ko04966(Collecting duct acid secretion);ko04721(Synaptic vesicle cycle);ko04145(Phagosome);ko04142(Lysosome);ko00190(Oxidative phosphorylation)
HORVU.MOREX.r2.1HG0001720.1	1359	69.547	1316	69.0317	1166	58.0636	794	36.7674	525	24.6898	803	36.051	624	29.4536	728	31.477	641	26.978	606	28.6206	664	28.3907	607	27.2998	contig1	2732353	2735388	-	1158	-	GO:0001101;GO:0002831;GO:0003674;GO:0003676;GO:0003677;GO:0005488;GO:0005575;GO:0005622;GO:0005623;GO:0005634;GO:0006139;GO:0006351;GO:0006355;GO:0006725;GO:0006807;GO:0006950;GO:0006952;GO:0006970;GO:0007154;GO:0007165;GO:0008150;GO:0008152;GO:0009058;GO:0009059;GO:0009314;GO:0009414;GO:0009415;GO:0009416;GO:0009628;GO:0009642;GO:0009646;GO:0009651;GO:0009719;GO:0009725;GO:0009737;GO:0009738;GO:…	-	sp|Q2V3L3|YY1_ARATH Zinc finger transcription factor YY1 OS=Arabidopsis thaliana OX=3702 GN=YY1 PE=1 SV=1	KAE8798852.1 putative zinc finger protein [Hordeum vulgare] &gt;BAJ90402.1 predicted protein [Hordeum vulgare subsp. vulgare]	GO:0001101//response to acid chemical;GO:0002831//regulation of response to biotic stimulus;GO:0006139//nucleobase-containing compound metabolic process;GO:0006351//transcription, DNA-templated;GO:0006355//regulation of transcription, DNA-templated;GO:0006725//cellular aromatic compound metabolic process;GO:0006807//nitrogen compound metabolic process;GO:0006950//response to stress;GO:0006952//de…	GO:0005575//cellular_component;GO:0005622//intracellular anatomical structure;GO:0005623//obsolete cell;GO:0005634//nucleus;GO:0043226//organelle;GO:0043227//membrane-bounded organelle;GO:0043229//intracellular organelle;GO:0043231//intracellular membrane-bounded organelle;GO:0044424//obsolete intracellular part;GO:0044464//obsolete cell part;	GO:0003674//molecular_function;GO:0003676//nucleic acid binding;GO:0003677//DNA binding;GO:0005488//binding;GO:0043167//ion binding;GO:0043169//cation binding;GO:0043565//sequence-specific DNA binding;GO:0046872//metal ion binding;GO:0097159//organic cyclic compound binding;GO:1901363//heterocyclic compound binding;	-
HORVU.MOREX.r2.1HG0001730.1	31	0.895266	27	0.799259	15	0.421529	6	0.156792	11	0.291932	12	0.304029	6	0.159822	8	0.195201	14	0.332515	13	0.346481	12	0.289548	17	0.43147	contig1	2725298	2729475	-	2052	-	-	-	-	KAF6987174.1 hypothetical protein CFC21_004840 [Triticum aestivum]	-	-	-	-
HORVU.MOREX.r2.1HG0001750.1	0	0	0	0	0	0	0	0	0	0	0	0	0	0	0	0	0	0	0	0	0	0	0	0	contig1	2758432	2763345	-	1683	-	GO:0000166;GO:0003674;GO:0003824;GO:0004672;GO:0004674;GO:0005488;GO:0005524;GO:0005575;GO:0005623;GO:0005886;GO:0006464;GO:0006468;GO:0006793;GO:0006796;GO:0006807;GO:0008144;GO:0008150;GO:0008152;GO:0009987;GO:0016020;GO:0016021;GO:0016301;GO:0016310;GO:0016740;GO:0016772;GO:0016773;GO:0017076;GO:0019538;GO:0030554;GO:0031224;GO:0032553;GO:0032555;GO:0032559;GO:0035639;GO:0036094;GO:0036211;GO:…	-	sp|P93604|LRK10_WHEAT Rust resistance kinase Lr10 OS=Triticum aestivum OX=4565 GN=LRK10 PE=2 SV=1	BAJ90475.1 predicted protein [Hordeum vulgare subsp. vulgare]	GO:0006464//cellular protein modification process;GO:0006468//protein phosphorylation;GO:0006793//phosphorus metabolic process;GO:0006796//phosphate-containing compound metabolic process;GO:0006807//nitrogen compound metabolic process;GO:0008150//biological_process;GO:0008152//metabolic process;GO:0009987//cellular process;GO:0016310//phosphorylation;GO:0019538//protein metabolic process;GO:00362…	GO:0005575//cellular_component;GO:0005623//obsolete cell;GO:0005886//plasma membrane;GO:0016020//membrane;GO:0016021//integral component of membrane;GO:0031224//intrinsic component of membrane;GO:0044425//obsolete membrane part;GO:0044464//obsolete cell part;GO:0071944//cell periphery;	GO:0000166//nucleotide binding;GO:0003674//molecular_function;GO:0003824//catalytic activity;GO:0004672//protein kinase activity;GO:0004674//protein serine/threonine kinase activity;GO:0005488//binding;GO:0005524//ATP binding;GO:0008144//obsolete drug binding;GO:0016301//kinase activity;GO:0016740//transferase activity;GO:0016772//transferase activity, transferring phosphorus-containing groups;GO…	-
HORVU.MOREX.r2.1HG0001760.1	0	0	0	0	4	0.112737	0	0	0	0	1	0.02541	5	0.133576	1	0.0244717	0	0	0	0	5	0.120999	4	0.10182	contig1	2712410	2715517	-	2046	-	GO:0000166;GO:0001871;GO:0003674;GO:0003824;GO:0004672;GO:0004674;GO:0005488;GO:0005524;GO:0005575;GO:0006464;GO:0006468;GO:0006793;GO:0006796;GO:0006807;GO:0008144;GO:0008150;GO:0008152;GO:0009987;GO:0016020;GO:0016021;GO:0016301;GO:0016310;GO:0016740;GO:0016772;GO:0016773;GO:0017076;GO:0019538;GO:0030246;GO:0030247;GO:0030554;GO:0031224;GO:0032553;GO:0032555;GO:0032559;GO:0035639;GO:0036094;GO:…	-	sp|P93604|LRK10_WHEAT Rust resistance kinase Lr10 OS=Triticum aestivum OX=4565 GN=LRK10 PE=2 SV=1	BAJ96460.1 predicted protein [Hordeum vulgare subsp. vulgare] &gt;BAJ97154.1 predicted protein [Hordeum vulgare subsp. vulgare]	GO:0006464//cellular protein modification process;GO:0006468//protein phosphorylation;GO:0006793//phosphorus metabolic process;GO:0006796//phosphate-containing compound metabolic process;GO:0006807//nitrogen compound metabolic process;GO:0008150//biological_process;GO:0008152//metabolic process;GO:0009987//cellular process;GO:0016310//phosphorylation;GO:0019538//protein metabolic process;GO:00362…	GO:0005575//cellular_component;GO:0016020//membrane;GO:0016021//integral component of membrane;GO:0031224//intrinsic component of membrane;GO:0044425//obsolete membrane part;	GO:0000166//nucleotide binding;GO:0001871//obsolete pattern binding;GO:0003674//molecular_function;GO:0003824//catalytic activity;GO:0004672//protein kinase activity;GO:0004674//protein serine/threonine kinase activity;GO:0005488//binding;GO:0005524//ATP binding;GO:0008144//obsolete drug binding;GO:0016301//kinase activity;GO:0016740//transferase activity;GO:0016772//transferase activity, transfe…	-
HORVU.MOREX.r2.1HG0001770.1	0	0	0	0	0	0	0	0	0	0	0	0	0	0	0	0	0	0	0	0	0	0	0	0	contig8	4675209	4675990	+	540	-	-	-	-	XP_040247360.1 dirigent protein 15-like [Aegilops tauschii subsp. strangulata] &gt;KAF7090985.1 hypothetical protein CFC21_093654 [Triticum aestivum] &gt;KAF7090986.1 hypothetical protein CFC21_093655 [Triticum aestivum]	-	-	-	-
HORVU.MOREX.r2.1HG0001780.1	0	0	0	0	0	0	0	0	0	0	0	0	0	0	0	0	12	0.61954	0	0	0	0	0	0	contig8	4654862	4656153	+	944	-	-	-	sp|A2WMH2|GOS9_ORYSI Protein GOS9 OS=Oryza sativa subsp. indica OX=39946 GN=GOS9 PE=2 SV=1	KAE8793685.1 Dirigent protein [Hordeum vulgare]	-	-	-	-
HORVU.MOREX.r2.1HG0001790.1	23	0.320254	0	0	0	0	0	0	0	0	0	0	0	0	0	0	0	0	3	0.0385508	0	0	0	0	contig8	4626681	4644016	+	4256	-	-	-	-	KAE8793684.1 powdery mildew resistance protein PM8 [Hordeum vulgare]	-	-	-	-
HORVU.MOREX.r2.1HG0001800.1	0	0	0	0	0	0	0	0	0	0	0	0	0	0	0	0	0	0	0	0	0	0	0	0	contig8	4923160	4924171	-	594	-	-	-	-	KAE8792101.1 hypothetical protein D1007_33425 [Hordeum vulgare]	-	-	-	-
HORVU.MOREX.r2.1HG0001810.1	0	0	0	0	0	0	0	0	0	0	0	0	0	0	0	0	0	0	0	0	0	0	0	0	contig8	4914313	4915013	-	255	-	-	-	-	EMS56701.1 hypothetical protein TRIUR3_14700 [Triticum urartu]	-	-	-	-
HORVU.MOREX.r2.1HG0001820.1	0	0	0	0	0	0	0	0	0	0	19	0.28483	1	0.015761	0	0	0	0	0	0	0	0	0	0	contig8	4867407	4871009	-	3468	-	-	-	sp|Q9LJ64|PLRX1_ARATH Pollen-specific leucine-rich repeat extensin-like protein 1 OS=Arabidopsis thaliana OX=3702 GN=PEX1 PE=1 SV=1	KAE8793677.1 pollen-specific leucine-rich repeat extensin-like protein 1 [Hordeum vulgare]	-	-	-	-
HORVU.MOREX.r2.1HG0001830.1	0	0	0	0	0	0	0	0	0	0	2	0.188366	1	0.0990201	0	0	0	0	0	0	0	0	0	0	contig8	5166078	5166629	+	552	-	-	K12412	sp|P29386|AGL6_ARATH Agamous-like MADS-box protein AGL6 OS=Arabidopsis thaliana OX=3702 GN=AGL6 PE=1 SV=2	KAE8793676.1 Agamous-like MADS-box protein AGL61 [Hordeum vulgare]	-	-	-	ko04111(Cell cycle - yeast);ko04011(MAPK signaling pathway - yeast)
HORVU.MOREX.r2.1HG0001840.1	0	0	2	0.0998253	2	0.0947661	0	0	0	0	0	0	0	0	0	0	0	0	0	0	0	0	0	0	contig8	5186601	5187817	+	1217	-	GO:0000003;GO:0000166;GO:0003674;GO:0003824;GO:0004672;GO:0004674;GO:0005488;GO:0005515;GO:0005516;GO:0005524;GO:0005575;GO:0005623;GO:0005886;GO:0006464;GO:0006468;GO:0006793;GO:0006796;GO:0006807;GO:0007154;GO:0008037;GO:0008144;GO:0008150;GO:0008152;GO:0009856;GO:0009875;GO:0009987;GO:0016020;GO:0016021;GO:0016301;GO:0016310;GO:0016740;GO:0016772;GO:0016773;GO:0017076;GO:0019538;GO:0022414;GO:…	-	-	XP_020189273.2 G-type lectin S-receptor-like serine/threonine-protein kinase At2g19130 [Aegilops tauschii subsp. strangulata]	GO:0000003//reproduction;GO:0006464//cellular protein modification process;GO:0006468//protein phosphorylation;GO:0006793//phosphorus metabolic process;GO:0006796//phosphate-containing compound metabolic process;GO:0006807//nitrogen compound metabolic process;GO:0007154//cell communication;GO:0008037//cell recognition;GO:0008150//biological_process;GO:0008152//metabolic process;GO:0009856//pollin…	GO:0005575//cellular_component;GO:0005623//obsolete cell;GO:0005886//plasma membrane;GO:0016020//membrane;GO:0016021//integral component of membrane;GO:0031224//intrinsic component of membrane;GO:0044425//obsolete membrane part;GO:0044464//obsolete cell part;GO:0071944//cell periphery;	GO:0000166//nucleotide binding;GO:0003674//molecular_function;GO:0003824//catalytic activity;GO:0004672//protein kinase activity;GO:0004674//protein serine/threonine kinase activity;GO:0005488//binding;GO:0005515//protein binding;GO:0005516//calmodulin binding;GO:0005524//ATP binding;GO:0008144//obsolete drug binding;GO:0016301//kinase activity;GO:0016740//transferase activity;GO:0016772//transfe…	-
HORVU.MOREX.r2.1HG0001850.1	0	0	0	0	0	0	0	0	0	0	0	0	0	0	0	0	0	0	0	0	0	0	0	0	contig8	5188229	5189234	+	1006	-	GO:0000003;GO:0000166;GO:0003674;GO:0003824;GO:0004672;GO:0004674;GO:0005488;GO:0005515;GO:0005516;GO:0005524;GO:0005575;GO:0005623;GO:0005886;GO:0006464;GO:0006468;GO:0006793;GO:0006796;GO:0006807;GO:0007154;GO:0008037;GO:0008144;GO:0008150;GO:0008152;GO:0009856;GO:0009875;GO:0009987;GO:0016020;GO:0016021;GO:0016301;GO:0016310;GO:0016740;GO:0016772;GO:0016773;GO:0017076;GO:0019538;GO:0022414;GO:…	K04733	sp|O64477|Y2913_ARATH G-type lectin S-receptor-like serine/threonine-protein kinase At2g19130 OS=Arabidopsis thaliana OX=3702 GN=At2g19130 PE=2 SV=1	KAE8793674.1 putative serine/threonine-protein kinase receptor [Hordeum vulgare]	GO:0000003//reproduction;GO:0006464//cellular protein modification process;GO:0006468//protein phosphorylation;GO:0006793//phosphorus metabolic process;GO:0006796//phosphate-containing compound metabolic process;GO:0006807//nitrogen compound metabolic process;GO:0007154//cell communication;GO:0008037//cell recognition;GO:0008150//biological_process;GO:0008152//metabolic process;GO:0009856//pollin…	GO:0005575//cellular_component;GO:0005623//obsolete cell;GO:0005886//plasma membrane;GO:0016020//membrane;GO:0016021//integral component of membrane;GO:0031224//intrinsic component of membrane;GO:0044425//obsolete membrane part;GO:0044464//obsolete cell part;GO:0071944//cell periphery;	GO:0000166//nucleotide binding;GO:0003674//molecular_function;GO:0003824//catalytic activity;GO:0004672//protein kinase activity;GO:0004674//protein serine/threonine kinase activity;GO:0005488//binding;GO:0005515//protein binding;GO:0005516//calmodulin binding;GO:0005524//ATP binding;GO:0008144//obsolete drug binding;GO:0016301//kinase activity;GO:0016740//transferase activity;GO:0016772//transfe…	ko05417(Lipid and atherosclerosis);ko05171(Coronavirus disease - COVID-19);ko05170(Human immunodeficiency virus 1 infection);ko05169(Epstein-Barr virus infection);ko05168(Herpes simplex virus 1 infection);ko05164(Influenza A);ko05162(Measles);ko05161(Hepatitis B);ko05152(Tuberculosis);ko05145(Toxoplasmosis);ko05142(Chagas disease);ko05140(Leishmaniasis);ko05135(Yersinia infection);ko05133(Pertuss…
HORVU.MOREX.r2.1HG0001860.1	2	0.11654	1	0.0597283	2	0.113403	41	2.16179	809	43.3205	52	2.65823	177	9.51294	196	9.64951	236	11.3097	330	17.7463	196	9.54226	122	6.24767	contig8	5191523	5192539	-	1017	-	-	-	sp|Q9M5J8|PGIP2_ARATH Polygalacturonase inhibitor 2 OS=Arabidopsis thaliana OX=3702 GN=PGIP2 PE=2 SV=2	KAE8780563.1 Polygalacturonase inhibitor [Hordeum vulgare] &gt;KAE8793673.1 Polygalacturonase inhibitor [Hordeum vulgare]	-	-	-	-
HORVU.MOREX.r2.1HG0001870.1	1195	25.0856	922	19.8391	640	13.0732	622	11.8149	635	12.2498	626	11.5285	602	11.656	661	11.7236	366	6.31874	647	12.5345	550	9.64646	588	10.8479	contig8	5193652	5199730	-	2823	-	GO:0003674;GO:0005488;GO:0005515;GO:0005575;GO:0005622;GO:0005623;GO:0005737;GO:0005768;GO:0005769;GO:0006810;GO:0006886;GO:0007154;GO:0007165;GO:0008104;GO:0008150;GO:0009987;GO:0012505;GO:0015031;GO:0015833;GO:0016192;GO:0023052;GO:0031410;GO:0031982;GO:0033036;GO:0034613;GO:0042886;GO:0043226;GO:0043227;GO:0043229;GO:0044424;GO:0044444;GO:0044464;GO:0045184;GO:0046332;GO:0046907;GO:0050789;GO:…	K20177	sp|F4I312|VPS3_ARATH Vacuolar sorting protein 3 OS=Arabidopsis thaliana OX=3702 GN=VPS3 PE=1 SV=2	BAK03364.1 predicted protein [Hordeum vulgare subsp. vulgare]	GO:0006810//transport;GO:0006886//intracellular protein transport;GO:0007154//cell communication;GO:0007165//signal transduction;GO:0008104//protein localization;GO:0008150//biological_process;GO:0009987//cellular process;GO:0015031//protein transport;GO:0015833//peptide transport;GO:0016192//vesicle-mediated transport;GO:0023052//signaling;GO:0033036//macromolecule localization;GO:0034613//cellu…	GO:0005575//cellular_component;GO:0005622//intracellular anatomical structure;GO:0005623//obsolete cell;GO:0005737//cytoplasm;GO:0005768//endosome;GO:0005769//early endosome;GO:0012505//endomembrane system;GO:0031410//cytoplasmic vesicle;GO:0031982//vesicle;GO:0043226//organelle;GO:0043227//membrane-bounded organelle;GO:0043229//intracellular organelle;GO:0044424//obsolete intracellular part;GO:0…	GO:0003674//molecular_function;GO:0005488//binding;GO:0005515//protein binding;GO:0046332//SMAD binding;	ko04138(Autophagy - yeast)
HORVU.MOREX.r2.1HG0001890.1	0	0	0	0	0	0	0	0	0	0	0	0	0	0	0	0	1	0.0385884	0	0	1	0.0392024	0	0	contig8	5228653	5229915	+	1263	-	-	-	sp|Q9FLS0|FB253_ARATH F-box protein At5g07610 OS=Arabidopsis thaliana OX=3702 GN=At5g07610 PE=2 SV=1	KAF6981704.1 hypothetical protein CFC21_000166 [Triticum aestivum] &gt;VAH00344.1 unnamed protein product [Triticum turgidum subsp. durum]	-	-	-	-
HORVU.MOREX.r2.1HG0001900.1	421	10.0075	58	1.41321	214	4.95	452	9.72225	162	3.53882	526	10.9692	468	10.2609	981	19.7023	67	1.30982	542	11.8902	431	8.55995	199	4.15729	contig8	5291108	5295669	-	2493	-	GO:0003674;GO:0003779;GO:0005488;GO:0005515;GO:0005575;GO:0005618;GO:0005623;GO:0005886;GO:0006996;GO:0007010;GO:0007015;GO:0008064;GO:0008092;GO:0008150;GO:0009987;GO:0010638;GO:0010639;GO:0016020;GO:0016021;GO:0016043;GO:0030029;GO:0030036;GO:0030312;GO:0030832;GO:0030833;GO:0030834;GO:0030835;GO:0030837;GO:0030838;GO:0031224;GO:0031333;GO:0031334;GO:0032271;GO:0032272;GO:0032273;GO:0032535;GO:…	-	sp|Q0DLG0|FH14_ORYSJ Formin-like protein 14 OS=Oryza sativa subsp. japonica OX=39947 GN=FH14 PE=2 SV=1	BAJ88773.1 predicted protein [Hordeum vulgare subsp. vulgare]	GO:0006996//organelle organization;GO:0007010//cytoskeleton organization;GO:0007015//actin filament organization;GO:0008064//regulation of actin polymerization or depolymerization;GO:0008150//biological_process;GO:0009987//cellular process;GO:0010638//positive regulation of organelle organization;GO:0010639//negative regulation of organelle organization;GO:0016043//cellular component organization…	GO:0005575//cellular_component;GO:0005618//cell wall;GO:0005623//obsolete cell;GO:0005886//plasma membrane;GO:0016020//membrane;GO:0016021//integral component of membrane;GO:0030312//external encapsulating structure;GO:0031224//intrinsic component of membrane;GO:0044425//obsolete membrane part;GO:0044464//obsolete cell part;GO:0071944//cell periphery;	GO:0003674//molecular_function;GO:0003779//actin binding;GO:0005488//binding;GO:0005515//protein binding;GO:0008092//cytoskeletal protein binding;GO:0044877//protein-containing complex binding;GO:0051015//actin filament binding;	-
HORVU.MOREX.r2.1HG0001910.1	327	20.249	35	2.22156	76	4.57947	325	18.2105	283	16.1043	121	6.57331	197	11.2517	411	21.5031	25	1.27318	398	22.745	106	5.48416	381	20.7344	contig8	5332214	5333170	+	957	-	GO:0000313;GO:0000315;GO:0003674;GO:0003676;GO:0003723;GO:0003735;GO:0005198;GO:0005488;GO:0005575;GO:0005622;GO:0005623;GO:0005737;GO:0005739;GO:0005759;GO:0005761;GO:0005762;GO:0005840;GO:0006412;GO:0006518;GO:0006807;GO:0008150;GO:0008152;GO:0009058;GO:0009059;GO:0009987;GO:0010467;GO:0015934;GO:0019538;GO:0031974;GO:0032543;GO:0032991;GO:0034641;GO:0034645;GO:0043043;GO:0043170;GO:0043226;GO:…	-	sp|P0C8K6|RM02_ORYSA 60S ribosomal protein L2, mitochondrial OS=Oryza sativa OX=4530 GN=RPL2 PE=3 SV=1	BAJ89241.1 predicted protein [Hordeum vulgare subsp. vulgare]	GO:0006412//translation;GO:0006518//peptide metabolic process;GO:0006807//nitrogen compound metabolic process;GO:0008150//biological_process;GO:0008152//metabolic process;GO:0009058//biosynthetic process;GO:0009059//macromolecule biosynthetic process;GO:0009987//cellular process;GO:0010467//gene expression;GO:0019538//protein metabolic process;GO:0032543//mitochondrial translation;GO:0034641//cel…	GO:0000313//organellar ribosome;GO:0000315//organellar large ribosomal subunit;GO:0005575//cellular_component;GO:0005622//intracellular anatomical structure;GO:0005623//obsolete cell;GO:0005737//cytoplasm;GO:0005739//mitochondrion;GO:0005759//mitochondrial matrix;GO:0005761//mitochondrial ribosome;GO:0005762//mitochondrial large ribosomal subunit;GO:0005840//ribosome;GO:0015934//large ribosomal s…	GO:0003674//molecular_function;GO:0003676//nucleic acid binding;GO:0003723//RNA binding;GO:0003735//structural constituent of ribosome;GO:0005198//structural molecule activity;GO:0005488//binding;GO:0097159//organic cyclic compound binding;GO:1901363//heterocyclic compound binding;	-
HORVU.MOREX.r2.1HG0001920.1	172	32.9866	164	32.2394	224	41.8026	639	110.89	421	74.1976	353	59.3919	330	58.3738	608	98.5179	400	63.0902	641	113.452	458	73.3877	686	115.623	contig8	5335106	5335414	+	309	-	-	-	-	KAF6992769.1 hypothetical protein CFC21_009732 [Triticum aestivum]	-	-	-	-
HORVU.MOREX.r2.1HG0001930.1	0	0	1	0.198509	0	0	0	0	0	0	1	0.169898	0	0	0	0	0	0	0	0	0	0	0	0	contig2	41262075	41263185	+	306	-	-	-	-	BAK03605.1 predicted protein [Hordeum vulgare subsp. vulgare]	-	-	-	-
HORVU.MOREX.r2.1HG0001950.1	0	0	0	0	0	0	1	0.0461868	0	0	0	0	0	0	0	0	1	0.0419786	0	0	5	0.213233	3	0.134576	contig1	2066183	2068561	-	1161	-	GO:0003674;GO:0003824;GO:0005575;GO:0005576;GO:0005618;GO:0005622;GO:0005623;GO:0005737;GO:0005773;GO:0006629;GO:0008150;GO:0008152;GO:0009056;GO:0016042;GO:0016787;GO:0016788;GO:0030312;GO:0043226;GO:0043227;GO:0043229;GO:0043231;GO:0044238;GO:0044424;GO:0044444;GO:0044464;GO:0071704;GO:0071944;GO:1901575	-	sp|Q9FJ45|GDL83_ARATH GDSL esterase/lipase At5g45910 OS=Arabidopsis thaliana OX=3702 GN=At5g45910 PE=2 SV=1	BAJ97239.1 predicted protein [Hordeum vulgare subsp. vulgare]	GO:0006629//lipid metabolic process;GO:0008150//biological_process;GO:0008152//metabolic process;GO:0009056//catabolic process;GO:0016042//lipid catabolic process;GO:0044238//primary metabolic process;GO:0071704//organic substance metabolic process;GO:1901575//organic substance catabolic process;	GO:0005575//cellular_component;GO:0005576//extracellular region;GO:0005618//cell wall;GO:0005622//intracellular anatomical structure;GO:0005623//obsolete cell;GO:0005737//cytoplasm;GO:0005773//vacuole;GO:0030312//external encapsulating structure;GO:0043226//organelle;GO:0043227//membrane-bounded organelle;GO:0043229//intracellular organelle;GO:0043231//intracellular membrane-bounded organelle;GO:…	GO:0003674//molecular_function;GO:0003824//catalytic activity;GO:0016787//hydrolase activity;GO:0016788//hydrolase activity, acting on ester bonds;	-
HORVU.MOREX.r2.1HG0001970.1	3	0.15554	0	0	0	0	0	0	0	0	0	0	0	0	0	0	0	0	0	0	7	0.303227	5	0.227826	contig1	2072728	2074247	-	1143	-	GO:0003674;GO:0003824;GO:0005575;GO:0005576;GO:0005618;GO:0005622;GO:0005623;GO:0005737;GO:0005773;GO:0006629;GO:0008150;GO:0008152;GO:0009056;GO:0016042;GO:0016787;GO:0016788;GO:0030312;GO:0043226;GO:0043227;GO:0043229;GO:0043231;GO:0044238;GO:0044424;GO:0044444;GO:0044464;GO:0071704;GO:0071944;GO:1901575	-	sp|Q9FJ45|GDL83_ARATH GDSL esterase/lipase At5g45910 OS=Arabidopsis thaliana OX=3702 GN=At5g45910 PE=2 SV=1	XP_037429890.1 GDSL esterase/lipase At5g45910-like [Triticum dicoccoides]	GO:0006629//lipid metabolic process;GO:0008150//biological_process;GO:0008152//metabolic process;GO:0009056//catabolic process;GO:0016042//lipid catabolic process;GO:0044238//primary metabolic process;GO:0071704//organic substance metabolic process;GO:1901575//organic substance catabolic process;	GO:0005575//cellular_component;GO:0005576//extracellular region;GO:0005618//cell wall;GO:0005622//intracellular anatomical structure;GO:0005623//obsolete cell;GO:0005737//cytoplasm;GO:0005773//vacuole;GO:0030312//external encapsulating structure;GO:0043226//organelle;GO:0043227//membrane-bounded organelle;GO:0043229//intracellular organelle;GO:0043231//intracellular membrane-bounded organelle;GO:…	GO:0003674//molecular_function;GO:0003824//catalytic activity;GO:0016787//hydrolase activity;GO:0016788//hydrolase activity, acting on ester bonds;	-
HORVU.MOREX.r2.1HG0001980.1	187	13.0527	108	7.72711	132	8.96561	191	12.0636	281	18.0246	220	13.4718	169	10.8803	206	12.1487	135	7.74973	203	13.0768	187	10.9056	200	12.2688	contig1	2086835	2089623	-	849	-	-	K09561	sp|Q9SRS9|CHIP_ARATH E3 ubiquitin-protein ligase CHIP OS=Arabidopsis thaliana OX=3702 GN=CHIP PE=1 SV=1	BAJ97574.1 predicted protein [Hordeum vulgare subsp. vulgare]	-	-	-	ko04141(Protein processing in endoplasmic reticulum);ko04120(Ubiquitin mediated proteolysis)
HORVU.MOREX.r2.1HG0001990.1	92	21.3804	386	91.9493	831	187.921	31	6.51886	6	1.28138	31	6.32022	1	0.214349	7	1.37445	2	0.382252	29	6.21973	39	7.57252	29	5.92294	contig1	2103801	2104148	+	255	-	-	-	sp|P84964|DEF12_TRIMO Defensin Tm-AMP-D1.2 OS=Triticum monococcum OX=4568 PE=1 SV=1	KAE8793661.1 Defensin Tm-AMP-D1.2 [Hordeum vulgare] &gt;BAJ86109.1 predicted protein [Hordeum vulgare subsp. vulgare]	-	-	-	-
HORVU.MOREX.r2.1HG0002000.1	1	0.19558	0	0	0	0	0	0	0	0	0	0	0	0	0	0	0	0	0	0	0	0	0	0	contig1	2104529	2104831	-	303	-	-	-	-	-	-	-	-	-
HORVU.MOREX.r2.1HG0002010.1	0	0	0	0	0	0	13	1.07577	8	0.672328	0	0	1	0.0843505	2	0.154534	1	0.0752117	0	0	1	0.0764084	5	0.40186	contig1	2107810	2109150	+	648	-	-	K00799	sp|P12653|GSTF1_MAIZE Glutathione S-transferase 1 OS=Zea mays OX=4577 GN=GST1 PE=1 SV=4	KAE8793660.1 Glutathione S-transferase 1 [Hordeum vulgare]	-	-	-	ko05418(Fluid shear stress and atherosclerosis);ko05225(Hepatocellular carcinoma);ko05208(Chemical carcinogenesis - reactive oxygen species);ko05207(Chemical carcinogenesis - receptor activation);ko05204(Chemical carcinogenesis - DNA adducts);ko05200(Pathways in cancer);ko04212(Longevity regulating pathway - worm);ko01524(Platinum drug resistance);ko00983(Drug metabolism - other enzymes);ko00982(…
HORVU.MOREX.r2.1HG0002020.1	531	9.50106	280	5.13534	197	3.42996	1593	25.7915	1687	27.739	1488	23.3573	1942	32.0495	1799	27.1964	579	8.52017	2013	33.2405	1646	24.6068	1055	16.5898	contig1	2111350	2123509	+	3312	-	GO:0001887;GO:0003674;GO:0003824;GO:0005488;GO:0005575;GO:0005622;GO:0005623;GO:0005737;GO:0005829;GO:0006732;GO:0006790;GO:0008144;GO:0008150;GO:0008152;GO:0008168;GO:0008757;GO:0009058;GO:0009987;GO:0016740;GO:0016741;GO:0017144;GO:0019842;GO:0030170;GO:0030732;GO:0032259;GO:0036094;GO:0043167;GO:0043168;GO:0044237;GO:0044424;GO:0044444;GO:0044464;GO:0046500;GO:0048037;GO:0050662;GO:0051186;GO:…	K08247	sp|Q9MBC2|MMT1_HORVU Methionine S-methyltransferase OS=Hordeum vulgare OX=4513 GN=MMT1 PE=1 SV=1	KAE8793659.1 Methionine S-methyltransferase [Hordeum vulgare] &gt;BAJ97419.1 predicted protein [Hordeum vulgare subsp. vulgare]	GO:0001887//selenium compound metabolic process;GO:0006732//obsolete coenzyme metabolic process;GO:0006790//sulfur compound metabolic process;GO:0008150//biological_process;GO:0008152//metabolic process;GO:0009058//biosynthetic process;GO:0009987//cellular process;GO:0032259//methylation;GO:0044237//cellular metabolic process;GO:0046500//S-adenosylmethionine metabolic process;GO:0051186//obsolete…	GO:0005575//cellular_component;GO:0005622//intracellular anatomical structure;GO:0005623//obsolete cell;GO:0005737//cytoplasm;GO:0005829//cytosol;GO:0044424//obsolete intracellular part;GO:0044444//obsolete cytoplasmic part;GO:0044464//obsolete cell part;	GO:0003674//molecular_function;GO:0003824//catalytic activity;GO:0005488//binding;GO:0008144//obsolete drug binding;GO:0008168//methyltransferase activity;GO:0008757//S-adenosylmethionine-dependent methyltransferase activity;GO:0016740//transferase activity;GO:0016741//transferase activity, transferring one-carbon groups;GO:0019842//vitamin binding;GO:0030170//pyridoxal phosphate binding;GO:00307…	ko00450(Selenocompound metabolism)
HORVU.MOREX.r2.1HG0002030.1	0	0	0	0	0	0	0	0	0	0	0	0	0	0	0	0	0	0	0	0	0	0	0	0	contig1	2124369	2124737	+	369	-	-	-	-	-	-	-	-	-
HORVU.MOREX.r2.1HG0002050.1	0	0	0	0	1	0.0367528	26	0.888589	1	0.0347091	11	0.364486	21	0.731575	36	1.14881	7	0.217438	30	1.04571	24	0.757364	1	0.0331938	contig1	2136325	2137893	-	1569	-	-	-	sp|Q7XA40|RGA3_SOLBU Putative disease resistance protein RGA3 OS=Solanum bulbocastanum OX=147425 GN=RGA3 PE=2 SV=2	KAE8793657.1 putative disease resistance RPP13-like protein 1 [Hordeum vulgare]	-	-	-	-
HORVU.MOREX.r2.1HG0002060.1	0	0	0	0	0	0	0	0	0	0	0	0	0	0	0	0	0	0	0	0	0	0	0	0	contig4	15405526	15405862	-	337	-	-	-	-	-	-	-	-	-
HORVU.MOREX.r2.1HG0002070.1	35	8.23067	0	0	21	4.80543	834	177.466	216	46.6788	654	134.924	674	146.191	859	170.672	183	35.3925	598	129.782	640	125.746	132	27.2805	contig1	2148037	2148358	-	252	-	-	-	sp|Q6K209|CAL1_ORYSJ Defensin-like protein CAL1 OS=Oryza sativa subsp. japonica OX=39947 GN=CAL1 PE=1 SV=1	KAE8793655.1 defensin [Hordeum vulgare] &gt;BAJ89304.1 predicted protein [Hordeum vulgare subsp. vulgare]	-	-	-	-
HORVU.MOREX.r2.1HG0002080.1	0	0	0	0	0	0	0	0	0	0	0	0	0	0	0	0	0	0	0	0	0	0	0	0	contig1	2153602	2153903	-	302	-	-	-	-	-	-	-	-	-
HORVU.MOREX.r2.1HG0002090.1	0	0	0	0	0	0	601	17.7268	120	3.59462	313	8.95079	178	5.35166	741	20.4077	174	4.66461	404	12.1535	352	9.58661	125	3.58093	contig1	2154352	2156169	-	1818	-	GO:0001101;GO:0003674;GO:0003824;GO:0005488;GO:0005515;GO:0005575;GO:0005622;GO:0005623;GO:0005737;GO:0005829;GO:0006082;GO:0006520;GO:0006525;GO:0006527;GO:0006576;GO:0006595;GO:0006596;GO:0006807;GO:0006950;GO:0006970;GO:0006979;GO:0008150;GO:0008152;GO:0008216;GO:0008295;GO:0008792;GO:0009056;GO:0009058;GO:0009063;GO:0009064;GO:0009065;GO:0009266;GO:0009308;GO:0009309;GO:0009409;GO:0009445;GO:…	K01583	sp|P22220|SPE1_AVESA Arginine decarboxylase OS=Avena sativa OX=4498 GN=SPE1 PE=1 SV=1	XP_037446133.1 arginine decarboxylase-like [Triticum dicoccoides]	GO:0001101//response to acid chemical;GO:0006082//organic acid metabolic process;GO:0006520//cellular amino acid metabolic process;GO:0006525//arginine metabolic process;GO:0006527//arginine catabolic process;GO:0006576//cellular biogenic amine metabolic process;GO:0006595//polyamine metabolic process;GO:0006596//polyamine biosynthetic process;GO:0006807//nitrogen compound metabolic process;GO:00…	GO:0005575//cellular_component;GO:0005622//intracellular anatomical structure;GO:0005623//obsolete cell;GO:0005737//cytoplasm;GO:0005829//cytosol;GO:0009507//chloroplast;GO:0009536//plastid;GO:0043226//organelle;GO:0043227//membrane-bounded organelle;GO:0043229//intracellular organelle;GO:0043231//intracellular membrane-bounded organelle;GO:0044424//obsolete intracellular part;GO:0044444//obsolet…	GO:0003674//molecular_function;GO:0003824//catalytic activity;GO:0005488//binding;GO:0005515//protein binding;GO:0008792//arginine decarboxylase activity;GO:0016829//lyase activity;GO:0016830//carbon-carbon lyase activity;GO:0016831//carboxy-lyase activity;GO:0042802//identical protein binding;GO:0042803//protein homodimerization activity;GO:0046983//protein dimerization activity;	ko00330(Arginine and proline metabolism)
HORVU.MOREX.r2.1HG0002100.1	0	0	0	0	0	0	7	0.321646	0	0	19	0.846435	5	0.234186	2	0.0858083	1	0.0417628	2	0.0937288	7	0.296991	0	0	contig1	2162676	2165207	-	1167	-	GO:0000003;GO:0000166;GO:0003674;GO:0003824;GO:0004672;GO:0004674;GO:0005488;GO:0005515;GO:0005516;GO:0005524;GO:0005575;GO:0005623;GO:0005886;GO:0006464;GO:0006468;GO:0006793;GO:0006796;GO:0006807;GO:0007154;GO:0008037;GO:0008144;GO:0008150;GO:0008152;GO:0009856;GO:0009875;GO:0009987;GO:0016020;GO:0016021;GO:0016301;GO:0016310;GO:0016740;GO:0016772;GO:0016773;GO:0017076;GO:0019538;GO:0022414;GO:…	K04733	sp|O64477|Y2913_ARATH G-type lectin S-receptor-like serine/threonine-protein kinase At2g19130 OS=Arabidopsis thaliana OX=3702 GN=At2g19130 PE=2 SV=1	VAI12377.1 unnamed protein product [Triticum turgidum subsp. durum]	GO:0000003//reproduction;GO:0006464//cellular protein modification process;GO:0006468//protein phosphorylation;GO:0006793//phosphorus metabolic process;GO:0006796//phosphate-containing compound metabolic process;GO:0006807//nitrogen compound metabolic process;GO:0007154//cell communication;GO:0008037//cell recognition;GO:0008150//biological_process;GO:0008152//metabolic process;GO:0009856//pollin…	GO:0005575//cellular_component;GO:0005623//obsolete cell;GO:0005886//plasma membrane;GO:0016020//membrane;GO:0016021//integral component of membrane;GO:0031224//intrinsic component of membrane;GO:0044425//obsolete membrane part;GO:0044464//obsolete cell part;GO:0071944//cell periphery;	GO:0000166//nucleotide binding;GO:0003674//molecular_function;GO:0003824//catalytic activity;GO:0004672//protein kinase activity;GO:0004674//protein serine/threonine kinase activity;GO:0005488//binding;GO:0005515//protein binding;GO:0005516//calmodulin binding;GO:0005524//ATP binding;GO:0008144//obsolete drug binding;GO:0016301//kinase activity;GO:0016740//transferase activity;GO:0016772//transfe…	ko05417(Lipid and atherosclerosis);ko05171(Coronavirus disease - COVID-19);ko05170(Human immunodeficiency virus 1 infection);ko05169(Epstein-Barr virus infection);ko05168(Herpes simplex virus 1 infection);ko05164(Influenza A);ko05162(Measles);ko05161(Hepatitis B);ko05152(Tuberculosis);ko05145(Toxoplasmosis);ko05142(Chagas disease);ko05140(Leishmaniasis);ko05135(Yersinia infection);ko05133(Pertuss…
HORVU.MOREX.r2.1HG0002110.1	0	0	0	0	0	0	0	0	0	0	0	0	0	0	0	0	0	0	0	0	0	0	0	0	contig1	468625770	468626003	+	234	-	-	-	-	KAE8787229.1 hypothetical protein D1007_38845 [Hordeum vulgare]	-	-	-	-
HORVU.MOREX.r2.1HG0002120.1	0	0	0	0	0	0	0	0	2	0.118003	0	0	0	0	0	0	0	0	0	0	0	0	0	0	contig1	2184860	2185846	-	923	-	-	-	-	-	-	-	-	-
HORVU.MOREX.r2.1HG0002130.1	0	0	0	0	0	0	1	0.108329	2	0.220035	1	0.105028	0	0	0	0	0	0	0	0	0	0	0	0	contig1	2189273	2189767	-	495	-	-	-	-	KAE8793650.1 putative gag-pol polyprotein [Hordeum vulgare]	-	-	-	-
HORVU.MOREX.r2.1HG0002140.1	0	0	0	0	0	0	2	0.0426594	10	0.216621	32	0.661752	51	1.10884	18	0.35849	2	0.0387726	4	0.0870179	30	0.590843	22	0.455761	contig1	2211692	2214205	-	2514	-	GO:0000003;GO:0000166;GO:0003674;GO:0003824;GO:0004672;GO:0004674;GO:0005488;GO:0005515;GO:0005516;GO:0005524;GO:0005575;GO:0005623;GO:0005886;GO:0006464;GO:0006468;GO:0006793;GO:0006796;GO:0006807;GO:0007154;GO:0008037;GO:0008144;GO:0008150;GO:0008152;GO:0009856;GO:0009875;GO:0009987;GO:0016020;GO:0016021;GO:0016301;GO:0016310;GO:0016740;GO:0016772;GO:0016773;GO:0017076;GO:0019538;GO:0022414;GO:…	-	sp|O64477|Y2913_ARATH G-type lectin S-receptor-like serine/threonine-protein kinase At2g19130 OS=Arabidopsis thaliana OX=3702 GN=At2g19130 PE=2 SV=1	KAE8793648.1 putative serine/threonine-protein kinase receptor [Hordeum vulgare]	GO:0000003//reproduction;GO:0006464//cellular protein modification process;GO:0006468//protein phosphorylation;GO:0006793//phosphorus metabolic process;GO:0006796//phosphate-containing compound metabolic process;GO:0006807//nitrogen compound metabolic process;GO:0007154//cell communication;GO:0008037//cell recognition;GO:0008150//biological_process;GO:0008152//metabolic process;GO:0009856//pollin…	GO:0005575//cellular_component;GO:0005623//obsolete cell;GO:0005886//plasma membrane;GO:0016020//membrane;GO:0016021//integral component of membrane;GO:0031224//intrinsic component of membrane;GO:0044425//obsolete membrane part;GO:0044464//obsolete cell part;GO:0071944//cell periphery;	GO:0000166//nucleotide binding;GO:0003674//molecular_function;GO:0003824//catalytic activity;GO:0004672//protein kinase activity;GO:0004674//protein serine/threonine kinase activity;GO:0005488//binding;GO:0005515//protein binding;GO:0005516//calmodulin binding;GO:0005524//ATP binding;GO:0008144//obsolete drug binding;GO:0016301//kinase activity;GO:0016740//transferase activity;GO:0016772//transfe…	-
HORVU.MOREX.r2.1HG0002150.1	15	0.816265	66	3.68144	518	27.4294	168	8.27241	620	31.0049	514	24.5384	1101	55.2614	285	13.1035	815	36.4746	147	7.3825	4543	206.553	203	9.7084	contig1	2256839	2258080	-	1089	-	-	K05894	sp|Q69TI0|OPR5_ORYSJ Putative 12-oxophytodienoate reductase 5 OS=Oryza sativa subsp. japonica OX=39947 GN=OPR5 PE=2 SV=1	BAJ93763.1 predicted protein [Hordeum vulgare subsp. vulgare]	-	-	-	ko00592(alpha-Linolenic acid metabolism)
HORVU.MOREX.r2.1HG0002160.1	0	0	0	0	0	0	0	0	0	0	0	0	0	0	0	0	0	0	0	0	0	0	0	0	contig1	2269997	2271319	+	1323	-	GO:0003674;GO:0003676;GO:0003677;GO:0005488;GO:0005515;GO:0005575;GO:0005622;GO:0005623;GO:0005737;GO:0006457;GO:0008150;GO:0009295;GO:0009987;GO:0016020;GO:0016021;GO:0031224;GO:0044424;GO:0044425;GO:0044464;GO:0051082;GO:0097159;GO:1901363	-	-	KAE8793644.1 DnaJsubfamily B member 12 [Hordeum vulgare]	GO:0006457//protein folding;GO:0008150//biological_process;GO:0009987//cellular process;	GO:0005575//cellular_component;GO:0005622//intracellular anatomical structure;GO:0005623//obsolete cell;GO:0005737//cytoplasm;GO:0009295//nucleoid;GO:0016020//membrane;GO:0016021//integral component of membrane;GO:0031224//intrinsic component of membrane;GO:0044424//obsolete intracellular part;GO:0044425//obsolete membrane part;GO:0044464//obsolete cell part;	GO:0003674//molecular_function;GO:0003676//nucleic acid binding;GO:0003677//DNA binding;GO:0005488//binding;GO:0005515//protein binding;GO:0051082//unfolded protein binding;GO:0097159//organic cyclic compound binding;GO:1901363//heterocyclic compound binding;	-
HORVU.MOREX.r2.1HG0002170.1	45	8.00822	47	8.57343	30	5.19506	24	3.86471	22	3.59786	28	4.37144	34	5.58081	35	5.26252	41	6.00067	37	6.07675	33	4.90666	42	6.56878	contig1	2277639	2278376	-	333	-	-	-	-	KAE8793643.1 tubulin-folding cofactor E [Hordeum vulgare]	-	-	-	-
HORVU.MOREX.r2.1HG0002180.1	827	30.6496	647	24.5786	440	15.8678	461	15.4598	552	18.8	868	28.2216	793	27.1074	810	25.3634	377	11.4909	762	26.0628	922	28.5495	564	18.37	contig1	2278828	2283970	-	1599	-	GO:0000003;GO:0003006;GO:0005575;GO:0005622;GO:0005623;GO:0005737;GO:0005856;GO:0006457;GO:0007023;GO:0007275;GO:0008150;GO:0009507;GO:0009536;GO:0009790;GO:0009791;GO:0009793;GO:0009987;GO:0010154;GO:0022414;GO:0032501;GO:0032502;GO:0043226;GO:0043227;GO:0043228;GO:0043229;GO:0043231;GO:0043232;GO:0044424;GO:0044444;GO:0044464;GO:0048316;GO:0048608;GO:0048731;GO:0048856;GO:0061458	-	sp|Q8GRL7|TBCE_ARATH Tubulin-folding cofactor E OS=Arabidopsis thaliana OX=3702 GN=TFCE PE=2 SV=1	BAJ97405.1 predicted protein [Hordeum vulgare subsp. vulgare]	GO:0000003//reproduction;GO:0003006//developmental process involved in reproduction;GO:0006457//protein folding;GO:0007023//post-chaperonin tubulin folding pathway;GO:0007275//multicellular organism development;GO:0008150//biological_process;GO:0009790//embryo development;GO:0009791//post-embryonic development;GO:0009793//embryo development ending in seed dormancy;GO:0009987//cellular process;GO:…	GO:0005575//cellular_component;GO:0005622//intracellular anatomical structure;GO:0005623//obsolete cell;GO:0005737//cytoplasm;GO:0005856//cytoskeleton;GO:0009507//chloroplast;GO:0009536//plastid;GO:0043226//organelle;GO:0043227//membrane-bounded organelle;GO:0043228//non-membrane-bounded organelle;GO:0043229//intracellular organelle;GO:0043231//intracellular membrane-bounded organelle;GO:0043232/…	-	-
HORVU.MOREX.r2.1HG0002190.1	2631	253.521	4600	454.343	2018	189.217	1541	134.362	2476	219.251	1586	134.072	1578	140.247	1565	127.412	816	64.6659	1323	117.652	1481	119.233	1768	149.722	contig1	2285618	2288825	+	615	-	GO:0000139;GO:0000166;GO:0001882;GO:0001883;GO:0003674;GO:0003824;GO:0003924;GO:0005488;GO:0005515;GO:0005525;GO:0005575;GO:0005622;GO:0005623;GO:0005737;GO:0005794;GO:0005802;GO:0005886;GO:0006810;GO:0006888;GO:0008092;GO:0008104;GO:0008150;GO:0012505;GO:0015031;GO:0015833;GO:0016020;GO:0016192;GO:0016462;GO:0016787;GO:0016817;GO:0016818;GO:0017022;GO:0017076;GO:0017111;GO:0019001;GO:0030742;GO:…	K07874	sp|Q9ZRE2|RABD1_ARATH Ras-related protein RABD1 OS=Arabidopsis thaliana OX=3702 GN=RABD1 PE=1 SV=1	KAE8793642.1 Ras-related protein RABD1 [Hordeum vulgare] &gt;BAJ91818.1 predicted protein [Hordeum vulgare subsp. vulgare] &gt;BAJ97827.1 predicted protein [Hordeum vulgare subsp. vulgare]	GO:0006810//transport;GO:0006888//endoplasmic reticulum to Golgi vesicle-mediated transport;GO:0008104//protein localization;GO:0008150//biological_process;GO:0015031//protein transport;GO:0015833//peptide transport;GO:0016192//vesicle-mediated transport;GO:0033036//macromolecule localization;GO:0042886//amide transport;GO:0045184//establishment of protein localization;GO:0046907//intracellular t…	GO:0000139//Golgi membrane;GO:0005575//cellular_component;GO:0005622//intracellular anatomical structure;GO:0005623//obsolete cell;GO:0005737//cytoplasm;GO:0005794//Golgi apparatus;GO:0005802//trans-Golgi network;GO:0005886//plasma membrane;GO:0012505//endomembrane system;GO:0016020//membrane;GO:0031090//organelle membrane;GO:0031984//organelle subcompartment;GO:0032588//trans-Golgi network membr…	GO:0000166//nucleotide binding;GO:0001882//nucleoside binding;GO:0001883//purine nucleoside binding;GO:0003674//molecular_function;GO:0003824//catalytic activity;GO:0003924//GTPase activity;GO:0005488//binding;GO:0005515//protein binding;GO:0005525//GTP binding;GO:0008092//cytoskeletal protein binding;GO:0016462//pyrophosphatase activity;GO:0016787//hydrolase activity;GO:0016817//hydrolase activi…	ko05134(Legionellosis);ko05130(Pathogenic Escherichia coli infection);ko05022(Pathways of neurodegeneration - multiple diseases);ko05014(Amyotrophic lateral sclerosis);ko04140(Autophagy - animal)
HORVU.MOREX.r2.1HG0002200.1	412	36.011	717	64.2378	1083	92.1112	398	31.4778	341	27.3899	272	20.8569	577	46.5167	670	49.4784	141	10.1356	500	40.3324	264	19.2793	302	23.1983	contig1	2289772	2291475	-	678	-	GO:0000166;GO:0000278;GO:0000281;GO:0000910;GO:0000911;GO:0001882;GO:0001883;GO:0003674;GO:0003824;GO:0003924;GO:0005488;GO:0005525;GO:0005575;GO:0005622;GO:0005623;GO:0005737;GO:0005768;GO:0005794;GO:0005829;GO:0005886;GO:0006810;GO:0007049;GO:0008104;GO:0008150;GO:0009504;GO:0009987;GO:0010008;GO:0012505;GO:0015031;GO:0015833;GO:0016020;GO:0016462;GO:0016787;GO:0016817;GO:0016818;GO:0017076;GO:…	K07904	sp|O04486|RAA2A_ARATH Ras-related protein RABA2a OS=Arabidopsis thaliana OX=3702 GN=RABA2A PE=2 SV=1	BAK04054.1 predicted protein [Hordeum vulgare subsp. vulgare]	GO:0000278//mitotic cell cycle;GO:0000281//mitotic cytokinesis;GO:0000910//cytokinesis;GO:0000911//cytokinesis by cell plate formation;GO:0006810//transport;GO:0007049//cell cycle;GO:0008104//protein localization;GO:0008150//biological_process;GO:0009987//cellular process;GO:0015031//protein transport;GO:0015833//peptide transport;GO:0022402//cell cycle process;GO:0032506//cytokinetic process;GO:…	GO:0005575//cellular_component;GO:0005622//intracellular anatomical structure;GO:0005623//obsolete cell;GO:0005737//cytoplasm;GO:0005768//endosome;GO:0005794//Golgi apparatus;GO:0005829//cytosol;GO:0005886//plasma membrane;GO:0009504//cell plate;GO:0010008//endosome membrane;GO:0012505//endomembrane system;GO:0016020//membrane;GO:0031090//organelle membrane;GO:0031410//cytoplasmic vesicle;GO:0031…	GO:0000166//nucleotide binding;GO:0001882//nucleoside binding;GO:0001883//purine nucleoside binding;GO:0003674//molecular_function;GO:0003824//catalytic activity;GO:0003924//GTPase activity;GO:0005488//binding;GO:0005525//GTP binding;GO:0016462//pyrophosphatase activity;GO:0016787//hydrolase activity;GO:0016817//hydrolase activity, acting on acid anhydrides;GO:0016818//hydrolase activity, acting …	ko05164(Influenza A);ko04972(Pancreatic secretion);ko04962(Vasopressin-regulated water reabsorption);ko04961(Endocrine and other factor-regulated calcium reabsorption);ko04144(Endocytosis)
HORVU.MOREX.r2.1HG0002210.1	2	0.108835	50	2.78897	178	9.42553	543	26.7376	2891	144.573	1067	50.9386	710	35.6363	1756	80.7359	426	19.0652	1660	83.367	2396	108.937	2471	118.175	contig1	2310559	2312220	+	1089	-	-	K05894	sp|Q69TI0|OPR5_ORYSJ Putative 12-oxophytodienoate reductase 5 OS=Oryza sativa subsp. japonica OX=39947 GN=OPR5 PE=2 SV=1	KAE8793640.1 12-oxophytodienoic acid reductase 1-A2a [Hordeum vulgare]	-	-	-	ko00592(alpha-Linolenic acid metabolism)
HORVU.MOREX.r2.1HG0002220.1	0	0	0	0	0	0	0	0	2	0.382165	0	0	0	0	0	0	0	0	0	0	0	0	3	0.548221	contig1	2314514	2314798	+	285	-	-	-	-	-	-	-	-	-
HORVU.MOREX.r2.1HG0002230.1	0	0	0	0	0	0	14	0.625601	160	7.26114	1	0.0433241	0	0	62	2.58691	0	0	127	5.78811	0	0	148	6.42332	contig1	2317502	2318936	+	1200	-	-	K05894	sp|Q69TI0|OPR5_ORYSJ Putative 12-oxophytodienoate reductase 5 OS=Oryza sativa subsp. japonica OX=39947 GN=OPR5 PE=2 SV=1	VAH12205.1 unnamed protein product [Triticum turgidum subsp. durum]	-	-	-	ko00592(alpha-Linolenic acid metabolism)
HORVU.MOREX.r2.1HG0002240.1	0	0	0	0	0	0	0	0	0	0	0	0	0	0	0	0	0	0	0	0	0	0	0	0	contig3	3018775	3020209	-	643	-	GO:0000166;GO:0003674;GO:0003676;GO:0003723;GO:0003724;GO:0003824;GO:0004004;GO:0004386;GO:0005488;GO:0005524;GO:0005575;GO:0005622;GO:0005623;GO:0005634;GO:0005730;GO:0005737;GO:0006139;GO:0006725;GO:0006807;GO:0008026;GO:0008144;GO:0008150;GO:0008152;GO:0008186;GO:0009987;GO:0010501;GO:0016070;GO:0016462;GO:0016787;GO:0016817;GO:0016818;GO:0016887;GO:0017076;GO:0017111;GO:0030554;GO:0031974;GO:…	-	-	VAI21519.1 unnamed protein product [Triticum turgidum subsp. durum]	GO:0006139//nucleobase-containing compound metabolic process;GO:0006725//cellular aromatic compound metabolic process;GO:0006807//nitrogen compound metabolic process;GO:0008150//biological_process;GO:0008152//metabolic process;GO:0009987//cellular process;GO:0010501//RNA secondary structure unwinding;GO:0016070//RNA metabolic process;GO:0034641//cellular nitrogen compound metabolic process;GO:004…	GO:0005575//cellular_component;GO:0005622//intracellular anatomical structure;GO:0005623//obsolete cell;GO:0005634//nucleus;GO:0005730//nucleolus;GO:0005737//cytoplasm;GO:0031974//membrane-enclosed lumen;GO:0031981//nuclear lumen;GO:0043226//organelle;GO:0043227//membrane-bounded organelle;GO:0043228//non-membrane-bounded organelle;GO:0043229//intracellular organelle;GO:0043231//intracellular mem…	GO:0000166//nucleotide binding;GO:0003674//molecular_function;GO:0003676//nucleic acid binding;GO:0003723//RNA binding;GO:0003724//RNA helicase activity;GO:0003824//catalytic activity;GO:0004386//helicase activity;GO:0005488//binding;GO:0005524//ATP binding;GO:0008144//obsolete drug binding;GO:0008186//ATP-dependent activity, acting on RNA;GO:0016462//pyrophosphatase activity;GO:0016787//hydrolas…	-
HORVU.MOREX.r2.1HG0002250.1	0	0	0	0	0	0	0	0	0	0	0	0	0	0	0	0	0	0	0	0	0	0	0	0	contig3	3017194	3017956	-	677	-	-	-	-	XP_039789045.1 uncharacterized protein LOC120655353 isoform X1 [Panicum virgatum]	-	-	-	-
HORVU.MOREX.r2.1HG0002260.1	0	0	0	0	0	0	0	0	0	0	0	0	0	0	0	0	0	0	0	0	0	0	0	0	contig6	229136370	229136558	+	189	-	-	-	sp|Q5N712|JM705_ORYSJ Lysine-specific demethylase JMJ705 OS=Oryza sativa subsp. japonica OX=39947 GN=JMJ705 PE=1 SV=1	KAE8806078.1 Lysine-specific demethylase 5A [Hordeum vulgare]	-	-	-	-
HORVU.MOREX.r2.1HG0002270.1	86	21.5039	33	8.45798	27	6.56945	42	9.50279	60	13.787	69	15.136	95	21.9098	57	12.0419	20	4.11284	57	13.1535	28	5.8496	35	7.69129	contig4	164181882	164182118	+	237	-	-	-	-	-	-	-	-	-
HORVU.MOREX.r2.1HG0002280.1	0	0	0	0	0	0	0	0	0	0	0	0	0	0	0	0	0	0	0	0	0	0	0	0	contig8	84679067	84679303	+	237	-	-	-	-	-	-	-	-	-
HORVU.MOREX.r2.1HG0002290.1	0	0	0	0	0	0	0	0	0	0	0	0	0	0	0	0	0	0	0	0	0	0	0	0	contig1	2394913	2395527	-	615	-	GO:0000166;GO:0002376;GO:0003674;GO:0005488;GO:0005524;GO:0005575;GO:0005623;GO:0005886;GO:0006950;GO:0006952;GO:0006955;GO:0007154;GO:0007165;GO:0008144;GO:0008150;GO:0008219;GO:0009626;GO:0009987;GO:0012501;GO:0012505;GO:0016020;GO:0017076;GO:0019897;GO:0019898;GO:0023052;GO:0030554;GO:0032553;GO:0032555;GO:0032559;GO:0033554;GO:0034050;GO:0035639;GO:0036094;GO:0043167;GO:0043168;GO:0043531;GO:…	K13457	sp|Q39214|RPM1_ARATH Disease resistance protein RPM1 OS=Arabidopsis thaliana OX=3702 GN=RPM1 PE=1 SV=1	KAE8793637.1 Disease resistance protein RPM1 [Hordeum vulgare]	GO:0002376//immune system process;GO:0006950//response to stress;GO:0006952//defense response;GO:0006955//immune response;GO:0007154//cell communication;GO:0007165//signal transduction;GO:0008150//biological_process;GO:0008219//cell death;GO:0009626//plant-type hypersensitive response;GO:0009987//cellular process;GO:0012501//programmed cell death;GO:0023052//signaling;GO:0033554//cellular respons…	GO:0005575//cellular_component;GO:0005623//obsolete cell;GO:0005886//plasma membrane;GO:0012505//endomembrane system;GO:0016020//membrane;GO:0019897//extrinsic component of plasma membrane;GO:0019898//extrinsic component of membrane;GO:0044425//obsolete membrane part;GO:0044459//obsolete plasma membrane part;GO:0044464//obsolete cell part;GO:0071944//cell periphery;	GO:0000166//nucleotide binding;GO:0003674//molecular_function;GO:0005488//binding;GO:0005524//ATP binding;GO:0008144//obsolete drug binding;GO:0017076//purine nucleotide binding;GO:0030554//adenyl nucleotide binding;GO:0032553//ribonucleotide binding;GO:0032555//purine ribonucleotide binding;GO:0032559//adenyl ribonucleotide binding;GO:0035639//purine ribonucleoside triphosphate binding;GO:003609…	ko04626(Plant-pathogen interaction)
HORVU.MOREX.r2.1HG0002300.1	0	0	0	0	0	0	0	0	0	0	0	0	0	0	0	0	0	0	0	0	0	0	0	0	contig8	84679067	84679303	+	237	-	-	-	-	-	-	-	-	-
HORVU.MOREX.r2.1HG0002310.1	0	0	0	0	0	0	0	0	0	0	0	0	0	0	0	0	0	0	0	0	0	0	0	0	contig1	2394913	2400580	-	2139	-	-	-	-	-	-	-	-	-
HORVU.MOREX.r2.1HG0002320.1	11	1.18522	8	0.883545	4	0.419383	4	0.389985	8	0.792125	4	0.378101	6	0.596281	13	1.18345	5	0.443065	16	1.591	6	0.540138	16	1.51508	contig1	2400626	2401175	-	550	-	-	-	-	-	-	-	-	-
HORVU.MOREX.r2.1HG0002330.1	351	16.0498	295	13.8267	260	11.5686	589	24.3703	625	26.2628	557	22.344	453	19.1054	627	24.2233	406	15.268	565	23.8428	501	19.1403	750	30.1395	contig1	2407478	2412902	-	1296	-	-	K00981	sp|O04940|CDS1_SOLTU Phosphatidate cytidylyltransferase 1 OS=Solanum tuberosum OX=4113 GN=CDS1 PE=1 SV=1	BAJ98004.1 predicted protein [Hordeum vulgare subsp. vulgare] &gt;BAK06821.1 predicted protein [Hordeum vulgare subsp. vulgare]	-	-	-	ko04070(Phosphatidylinositol signaling system);ko00564(Glycerophospholipid metabolism)
HORVU.MOREX.r2.1HG0002340.1	0	0	0	0	0	0	0	0	0	0	0	0	0	0	0	0	0	0	0	0	0	0	0	0	contig2	198708202	198708801	+	600	-	-	-	-	PVH66282.1 hypothetical protein PAHAL_1G194300 [Panicum hallii]	-	-	-	-
HORVU.MOREX.r2.1HG0002350.1	510	24.5118	213	10.4934	311	14.5449	335	14.5691	279	12.3227	439	18.5102	398	17.6434	526	21.3596	225	8.89364	401	17.7867	367	14.7373	239	10.0952	contig1	2427813	2431094	+	1233	-	-	K14325	sp|Q9SEE9|SR45_ARATH Serine/arginine-rich splicing factor SR45 OS=Arabidopsis thaliana OX=3702 GN=SR45 PE=1 SV=1	BAJ90657.1 predicted protein, partial [Hordeum vulgare subsp. vulgare]	-	-	-	ko03015(mRNA surveillance pathway);ko03013(Nucleocytoplasmic transport)
HORVU.MOREX.r2.1HG0002360.1	0	0	0	0	1	0.157555	0	0	2	0.297588	0	0	0	0	0	0	0	0	0	0	1	0.13528	1	0.142298	contig1	2435761	2436126	-	366	-	-	-	-	KAE8773140.1 retrotransposon protein [Hordeum vulgare]	-	-	-	-
HORVU.MOREX.r2.1HG0002370.1	0	0	0	0	0	0	0	0	0	0	0	0	0	0	0	0	0	0	0	0	0	0	0	0	contig3	7027905	7029052	-	1148	-	-	-	-	-	-	-	-	-
HORVU.MOREX.r2.1HG0002380.1	0	0	0	0	0	0	0	0	0	0	0	0	0	0	0	0	0	0	0	0	0	0	0	0	contig1	2459249	2460004	+	756	-	-	-	-	-	-	-	-	-
HORVU.MOREX.r2.1HG0002390.1	0	0	0	0	0	0	0	0	0	0	0	0	0	0	0	0	0	0	0	0	0	0	0	0	contig1	2472037	2474394	-	2358	-	-	-	sp|Q60EW9|FTIP7_ORYSJ FT-interacting protein 7 OS=Oryza sativa subsp. japonica OX=39947 GN=FTIP7 PE=1 SV=1	BAJ90708.1 predicted protein, partial [Hordeum vulgare subsp. vulgare]	-	-	-	-
HORVU.MOREX.r2.1HG0002400.1	0	0	0	0	0	0	0	0	0	0	0	0	0	0	0	0	0	0	0	0	0	0	0	0	contig3	13389493	13389690	+	198	-	-	-	-	BAK06375.1 predicted protein [Hordeum vulgare subsp. vulgare]	-	-	-	-
HORVU.MOREX.r2.1HG0002410.1	5	0.118569	0	0	5	0.115377	75	1.60933	215	4.68531	245	5.09695	249	5.44622	197	3.94703	18	0.351048	35	0.765977	129	2.55587	186	3.87638	contig1	2496416	2498914	-	2499	-	GO:0000003;GO:0000166;GO:0003674;GO:0003824;GO:0004672;GO:0004674;GO:0005488;GO:0005515;GO:0005516;GO:0005524;GO:0005575;GO:0005623;GO:0005886;GO:0006464;GO:0006468;GO:0006793;GO:0006796;GO:0006807;GO:0007154;GO:0008037;GO:0008144;GO:0008150;GO:0008152;GO:0009856;GO:0009875;GO:0009987;GO:0016020;GO:0016021;GO:0016301;GO:0016310;GO:0016740;GO:0016772;GO:0016773;GO:0017076;GO:0019538;GO:0022414;GO:…	-	sp|O64477|Y2913_ARATH G-type lectin S-receptor-like serine/threonine-protein kinase At2g19130 OS=Arabidopsis thaliana OX=3702 GN=At2g19130 PE=2 SV=1	BAJ88723.1 predicted protein [Hordeum vulgare subsp. vulgare]	GO:0000003//reproduction;GO:0006464//cellular protein modification process;GO:0006468//protein phosphorylation;GO:0006793//phosphorus metabolic process;GO:0006796//phosphate-containing compound metabolic process;GO:0006807//nitrogen compound metabolic process;GO:0007154//cell communication;GO:0008037//cell recognition;GO:0008150//biological_process;GO:0008152//metabolic process;GO:0009856//pollin…	GO:0005575//cellular_component;GO:0005623//obsolete cell;GO:0005886//plasma membrane;GO:0016020//membrane;GO:0016021//integral component of membrane;GO:0031224//intrinsic component of membrane;GO:0044425//obsolete membrane part;GO:0044464//obsolete cell part;GO:0071944//cell periphery;	GO:0000166//nucleotide binding;GO:0003674//molecular_function;GO:0003824//catalytic activity;GO:0004672//protein kinase activity;GO:0004674//protein serine/threonine kinase activity;GO:0005488//binding;GO:0005515//protein binding;GO:0005516//calmodulin binding;GO:0005524//ATP binding;GO:0008144//obsolete drug binding;GO:0016301//kinase activity;GO:0016740//transferase activity;GO:0016772//transfe…	-
HORVU.MOREX.r2.1HG0002420.1	0	0	0	0	0	0	0	0	1	0.151274	2	0.288827	0	0	0	0	0	0	1	0.151919	3	0.412605	0	0	contig1	2499351	2499710	-	360	-	-	-	-	-	-	-	-	-
HORVU.MOREX.r2.1HG0002440.1	0	0	0	0	0	0	0	0	0	0	0	0	0	0	0	0	0	0	0	0	0	0	0	0	contig1	2394913	2395301	-	389	-	GO:0000166;GO:0002376;GO:0003674;GO:0005488;GO:0005524;GO:0005575;GO:0005623;GO:0005886;GO:0006950;GO:0006952;GO:0006955;GO:0007154;GO:0007165;GO:0008144;GO:0008150;GO:0008219;GO:0009626;GO:0009987;GO:0012501;GO:0012505;GO:0016020;GO:0017076;GO:0019897;GO:0019898;GO:0023052;GO:0030554;GO:0032553;GO:0032555;GO:0032559;GO:0033554;GO:0034050;GO:0035639;GO:0036094;GO:0043167;GO:0043168;GO:0043531;GO:…	K13457	sp|Q9FJK8|RP8L4_ARATH Probable disease resistance RPP8-like protein 4 OS=Arabidopsis thaliana OX=3702 GN=RPP8L4 PE=2 SV=1	KAF6992832.1 hypothetical protein CFC21_009791 [Triticum aestivum]	GO:0002376//immune system process;GO:0006950//response to stress;GO:0006952//defense response;GO:0006955//immune response;GO:0007154//cell communication;GO:0007165//signal transduction;GO:0008150//biological_process;GO:0008219//cell death;GO:0009626//plant-type hypersensitive response;GO:0009987//cellular process;GO:0012501//programmed cell death;GO:0023052//signaling;GO:0033554//cellular respons…	GO:0005575//cellular_component;GO:0005623//obsolete cell;GO:0005886//plasma membrane;GO:0012505//endomembrane system;GO:0016020//membrane;GO:0019897//extrinsic component of plasma membrane;GO:0019898//extrinsic component of membrane;GO:0044425//obsolete membrane part;GO:0044459//obsolete plasma membrane part;GO:0044464//obsolete cell part;GO:0071944//cell periphery;	GO:0000166//nucleotide binding;GO:0003674//molecular_function;GO:0005488//binding;GO:0005524//ATP binding;GO:0008144//obsolete drug binding;GO:0017076//purine nucleotide binding;GO:0030554//adenyl nucleotide binding;GO:0032553//ribonucleotide binding;GO:0032555//purine ribonucleotide binding;GO:0032559//adenyl ribonucleotide binding;GO:0035639//purine ribonucleoside triphosphate binding;GO:003609…	ko04626(Plant-pathogen interaction)
HORVU.MOREX.r2.1HG0002450.1	0	0	0	0	0	0	0	0	0	0	0	0	0	0	0	0	0	0	0	0	0	0	0	0	contig5	5881765	5882075	+	311	-	-	-	sp|P0C2F6|RNHX1_ARATH Putative ribonuclease H protein At1g65750 OS=Arabidopsis thaliana OX=3702 GN=At1g65750 PE=3 SV=1	KAE8786750.1 hypothetical protein D1007_39331 [Hordeum vulgare]	-	-	-	-
HORVU.MOREX.r2.1HG0002460.1	28	2.38406	2	0.174551	10	0.828523	18	1.3868	29	2.26911	26	1.94211	20	1.57066	14	1.00714	12	0.840296	26	2.04305	17	1.20936	11	0.823119	contig1	2629752	2630535	+	696	-	-	K00799	sp|Q06398|GSTU6_ORYSJ Probable glutathione S-transferase GSTU6 OS=Oryza sativa subsp. japonica OX=39947 GN=GSTU6 PE=2 SV=2	KAE8793627.1 putative glutathione S-transferase GSTU6 [Hordeum vulgare]	-	-	-	ko05418(Fluid shear stress and atherosclerosis);ko05225(Hepatocellular carcinoma);ko05208(Chemical carcinogenesis - reactive oxygen species);ko05207(Chemical carcinogenesis - receptor activation);ko05204(Chemical carcinogenesis - DNA adducts);ko05200(Pathways in cancer);ko04212(Longevity regulating pathway - worm);ko01524(Platinum drug resistance);ko00983(Drug metabolism - other enzymes);ko00982(…
HORVU.MOREX.r2.1HG0002470.1	0	0	0	0	0	0	0	0	0	0	0	0	0	0	0	0	0	0	0	0	0	0	0	0	contig1	2632866	2634453	-	315	-	-	-	-	KAE8818186.1 F-box protein [Hordeum vulgare]	-	-	-	-
HORVU.MOREX.r2.1HG0002480.1	0	0	0	0	0	0	0	0	0	0	0	0	0	0	0	0	0	0	0	0	0	0	0	0	contig1	2634541	2635114	-	439	-	-	-	-	KAE8818186.1 F-box protein [Hordeum vulgare]	-	-	-	-
HORVU.MOREX.r2.1HG0002490.1	0	0	0	0	0	0	15	0.763859	16	0.827481	3	0.148117	94	4.87935	69	3.28088	18	0.833114	76	3.94729	231	10.8617	16	0.791354	contig1	2636493	2637687	+	1053	-	GO:0003674;GO:0003824;GO:0005488;GO:0005515;GO:0005575;GO:0005622;GO:0005623;GO:0005737;GO:0006725;GO:0006807;GO:0008150;GO:0008152;GO:0008168;GO:0008171;GO:0008757;GO:0009058;GO:0009987;GO:0010817;GO:0016740;GO:0016741;GO:0017096;GO:0017144;GO:0018130;GO:0019438;GO:0030186;GO:0030187;GO:0032259;GO:0034641;GO:0034754;GO:0042430;GO:0042435;GO:0042445;GO:0042446;GO:0043603;GO:0043604;GO:0044237;GO:…	-	sp|Q6EPG8|ASMT1_ORYSJ Acetylserotonin O-methyltransferase 1 OS=Oryza sativa subsp. japonica OX=39947 GN=ASMT1 PE=1 SV=1	KAE8793625.1 O-methyltransferase ZRP4 [Hordeum vulgare]	GO:0006725//cellular aromatic compound metabolic process;GO:0006807//nitrogen compound metabolic process;GO:0008150//biological_process;GO:0008152//metabolic process;GO:0009058//biosynthetic process;GO:0009987//cellular process;GO:0010817//regulation of hormone levels;GO:0018130//heterocycle biosynthetic process;GO:0019438//aromatic compound biosynthetic process;GO:0030186//melatonin metabolic pr…	GO:0005575//cellular_component;GO:0005622//intracellular anatomical structure;GO:0005623//obsolete cell;GO:0005737//cytoplasm;GO:0044424//obsolete intracellular part;GO:0044464//obsolete cell part;	GO:0003674//molecular_function;GO:0003824//catalytic activity;GO:0005488//binding;GO:0005515//protein binding;GO:0008168//methyltransferase activity;GO:0008171//O-methyltransferase activity;GO:0008757//S-adenosylmethionine-dependent methyltransferase activity;GO:0016740//transferase activity;GO:0016741//transferase activity, transferring one-carbon groups;GO:0017096//acetylserotonin O-methyltrans…	-
HORVU.MOREX.r2.1HG0002500.1	153	33.2121	0	0	0	0	121	23.7669	108	21.544	1	0.190436	0	0	98	17.9735	0	0	108	21.6359	0	0	66	12.591	contig1	2651511	2653073	-	273	-	GO:0002252;GO:0002376;GO:0003674;GO:0003676;GO:0003723;GO:0005488;GO:0005575;GO:0005622;GO:0005623;GO:0005737;GO:0005829;GO:0006139;GO:0006351;GO:0006355;GO:0006417;GO:0006725;GO:0006807;GO:0006950;GO:0006952;GO:0006955;GO:0008150;GO:0008152;GO:0009058;GO:0009059;GO:0009605;GO:0009607;GO:0009615;GO:0009616;GO:0009814;GO:0009889;GO:0009892;GO:0009987;GO:0010467;GO:0010468;GO:0010556;GO:0010605;GO:…	K11593	sp|Q851R2|MEL1_ORYSJ Protein argonaute MEL1 OS=Oryza sativa subsp. japonica OX=39947 GN=MEL1 PE=2 SV=1	KAE8793624.1 Protein argonaute MEL1 [Hordeum vulgare]	GO:0002252//immune effector process;GO:0002376//immune system process;GO:0006139//nucleobase-containing compound metabolic process;GO:0006351//transcription, DNA-templated;GO:0006355//regulation of transcription, DNA-templated;GO:0006417//regulation of translation;GO:0006725//cellular aromatic compound metabolic process;GO:0006807//nitrogen compound metabolic process;GO:0006950//response to stres…	GO:0005575//cellular_component;GO:0005622//intracellular anatomical structure;GO:0005623//obsolete cell;GO:0005737//cytoplasm;GO:0005829//cytosol;GO:0044424//obsolete intracellular part;GO:0044444//obsolete cytoplasmic part;GO:0044464//obsolete cell part;	GO:0003674//molecular_function;GO:0003676//nucleic acid binding;GO:0003723//RNA binding;GO:0005488//binding;GO:0043167//ion binding;GO:0043169//cation binding;GO:0046872//metal ion binding;GO:0097159//organic cyclic compound binding;GO:1901363//heterocyclic compound binding;	ko04361(Axon regeneration)
HORVU.MOREX.r2.1HG0002510.1	0	0	0	0	0	0	0	0	0	0	0	0	1	0.038683	7	0.248043	1	0.034492	0	0	0	0	0	0	contig1	2667484	2668896	+	1413	-	-	-	-	KAE8793623.1 hypothetical protein D1007_31654 [Hordeum vulgare]	-	-	-	-
HORVU.MOREX.r2.1HG0002520.1	0	0	0	0	0	0	0	0	0	0	0	0	0	0	0	0	0	0	0	0	0	0	0	0	contig1	2673005	2674555	+	1551	-	-	-	sp|Q9SD53|Y3720_ARATH UPF0481 protein At3g47200 OS=Arabidopsis thaliana OX=3702 GN=At3g47200 PE=2 SV=1	BAK00004.1 predicted protein [Hordeum vulgare subsp. vulgare]	-	-	-	-
HORVU.MOREX.r2.1HG0002530.1	0	0	0	0	0	0	0	0	0	0	0	0	0	0	0	0	0	0	0	0	0	0	0	0	contig1	2673059	2674555	+	1497	-	-	-	sp|Q9SD53|Y3720_ARATH UPF0481 protein At3g47200 OS=Arabidopsis thaliana OX=3702 GN=At3g47200 PE=2 SV=1	BAK00004.1 predicted protein [Hordeum vulgare subsp. vulgare]	-	-	-	-
HORVU.MOREX.r2.1HG0002540.1	0	0	0	0	0	0	0	0	0	0	0	0	0	0	0	0	0	0	0	0	0	0	0	0	contig1	2683395	2684900	+	1506	-	-	-	-	VAH00453.1 unnamed protein product [Triticum turgidum subsp. durum]	-	-	-	-
HORVU.MOREX.r2.1HG0002550.1	0	0	0	0	0	0	0	0	0	0	0	0	0	0	0	0	0	0	0	0	0	0	0	0	contig8	100609636	100610433	+	798	-	-	-	sp|P10978|POLX_TOBAC Retrovirus-related Pol polyprotein from transposon TNT 1-94 OS=Nicotiana tabacum OX=4097 PE=2 SV=1	KAF0905136.1 hypothetical protein E2562_000933 [Oryza meyeriana var. granulata]	-	-	-	-
HORVU.MOREX.r2.1HG0002560.1	0	0	0	0	0	0	0	0	0	0	0	0	0	0	0	0	0	0	0	0	0	0	0	0	contig1	2712410	2715013	-	2076	-	GO:0000166;GO:0001871;GO:0003674;GO:0003824;GO:0004672;GO:0004674;GO:0005488;GO:0005524;GO:0005575;GO:0006464;GO:0006468;GO:0006793;GO:0006796;GO:0006807;GO:0008144;GO:0008150;GO:0008152;GO:0009987;GO:0016020;GO:0016021;GO:0016301;GO:0016310;GO:0016740;GO:0016772;GO:0016773;GO:0017076;GO:0019538;GO:0030246;GO:0030247;GO:0030554;GO:0031224;GO:0032553;GO:0032555;GO:0032559;GO:0035639;GO:0036094;GO:…	-	sp|P93604|LRK10_WHEAT Rust resistance kinase Lr10 OS=Triticum aestivum OX=4565 GN=LRK10 PE=2 SV=1	BAJ96460.1 predicted protein [Hordeum vulgare subsp. vulgare] &gt;BAJ97154.1 predicted protein [Hordeum vulgare subsp. vulgare]	GO:0006464//cellular protein modification process;GO:0006468//protein phosphorylation;GO:0006793//phosphorus metabolic process;GO:0006796//phosphate-containing compound metabolic process;GO:0006807//nitrogen compound metabolic process;GO:0008150//biological_process;GO:0008152//metabolic process;GO:0009987//cellular process;GO:0016310//phosphorylation;GO:0019538//protein metabolic process;GO:00362…	GO:0005575//cellular_component;GO:0016020//membrane;GO:0016021//integral component of membrane;GO:0031224//intrinsic component of membrane;GO:0044425//obsolete membrane part;	GO:0000166//nucleotide binding;GO:0001871//obsolete pattern binding;GO:0003674//molecular_function;GO:0003824//catalytic activity;GO:0004672//protein kinase activity;GO:0004674//protein serine/threonine kinase activity;GO:0005488//binding;GO:0005524//ATP binding;GO:0008144//obsolete drug binding;GO:0016301//kinase activity;GO:0016740//transferase activity;GO:0016772//transferase activity, transfe…	-
HORVU.MOREX.r2.1HG0002570.1	0	0	0	0	0	0	0	0	0	0	0	0	0	0	0	0	0	0	0	0	0	0	0	0	contig1	2758283	2763345	-	1914	-	GO:0000166;GO:0003674;GO:0003824;GO:0004672;GO:0004674;GO:0005488;GO:0005524;GO:0005575;GO:0005623;GO:0005886;GO:0006464;GO:0006468;GO:0006793;GO:0006796;GO:0006807;GO:0008144;GO:0008150;GO:0008152;GO:0009987;GO:0016020;GO:0016021;GO:0016301;GO:0016310;GO:0016740;GO:0016772;GO:0016773;GO:0017076;GO:0019538;GO:0030554;GO:0031224;GO:0032553;GO:0032555;GO:0032559;GO:0035639;GO:0036094;GO:0036211;GO:…	-	sp|P93604|LRK10_WHEAT Rust resistance kinase Lr10 OS=Triticum aestivum OX=4565 GN=LRK10 PE=2 SV=1	BAJ90475.1 predicted protein [Hordeum vulgare subsp. vulgare]	GO:0006464//cellular protein modification process;GO:0006468//protein phosphorylation;GO:0006793//phosphorus metabolic process;GO:0006796//phosphate-containing compound metabolic process;GO:0006807//nitrogen compound metabolic process;GO:0008150//biological_process;GO:0008152//metabolic process;GO:0009987//cellular process;GO:0016310//phosphorylation;GO:0019538//protein metabolic process;GO:00362…	GO:0005575//cellular_component;GO:0005623//obsolete cell;GO:0005886//plasma membrane;GO:0016020//membrane;GO:0016021//integral component of membrane;GO:0031224//intrinsic component of membrane;GO:0044425//obsolete membrane part;GO:0044464//obsolete cell part;GO:0071944//cell periphery;	GO:0000166//nucleotide binding;GO:0003674//molecular_function;GO:0003824//catalytic activity;GO:0004672//protein kinase activity;GO:0004674//protein serine/threonine kinase activity;GO:0005488//binding;GO:0005524//ATP binding;GO:0008144//obsolete drug binding;GO:0016301//kinase activity;GO:0016740//transferase activity;GO:0016772//transferase activity, transferring phosphorus-containing groups;GO…	-
HORVU.MOREX.r2.1HG0002580.1	0	0	0	0	0	0	0	0	0	0	0	0	0	0	0	0	0	0	0	0	0	0	0	0	contig1	2758286	2763318	-	1884	-	GO:0000166;GO:0003674;GO:0003824;GO:0004672;GO:0004674;GO:0005488;GO:0005524;GO:0005575;GO:0005623;GO:0005886;GO:0006464;GO:0006468;GO:0006793;GO:0006796;GO:0006807;GO:0008144;GO:0008150;GO:0008152;GO:0009987;GO:0016020;GO:0016021;GO:0016301;GO:0016310;GO:0016740;GO:0016772;GO:0016773;GO:0017076;GO:0019538;GO:0030554;GO:0031224;GO:0032553;GO:0032555;GO:0032559;GO:0035639;GO:0036094;GO:0036211;GO:…	-	sp|P93604|LRK10_WHEAT Rust resistance kinase Lr10 OS=Triticum aestivum OX=4565 GN=LRK10 PE=2 SV=1	BAJ90475.1 predicted protein [Hordeum vulgare subsp. vulgare]	GO:0006464//cellular protein modification process;GO:0006468//protein phosphorylation;GO:0006793//phosphorus metabolic process;GO:0006796//phosphate-containing compound metabolic process;GO:0006807//nitrogen compound metabolic process;GO:0008150//biological_process;GO:0008152//metabolic process;GO:0009987//cellular process;GO:0016310//phosphorylation;GO:0019538//protein metabolic process;GO:00362…	GO:0005575//cellular_component;GO:0005623//obsolete cell;GO:0005886//plasma membrane;GO:0016020//membrane;GO:0016021//integral component of membrane;GO:0031224//intrinsic component of membrane;GO:0044425//obsolete membrane part;GO:0044464//obsolete cell part;GO:0071944//cell periphery;	GO:0000166//nucleotide binding;GO:0003674//molecular_function;GO:0003824//catalytic activity;GO:0004672//protein kinase activity;GO:0004674//protein serine/threonine kinase activity;GO:0005488//binding;GO:0005524//ATP binding;GO:0008144//obsolete drug binding;GO:0016301//kinase activity;GO:0016740//transferase activity;GO:0016772//transferase activity, transferring phosphorus-containing groups;GO…	-
HORVU.MOREX.r2.1HG0002590.1	0	0	0	0	0	0	0	0	0	0	0	0	0	0	0	0	0	0	0	0	0	0	0	0	contig3	139442239	139442640	+	402	-	-	-	-	-	-	-	-	-
HORVU.MOREX.r2.1HG0002610.1	4	0.0742617	0	0	0	0	2	0.0335983	3	0.0511829	10	0.162873	2	0.0342476	4	0.0627433	1	0.0152685	7	0.119936	0	0	0	0	contig1	3256722	3264698	-	3192	-	-	-	sp|Q9T048|DRL27_ARATH Disease resistance protein At4g27190 OS=Arabidopsis thaliana OX=3702 GN=At4g27190 PE=2 SV=1	KAE8802054.1 putative disease resistance protein [Hordeum vulgare]	-	-	-	-
HORVU.MOREX.r2.1HG0002620.1	224	4.64628	301	6.39967	219	4.42026	972	18.2434	242	4.61287	374	6.80569	208	3.97938	330	5.78328	65	1.10883	331	6.33624	370	6.41221	424	7.72921	contig1	3279547	3285871	-	2857	-	-	-	-	BAJ95946.1 predicted protein, partial [Hordeum vulgare subsp. vulgare]	-	-	-	-
HORVU.MOREX.r2.1HG0002630.1	11	0.620828	7	0.404958	18	0.988546	0	0	2	0.103731	66	3.26788	172	8.95368	8	0.381479	0	0	472	24.5848	19	0.895943	9	0.446409	contig1	3288969	3290442	-	1050	-	-	-	-	KAE8802056.1 hypothetical protein D1007_22326 [Hordeum vulgare]	-	-	-	-
HORVU.MOREX.r2.1HG0002640.1	66	2.30342	51	1.82446	44	1.49427	54	1.70532	33	1.05838	54	1.65336	66	2.12456	70	2.0641	5	0.143513	51	1.64266	63	1.83704	31	0.950831	contig1	3294450	3296235	+	1698	-	GO:0003674;GO:0003676;GO:0003723;GO:0003824;GO:0004518;GO:0004519;GO:0005488;GO:0005575;GO:0005622;GO:0005623;GO:0006139;GO:0006725;GO:0006807;GO:0008150;GO:0008152;GO:0009451;GO:0009987;GO:0016070;GO:0016787;GO:0016788;GO:0034641;GO:0043170;GO:0043226;GO:0043227;GO:0043229;GO:0043231;GO:0043412;GO:0044237;GO:0044238;GO:0044424;GO:0044464;GO:0046483;GO:0071704;GO:0090304;GO:0090305;GO:0097159;GO:…	-	sp|Q0WVU0|PP278_ARATH Pentatricopeptide repeat-containing protein At3g51320 OS=Arabidopsis thaliana OX=3702 GN=At3g51320 PE=2 SV=1	KAE8802057.1 pentatricopeptide repeat-containing protein [Hordeum vulgare]	GO:0006139//nucleobase-containing compound metabolic process;GO:0006725//cellular aromatic compound metabolic process;GO:0006807//nitrogen compound metabolic process;GO:0008150//biological_process;GO:0008152//metabolic process;GO:0009451//RNA modification;GO:0009987//cellular process;GO:0016070//RNA metabolic process;GO:0034641//cellular nitrogen compound metabolic process;GO:0043170//macromolecu…	GO:0005575//cellular_component;GO:0005622//intracellular anatomical structure;GO:0005623//obsolete cell;GO:0043226//organelle;GO:0043227//membrane-bounded organelle;GO:0043229//intracellular organelle;GO:0043231//intracellular membrane-bounded organelle;GO:0044424//obsolete intracellular part;GO:0044464//obsolete cell part;	GO:0003674//molecular_function;GO:0003676//nucleic acid binding;GO:0003723//RNA binding;GO:0003824//catalytic activity;GO:0004518//nuclease activity;GO:0004519//endonuclease activity;GO:0005488//binding;GO:0016787//hydrolase activity;GO:0016788//hydrolase activity, acting on ester bonds;GO:0097159//organic cyclic compound binding;GO:1901363//heterocyclic compound binding;	-
HORVU.MOREX.r2.1HG0002660.1	0	0	0	0	0	0	0	0	0	0	0	0	0	0	0	0	0	0	0	0	0	0	0	0	contig2	15009930	15010343	+	414	-	-	-	-	KAE8807060.1 hypothetical protein D1007_16741 [Hordeum vulgare]	-	-	-	-
HORVU.MOREX.r2.1HG0002680.1	0	0	0	0	1	0.0322332	1	0.0299737	0	0	0	0	3	0.0916586	0	0	0	0	0	0	0	0	0	0	contig5	104081834	104083639	-	1789	-	-	-	sp|P10978|POLX_TOBAC Retrovirus-related Pol polyprotein from transposon TNT 1-94 OS=Nicotiana tabacum OX=4097 PE=2 SV=1	CAE02325.2 OSJNBb0112E13.7 [Oryza sativa Japonica Group]	-	-	-	-
HORVU.MOREX.r2.1HG0002710.1	0	0	0	0	0	0	0	0	0	0	0	0	0	0	0	0	0	0	0	0	0	0	0	0	contig3	158705488	158706235	-	400	-	GO:0003674;GO:0003824;GO:0004022;GO:0005488;GO:0005575;GO:0005622;GO:0005623;GO:0005737;GO:0008150;GO:0008152;GO:0008270;GO:0016491;GO:0016614;GO:0016616;GO:0043167;GO:0043169;GO:0044424;GO:0044464;GO:0046872;GO:0046914;GO:0055114	K18857	sp|P05336|ADH1_HORVU Alcohol dehydrogenase 1 OS=Hordeum vulgare OX=4513 GN=ADH1 PE=2 SV=1	AAC19345.1 alcohol dehydrogenase 1, partial [Hordeum vulgare subsp. spontaneum]	GO:0008150//biological_process;GO:0008152//metabolic process;GO:0055114//obsolete oxidation-reduction process;	GO:0005575//cellular_component;GO:0005622//intracellular anatomical structure;GO:0005623//obsolete cell;GO:0005737//cytoplasm;GO:0044424//obsolete intracellular part;GO:0044464//obsolete cell part;	GO:0003674//molecular_function;GO:0003824//catalytic activity;GO:0004022//alcohol dehydrogenase (NAD+) activity;GO:0005488//binding;GO:0008270//zinc ion binding;GO:0016491//oxidoreductase activity;GO:0016614//oxidoreductase activity, acting on CH-OH group of donors;GO:0016616//oxidoreductase activity, acting on the CH-OH group of donors, NAD or NADP as acceptor;GO:0043167//ion binding;GO:0043169/…	ko00620(Pyruvate metabolism);ko00592(alpha-Linolenic acid metabolism);ko00350(Tyrosine metabolism);ko00071(Fatty acid degradation);ko00010(Glycolysis / Gluconeogenesis)
HORVU.MOREX.r2.1HG0002720.1	0	0	0	0	0	0	0	0	0	0	0	0	0	0	0	0	0	0	0	0	0	0	0	0	contig7	27562430	27562829	-	400	-	-	-	-	-	-	-	-	-
HORVU.MOREX.r2.1HG0002730.1	0	0	0	0	0	0	0	0	0	0	0	0	0	0	0	0	0	0	0	0	0	0	0	0	contig1	3256722	3259761	-	2950	-	-	-	sp|Q9T048|DRL27_ARATH Disease resistance protein At4g27190 OS=Arabidopsis thaliana OX=3702 GN=At4g27190 PE=2 SV=1	KAE8802054.1 putative disease resistance protein [Hordeum vulgare]	-	-	-	-
HORVU.MOREX.r2.1HG0002740.1	0	0	0	0	0	0	0	0	0	0	0	0	0	0	0	0	0	0	0	0	0	0	0	0	contig5	208181189	208181980	-	498	-	GO:0000502;GO:0005575;GO:0005622;GO:0005623;GO:0005634;GO:0005737;GO:0005838;GO:0006508;GO:0006511;GO:0006807;GO:0007275;GO:0008150;GO:0008152;GO:0008541;GO:0009056;GO:0009057;GO:0009987;GO:0010498;GO:0019538;GO:0019941;GO:0022624;GO:0030163;GO:0031595;GO:0031974;GO:0031981;GO:0032501;GO:0032502;GO:0032991;GO:0043161;GO:0043170;GO:0043226;GO:0043227;GO:0043229;GO:0043231;GO:0043233;GO:0043632;GO:…	K03035	sp|Q9FIB6|PS12A_ARATH 26S proteasome non-ATPase regulatory subunit 12 homolog A OS=Arabidopsis thaliana OX=3702 GN=RPN5A PE=1 SV=1	KAE8775217.1 26S proteasome non-ATPase regulatory subunit 12 [Hordeum vulgare]	GO:0006508//proteolysis;GO:0006511//ubiquitin-dependent protein catabolic process;GO:0006807//nitrogen compound metabolic process;GO:0007275//multicellular organism development;GO:0008150//biological_process;GO:0008152//metabolic process;GO:0009056//catabolic process;GO:0009057//macromolecule catabolic process;GO:0009987//cellular process;GO:0010498//proteasomal protein catabolic process;GO:00195…	GO:0000502//proteasome complex;GO:0005575//cellular_component;GO:0005622//intracellular anatomical structure;GO:0005623//obsolete cell;GO:0005634//nucleus;GO:0005737//cytoplasm;GO:0005838//proteasome regulatory particle;GO:0008541//proteasome regulatory particle, lid subcomplex;GO:0022624//proteasome accessory complex;GO:0031595//nuclear proteasome complex;GO:0031974//membrane-enclosed lumen;GO:0…	-	ko05169(Epstein-Barr virus infection);ko05022(Pathways of neurodegeneration - multiple diseases);ko05020(Prion disease);ko05017(Spinocerebellar ataxia);ko05016(Huntington disease);ko05014(Amyotrophic lateral sclerosis);ko05012(Parkinson disease);ko05010(Alzheimer disease);ko03050(Proteasome)
HORVU.MOREX.r2.1HG0002750.1	147	6.91376	89	4.29063	88	4.02741	200	8.51157	284	12.2748	444	18.3199	307	13.3177	279	11.0867	133	5.14448	247	10.7211	417	16.3863	358	14.7976	contig1	3440505	3442686	+	1260	-	GO:0003674;GO:0005096;GO:0005488;GO:0005515;GO:0005575;GO:0005622;GO:0005623;GO:0005634;GO:0005737;GO:0005829;GO:0006810;GO:0006886;GO:0008047;GO:0008104;GO:0008150;GO:0012505;GO:0015031;GO:0015833;GO:0017016;GO:0017137;GO:0019899;GO:0030054;GO:0030234;GO:0030695;GO:0031267;GO:0031338;GO:0031410;GO:0031982;GO:0032879;GO:0033036;GO:0033043;GO:0034613;GO:0042886;GO:0043085;GO:0043087;GO:0043226;GO:…	K20165	sp|B1AVH7|TBD2A_MOUSE TBC1 domain family member 2A OS=Mus musculus OX=10090 GN=Tbc1d2 PE=2 SV=1	BAJ93410.1 predicted protein [Hordeum vulgare subsp. vulgare] &gt;BAJ94018.1 predicted protein [Hordeum vulgare subsp. vulgare]	GO:0006810//transport;GO:0006886//intracellular protein transport;GO:0008104//protein localization;GO:0008150//biological_process;GO:0015031//protein transport;GO:0015833//peptide transport;GO:0031338//regulation of vesicle fusion;GO:0032879//regulation of localization;GO:0033036//macromolecule localization;GO:0033043//regulation of organelle organization;GO:0034613//cellular protein localization…	GO:0005575//cellular_component;GO:0005622//intracellular anatomical structure;GO:0005623//obsolete cell;GO:0005634//nucleus;GO:0005737//cytoplasm;GO:0005829//cytosol;GO:0012505//endomembrane system;GO:0030054//cell junction;GO:0031410//cytoplasmic vesicle;GO:0031982//vesicle;GO:0043226//organelle;GO:0043227//membrane-bounded organelle;GO:0043229//intracellular organelle;GO:0043231//intracellular …	GO:0003674//molecular_function;GO:0005096//GTPase activator activity;GO:0005488//binding;GO:0005515//protein binding;GO:0008047//enzyme activator activity;GO:0019899//enzyme binding;GO:0030234//enzyme regulator activity;GO:0030695//GTPase regulator activity;GO:0031267//small GTPase binding;GO:0045296//cadherin binding;GO:0050839//cell adhesion molecule binding;GO:0051020//GTPase binding;GO:006058…	-
HORVU.MOREX.r2.1HG0002770.1	2	0.0475418	0	0	0	0	0	0	0	0	0	0	0	0	0	0	0	0	0	0	0	0	0	0	contig8	6829940	6833624	-	2493	-	GO:0003674;GO:0003824;GO:0004553;GO:0004565;GO:0005488;GO:0005575;GO:0005576;GO:0005618;GO:0005622;GO:0005623;GO:0005737;GO:0005773;GO:0005975;GO:0008150;GO:0008152;GO:0015925;GO:0016787;GO:0016798;GO:0030246;GO:0030312;GO:0043226;GO:0043227;GO:0043229;GO:0043231;GO:0044238;GO:0044424;GO:0044444;GO:0044464;GO:0048046;GO:0071704;GO:0071944	-	sp|Q8RUV9|BGAL1_ORYSJ Beta-galactosidase 1 OS=Oryza sativa subsp. japonica OX=39947 GN=Os01g0533400 PE=2 SV=1	BAK07511.1 predicted protein [Hordeum vulgare subsp. vulgare]	GO:0005975//carbohydrate metabolic process;GO:0008150//biological_process;GO:0008152//metabolic process;GO:0044238//primary metabolic process;GO:0071704//organic substance metabolic process;	GO:0005575//cellular_component;GO:0005576//extracellular region;GO:0005618//cell wall;GO:0005622//intracellular anatomical structure;GO:0005623//obsolete cell;GO:0005737//cytoplasm;GO:0005773//vacuole;GO:0030312//external encapsulating structure;GO:0043226//organelle;GO:0043227//membrane-bounded organelle;GO:0043229//intracellular organelle;GO:0043231//intracellular membrane-bounded organelle;GO:…	GO:0003674//molecular_function;GO:0003824//catalytic activity;GO:0004553//hydrolase activity, hydrolyzing O-glycosyl compounds;GO:0004565//beta-galactosidase activity;GO:0005488//binding;GO:0015925//galactosidase activity;GO:0016787//hydrolase activity;GO:0016798//hydrolase activity, acting on glycosyl bonds;GO:0030246//carbohydrate binding;	-
HORVU.MOREX.r2.1HG0002780.1	1	0.0525362	93	5.00812	106	5.41889	17	0.808147	5	0.241394	127	5.85336	171	8.28609	14	0.621426	44	1.9011	7	0.339393	117	5.13562	4	0.184684	contig8	6712756	6714241	-	1128	-	-	-	-	KAE8802068.1 hypothetical protein D1007_22344 [Hordeum vulgare]	-	-	-	-
HORVU.MOREX.r2.1HG0002790.1	19	0.743205	9	0.360854	3	0.114189	48	1.69894	224	8.05196	111	3.80909	202	7.28788	236	7.79955	13	0.418207	180	6.49791	85	2.77794	155	5.32842	contig8	6698874	6707751	+	1515	-	-	-	sp|Q94BZ1|ZIFL1_ARATH Protein ZINC INDUCED FACILITATOR-LIKE 1 OS=Arabidopsis thaliana OX=3702 GN=ZIFL1 PE=2 SV=1	BAJ99531.1 predicted protein [Hordeum vulgare subsp. vulgare]	-	-	-	-
HORVU.MOREX.r2.1HG0002800.1	0	0	0	0	0	0	1	0.0291587	4	0.118453	0	0	0	0	0	0	0	0	1	0.0297394	0	0	1	0.0283203	contig8	6682124	6683962	-	1839	-	-	-	-	KAE8802069.1 hypothetical protein D1007_22345 [Hordeum vulgare]	-	-	-	-
HORVU.MOREX.r2.1HG0002810.1	0	0	0	0	0	0	0	0	0	0	0	0	0	0	0	0	0	0	0	0	0	0	0	0	contig8	6667982	6668347	+	366	-	-	-	-	-	-	-	-	-
HORVU.MOREX.r2.1HG0002820.1	0	0	1	0.0307252	0	0	0	0	4	0.110184	0	0	0	0	2	0.0506516	1	0.0246521	0	0	0	0	4	0.105374	contig8	6660516	6662492	+	1977	-	-	-	-	KAE8802074.1 hypothetical protein D1007_22350 [Hordeum vulgare]	-	-	-	-
HORVU.MOREX.r2.1HG0002830.1	0	0	164	8.30856	77	3.70327	1	0.044723	0	0	25	1.08401	18	0.82057	2	0.0835182	200	8.12964	1	0.0456136	83	3.42748	0	0	contig8	6650464	6655031	+	1199	-	-	-	-	EMS62116.1 hypothetical protein TRIUR3_23260 [Triticum urartu]	-	-	-	-
HORVU.MOREX.r2.1HG0002840.1	1996	29.6899	668	10.1849	557	8.06213	2240	30.1494	3223	44.0562	3870	50.5013	2877	39.4714	2311	29.0436	3043	37.2257	2810	38.5746	3384	42.0559	2690	35.1651	contig1	3891861	3902530	-	3984	-	GO:0000166;GO:0003674;GO:0003824;GO:0005215;GO:0005319;GO:0005324;GO:0005488;GO:0005524;GO:0005575;GO:0005622;GO:0005623;GO:0005737;GO:0005777;GO:0005778;GO:0006629;GO:0006810;GO:0006811;GO:0006820;GO:0006869;GO:0008144;GO:0008150;GO:0008152;GO:0009056;GO:0009514;GO:0010876;GO:0015399;GO:0015405;GO:0015711;GO:0015718;GO:0015849;GO:0015908;GO:0015909;GO:0016020;GO:0016021;GO:0016042;GO:0016462;GO:…	-	sp|Q94FB9|AB1D_ARATH ABC transporter D family member 1 OS=Arabidopsis thaliana OX=3702 GN=ABCD1 PE=1 SV=1	KAE8802078.1 ABC transporter D family member 1 [Hordeum vulgare]	GO:0006629//lipid metabolic process;GO:0006810//transport;GO:0006811//ion transport;GO:0006820//anion transport;GO:0006869//lipid transport;GO:0008150//biological_process;GO:0008152//metabolic process;GO:0009056//catabolic process;GO:0010876//lipid localization;GO:0015711//organic anion transport;GO:0015718//monocarboxylic acid transport;GO:0015849//organic acid transport;GO:0015908//fatty acid t…	GO:0005575//cellular_component;GO:0005622//intracellular anatomical structure;GO:0005623//obsolete cell;GO:0005737//cytoplasm;GO:0005777//peroxisome;GO:0005778//peroxisomal membrane;GO:0009514//glyoxysome;GO:0016020//membrane;GO:0016021//integral component of membrane;GO:0031090//organelle membrane;GO:0031224//intrinsic component of membrane;GO:0031903//microbody membrane;GO:0042579//microbody;GO…	GO:0000166//nucleotide binding;GO:0003674//molecular_function;GO:0003824//catalytic activity;GO:0005215//transporter activity;GO:0005319//lipid transporter activity;GO:0005324//long-chain fatty acid transporter activity;GO:0005488//binding;GO:0005524//ATP binding;GO:0008144//obsolete drug binding;GO:0015399//primary active transmembrane transporter activity;GO:0016462//pyrophosphatase activity;GO…	-
HORVU.MOREX.r2.1HG0002850.1	0	0	0	0	0	0	0	0	0	0	0	0	5	0.133185	2	0.0488003	0	0	0	0	0	0	0	0	contig1	3811629	3822346	-	2052	-	-	-	-	XP_037446601.1 uncharacterized protein LOC119316379 isoform X2 [Triticum dicoccoides]	-	-	-	-
HORVU.MOREX.r2.1HG0002860.1	64	3.45418	57	3.15336	64	3.36118	131	6.39763	83	4.11663	93	4.40343	101	5.02784	207	9.43927	42	1.86426	198	9.86227	99	4.46426	121	5.73935	contig1	3805454	3806886	+	1098	-	-	-	-	KAE8802068.1 hypothetical protein D1007_22344 [Hordeum vulgare]	-	-	-	-
HORVU.MOREX.r2.1HG0002870.1	8	0.412968	0	0	0	0	9	0.420389	8	0.379502	0	0	0	0	1	0.0436142	0	0	0	0	0	0	1	0.0453667	contig1	3792310	3795664	-	1148	-	-	-	-	KAF6987266.1 hypothetical protein CFC21_004924 [Triticum aestivum]	-	-	-	-
HORVU.MOREX.r2.1HG0002880.1	0	0	0	0	0	0	0	0	3	0.102174	0	0	14	0.478566	7	0.21919	1	0.0304798	361	12.3473	12	0.371577	2	0.065142	contig1	3757374	3758972	+	1599	-	-	K01592	sp|Q94EE9|TYDC_ORYSJ Tyrosine decarboxylase OS=Oryza sativa subsp. japonica OX=39947 GN=TYDC PE=1 SV=1	BAJ94614.1 predicted protein [Hordeum vulgare subsp. vulgare]	-	-	-	ko00950(Isoquinoline alkaloid biosynthesis);ko00350(Tyrosine metabolism)
HORVU.MOREX.r2.1HG0002890.1	0	0	0	0	0	0	0	0	0	0	0	0	0	0	0	0	0	0	0	0	0	0	0	0	contig1	3731684	3732160	+	477	-	-	-	-	-	-	-	-	-
HORVU.MOREX.r2.1HG0002900.1	0	0	0	0	0	0	0	0	0	0	0	0	0	0	0	0	0	0	0	0	0	0	0	0	contig1	3724567	3725235	-	669	-	GO:0003674;GO:0005215;GO:0005575;GO:0005622;GO:0005623;GO:0005737;GO:0005773;GO:0005774;GO:0006810;GO:0006855;GO:0008150;GO:0008152;GO:0009058;GO:0009812;GO:0009813;GO:0015238;GO:0015291;GO:0015297;GO:0015893;GO:0016020;GO:0016021;GO:0022804;GO:0022857;GO:0031090;GO:0031224;GO:0042221;GO:0042493;GO:0043226;GO:0043227;GO:0043229;GO:0043231;GO:0044422;GO:0044424;GO:0044425;GO:0044437;GO:0044444;GO:…	-	-	KAE8769894.1 Protein TRANSPARENT TESTA 12 [Hordeum vulgare]	GO:0006810//transport;GO:0006855//xenobiotic transmembrane transport;GO:0008150//biological_process;GO:0008152//metabolic process;GO:0009058//biosynthetic process;GO:0009812//flavonoid metabolic process;GO:0009813//flavonoid biosynthetic process;GO:0042221//response to chemical;GO:0050896//response to stimulus;GO:0051179//localization;GO:0051234//establishment of localization;GO:0055085//transmem…	GO:0005575//cellular_component;GO:0005622//intracellular anatomical structure;GO:0005623//obsolete cell;GO:0005737//cytoplasm;GO:0005773//vacuole;GO:0005774//vacuolar membrane;GO:0016020//membrane;GO:0016021//integral component of membrane;GO:0031090//organelle membrane;GO:0031224//intrinsic component of membrane;GO:0043226//organelle;GO:0043227//membrane-bounded organelle;GO:0043229//intracellul…	GO:0003674//molecular_function;GO:0005215//transporter activity;GO:0015291//secondary active transmembrane transporter activity;GO:0015297//antiporter activity;GO:0022804//active transmembrane transporter activity;GO:0022857//transmembrane transporter activity;	-
HORVU.MOREX.r2.1HG0002910.1	0	0	1	0.0456034	5	0.216461	0	0	51	2.08513	15	0.585461	55	2.25694	47	1.7667	22	0.804968	519	21.3097	36	1.33818	5	0.195499	contig1	3716534	3717865	+	1332	-	-	-	-	CAG1836962.1 unnamed protein product, partial [Musa acuminata subsp. malaccensis]	-	-	-	-
HORVU.MOREX.r2.1HG0002920.1	0	0	0	0	0	0	0	0	2	0.197314	0	0	0	0	0	0	0	0	3	0.297232	0	0	0	0	contig1	3690828	3691648	+	552	-	-	-	-	-	-	-	-	-
HORVU.MOREX.r2.1HG0002930.1	0	0	0	0	0	0	0	0	0	0	0	0	0	0	0	0	0	0	0	0	0	0	0	0	contig1	3685567	3685791	-	225	-	-	-	-	KAE8786750.1 hypothetical protein D1007_39331 [Hordeum vulgare]	-	-	-	-
HORVU.MOREX.r2.1HG0002940.1	15	0.839389	1	0.0573595	61	3.3216	2	0.101271	82	4.21681	82	4.02558	105	5.41946	140	6.61915	134	6.16693	5058	261.214	111	5.18971	105	5.16384	contig1	3661236	3663073	-	1059	-	GO:0003674;GO:0003824;GO:0005488;GO:0005515;GO:0005575;GO:0005622;GO:0005623;GO:0005737;GO:0006725;GO:0006807;GO:0008150;GO:0008152;GO:0008168;GO:0008171;GO:0008757;GO:0009058;GO:0009698;GO:0009699;GO:0009808;GO:0009809;GO:0009812;GO:0009813;GO:0009987;GO:0010817;GO:0016740;GO:0016741;GO:0017096;GO:0017144;GO:0018130;GO:0019438;GO:0019748;GO:0030186;GO:0030187;GO:0030744;GO:0032259;GO:0034641;GO:…	K13066	sp|Q84N28|FOMT1_WHEAT Flavone O-methyltransferase 1 OS=Triticum aestivum OX=4565 GN=OMT1 PE=1 SV=1	KAE8802085.1 O-methyltransferase [Hordeum vulgare]	GO:0006725//cellular aromatic compound metabolic process;GO:0006807//nitrogen compound metabolic process;GO:0008150//biological_process;GO:0008152//metabolic process;GO:0009058//biosynthetic process;GO:0009698//phenylpropanoid metabolic process;GO:0009699//phenylpropanoid biosynthetic process;GO:0009808//lignin metabolic process;GO:0009809//lignin biosynthetic process;GO:0009812//flavonoid metabo…	GO:0005575//cellular_component;GO:0005622//intracellular anatomical structure;GO:0005623//obsolete cell;GO:0005737//cytoplasm;GO:0044424//obsolete intracellular part;GO:0044464//obsolete cell part;	GO:0003674//molecular_function;GO:0003824//catalytic activity;GO:0005488//binding;GO:0005515//protein binding;GO:0008168//methyltransferase activity;GO:0008171//O-methyltransferase activity;GO:0008757//S-adenosylmethionine-dependent methyltransferase activity;GO:0016740//transferase activity;GO:0016741//transferase activity, transferring one-carbon groups;GO:0017096//acetylserotonin O-methyltrans…	ko00940(Phenylpropanoid biosynthesis);ko00380(Tryptophan metabolism)
HORVU.MOREX.r2.1HG0002950.1	0	0	0	0	0	0	0	0	0	0	0	0	0	0	0	0	0	0	0	0	0	0	0	0	contig1	3660061	3660387	+	327	-	-	-	-	-	-	-	-	-
HORVU.MOREX.r2.1HG0002960.1	0	0	0	0	0	0	0	0	0	0	0	0	0	0	0	0	0	0	0	0	0	0	0	0	contig1	5789659	5790144	-	486	-	-	-	-	KAE8807060.1 hypothetical protein D1007_16741 [Hordeum vulgare]	-	-	-	-
HORVU.MOREX.r2.1HG0002970.1	1	0.0412393	1	0.0422712	1	0.0401289	3	0.111948	11	0.416871	15	0.542682	38	1.4454	33	1.14981	10	0.339159	10	0.38059	3	0.103367	0	0	contig1	3566978	3575997	-	1437	-	GO:0002229;GO:0002239;GO:0003674;GO:0005215;GO:0005575;GO:0006810;GO:0006855;GO:0006950;GO:0006952;GO:0008150;GO:0009605;GO:0009607;GO:0009636;GO:0015238;GO:0015291;GO:0015297;GO:0015893;GO:0016020;GO:0016021;GO:0022804;GO:0022857;GO:0031224;GO:0042221;GO:0042493;GO:0043207;GO:0044425;GO:0050896;GO:0051179;GO:0051234;GO:0051704;GO:0051707;GO:0055085;GO:0098542	K03327	sp|Q9LUH2|DTX19_ARATH Protein DETOXIFICATION 19 OS=Arabidopsis thaliana OX=3702 GN=DTX19 PE=2 SV=1	BAJ94821.1 predicted protein [Hordeum vulgare subsp. vulgare]	GO:0002229//defense response to oomycetes;GO:0002239//response to oomycetes;GO:0006810//transport;GO:0006855//xenobiotic transmembrane transport;GO:0006950//response to stress;GO:0006952//defense response;GO:0008150//biological_process;GO:0009605//response to external stimulus;GO:0009607//response to biotic stimulus;GO:0009636//response to toxic substance;GO:0042221//response to chemical;GO:00432…	GO:0005575//cellular_component;GO:0016020//membrane;GO:0016021//integral component of membrane;GO:0031224//intrinsic component of membrane;GO:0044425//obsolete membrane part;	GO:0003674//molecular_function;GO:0005215//transporter activity;GO:0015291//secondary active transmembrane transporter activity;GO:0015297//antiporter activity;GO:0022804//active transmembrane transporter activity;GO:0022857//transmembrane transporter activity;	-
HORVU.MOREX.r2.1HG0003010.1	246	45.4148	333	63.0145	306	54.9706	530	88.5363	499	84.6568	733	118.716	629	107.105	666	103.882	356	54.0512	570	97.1144	662	102.11	531	86.1527	contig1	3495370	3499437	-	321	-	GO:0000428;GO:0003674;GO:0003676;GO:0003712;GO:0003713;GO:0003723;GO:0003743;GO:0005488;GO:0005515;GO:0005575;GO:0005622;GO:0005623;GO:0005634;GO:0005654;GO:0005667;GO:0005672;GO:0006139;GO:0006351;GO:0006352;GO:0006355;GO:0006357;GO:0006366;GO:0006367;GO:0006412;GO:0006413;GO:0006518;GO:0006725;GO:0006807;GO:0006950;GO:0006952;GO:0008134;GO:0008135;GO:0008150;GO:0008152;GO:0009058;GO:0009059;GO:…	K03123	sp|A2XZI2|T2AG_ORYSI Transcription initiation factor IIA subunit 2 OS=Oryza sativa subsp. indica OX=39946 GN=TFIIAy PE=3 SV=2	KAE8802092.1 transcription initiation factor IIA subunit 2 [Hordeum vulgare]	GO:0006139//nucleobase-containing compound metabolic process;GO:0006351//transcription, DNA-templated;GO:0006352//DNA-templated transcription, initiation;GO:0006355//regulation of transcription, DNA-templated;GO:0006357//regulation of transcription by RNA polymerase II;GO:0006366//transcription by RNA polymerase II;GO:0006367//transcription initiation from RNA polymerase II promoter;GO:0006412//t…	GO:0000428//DNA-directed RNA polymerase complex;GO:0005575//cellular_component;GO:0005622//intracellular anatomical structure;GO:0005623//obsolete cell;GO:0005634//nucleus;GO:0005654//nucleoplasm;GO:0005667//transcription regulator complex;GO:0005672//transcription factor TFIIA complex;GO:0016591//RNA polymerase II, holoenzyme;GO:0030880//RNA polymerase complex;GO:0031974//membrane-enclosed lumen…	GO:0003674//molecular_function;GO:0003676//nucleic acid binding;GO:0003712//transcription coregulator activity;GO:0003713//transcription coactivator activity;GO:0003723//RNA binding;GO:0003743//translation initiation factor activity;GO:0005488//binding;GO:0005515//protein binding;GO:0008134//transcription factor binding;GO:0008135//translation factor activity, RNA binding;GO:0017025//TBP-class pr…	ko05203(Viral carcinogenesis);ko03022(Basal transcription factors)
HORVU.MOREX.r2.1HG0003020.1	3	0.515312	4	0.704275	3	0.501436	3	0.466286	1	0.157851	5	0.753463	3	0.475297	1	0.145128	0	0	1	0.158524	2	0.28703	2	0.301919	contig1	3494338	3494682	-	345	-	-	-	-	-	-	-	-	-
HORVU.MOREX.r2.1HG0003040.1	22	1.98438	428	39.5712	40	3.51082	37	3.01986	55	4.55894	55	4.35219	46	3.82697	135	10.2882	14	1.03854	107	8.90702	34	2.5623	59	4.67699	contig8	7239500	7241465	-	657	-	-	-	sp|Q7XBA5|DI196_ORYSJ Protein DEHYDRATION-INDUCED 19 homolog 6 OS=Oryza sativa subsp. japonica OX=39947 GN=DI19-6 PE=2 SV=1	BAJ93611.1 predicted protein [Hordeum vulgare subsp. vulgare]	-	-	-	-
HORVU.MOREX.r2.1HG0003050.1	399	15.795	157	6.37058	173	6.66405	173	6.1969	139	5.05661	209	7.25831	264	9.63928	344	11.5055	118	3.84167	244	8.91419	235	7.77253	163	5.67081	contig8	7234379	7238916	+	1497	-	GO:0001522;GO:0003674;GO:0003676;GO:0003723;GO:0003824;GO:0005488;GO:0006139;GO:0006396;GO:0006399;GO:0006725;GO:0006807;GO:0008033;GO:0008150;GO:0008152;GO:0009451;GO:0009982;GO:0009987;GO:0010467;GO:0016070;GO:0016853;GO:0016866;GO:0034470;GO:0034641;GO:0034660;GO:0043170;GO:0043412;GO:0044237;GO:0044238;GO:0046483;GO:0071704;GO:0090304;GO:0097159;GO:1901360;GO:1901363	K03177	sp|Q9RB36|TRUB_FLAJ1 tRNA pseudouridine synthase B OS=Flavobacterium johnsoniae (strain ATCC 17061 / DSM 2064 / JCM 8514 / NBRC 14942 / NCIMB 11054 / UW101) OX=376686 GN=truB PE=3 SV=1	KAE8802094.1 tRNA pseudouridine synthase B [Hordeum vulgare]	GO:0001522//pseudouridine synthesis;GO:0006139//nucleobase-containing compound metabolic process;GO:0006396//RNA processing;GO:0006399//tRNA metabolic process;GO:0006725//cellular aromatic compound metabolic process;GO:0006807//nitrogen compound metabolic process;GO:0008033//tRNA processing;GO:0008150//biological_process;GO:0008152//metabolic process;GO:0009451//RNA modification;GO:0009987//cellu…	-	GO:0003674//molecular_function;GO:0003676//nucleic acid binding;GO:0003723//RNA binding;GO:0003824//catalytic activity;GO:0005488//binding;GO:0009982//pseudouridine synthase activity;GO:0016853//isomerase activity;GO:0016866//intramolecular transferase activity;GO:0097159//organic cyclic compound binding;GO:1901363//heterocyclic compound binding;	-
HORVU.MOREX.r2.1HG0003060.1	0	0	0	0	0	0	0	0	0	0	0	0	0	0	0	0	0	0	0	0	0	0	0	0	contig1	3962585	3962781	+	197	-	-	-	-	-	-	-	-	-
HORVU.MOREX.r2.1HG0003070.1	806	57.478	622	45.4664	1015	70.4334	639	41.2335	303	19.8567	1044	65.3146	1069	70.3136	865	52.1177	336	19.706	882	58.0472	1103	65.719	460	28.8294	contig1	3980313	3982369	-	831	-	GO:0003674;GO:0003676;GO:0003723;GO:0003735;GO:0005198;GO:0005488;GO:0005575;GO:0005622;GO:0005623;GO:0005737;GO:0005840;GO:0006412;GO:0006518;GO:0006807;GO:0008150;GO:0008152;GO:0009058;GO:0009059;GO:0009987;GO:0010467;GO:0015934;GO:0019538;GO:0019843;GO:0032991;GO:0034641;GO:0034645;GO:0043043;GO:0043170;GO:0043226;GO:0043228;GO:0043229;GO:0043232;GO:0043603;GO:0043604;GO:0044237;GO:0044238;GO:…	K02890	sp|Q92QG5|RL22_RHIME 50S ribosomal protein L22 OS=Rhizobium meliloti (strain 1021) OX=266834 GN=rplV PE=3 SV=1	BAJ86381.1 predicted protein [Hordeum vulgare subsp. vulgare] &gt;BAJ94915.1 predicted protein [Hordeum vulgare subsp. vulgare]	GO:0006412//translation;GO:0006518//peptide metabolic process;GO:0006807//nitrogen compound metabolic process;GO:0008150//biological_process;GO:0008152//metabolic process;GO:0009058//biosynthetic process;GO:0009059//macromolecule biosynthetic process;GO:0009987//cellular process;GO:0010467//gene expression;GO:0019538//protein metabolic process;GO:0034641//cellular nitrogen compound metabolic proc…	GO:0005575//cellular_component;GO:0005622//intracellular anatomical structure;GO:0005623//obsolete cell;GO:0005737//cytoplasm;GO:0005840//ribosome;GO:0015934//large ribosomal subunit;GO:0032991//protein-containing complex;GO:0043226//organelle;GO:0043228//non-membrane-bounded organelle;GO:0043229//intracellular organelle;GO:0043232//intracellular non-membrane-bounded organelle;GO:0044391//ribosom…	GO:0003674//molecular_function;GO:0003676//nucleic acid binding;GO:0003723//RNA binding;GO:0003735//structural constituent of ribosome;GO:0005198//structural molecule activity;GO:0005488//binding;GO:0019843//rRNA binding;GO:0097159//organic cyclic compound binding;GO:1901363//heterocyclic compound binding;	ko03010(Ribosome)
HORVU.MOREX.r2.1HG0003080.1	787	38.6719	482	24.2773	421	20.1302	1016	45.1749	1970	88.958	1627	70.1376	1028	46.5917	1472	61.1126	336	13.5785	1186	53.7838	1050	43.108	1329	57.3928	contig1	3988523	3991330	-	1206	-	-	-	-	KAE8802099.1 hypothetical protein D1007_22377 [Hordeum vulgare] &gt;BAJ92182.1 predicted protein [Hordeum vulgare subsp. vulgare] &gt;BAJ93237.1 predicted protein [Hordeum vulgare subsp. vulgare]	-	-	-	-
HORVU.MOREX.r2.1HG0003130.1	11	0.459386	13	0.556496	6	0.243827	69	2.60746	71	2.72485	74	2.71119	95	3.65935	59	2.0818	113	3.88111	65	2.50521	77	2.68673	75	2.7527	contig1	4046242	4047660	-	1419	-	-	K13457	sp|Q39214|RPM1_ARATH Disease resistance protein RPM1 OS=Arabidopsis thaliana OX=3702 GN=RPM1 PE=1 SV=1	XP_020156667.1 disease resistance protein RPM1 [Aegilops tauschii subsp. strangulata]	-	-	-	ko04626(Plant-pathogen interaction)
HORVU.MOREX.r2.1HG0003140.1	0	0	0	0	0	0	0	0	0	0	0	0	0	0	0	0	0	0	0	0	0	0	0	0	contig3	23112246	23112621	+	376	-	-	K13457	sp|Q39214|RPM1_ARATH Disease resistance protein RPM1 OS=Arabidopsis thaliana OX=3702 GN=RPM1 PE=1 SV=1	KAE8782123.1 Disease resistance protein RPM1 [Hordeum vulgare]	-	-	-	ko04626(Plant-pathogen interaction)
HORVU.MOREX.r2.1HG0003150.1	0	0	0	0	1	0.0526623	0	0	0	0	1	0.0474785	0	0	0	0	1	0.0445088	0	0	1	0.045217	0	0	contig1	4114475	4116744	-	1095	-	-	-	-	KAE8802102.1 hypothetical protein D1007_22382 [Hordeum vulgare]	-	-	-	-
HORVU.MOREX.r2.1HG0003160.1	0	0	0	0	0	0	0	0	0	0	0	0	0	0	0	0	0	0	0	0	0	0	0	0	contig7	562855127	562926275	-	438	-	-	-	-	XP_040257101.1 uncharacterized protein LOC109733702 [Aegilops tauschii subsp. strangulata]	-	-	-	-
HORVU.MOREX.r2.1HG0003170.1	120	23.4696	18	3.60854	90	17.1283	3	0.53092	29	5.21221	13	2.23055	41	7.39612	44	7.27077	2	0.321697	26	4.69294	13	2.1243	23	3.95334	contig1	4233524	4233826	-	303	-	-	-	-	KAE8767218.1 hypothetical protein D1007_61443 [Hordeum vulgare]	-	-	-	-
HORVU.MOREX.r2.1HG0003190.1	3	0.11063	1	0.0377994	0	0	0	0	2	0.0677767	0	0	0	0	0	0	0	0	0	0	0	0	0	0	contig1	4236691	4238297	-	1607	-	-	-	sp|P11369|LORF2_MOUSE LINE-1 retrotransposable element ORF2 protein OS=Mus musculus OX=10090 GN=Pol PE=1 SV=2	EEC79647.1 hypothetical protein OsI_20882 [Oryza sativa Indica Group]	-	-	-	-
HORVU.MOREX.r2.1HG0003200.1	1	0.0542185	0	0	0	0	0	0	0	0	0	0	0	0	0	0	0	0	0	0	0	0	0	0	contig1	4238369	4239461	-	1093	-	-	-	-	KAE8821732.1 hypothetical protein D1007_00140 [Hordeum vulgare]	-	-	-	-
HORVU.MOREX.r2.1HG0003210.1	618	19.8823	304	10.025	278	8.703	332	9.66493	450	13.3042	481	13.5758	404	11.9882	426	11.5795	330	8.73141	483	14.3407	534	14.3538	473	13.3737	contig1	4242099	4247105	-	1842	-	GO:0000166;GO:0003674;GO:0003824;GO:0004672;GO:0004674;GO:0005488;GO:0005524;GO:0005575;GO:0005622;GO:0005623;GO:0005737;GO:0005829;GO:0006464;GO:0006468;GO:0006793;GO:0006796;GO:0006807;GO:0007154;GO:0007165;GO:0008144;GO:0008150;GO:0008152;GO:0009987;GO:0016301;GO:0016310;GO:0016740;GO:0016772;GO:0016773;GO:0017076;GO:0019538;GO:0023052;GO:0030554;GO:0032553;GO:0032555;GO:0032559;GO:0035556;GO:…	K08867	sp|Q65X23|WNK2_ORYSJ Probable serine/threonine-protein kinase WNK2 OS=Oryza sativa subsp. japonica OX=39947 GN=WNK2 PE=2 SV=1	XP_020156699.1 probable serine/threonine-protein kinase WNK2 isoform X2 [Aegilops tauschii subsp. strangulata]	GO:0006464//cellular protein modification process;GO:0006468//protein phosphorylation;GO:0006793//phosphorus metabolic process;GO:0006796//phosphate-containing compound metabolic process;GO:0006807//nitrogen compound metabolic process;GO:0007154//cell communication;GO:0007165//signal transduction;GO:0008150//biological_process;GO:0008152//metabolic process;GO:0009987//cellular process;GO:0016310/…	GO:0005575//cellular_component;GO:0005622//intracellular anatomical structure;GO:0005623//obsolete cell;GO:0005737//cytoplasm;GO:0005829//cytosol;GO:0044424//obsolete intracellular part;GO:0044444//obsolete cytoplasmic part;GO:0044464//obsolete cell part;	GO:0000166//nucleotide binding;GO:0003674//molecular_function;GO:0003824//catalytic activity;GO:0004672//protein kinase activity;GO:0004674//protein serine/threonine kinase activity;GO:0005488//binding;GO:0005524//ATP binding;GO:0008144//obsolete drug binding;GO:0016301//kinase activity;GO:0016740//transferase activity;GO:0016772//transferase activity, transferring phosphorus-containing groups;GO…	-
HORVU.MOREX.r2.1HG0003220.1	347	10.9497	559	18.0808	253	7.76853	55	1.57043	78	2.26186	125	3.46039	133	3.87096	89	2.37282	153	3.9706	82	2.38799	141	3.7174	109	3.02281	contig1	4254018	4258669	+	1878	-	-	-	sp|O04251|Y4211_ARATH BRCT domain-containing protein At4g02110 OS=Arabidopsis thaliana OX=3702 GN=At4g02110 PE=4 SV=3	BAJ93149.1 predicted protein [Hordeum vulgare subsp. vulgare]	-	-	-	-
HORVU.MOREX.r2.1HG0003230.1	0	0	0	0	0	0	0	0	0	0	0	0	0	0	0	0	0	0	0	0	0	0	0	0	contig3	392954830	392956229	-	363	-	-	-	sp|Q8GUM4|Y3739_ARATH Uncharacterized membrane protein At3g27390 OS=Arabidopsis thaliana OX=3702 GN=At3g27390 PE=1 SV=2	BAJ93873.1 predicted protein [Hordeum vulgare subsp. vulgare]	-	-	-	-
HORVU.MOREX.r2.1HG0003240.1	0	0	0	0	0	0	0	0	19	2.18294	0	0	0	0	0	0	0	0	4	0.461525	0	0	7	0.769129	contig1	4313389	4315572	-	474	-	-	K05290	sp|Q92643|GPI8_HUMAN GPI-anchor transamidase OS=Homo sapiens OX=9606 GN=PIGK PE=1 SV=2	XP_040248263.1 putative GPI-anchor transamidase isoform X1 [Aegilops tauschii subsp. strangulata] &gt;KAF7089518.1 hypothetical protein CFC21_092475 [Triticum aestivum]	-	-	-	ko00563(Glycosylphosphatidylinositol (GPI)-anchor biosynthesis)
HORVU.MOREX.r2.1HG0003250.1	0	0	0	0	0	0	0	0	0	0	0	0	0	0	0	0	0	0	0	0	0	0	0	0	contig4	23758587	23759505	+	389	-	GO:0003674;GO:0003824;GO:0005488;GO:0005575;GO:0005622;GO:0005623;GO:0005634;GO:0005737;GO:0006464;GO:0006807;GO:0008150;GO:0008152;GO:0008270;GO:0009987;GO:0016567;GO:0016740;GO:0019538;GO:0032446;GO:0036211;GO:0043167;GO:0043169;GO:0043170;GO:0043226;GO:0043227;GO:0043229;GO:0043231;GO:0043412;GO:0044237;GO:0044238;GO:0044260;GO:0044267;GO:0044424;GO:0044464;GO:0046872;GO:0046914;GO:0070647;GO:…	K10144	sp|Q10LI1|SRFP1_ORYSJ E3 ubiquitin-protein ligase SRFP1 OS=Oryza sativa subsp. japonica OX=39947 GN=SRFP1 PE=1 SV=1	KAE8816649.1 putative RING zinc finger domain superfamily protein [Hordeum vulgare]	GO:0006464//cellular protein modification process;GO:0006807//nitrogen compound metabolic process;GO:0008150//biological_process;GO:0008152//metabolic process;GO:0009987//cellular process;GO:0016567//protein ubiquitination;GO:0019538//protein metabolic process;GO:0032446//protein modification by small protein conjugation;GO:0036211//protein modification process;GO:0043170//macromolecule metabolic…	GO:0005575//cellular_component;GO:0005622//intracellular anatomical structure;GO:0005623//obsolete cell;GO:0005634//nucleus;GO:0005737//cytoplasm;GO:0043226//organelle;GO:0043227//membrane-bounded organelle;GO:0043229//intracellular organelle;GO:0043231//intracellular membrane-bounded organelle;GO:0044424//obsolete intracellular part;GO:0044464//obsolete cell part;	GO:0003674//molecular_function;GO:0003824//catalytic activity;GO:0005488//binding;GO:0008270//zinc ion binding;GO:0016740//transferase activity;GO:0043167//ion binding;GO:0043169//cation binding;GO:0046872//metal ion binding;GO:0046914//transition metal ion binding;	ko05162(Measles);ko04120(Ubiquitin mediated proteolysis);ko04115(p53 signaling pathway)
HORVU.MOREX.r2.1HG0003260.1	26	5.85849	11	2.54061	18	3.94667	42	8.56336	10	2.07067	36	7.11635	22	4.57224	26	4.9498	22	4.07687	22	4.57489	36	6.7774	46	9.10923	contig4	512803990	512804252	-	263	-	-	-	-	RCV09838.1 hypothetical protein SETIT_2G061700v2 [Setaria italica]	-	-	-	-
HORVU.MOREX.r2.1HG0003270.1	198	55.0875	106	30.2293	189	51.1677	221	55.6369	164	41.9305	141	34.4152	152	39.0056	237	55.7107	159	36.3813	230	59.0557	241	56.0214	249	60.8834	contig1	4334864	4335174	+	213	-	GO:0000439;GO:0005575;GO:0005622;GO:0005623;GO:0005634;GO:0006139;GO:0006259;GO:0006281;GO:0006289;GO:0006351;GO:0006355;GO:0006725;GO:0006807;GO:0006950;GO:0006974;GO:0008150;GO:0008152;GO:0009058;GO:0009059;GO:0009889;GO:0009987;GO:0010467;GO:0010468;GO:0010556;GO:0016070;GO:0018130;GO:0019219;GO:0019222;GO:0019438;GO:0031323;GO:0031326;GO:0032774;GO:0032991;GO:0033554;GO:0034641;GO:0034645;GO:…	K10845	sp|Q6NNM0|TFB5_ARATH General transcription and DNA repair factor IIH subunit TFB5 OS=Arabidopsis thaliana OX=3702 GN=TFB5 PE=3 SV=1	BAK07005.1 predicted protein, partial [Hordeum vulgare subsp. vulgare]	GO:0006139//nucleobase-containing compound metabolic process;GO:0006259//DNA metabolic process;GO:0006281//DNA repair;GO:0006289//nucleotide-excision repair;GO:0006351//transcription, DNA-templated;GO:0006355//regulation of transcription, DNA-templated;GO:0006725//cellular aromatic compound metabolic process;GO:0006807//nitrogen compound metabolic process;GO:0006950//response to stress;GO:0006974…	GO:0000439//transcription factor TFIIH core complex;GO:0005575//cellular_component;GO:0005622//intracellular anatomical structure;GO:0005623//obsolete cell;GO:0005634//nucleus;GO:0032991//protein-containing complex;GO:0043226//organelle;GO:0043227//membrane-bounded organelle;GO:0043229//intracellular organelle;GO:0043231//intracellular membrane-bounded organelle;GO:0044422//obsolete organelle par…	-	ko03420(Nucleotide excision repair);ko03022(Basal transcription factors)
HORVU.MOREX.r2.1HG0003280.1	25	1.40296	6	0.345135	13	0.709893	468	23.7647	952	49.0952	795	39.1394	1435	74.2763	1939	91.9357	136	6.27676	752	38.9464	1339	62.7817	1636	80.6861	contig1	4336365	4337526	+	1056	-	-	K16290	sp|O65493|XCP1_ARATH Cysteine protease XCP1 OS=Arabidopsis thaliana OX=3702 GN=XCP1 PE=1 SV=1	CAQ00104.1 papain-like cysteine proteinase [Hordeum vulgare subsp. vulgare]	-	-	-	-
HORVU.MOREX.r2.1HG0003300.1	111	5.87842	21	1.13996	25	1.28832	92	4.40868	98	4.76938	3	0.13938	13	0.635003	25	1.11861	17	0.740422	17	0.830869	10	0.442472	33	1.5359	contig7	33024154	33025887	+	1119	-	-	-	-	KAE8802102.1 hypothetical protein D1007_22382 [Hordeum vulgare]	-	-	-	-
HORVU.MOREX.r2.1HG0003310.1	0	0	0	0	0	0	0	0	2	0.0989256	0	0	0	0	0	0	0	0	0	0	0	0	0	0	contig1	4447441	4449175	+	1101	-	-	-	-	KAF6992953.1 hypothetical protein CFC21_009903 [Triticum aestivum]	-	-	-	-
HORVU.MOREX.r2.1HG0003320.1	0	0	0	0	0	0	0	0	0	0	0	0	0	0	0	0	0	0	0	0	0	0	0	0	contig1	4455539	4455968	-	211	-	-	-	-	KAF6987561.1 hypothetical protein CFC21_005194 [Triticum aestivum]	-	-	-	-
HORVU.MOREX.r2.1HG0003330.1	0	0	0	0	0	0	0	0	0	0	0	0	0	0	0	0	1	0.0445088	0	0	1	0.045217	0	0	contig1	4457193	4458981	-	1095	-	-	-	-	KAE8802102.1 hypothetical protein D1007_22382 [Hordeum vulgare]	-	-	-	-
HORVU.MOREX.r2.1HG0003340.1	254	66.8989	15	4.04958	15	3.84435	2042	486.658	159	38.484	211	48.7541	118	28.6657	909	202.279	10	2.1661	1670	405.927	39	8.58219	172	39.813	contig1	4544959	4545183	+	225	-	-	-	sp|P01053|ICI2_HORVU Subtilisin-chymotrypsin inhibitor-2A OS=Hordeum vulgare OX=4513 PE=1 SV=2	KAE8767232.1 putative proteinase inhibitor [Hordeum vulgare]	-	-	-	-
HORVU.MOREX.r2.1HG0003350.1	1	0.263382	0	0	0	0	35	8.34134	18	4.35668	5	1.15531	13	3.15808	69	15.3545	0	0	79	19.2025	6	1.32034	13	3.00912	contig1	4548305	4548529	+	225	-	-	-	sp|P01053|ICI2_HORVU Subtilisin-chymotrypsin inhibitor-2A OS=Hordeum vulgare OX=4513 PE=1 SV=2	BAK03415.1 predicted protein [Hordeum vulgare subsp. vulgare]	-	-	-	-
HORVU.MOREX.r2.1HG0003370.1	0	0	0	0	0	0	0	0	0	0	0	0	0	0	0	0	0	0	0	0	0	0	0	0	contig1	14686724	14686942	+	219	-	-	-	sp|P01053|ICI2_HORVU Subtilisin-chymotrypsin inhibitor-2A OS=Hordeum vulgare OX=4513 PE=1 SV=2	KAE8819412.1 hypothetical protein D1007_02637 [Hordeum vulgare]	-	-	-	-
HORVU.MOREX.r2.1HG0003380.1	5	1.16198	242	57.647	84	18.9956	0	0	0	0	0	0	0	0	0	0	6	1.14676	1	0.214474	1	0.194167	0	0	contig1	4565164	4565418	-	255	-	-	-	sp|P01053|ICI2_HORVU Subtilisin-chymotrypsin inhibitor-2A OS=Hordeum vulgare OX=4513 PE=1 SV=2	ABW71683.1 chymotrypsin inhibitor-2 [Hordeum vulgare subsp. vulgare]	-	-	-	-
HORVU.MOREX.r2.1HG0003390.1	2	0.345544	0	0	0	0	0	0	6	0.952628	0	0	0	0	2	0.291948	0	0	11	1.75393	1	0.144352	2	0.303679	contig1	4576046	4576388	+	343	-	-	-	-	-	-	-	-	-
HORVU.MOREX.r2.1HG0003400.1	30	0.833095	20	0.569294	45	1.216	15	0.376918	21	0.535909	275	6.6996	277	7.09493	20	0.469252	25	0.57096	25	0.640707	232	5.38282	31	0.756566	contig1	4651069	4665307	+	2134	-	-	-	sp|Q2R8L1|RGA5S_ORYSJ Disease resistance protein RGA5 OS=Oryza sativa subsp. japonica OX=39947 GN=RGA5 PE=2 SV=1	AYN64245.1 RGH1 [Hordeum vulgare subsp. spontaneum]	-	-	-	-
HORVU.MOREX.r2.1HG0003410.1	0	0	6	0.592621	37	3.46929	0	0	0	0	0	0	0	0	0	0	0	0	0	0	1	0.0805084	3	0.254054	contig1	4665428	4666042	+	615	-	-	-	-	ACZ65486.1 MLA8 [Hordeum vulgare subsp. vulgare] &gt;BAK01109.1 predicted protein [Hordeum vulgare subsp. vulgare]	-	-	-	-
HORVU.MOREX.r2.1HG0003440.1	0	0	0	0	0	0	0	0	0	0	0	0	0	0	0	0	0	0	0	0	0	0	0	0	contig2	519690636	519690935	+	300	-	-	-	-	KAE8781051.1 hypothetical protein D1007_45710 [Hordeum vulgare]	-	-	-	-
HORVU.MOREX.r2.1HG0003480.1	2358	53.0513	2512	57.9302	2523	55.2351	882	17.9557	464	9.59331	1095	21.6127	1100	22.8265	1309	24.8825	190	3.51559	1049	21.7808	973	18.29	630	12.4567	contig1	4715539	4721178	+	2634	-	-	K17943	sp|Q9ZW07|PUM1_ARATH Pumilio homolog 1 OS=Arabidopsis thaliana OX=3702 GN=APUM1 PE=1 SV=1	KAE8769891.1 pumilio1-like [Hordeum vulgare]	-	-	-	ko05017(Spinocerebellar ataxia)
HORVU.MOREX.r2.1HG0003490.1	0	0	0	0	0	0	0	0	0	0	0	0	0	0	0	0	0	0	0	0	0	0	0	0	contig1	4724113	4724403	+	291	-	-	-	-	KAE8769890.1 hypothetical protein D1007_58437 [Hordeum vulgare]	-	-	-	-
HORVU.MOREX.r2.1HG0003500.1	676	17.4555	11116	294.217	3908	98.1942	1056	24.6736	694	16.4681	1134	25.6886	568	13.5278	683	14.9008	428	9.08911	617	14.7034	624	13.4623	525	11.914	contig1	4743454	4749439	+	2295	-	GO:0003674;GO:0005215;GO:0005216;GO:0005227;GO:0005261;GO:0005575;GO:0005623;GO:0005886;GO:0006810;GO:0006811;GO:0006812;GO:0006950;GO:0006970;GO:0006972;GO:0008150;GO:0008324;GO:0009628;GO:0009987;GO:0010959;GO:0015075;GO:0015267;GO:0015318;GO:0016020;GO:0016021;GO:0016043;GO:0022607;GO:0022803;GO:0022836;GO:0022838;GO:0022839;GO:0022857;GO:0022890;GO:0031224;GO:0032879;GO:0033554;GO:0034220;GO:…	-	sp|Q9LVE4|CSCL4_ARATH CSC1-like protein At3g21620 OS=Arabidopsis thaliana OX=3702 GN=At3g21620 PE=2 SV=1	KAE8769889.1 putative membrane protein C2G11.09 [Hordeum vulgare]	GO:0006810//transport;GO:0006811//ion transport;GO:0006812//cation transport;GO:0006950//response to stress;GO:0006970//response to osmotic stress;GO:0006972//hyperosmotic response;GO:0008150//biological_process;GO:0009628//response to abiotic stimulus;GO:0009987//cellular process;GO:0010959//regulation of metal ion transport;GO:0016043//cellular component organization;GO:0022607//cellular compon…	GO:0005575//cellular_component;GO:0005623//obsolete cell;GO:0005886//plasma membrane;GO:0016020//membrane;GO:0016021//integral component of membrane;GO:0031224//intrinsic component of membrane;GO:0044425//obsolete membrane part;GO:0044464//obsolete cell part;GO:0071944//cell periphery;	GO:0003674//molecular_function;GO:0005215//transporter activity;GO:0005216//ion channel activity;GO:0005227//calcium activated cation channel activity;GO:0005261//cation channel activity;GO:0008324//cation transmembrane transporter activity;GO:0015075//ion transmembrane transporter activity;GO:0015267//channel activity;GO:0015318//inorganic molecular entity transmembrane transporter activity;GO:0…	-
HORVU.MOREX.r2.1HG0003510.1	0	0	11	1.55753	1	0.134418	0	0	0	0	0	0	0	0	0	0	0	0	0	0	0	0	0	0	contig1	4751761	4752189	+	429	-	-	-	-	-	-	-	-	-
HORVU.MOREX.r2.1HG0003530.1	2	0.0595886	0	0	0	0	0	0	1	0.0273799	0	0	0	0	0	0	0	0	0	0	0	0	0	0	contig1	4758258	4761193	+	1989	-	GO:0000003;GO:0003006;GO:0003674;GO:0003824;GO:0004175;GO:0004197;GO:0005575;GO:0005622;GO:0005623;GO:0005634;GO:0005654;GO:0006464;GO:0006508;GO:0006807;GO:0006950;GO:0006970;GO:0007275;GO:0008150;GO:0008152;GO:0008233;GO:0008234;GO:0009628;GO:0009651;GO:0009791;GO:0009987;GO:0010228;GO:0016604;GO:0016607;GO:0016787;GO:0016926;GO:0016929;GO:0018193;GO:0018205;GO:0019538;GO:0019783;GO:0022414;GO:…	-	-	KAF6987335.1 hypothetical protein CFC21_004990 [Triticum aestivum]	GO:0000003//reproduction;GO:0003006//developmental process involved in reproduction;GO:0006464//cellular protein modification process;GO:0006508//proteolysis;GO:0006807//nitrogen compound metabolic process;GO:0006950//response to stress;GO:0006970//response to osmotic stress;GO:0007275//multicellular organism development;GO:0008150//biological_process;GO:0008152//metabolic process;GO:0009628//res…	GO:0005575//cellular_component;GO:0005622//intracellular anatomical structure;GO:0005623//obsolete cell;GO:0005634//nucleus;GO:0005654//nucleoplasm;GO:0016604//nuclear body;GO:0016607//nuclear speck;GO:0031974//membrane-enclosed lumen;GO:0031981//nuclear lumen;GO:0043226//organelle;GO:0043227//membrane-bounded organelle;GO:0043229//intracellular organelle;GO:0043231//intracellular membrane-bounde…	GO:0003674//molecular_function;GO:0003824//catalytic activity;GO:0004175//endopeptidase activity;GO:0004197//cysteine-type endopeptidase activity;GO:0008233//peptidase activity;GO:0008234//cysteine-type peptidase activity;GO:0016787//hydrolase activity;GO:0016929//SUMO-specific protease activity;GO:0019783//ubiquitin-like protein-specific protease activity;GO:0070122//isopeptidase activity;GO:007…	-
HORVU.MOREX.r2.1HG0003540.1	0	0	0	0	0	0	0	0	0	0	0	0	0	0	0	0	0	0	0	0	0	0	0	0	contig1	4776586	4777400	+	815	-	-	-	-	KAF6981903.1 hypothetical protein CFC21_000352 [Triticum aestivum]	-	-	-	-
HORVU.MOREX.r2.1HG0003550.1	0	0	0	0	0	0	0	0	0	0	0	0	0	0	0	0	0	0	0	0	0	0	0	0	contig1	4781867	4782082	+	216	-	-	-	-	XP_040252389.1 uncharacterized protein LOC120969302 [Aegilops tauschii subsp. strangulata]	-	-	-	-
HORVU.MOREX.r2.1HG0003560.1	0	0	0	0	0	0	0	0	0	0	0	0	0	0	0	0	0	0	0	0	0	0	0	0	contig1	4793055	4793828	+	774	-	-	-	sp|O80933|SCL9_ARATH Scarecrow-like protein 9 OS=Arabidopsis thaliana OX=3702 GN=SCL9 PE=2 SV=1	XP_020198291.1 scarecrow-like protein 9 [Aegilops tauschii subsp. strangulata]	-	-	-	-
HORVU.MOREX.r2.1HG0003570.1	0	0	0	0	0	0	0	0	0	0	0	0	0	0	0	0	0	0	0	0	0	0	0	0	contig3	558206552	558207502	-	951	-	-	-	sp|O00370|LORF2_HUMAN LINE-1 retrotransposable element ORF2 protein OS=Homo sapiens OX=9606 PE=1 SV=1	XP_040254065.1 uncharacterized protein LOC120972657 [Aegilops tauschii subsp. strangulata]	-	-	-	-
HORVU.MOREX.r2.1HG0003580.1	0	0	0	0	0	0	0	0	0	0	0	0	0	0	0	0	0	0	0	0	0	0	0	0	contig3	558207175	558208587	-	1285	-	-	-	-	XP_024310192.1 uncharacterized protein LOC112268600 [Brachypodium distachyon]	-	-	-	-
HORVU.MOREX.r2.1HG0003590.1	0	0	0	0	0	0	0	0	0	0	0	0	0	0	0	0	0	0	0	0	0	0	0	0	contig1	4801948	4802313	+	366	-	-	-	sp|O80933|SCL9_ARATH Scarecrow-like protein 9 OS=Arabidopsis thaliana OX=3702 GN=SCL9 PE=2 SV=1	XP_020198297.1 scarecrow-like protein 34 [Aegilops tauschii subsp. strangulata]	-	-	-	-
HORVU.MOREX.r2.1HG0003600.1	123	8.34947	37	2.57448	40	2.64216	118	7.248	102	6.36286	215	12.8037	340	21.2876	709	40.6633	340	18.9813	214	13.4064	227	12.8744	86	5.13055	contig1	4828474	4830493	-	873	-	-	-	sp|O80934|Y2766_ARATH Uncharacterized protein At2g37660, chloroplastic OS=Arabidopsis thaliana OX=3702 GN=At2g37660 PE=1 SV=2	BAJ86066.1 predicted protein [Hordeum vulgare subsp. vulgare]	-	-	-	-
HORVU.MOREX.r2.1HG0003610.1	0	0	0	0	0	0	0	0	0	0	0	0	0	0	0	0	0	0	0	0	0	0	0	0	contig1	4867446	4867670	+	225	-	-	-	-	KAE8769886.1 hypothetical protein D1007_58428 [Hordeum vulgare]	-	-	-	-
HORVU.MOREX.r2.1HG0003620.1	0	0	0	0	0	0	0	0	0	0	0	0	1	0.139082	3	0.382207	4	0.496053	0	0	0	0	0	0	contig1	4875070	4875547	-	393	-	-	-	-	KAE8769885.1 hypothetical protein D1007_58427 [Hordeum vulgare] &gt;BAJ96455.1 predicted protein [Hordeum vulgare subsp. vulgare] &gt;BAJ96995.1 predicted protein [Hordeum vulgare subsp. vulgare] &gt;BAJ99506.1 predicted protein [Hordeum vulgare subsp. vulgare]	-	-	-	-
HORVU.MOREX.r2.1HG0003630.1	549	26.9769	607	30.5733	731	34.9529	3954	175.808	1965	88.7322	842	36.2974	964	43.691	1232	51.1486	2638	106.607	1629	73.8733	1425	58.5037	2185	94.359	contig1	4920798	4922003	+	1206	-	-	-	sp|Q940T5|RDUF2_ARATH E3 ubiquitin-protein ligase RDUF2 OS=Arabidopsis thaliana OX=3702 GN=DURF2 PE=1 SV=1	KAE8769883.1 E3 ubiquitin-protein ligase RING1-like [Hordeum vulgare]	-	-	-	-
HORVU.MOREX.r2.1HG0003640.1	11	1.94009	5	0.903924	21	3.60407	25	3.9898	22	3.56574	25	3.86822	4	0.650704	16	2.38425	76	11.0239	19	3.09263	18	2.65246	27	4.18508	contig1	4928900	4929320	+	336	-	-	-	-	-	-	-	-	-
HORVU.MOREX.r2.1HG0003650.1	23	2.73695	34	4.14716	42	4.86333	69	7.42968	39	4.26483	65	6.7857	28	3.0732	61	6.13297	162	15.8543	33	3.62409	49	4.87173	44	4.60153	contig1	4930550	4931727	+	498	-	-	-	-	-	-	-	-	-
HORVU.MOREX.r2.1HG0003670.1	0	0	0	0	0	0	0	0	0	0	0	0	0	0	0	0	0	0	0	0	0	0	0	0	contig1	4939810	4940820	+	462	-	-	-	-	KAE8797034.1 hypothetical protein D1007_27819 [Hordeum vulgare]	-	-	-	-
HORVU.MOREX.r2.1HG0003680.1	0	0	0	0	0	0	0	0	0	0	0	0	0	0	0	0	0	0	0	0	0	0	0	0	contig1	4940842	4941430	+	510	-	-	-	-	BAK03965.1 predicted protein [Hordeum vulgare subsp. vulgare]	-	-	-	-
HORVU.MOREX.r2.1HG0003690.1	0	0	0	0	0	0	0	0	0	0	0	0	0	0	0	0	0	0	0	0	0	0	0	0	contig1	4950077	4950736	+	660	-	-	-	-	KAE8769879.1 hypothetical protein D1007_58419 [Hordeum vulgare]	-	-	-	-
HORVU.MOREX.r2.1HG0003700.1	0	0	0	0	0	0	0	0	0	0	0	0	0	0	0	0	0	0	0	0	0	0	0	0	contig1	5027148	5027381	-	234	-	-	-	-	XP_040258950.1 uncharacterized protein LOC120976179 [Aegilops tauschii subsp. strangulata]	-	-	-	-
HORVU.MOREX.r2.1HG0003730.1	0	0	0	0	0	0	0	0	0	0	0	0	0	0	0	0	0	0	0	0	0	0	0	0	contig1	5061920	5062690	-	771	-	-	-	sp|O80933|SCL9_ARATH Scarecrow-like protein 9 OS=Arabidopsis thaliana OX=3702 GN=SCL9 PE=2 SV=1	KAE8795496.1 Scarecrow-like protein 9 [Hordeum vulgare]	-	-	-	-
HORVU.MOREX.r2.1HG0003740.1	1130	36.6528	403	13.3989	431	13.6036	733	21.5137	365	10.8798	724	20.6021	813	24.3229	849	23.2669	144	3.84135	668	19.9964	869	23.5504	488	13.9111	contig1	5066424	5069561	+	1827	-	GO:0000166;GO:0003674;GO:0003676;GO:0003723;GO:0003724;GO:0003824;GO:0004004;GO:0004386;GO:0005488;GO:0005524;GO:0005575;GO:0005622;GO:0005623;GO:0005634;GO:0005730;GO:0005737;GO:0006139;GO:0006725;GO:0006807;GO:0008026;GO:0008144;GO:0008150;GO:0008152;GO:0008186;GO:0009987;GO:0010501;GO:0016070;GO:0016462;GO:0016787;GO:0016817;GO:0016818;GO:0016887;GO:0017076;GO:0017111;GO:0022613;GO:0030554;GO:…	K14806	sp|Q0DLB9|RH17_ORYSJ DEAD-box ATP-dependent RNA helicase 17 OS=Oryza sativa subsp. japonica OX=39947 GN=RH17 PE=2 SV=2	KAE8795495.1 DEAD-box ATP-dependent RNA helicase 17 [Hordeum vulgare]	GO:0006139//nucleobase-containing compound metabolic process;GO:0006725//cellular aromatic compound metabolic process;GO:0006807//nitrogen compound metabolic process;GO:0008150//biological_process;GO:0008152//metabolic process;GO:0009987//cellular process;GO:0010501//RNA secondary structure unwinding;GO:0016070//RNA metabolic process;GO:0022613//ribonucleoprotein complex biogenesis;GO:0034641//ce…	GO:0005575//cellular_component;GO:0005622//intracellular anatomical structure;GO:0005623//obsolete cell;GO:0005634//nucleus;GO:0005730//nucleolus;GO:0005737//cytoplasm;GO:0031974//membrane-enclosed lumen;GO:0031981//nuclear lumen;GO:0043226//organelle;GO:0043227//membrane-bounded organelle;GO:0043228//non-membrane-bounded organelle;GO:0043229//intracellular organelle;GO:0043231//intracellular mem…	GO:0000166//nucleotide binding;GO:0003674//molecular_function;GO:0003676//nucleic acid binding;GO:0003723//RNA binding;GO:0003724//RNA helicase activity;GO:0003824//catalytic activity;GO:0004386//helicase activity;GO:0005488//binding;GO:0005524//ATP binding;GO:0008144//obsolete drug binding;GO:0008186//ATP-dependent activity, acting on RNA;GO:0016462//pyrophosphatase activity;GO:0016787//hydrolas…	-
HORVU.MOREX.r2.1HG0003750.1	476	67.6455	404	58.85	347	47.9852	566	72.7831	751	98.0776	865	107.843	728	95.424	942	113.106	941	109.98	758	99.4139	738	87.6267	766	95.6692	contig1	5070637	5072597	-	417	-	-	-	sp|Q9CQT9|RCAF1_MOUSE Respirasome Complex Assembly Factor 1 OS=Mus musculus OX=10090 GN=Rab5if PE=1 SV=1	BAJ96528.1 predicted protein [Hordeum vulgare subsp. vulgare]	-	-	-	-
HORVU.MOREX.r2.1HG0003760.1	109	5.0702	73	3.4806	204	9.23367	274	11.5327	148	6.32643	387	15.7926	396	16.9898	448	17.6067	175	6.69467	295	12.6639	327	12.7085	194	7.9307	contig1	5076389	5078952	-	1274	-	GO:0000775;GO:0005575;GO:0005622;GO:0005623;GO:0005694;GO:0007049;GO:0008150;GO:0009987;GO:0043226;GO:0043228;GO:0043229;GO:0043232;GO:0044422;GO:0044424;GO:0044427;GO:0044446;GO:0044464;GO:0051301;GO:0098687	-	-	BAK04524.1 predicted protein [Hordeum vulgare subsp. vulgare]	GO:0007049//cell cycle;GO:0008150//biological_process;GO:0009987//cellular process;GO:0051301//cell division;	GO:0000775//chromosome, centromeric region;GO:0005575//cellular_component;GO:0005622//intracellular anatomical structure;GO:0005623//obsolete cell;GO:0005694//chromosome;GO:0043226//organelle;GO:0043228//non-membrane-bounded organelle;GO:0043229//intracellular organelle;GO:0043232//intracellular non-membrane-bounded organelle;GO:0044422//obsolete organelle part;GO:0044424//obsolete intracellular …	-	-
HORVU.MOREX.r2.1HG0003770.1	214	14.9903	174	12.4934	150	10.2243	655	41.5166	677	43.5797	287	17.6369	142	9.17446	344	20.3591	587	33.8164	349	22.5616	268	15.6849	567	34.9054	contig1	5174435	5176747	+	846	-	-	-	-	KAE8795493.1 PGR5-like protein 1A, chloroplastic [Hordeum vulgare] &gt;BAK04627.1 predicted protein [Hordeum vulgare subsp. vulgare]	-	-	-	-
HORVU.MOREX.r2.1HG0003780.1	0	0	0	0	0	0	0	0	0	0	0	0	0	0	0	0	0	0	0	0	0	0	0	0	contig1	5196153	5196557	-	405	-	-	-	-	SPT16864.1 unnamed protein product [Triticum aestivum]	-	-	-	-
HORVU.MOREX.r2.1HG0003790.1	0	0	0	0	0	0	12	0.619918	2	0.10493	14	0.701199	6	0.315949	28	1.35061	21	0.986012	40	2.10754	45	2.1465	21	1.05366	contig1	5244189	5245411	+	1038	-	-	-	sp|A2XQE8|SAG39_ORYSI Senescence-specific cysteine protease SAG39 OS=Oryza sativa subsp. indica OX=39946 GN=OsI_14861 PE=3 SV=1	BAJ85868.1 predicted protein [Hordeum vulgare subsp. vulgare]	-	-	-	-
HORVU.MOREX.r2.1HG0003800.1	4	0.246663	0	0	0	0	15	0.836986	6	0.340012	27	1.46067	18	1.02379	28	1.45883	0	0	17	0.967474	0	0	10	0.541946	contig7	33819832	33822501	-	961	-	-	-	-	KAE8785420.1 hypothetical protein D1007_40909 [Hordeum vulgare]	-	-	-	-
HORVU.MOREX.r2.1HG0003810.1	36	2.69367	0	0	0	0	38	2.57282	34	2.33787	58	3.80727	39	2.69155	66	4.17243	0	0	45	3.10743	0	0	31	2.03852	contig2	573933891	573934682	-	792	-	-	-	-	KAE8804285.1 hypothetical protein D1007_19863 [Hordeum vulgare]	-	-	-	-
HORVU.MOREX.r2.1HG0003820.1	5	0.641351	0	0	0	0	36	4.17841	6	0.707254	14	1.57542	21	2.4845	36	3.90149	0	0	36	4.26162	0	0	14	1.57821	contig2	573934768	573935367	-	462	-	-	-	-	XP_037427356.1 uncharacterized protein LOC119292736 [Triticum dicoccoides]	-	-	-	-
HORVU.MOREX.r2.1HG0003830.1	24	0.756924	0	0	0	0	69	1.96912	35	1.0144	55	1.52176	51	1.48356	77	2.0518	0	0	62	1.80459	0	0	33	0.914674	contig2	573935697	573937575	-	1879	-	-	-	-	AAM74372.1 Putative transposable element [Oryza sativa Japonica Group] &gt;AAN04174.1 Putative transposable element [Oryza sativa Japonica Group]	-	-	-	-
HORVU.MOREX.r2.1HG0003840.1	0	0	0	0	0	0	0	0	0	0	0	0	0	0	0	0	0	0	0	0	0	0	0	0	contig1	5259860	5260526	-	427	-	-	-	sp|Q5U9T2|LECH_HORVU Horcolin OS=Hordeum vulgare OX=4513 PE=3 SV=1	KAE8795489.1 Horcolin [Hordeum vulgare]	-	-	-	-
HORVU.MOREX.r2.1HG0003850.1	0	0	0	0	0	0	0	0	0	0	0	0	0	0	0	0	0	0	0	0	0	0	0	0	contig1	5267743	5269637	+	1266	-	GO:0003674;GO:0003824;GO:0003993;GO:0005488;GO:0005575;GO:0005576;GO:0006793;GO:0006796;GO:0008150;GO:0008152;GO:0009987;GO:0016311;GO:0016787;GO:0016788;GO:0016791;GO:0042578;GO:0043167;GO:0043169;GO:0044237;GO:0046872	-	sp|Q8S340|PPA22_ARATH Purple acid phosphatase 22 OS=Arabidopsis thaliana OX=3702 GN=PAP22 PE=2 SV=1	KAE8795488.1 purple acid phosphatase 22-like [Hordeum vulgare]	GO:0006793//phosphorus metabolic process;GO:0006796//phosphate-containing compound metabolic process;GO:0008150//biological_process;GO:0008152//metabolic process;GO:0009987//cellular process;GO:0016311//dephosphorylation;GO:0044237//cellular metabolic process;	GO:0005575//cellular_component;GO:0005576//extracellular region;	GO:0003674//molecular_function;GO:0003824//catalytic activity;GO:0003993//acid phosphatase activity;GO:0005488//binding;GO:0016787//hydrolase activity;GO:0016788//hydrolase activity, acting on ester bonds;GO:0016791//phosphatase activity;GO:0042578//phosphoric ester hydrolase activity;GO:0043167//ion binding;GO:0043169//cation binding;GO:0046872//metal ion binding;	-
HORVU.MOREX.r2.1HG0003870.1	148	7.4707	191	9.88249	102	5.01009	177	8.08454	326	15.1222	222	9.83095	108	5.02826	207	8.82821	106	4.40046	198	9.22382	112	4.72352	209	9.27166	contig1	5299761	5302398	-	1174	-	GO:0000166;GO:0002376;GO:0003674;GO:0003824;GO:0004672;GO:0004674;GO:0004675;GO:0004888;GO:0005488;GO:0005524;GO:0005575;GO:0005623;GO:0005886;GO:0006464;GO:0006468;GO:0006793;GO:0006796;GO:0006807;GO:0006950;GO:0006952;GO:0006955;GO:0007154;GO:0007165;GO:0007166;GO:0007167;GO:0007178;GO:0008144;GO:0008150;GO:0008152;GO:0009987;GO:0016020;GO:0016301;GO:0016310;GO:0016740;GO:0016772;GO:0016773;GO:…	-	sp|Q65XV8|RK176_ORYSJ Receptor-like cytoplasmic kinase 176 OS=Oryza sativa subsp. japonica OX=39947 GN=RLCK176 PE=1 SV=1	KAE8795484.1 putative serine/threonine-protein kinase NAK [Hordeum vulgare]	GO:0002376//immune system process;GO:0006464//cellular protein modification process;GO:0006468//protein phosphorylation;GO:0006793//phosphorus metabolic process;GO:0006796//phosphate-containing compound metabolic process;GO:0006807//nitrogen compound metabolic process;GO:0006950//response to stress;GO:0006952//defense response;GO:0006955//immune response;GO:0007154//cell communication;GO:0007165/…	GO:0005575//cellular_component;GO:0005623//obsolete cell;GO:0005886//plasma membrane;GO:0016020//membrane;GO:0044464//obsolete cell part;GO:0071944//cell periphery;	GO:0000166//nucleotide binding;GO:0003674//molecular_function;GO:0003824//catalytic activity;GO:0004672//protein kinase activity;GO:0004674//protein serine/threonine kinase activity;GO:0004675//transmembrane receptor protein serine/threonine kinase activity;GO:0004888//transmembrane signaling receptor activity;GO:0005488//binding;GO:0005524//ATP binding;GO:0008144//obsolete drug binding;GO:001630…	-
HORVU.MOREX.r2.1HG0003880.1	0	0	0	0	0	0	0	0	0	0	0	0	0	0	0	0	0	0	0	0	0	0	0	0	contig1	5244815	5245411	+	545	-	-	K16292	sp|P43156|CYSP_HEMSP Thiol protease SEN102 OS=Hemerocallis sp. OX=29711 GN=SEN102 PE=2 SV=1	BAJ85868.1 predicted protein [Hordeum vulgare subsp. vulgare]	-	-	-	-
HORVU.MOREX.r2.1HG0003890.1	0	0	0	0	0	0	0	0	0	0	2	0.213946	0	0	0	0	0	0	0	0	0	0	0	0	contig1	5300977	5301662	-	486	-	GO:0000166;GO:0002376;GO:0003674;GO:0003824;GO:0004672;GO:0004674;GO:0004675;GO:0004888;GO:0005488;GO:0005524;GO:0005575;GO:0005623;GO:0005886;GO:0006464;GO:0006468;GO:0006793;GO:0006796;GO:0006807;GO:0006950;GO:0006952;GO:0006955;GO:0007154;GO:0007165;GO:0007166;GO:0007167;GO:0007178;GO:0008144;GO:0008150;GO:0008152;GO:0009987;GO:0016020;GO:0016301;GO:0016310;GO:0016740;GO:0016772;GO:0016773;GO:…	-	sp|Q65XV8|RK176_ORYSJ Receptor-like cytoplasmic kinase 176 OS=Oryza sativa subsp. japonica OX=39947 GN=RLCK176 PE=1 SV=1	VAH12606.1 unnamed protein product [Triticum turgidum subsp. durum]	GO:0002376//immune system process;GO:0006464//cellular protein modification process;GO:0006468//protein phosphorylation;GO:0006793//phosphorus metabolic process;GO:0006796//phosphate-containing compound metabolic process;GO:0006807//nitrogen compound metabolic process;GO:0006950//response to stress;GO:0006952//defense response;GO:0006955//immune response;GO:0007154//cell communication;GO:0007165/…	GO:0005575//cellular_component;GO:0005623//obsolete cell;GO:0005886//plasma membrane;GO:0016020//membrane;GO:0044464//obsolete cell part;GO:0071944//cell periphery;	GO:0000166//nucleotide binding;GO:0003674//molecular_function;GO:0003824//catalytic activity;GO:0004672//protein kinase activity;GO:0004674//protein serine/threonine kinase activity;GO:0004675//transmembrane receptor protein serine/threonine kinase activity;GO:0004888//transmembrane signaling receptor activity;GO:0005488//binding;GO:0005524//ATP binding;GO:0008144//obsolete drug binding;GO:001630…	-
HORVU.MOREX.r2.1HG0003900.1	6	0.858853	69	10.1239	43	5.98938	14	1.81334	16	2.10468	92	11.5531	57	7.52553	20	2.4188	31	3.6494	12	1.58524	28	3.34868	18	2.26439	contig1	5371742	5372661	+	414	-	GO:0000166;GO:0002376;GO:0003674;GO:0003824;GO:0004672;GO:0004674;GO:0004675;GO:0004888;GO:0005488;GO:0005524;GO:0005575;GO:0005623;GO:0005886;GO:0006464;GO:0006468;GO:0006793;GO:0006796;GO:0006807;GO:0006950;GO:0006952;GO:0006955;GO:0007154;GO:0007165;GO:0007166;GO:0007167;GO:0007178;GO:0008144;GO:0008150;GO:0008152;GO:0009987;GO:0016020;GO:0016301;GO:0016310;GO:0016740;GO:0016772;GO:0016773;GO:…	-	sp|Q65XV8|RK176_ORYSJ Receptor-like cytoplasmic kinase 176 OS=Oryza sativa subsp. japonica OX=39947 GN=RLCK176 PE=1 SV=1	XP_037481548.1 receptor-like cytoplasmic kinase 176 isoform X3 [Triticum dicoccoides]	GO:0002376//immune system process;GO:0006464//cellular protein modification process;GO:0006468//protein phosphorylation;GO:0006793//phosphorus metabolic process;GO:0006796//phosphate-containing compound metabolic process;GO:0006807//nitrogen compound metabolic process;GO:0006950//response to stress;GO:0006952//defense response;GO:0006955//immune response;GO:0007154//cell communication;GO:0007165/…	GO:0005575//cellular_component;GO:0005623//obsolete cell;GO:0005886//plasma membrane;GO:0016020//membrane;GO:0044464//obsolete cell part;GO:0071944//cell periphery;	GO:0000166//nucleotide binding;GO:0003674//molecular_function;GO:0003824//catalytic activity;GO:0004672//protein kinase activity;GO:0004674//protein serine/threonine kinase activity;GO:0004675//transmembrane receptor protein serine/threonine kinase activity;GO:0004888//transmembrane signaling receptor activity;GO:0005488//binding;GO:0005524//ATP binding;GO:0008144//obsolete drug binding;GO:001630…	-
HORVU.MOREX.r2.1HG0003910.1	0	0	0	0	0	0	3	0.0933655	2	0.0632137	0	0	29	0.919973	7	0.203415	9	0.254576	3	0.0952248	0	0	0	0	contig1	5442076	5443798	+	1723	-	-	-	sp|Q9SZY4|PTR27_ARATH Protein NRT1/ PTR FAMILY 6.2 OS=Arabidopsis thaliana OX=3702 GN=NPF6.2 PE=1 SV=1	BAJ90833.1 predicted protein [Hordeum vulgare subsp. vulgare]	-	-	-	-
HORVU.MOREX.r2.1HG0003920.1	23	0.572208	4	0.102005	7	0.169461	41	0.92298	35	0.800189	48	1.04764	46	1.05555	57	1.19813	19	0.388752	54	1.23984	39	0.81066	36	0.787118	contig1	5503703	5506084	+	2382	-	-	-	sp|Q76C99|RF1_ORYSI Protein Rf1, mitochondrial OS=Oryza sativa subsp. indica OX=39946 GN=Rf1 PE=2 SV=1	KAE8767378.1 Protein Rf1, mitochondrial [Hordeum vulgare]	-	-	-	-
HORVU.MOREX.r2.1HG0003930.1	4	0.625444	5	0.801368	1	0.152151	7	0.990397	4	0.574761	16	2.19478	2	0.288439	15	1.98163	2	0.257188	7	1.01012	4	0.522561	5	0.687085	contig1	5507398	5507776	+	379	-	-	-	-	KAF6981926.1 hypothetical protein CFC21_000372 [Triticum aestivum] &gt;QIP66366.1 restorer of fertility-like protein [Triticum aestivum]	-	-	-	-
HORVU.MOREX.r2.1HG0003940.1	0	0	0	0	0	0	0	0	0	0	0	0	0	0	0	0	0	0	0	0	0	0	0	0	contig1	5515187	5515900	-	714	-	-	-	-	KAE8777031.1 hypothetical protein D1007_50220 [Hordeum vulgare]	-	-	-	-
HORVU.MOREX.r2.1HG0003950.1	0	0	0	0	0	0	1	0.018769	3	0.0571843	0	0	2	0.0382633	0	0	1	0.0170589	0	0	0	0	0	0	contig1	5534680	5540126	-	2857	-	-	-	-	BAJ99636.1 predicted protein [Hordeum vulgare subsp. vulgare]	-	-	-	-
HORVU.MOREX.r2.1HG0003960.1	0	0	0	0	0	0	0	0	0	0	0	0	0	0	0	0	0	0	0	0	0	0	0	0	contig1	642024	642448	+	425	-	-	-	-	-	-	-	-	-
HORVU.MOREX.r2.1HG0003970.1	0	0	0	0	0	0	0	0	12	0.231739	0	0	0	0	0	0	2	0.0345654	0	0	5	0.0877884	0	0	contig1	5551061	5563524	-	2820	-	-	-	sp|O64556|Y2923_ARATH Putative leucine-rich repeat receptor-like serine/threonine-protein kinase At2g19230 OS=Arabidopsis thaliana OX=3702 GN=At2g19230 PE=1 SV=3	VAH00754.1 unnamed protein product [Triticum turgidum subsp. durum]	-	-	-	-
HORVU.MOREX.r2.1HG0003980.1	0	0	0	0	0	0	0	0	0	0	0	0	0	0	0	0	0	0	0	0	0	0	0	0	contig1	5623561	5624751	+	1191	-	GO:0003674;GO:0003824;GO:0005575;GO:0005622;GO:0005623;GO:0005737;GO:0006950;GO:0006952;GO:0008150;GO:0008152;GO:0009058;GO:0009812;GO:0009813;GO:0016210;GO:0016740;GO:0016746;GO:0016747;GO:0044424;GO:0044464;GO:0050350;GO:0050896;GO:0071704;GO:1901576	K00660	sp|Q96562|CHS2_HORVU Chalcone synthase 2 OS=Hordeum vulgare OX=4513 GN=CHS2 PE=2 SV=1	KAE8767384.1 Chalcone synthase 2 [Hordeum vulgare]	GO:0006950//response to stress;GO:0006952//defense response;GO:0008150//biological_process;GO:0008152//metabolic process;GO:0009058//biosynthetic process;GO:0009812//flavonoid metabolic process;GO:0009813//flavonoid biosynthetic process;GO:0050896//response to stimulus;GO:0071704//organic substance metabolic process;GO:1901576//organic substance biosynthetic process;	GO:0005575//cellular_component;GO:0005622//intracellular anatomical structure;GO:0005623//obsolete cell;GO:0005737//cytoplasm;GO:0044424//obsolete intracellular part;GO:0044464//obsolete cell part;	GO:0003674//molecular_function;GO:0003824//catalytic activity;GO:0016210//naringenin-chalcone synthase activity;GO:0016740//transferase activity;GO:0016746//acyltransferase activity;GO:0016747//acyltransferase activity, transferring groups other than amino-acyl groups;GO:0050350//trihydroxystilbene synthase activity;	ko04712(Circadian rhythm - plant);ko00941(Flavonoid biosynthesis)
HORVU.MOREX.r2.1HG0003990.1	0	0	0	0	0	0	0	0	0	0	0	0	0	0	0	0	0	0	0	0	0	0	0	0	contig1	5629729	5635386	+	1104	-	GO:0003674;GO:0003824;GO:0005488;GO:0005515;GO:0006725;GO:0008150;GO:0008152;GO:0008168;GO:0008171;GO:0008757;GO:0009058;GO:0009987;GO:0016740;GO:0016741;GO:0019438;GO:0032259;GO:0044237;GO:0044249;GO:0046983	K13066	sp|Q7XXD4|METL_ORYSJ Probable inactive methyltransferase Os04g0175900 OS=Oryza sativa subsp. japonica OX=39947 GN=Os04g0175900 PE=1 SV=2	KAF6993041.1 hypothetical protein CFC21_009982 [Triticum aestivum]	GO:0006725//cellular aromatic compound metabolic process;GO:0008150//biological_process;GO:0008152//metabolic process;GO:0009058//biosynthetic process;GO:0009987//cellular process;GO:0019438//aromatic compound biosynthetic process;GO:0032259//methylation;GO:0044237//cellular metabolic process;GO:0044249//cellular biosynthetic process;	-	GO:0003674//molecular_function;GO:0003824//catalytic activity;GO:0005488//binding;GO:0005515//protein binding;GO:0008168//methyltransferase activity;GO:0008171//O-methyltransferase activity;GO:0008757//S-adenosylmethionine-dependent methyltransferase activity;GO:0016740//transferase activity;GO:0016741//transferase activity, transferring one-carbon groups;GO:0046983//protein dimerization activity;	ko00940(Phenylpropanoid biosynthesis);ko00380(Tryptophan metabolism)
HORVU.MOREX.r2.1HG0004000.1	0	0	0	0	0	0	0	0	0	0	0	0	0	0	0	0	0	0	0	0	0	0	0	0	contig1	5647841	5649153	-	1185	-	-	-	-	ACN25787.1 unknown [Zea mays]	-	-	-	-
HORVU.MOREX.r2.1HG0004020.1	0	0	0	0	0	0	0	0	0	0	0	0	0	0	0	0	0	0	0	0	0	0	0	0	contig1	5672874	5674391	-	1125	-	-	-	sp|Q9LIG2|RLK6_ARATH Receptor-like protein kinase At3g21340 OS=Arabidopsis thaliana OX=3702 GN=At3g21340 PE=1 SV=1	KAE8767319.1 putative LRR receptor-like serine/threonine-protein kinase [Hordeum vulgare]	-	-	-	-
HORVU.MOREX.r2.1HG0004030.1	0	0	0	0	0	0	0	0	0	0	0	0	0	0	0	0	0	0	0	0	0	0	0	0	contig1	5674544	5677881	-	403	-	-	-	-	KAE8767319.1 putative LRR receptor-like serine/threonine-protein kinase [Hordeum vulgare]	-	-	-	-
HORVU.MOREX.r2.1HG0004040.1	9	0.37193	5	0.211798	8	0.321703	3	0.112182	2	0.0759534	10	0.362545	5	0.190583	16	0.558652	3	0.101961	6	0.228832	12	0.414332	2	0.0726374	contig1	5689599	5691108	+	1434	-	-	-	-	KAE8767321.1 hypothetical protein D1007_61318 [Hordeum vulgare] &gt;BAK07822.1 predicted protein [Hordeum vulgare subsp. vulgare]	-	-	-	-
HORVU.MOREX.r2.1HG0004050.1	1285	24.692	2125	41.8549	1277	23.8776	431	7.49399	287	5.06797	569	9.59199	488	8.64904	476	7.72792	149	2.35468	392	6.95161	480	7.70625	287	4.84671	contig1	5696673	5700906	+	3084	-	GO:0003674;GO:0003676;GO:0003677;GO:0005488;GO:0005575;GO:0005622;GO:0005623;GO:0005634;GO:0006139;GO:0006259;GO:0006260;GO:0006281;GO:0006310;GO:0006725;GO:0006807;GO:0006950;GO:0006974;GO:0008150;GO:0008152;GO:0008270;GO:0009058;GO:0009059;GO:0009987;GO:0033554;GO:0034641;GO:0034645;GO:0043167;GO:0043169;GO:0043170;GO:0043226;GO:0043227;GO:0043229;GO:0043231;GO:0044237;GO:0044238;GO:0044249;GO:…	K07466	sp|Q65XV7|RFA1C_ORYSJ Replication protein A 70 kDa DNA-binding subunit C OS=Oryza sativa subsp. japonica OX=39947 GN=RPA1C PE=1 SV=1	KAE8767322.1 Replication protein A 70 kDa DNA-binding subunit [Hordeum vulgare] &gt;BAK05279.1 predicted protein [Hordeum vulgare subsp. vulgare]	GO:0006139//nucleobase-containing compound metabolic process;GO:0006259//DNA metabolic process;GO:0006260//DNA replication;GO:0006281//DNA repair;GO:0006310//DNA recombination;GO:0006725//cellular aromatic compound metabolic process;GO:0006807//nitrogen compound metabolic process;GO:0006950//response to stress;GO:0006974//cellular response to DNA damage stimulus;GO:0008150//biological_process;GO:…	GO:0005575//cellular_component;GO:0005622//intracellular anatomical structure;GO:0005623//obsolete cell;GO:0005634//nucleus;GO:0043226//organelle;GO:0043227//membrane-bounded organelle;GO:0043229//intracellular organelle;GO:0043231//intracellular membrane-bounded organelle;GO:0044424//obsolete intracellular part;GO:0044464//obsolete cell part;	GO:0003674//molecular_function;GO:0003676//nucleic acid binding;GO:0003677//DNA binding;GO:0005488//binding;GO:0008270//zinc ion binding;GO:0043167//ion binding;GO:0043169//cation binding;GO:0046872//metal ion binding;GO:0046914//transition metal ion binding;GO:0097159//organic cyclic compound binding;GO:1901363//heterocyclic compound binding;	ko03460(Fanconi anemia pathway);ko03440(Homologous recombination);ko03430(Mismatch repair);ko03420(Nucleotide excision repair);ko03030(DNA replication)
HORVU.MOREX.r2.1HG0004060.1	605	34.7411	650	38.2591	645	36.0407	510	26.4997	512	27.0182	653	32.8961	482	25.5288	440	21.3473	377	17.8042	468	24.8016	496	23.7968	542	27.3526	contig1	5872421	5877788	+	1032	-	-	K14298	sp|Q38942|RAE1_ARATH Protein RAE1 OS=Arabidopsis thaliana OX=3702 GN=RAE1 PE=1 SV=2	KAE8807504.1 protein RAE1-like [Hordeum vulgare]	-	-	-	ko05164(Influenza A);ko05014(Amyotrophic lateral sclerosis);ko03013(Nucleocytoplasmic transport)
HORVU.MOREX.r2.1HG0004070.1	805	48.9282	783	48.7819	1149	67.9562	428	23.5391	492	27.4806	722	38.4985	638	35.7667	792	40.6716	423	21.1444	662	37.1336	587	29.8092	469	25.0523	contig1	5879056	5882408	-	975	-	-	-	sp|Q9S9V9|FBL23_ARATH Putative F-box/LRR-repeat protein 23 OS=Arabidopsis thaliana OX=3702 GN=FBL23 PE=4 SV=1	KAE8807503.1 putative F-box/LRR-repeat protein 23 [Hordeum vulgare]	-	-	-	-
HORVU.MOREX.r2.1HG0004080.1	48	1.7624	392	14.7531	57	2.0365	1942	64.5203	1236	41.7043	423	13.6253	216	7.31497	304	9.43062	1788	53.9914	251	8.50519	476	14.6022	1182	38.1411	contig1	5918349	5919962	-	1614	-	-	-	sp|Q9SS43|MUC21_ARATH Xylan glycosyltransferase MUCI21 OS=Arabidopsis thaliana OX=3702 GN=MUCI21 PE=1 SV=1	BAJ91298.1 predicted protein [Hordeum vulgare subsp. vulgare] &gt;BAJ98181.1 predicted protein [Hordeum vulgare subsp. vulgare]	-	-	-	-
HORVU.MOREX.r2.1HG0004090.1	0	0	0	0	0	0	0	0	0	0	0	0	0	0	0	0	0	0	0	0	0	0	0	0	contig1	6038801	6050878	-	697	-	-	-	-	XP_037442134.1 zinc finger MYM-type protein 1-like [Triticum dicoccoides]	-	-	-	-
HORVU.MOREX.r2.1HG0004100.1	0	0	0	0	0	0	0	0	0	0	0	0	0	0	0	0	0	0	0	0	0	0	0	0	contig1	6055290	6055685	+	396	-	-	-	-	-	-	-	-	-
HORVU.MOREX.r2.1HG0004110.1	0	0	0	0	0	0	0	0	0	0	0	0	0	0	0	0	0	0	0	0	0	0	0	0	contig1	6067650	6067889	+	240	-	-	-	-	VAI91289.1 unnamed protein product [Triticum turgidum subsp. durum]	-	-	-	-
HORVU.MOREX.r2.1HG0004120.1	0	0	0	0	0	0	0	0	0	0	0	0	0	0	0	0	0	0	0	0	0	0	0	0	contig1	6068192	6068389	+	198	-	-	-	-	-	-	-	-	-
HORVU.MOREX.r2.1HG0004130.1	285	53.617	103	19.8622	131	23.9814	104	17.7041	85	14.6952	142	23.4363	137	23.7724	188	29.8825	64	9.90215	176	30.5574	111	17.4473	90	14.8803	contig1	6099795	6100174	-	315	-	-	K17777	sp|Q9XGX7|TIM9_ORYSJ Mitochondrial import inner membrane translocase subunit Tim9 OS=Oryza sativa subsp. japonica OX=39947 GN=TIM9 PE=3 SV=2	KAE8807499.1 Mitochondrial import inner membrane translocase subunit Tim9 [Hordeum vulgare]	-	-	-	-
HORVU.MOREX.r2.1HG0004140.1	0	0	0	0	0	0	0	0	0	0	0	0	0	0	0	0	0	0	0	0	0	0	0	0	contig1	6124253	6124552	+	300	-	-	-	-	XP_040258706.1 uncharacterized protein LOC109782637 [Aegilops tauschii subsp. strangulata]	-	-	-	-
HORVU.MOREX.r2.1HG0004150.1	0	0	0	0	0	0	0	0	0	0	0	0	0	0	0	0	0	0	0	0	0	0	0	0	contig1	6197619	6198101	+	213	-	-	K09338	sp|Q69T58|ROC8_ORYSJ Homeobox-leucine zipper protein ROC8 OS=Oryza sativa subsp. japonica OX=39947 GN=ROC8 PE=2 SV=2	XP_010268321.1 PREDICTED: homeobox-leucine zipper protein HDG11-like isoform X1 [Nelumbo nucifera]	-	-	-	-
HORVU.MOREX.r2.1HG0004160.1	106	22.8424	10	2.20886	11	2.30661	0	0	1	0.198031	0	0	0	0	0	0	1	0.177226	0	0	0	0	0	0	contig1	6283818	6284092	-	275	-	-	-	-	-	-	-	-	-
HORVU.MOREX.r2.1HG0004180.1	577	121.254	303	65.2672	220	44.987	0	0	0	0	0	0	0	0	2	0.3551	7	1.20979	1	0.193939	1	0.175577	1	0.184684	contig1	6306030	6338727	-	282	-	-	-	-	-	-	-	-	-
HORVU.MOREX.r2.1HG0004190.1	2	0.276274	0	0	3	0.403253	0	0	0	0	0	0	0	0	0	0	0	0	0	0	0	0	0	0	contig1	6366215	6366643	+	429	-	-	-	-	ACG39060.1 retrotransposon protein [Zea mays]	-	-	-	-
HORVU.MOREX.r2.1HG0004200.1	303	41.2782	306	42.73	409	54.2185	740	91.2206	246	30.7973	442	52.8255	394	49.5073	1368	157.459	489	54.7873	899	113.028	572	65.1063	602	72.0753	contig1	6371109	6377427	+	435	-	GO:0001101;GO:0003333;GO:0003674;GO:0005215;GO:0005342;GO:0005488;GO:0005515;GO:0005575;GO:0005622;GO:0005623;GO:0005737;GO:0005739;GO:0005740;GO:0005743;GO:0005744;GO:0005773;GO:0006605;GO:0006626;GO:0006810;GO:0006811;GO:0006820;GO:0006839;GO:0006865;GO:0006886;GO:0006950;GO:0006996;GO:0007005;GO:0008104;GO:0008150;GO:0008509;GO:0008514;GO:0009266;GO:0009409;GO:0009507;GO:0009513;GO:0009526;GO:…	-	sp|Q41050|OEP16_PEA Outer envelope pore protein 16, chloroplastic OS=Pisum sativum OX=3888 GN=OEP16 PE=1 SV=1	BAJ89521.1 predicted protein [Hordeum vulgare subsp. vulgare]	GO:0001101//response to acid chemical;GO:0003333//amino acid transmembrane transport;GO:0006605//protein targeting;GO:0006626//protein targeting to mitochondrion;GO:0006810//transport;GO:0006811//ion transport;GO:0006820//anion transport;GO:0006839//mitochondrial transport;GO:0006865//amino acid transport;GO:0006886//intracellular protein transport;GO:0006950//response to stress;GO:0006996//organ…	GO:0005575//cellular_component;GO:0005622//intracellular anatomical structure;GO:0005623//obsolete cell;GO:0005737//cytoplasm;GO:0005739//mitochondrion;GO:0005740//mitochondrial envelope;GO:0005743//mitochondrial inner membrane;GO:0005744//TIM23 mitochondrial import inner membrane translocase complex;GO:0005773//vacuole;GO:0009507//chloroplast;GO:0009513//etioplast;GO:0009526//plastid envelope;GO…	GO:0003674//molecular_function;GO:0005215//transporter activity;GO:0005342//organic acid transmembrane transporter activity;GO:0005488//binding;GO:0005515//protein binding;GO:0008509//anion transmembrane transporter activity;GO:0008514//organic anion transmembrane transporter activity;GO:0015075//ion transmembrane transporter activity;GO:0015171//amino acid transmembrane transporter activity;GO:0…	-
HORVU.MOREX.r2.1HG0004210.1	10513	2532.56	8892	2195.66	15949	3738.63	277685	60529.6	261803	57957	127576	26961.5	230461	51206.5	266431	54227.5	138553	27449.9	392650	87294	272832	54913.1	278470	58955.3	contig1	6394164	6394678	+	246	-	GO:0003674;GO:0005488;GO:0005575;GO:0005622;GO:0005623;GO:0005737;GO:0005829;GO:0008150;GO:0008152;GO:0009987;GO:0043167;GO:0043169;GO:0044237;GO:0044424;GO:0044444;GO:0044464;GO:0046872;GO:0072593	-	sp|A2XZL0|MT2C_ORYSI Metallothionein-like protein 2C OS=Oryza sativa subsp. indica OX=39946 GN=MT2C PE=3 SV=1	AAB19699.1 B22EL8 [Hordeum vulgare] &gt;prf||1718305A B22E protein [Hordeum vulgare]	GO:0008150//biological_process;GO:0008152//metabolic process;GO:0009987//cellular process;GO:0044237//cellular metabolic process;GO:0072593//reactive oxygen species metabolic process;	GO:0005575//cellular_component;GO:0005622//intracellular anatomical structure;GO:0005623//obsolete cell;GO:0005737//cytoplasm;GO:0005829//cytosol;GO:0044424//obsolete intracellular part;GO:0044444//obsolete cytoplasmic part;GO:0044464//obsolete cell part;	GO:0003674//molecular_function;GO:0005488//binding;GO:0043167//ion binding;GO:0043169//cation binding;GO:0046872//metal ion binding;	-
HORVU.MOREX.r2.1HG0004220.1	0	0	5	0.173653	1	0.0329704	26	0.797139	62	1.93049	164	4.87489	50	1.56258	84	2.40469	196	5.46168	14	0.437776	91	2.57613	76	2.2631	contig1	6418114	6420943	+	1749	-	GO:0003674;GO:0003824;GO:0004721;GO:0004722;GO:0005488;GO:0006464;GO:0006470;GO:0006793;GO:0006796;GO:0006807;GO:0008150;GO:0008152;GO:0009987;GO:0016311;GO:0016787;GO:0016788;GO:0016791;GO:0019538;GO:0036211;GO:0042578;GO:0043167;GO:0043169;GO:0043170;GO:0043412;GO:0044237;GO:0044238;GO:0044260;GO:0044267;GO:0046872;GO:0071704;GO:0140096;GO:1901564	K01102	sp|A3AZ89|P2C46_ORYSJ Putative protein phosphatase 2C 46 OS=Oryza sativa subsp. japonica OX=39947 GN=Os05g0111800 PE=3 SV=2	KAE8807497.1 putative protein phosphatase 2C 46 [Hordeum vulgare]	GO:0006464//cellular protein modification process;GO:0006470//protein dephosphorylation;GO:0006793//phosphorus metabolic process;GO:0006796//phosphate-containing compound metabolic process;GO:0006807//nitrogen compound metabolic process;GO:0008150//biological_process;GO:0008152//metabolic process;GO:0009987//cellular process;GO:0016311//dephosphorylation;GO:0019538//protein metabolic process;GO:0…	-	GO:0003674//molecular_function;GO:0003824//catalytic activity;GO:0004721//phosphoprotein phosphatase activity;GO:0004722//protein serine/threonine phosphatase activity;GO:0005488//binding;GO:0016787//hydrolase activity;GO:0016788//hydrolase activity, acting on ester bonds;GO:0016791//phosphatase activity;GO:0042578//phosphoric ester hydrolase activity;GO:0043167//ion binding;GO:0043169//cation bi…	-
HORVU.MOREX.r2.1HG0004230.1	111	5.05219	48	2.2394	42	1.86017	133	5.47761	190	7.9471	237	9.46342	240	10.0754	194	7.46038	107	4.00528	222	9.32515	227	8.63239	166	6.64013	contig1	6437517	6441982	+	1302	-	GO:0003674;GO:0003824;GO:0005575;GO:0005576;GO:0005618;GO:0005623;GO:0008150;GO:0009505;GO:0009987;GO:0016043;GO:0016787;GO:0016788;GO:0030312;GO:0044464;GO:0045229;GO:0052689;GO:0052793;GO:0071554;GO:0071555;GO:0071840;GO:0071944	K19882	sp|Q9SR22|PAE5_ARATH Pectin acetylesterase 5 OS=Arabidopsis thaliana OX=3702 GN=PAE5 PE=2 SV=1	BAK01215.1 predicted protein [Hordeum vulgare subsp. vulgare]	GO:0008150//biological_process;GO:0009987//cellular process;GO:0016043//cellular component organization;GO:0045229//external encapsulating structure organization;GO:0071554//cell wall organization or biogenesis;GO:0071555//cell wall organization;GO:0071840//cellular component organization or biogenesis;	GO:0005575//cellular_component;GO:0005576//extracellular region;GO:0005618//cell wall;GO:0005623//obsolete cell;GO:0009505//plant-type cell wall;GO:0030312//external encapsulating structure;GO:0044464//obsolete cell part;GO:0071944//cell periphery;	GO:0003674//molecular_function;GO:0003824//catalytic activity;GO:0016787//hydrolase activity;GO:0016788//hydrolase activity, acting on ester bonds;GO:0052689//carboxylic ester hydrolase activity;GO:0052793//pectin acetylesterase activity;	ko04310(Wnt signaling pathway)
HORVU.MOREX.r2.1HG0004240.1	0	0	1	0.196582	0	0	1	0.173537	2	0.352483	0	0	1	0.17689	0	0	0	0	0	0	0	0	0	0	contig1	6442028	6442336	+	309	-	-	-	-	-	-	-	-	-
HORVU.MOREX.r2.1HG0004250.1	2	0.0470698	0	0	0	0	229	4.87675	307	6.63971	166	3.42739	465	10.0939	302	6.00512	16	0.309688	164	3.56207	329	6.46929	185	3.82644	contig1	6517586	6520103	-	2518	-	-	-	sp|Q7XA42|RGA1_SOLBU Putative disease resistance protein RGA1 OS=Solanum bulbocastanum OX=147425 GN=RGA1 PE=2 SV=2	KAE8807493.1 putative disease resistance protein RGA3 [Hordeum vulgare]	-	-	-	-
HORVU.MOREX.r2.1HG0004260.1	0	0	0	0	0	0	5	0.429671	15	1.3091	0	0	12	1.05114	20	1.60478	0	0	7	0.613518	7	0.55543	18	1.50234	contig1	6520107	6520834	-	624	-	-	-	-	BAJ94236.1 predicted protein [Hordeum vulgare subsp. vulgare]	-	-	-	-
HORVU.MOREX.r2.1HG0004270.1	0	0	0	0	0	0	2	0.328975	1	0.167051	2	0.31895	0	0	0	0	0	0	0	0	1	0.151879	5	0.798788	contig1	6520858	6525069	-	326	-	-	-	-	-	-	-	-	-
HORVU.MOREX.r2.1HG0004280.1	0	0	0	0	0	0	0	0	0	0	0	0	0	0	0	0	0	0	0	0	0	0	0	0	contig1	6529463	6529678	+	216	-	-	K17777	-	KAE8807499.1 Mitochondrial import inner membrane translocase subunit Tim9 [Hordeum vulgare]	-	-	-	-
HORVU.MOREX.r2.1HG0004300.1	0	0	0	0	0	0	0	0	0	0	0	0	0	0	0	0	0	0	0	0	0	0	0	0	contig1	6594362	6594825	-	354	-	-	-	-	KAE8803786.1 hypothetical protein D1007_20298 [Hordeum vulgare]	-	-	-	-
HORVU.MOREX.r2.1HG0004310.1	0	0	0	0	0	0	4	0.287137	0	0	4	0.278388	0	0	0	0	0	0	0	0	0	0	2	0.13944	contig1	6611715	6612573	-	747	-	-	-	sp|M4DUF2|ASO_BRARP L-ascorbate oxidase OS=Brassica rapa subsp. pekinensis OX=51351 GN=AO PE=2 SV=1	XP_020163151.1 uncharacterized protein LOC109748533 [Aegilops tauschii subsp. strangulata]	-	-	-	-
HORVU.MOREX.r2.1HG0004330.1	0	0	1	0.10601	0	0	2	0.187165	0	0	2	0.181462	0	0	2	0.174761	2	0.170112	0	0	0	0	3	0.272675	contig8	10578237	10578896	-	573	-	-	-	-	XP_020163152.1 uncharacterized protein LOC109748534 [Aegilops tauschii subsp. strangulata]	-	-	-	-
HORVU.MOREX.r2.1HG0004340.1	0	0	0	0	0	0	9	0.940753	9	0.955413	4	0.405372	0	0	3	0.292802	1	0.0950042	2	0.213219	2	0.193032	1	0.101522	contig8	10586611	10587210	-	513	-	-	-	-	KAE8807490.1 hypothetical protein D1007_16281 [Hordeum vulgare]	-	-	-	-
HORVU.MOREX.r2.1HG0004360.1	2509	110.137	744	33.4765	1290	55.1023	943	37.4566	1354	54.6199	1673	64.4278	1848	74.8222	2243	83.189	1104	39.8562	1906	77.2152	1876	68.8042	1360	52.4668	contig8	10609186	10611397	-	1350	-	GO:0003674;GO:0003824;GO:0004842;GO:0005488;GO:0006464;GO:0006807;GO:0006950;GO:0006952;GO:0008150;GO:0008152;GO:0009605;GO:0009607;GO:0009617;GO:0009987;GO:0016567;GO:0016740;GO:0019538;GO:0019787;GO:0032446;GO:0036211;GO:0042742;GO:0043167;GO:0043169;GO:0043170;GO:0043207;GO:0043412;GO:0044237;GO:0044238;GO:0044260;GO:0044267;GO:0046872;GO:0050896;GO:0051704;GO:0051707;GO:0051865;GO:0070647;GO:…	K19044	sp|Q65XV2|XB3_ORYSJ E3 ubiquitin-protein ligase XB3 OS=Oryza sativa subsp. japonica OX=39947 GN=XB3 PE=1 SV=1	BAJ95620.1 predicted protein [Hordeum vulgare subsp. vulgare]	GO:0006464//cellular protein modification process;GO:0006807//nitrogen compound metabolic process;GO:0006950//response to stress;GO:0006952//defense response;GO:0008150//biological_process;GO:0008152//metabolic process;GO:0009605//response to external stimulus;GO:0009607//response to biotic stimulus;GO:0009617//response to bacterium;GO:0009987//cellular process;GO:0016567//protein ubiquitination;…	-	GO:0003674//molecular_function;GO:0003824//catalytic activity;GO:0004842//ubiquitin-protein transferase activity;GO:0005488//binding;GO:0016740//transferase activity;GO:0019787//ubiquitin-like protein transferase activity;GO:0043167//ion binding;GO:0043169//cation binding;GO:0046872//metal ion binding;GO:0140096//catalytic activity, acting on a protein;	-
HORVU.MOREX.r2.1HG0004370.1	0	0	0	0	0	0	0	0	0	0	0	0	0	0	0	0	0	0	0	0	0	0	0	0	contig8	10619943	10621393	+	975	-	-	-	sp|Q8S8I1|QWRF3_ARATH QWRF motif-containing protein 3 OS=Arabidopsis thaliana OX=3702 GN=QWRF3 PE=2 SV=1	KAE8807487.1 QWRF motif-containing protein 3 [Hordeum vulgare]	-	-	-	-
HORVU.MOREX.r2.1HG0004380.1	275	12.8726	496	23.7985	359	16.3521	133	5.63337	129	5.5491	78	3.20311	81	3.49715	68	2.68934	153	5.89004	80	3.45597	78	3.05054	103	4.23724	contig8	10629919	10631184	+	1266	-	-	-	-	-	-	-	-	-
HORVU.MOREX.r2.1HG0004390.1	506	16.1999	1441	47.2889	561	17.4771	1061	30.7369	928	27.3028	583	16.3747	481	14.2037	296	8.00674	2748	72.3553	268	7.91849	951	25.4384	1120	31.5131	contig8	10633190	10635040	+	1851	-	-	-	sp|Q8S9J8|CAP1_ARATH Probable clathrin assembly protein At4g32285 OS=Arabidopsis thaliana OX=3702 GN=At4g32285 PE=1 SV=2	KAE8807485.1 putative clathrin assembly protein [Hordeum vulgare]	-	-	-	-
HORVU.MOREX.r2.1HG0004400.1	0	0	0	0	0	0	0	0	0	0	0	0	0	0	0	0	0	0	0	0	0	0	0	0	contig8	10639678	10639875	-	198	-	-	-	-	XP_037433316.1 zinc finger MYM-type protein 1-like [Triticum dicoccoides]	-	-	-	-
HORVU.MOREX.r2.1HG0004410.1	589	33.3378	301	17.4631	324	17.8448	201	10.2944	112	5.82556	235	11.669	238	12.4249	298	14.2508	60	2.79296	279	14.5738	219	10.3565	126	6.26763	contig8	10643721	10647136	-	1047	-	GO:0005575;GO:0005622;GO:0005623;GO:0005634;GO:0005635;GO:0005643;GO:0005737;GO:0006403;GO:0006810;GO:0008104;GO:0008150;GO:0009507;GO:0009536;GO:0012505;GO:0015031;GO:0015833;GO:0015931;GO:0031080;GO:0031967;GO:0031975;GO:0032991;GO:0033036;GO:0042886;GO:0043226;GO:0043227;GO:0043229;GO:0043231;GO:0044422;GO:0044424;GO:0044428;GO:0044444;GO:0044446;GO:0044464;GO:0045184;GO:0050657;GO:0050658;GO:…	-	sp|Q24JJ9|NUP43_ARATH Nuclear pore complex protein NUP43 OS=Arabidopsis thaliana OX=3702 GN=NUP43 PE=1 SV=1	KAE8807484.1 hypothetical protein D1007_16272 [Hordeum vulgare]	GO:0006403//RNA localization;GO:0006810//transport;GO:0008104//protein localization;GO:0008150//biological_process;GO:0015031//protein transport;GO:0015833//peptide transport;GO:0015931//nucleobase-containing compound transport;GO:0033036//macromolecule localization;GO:0042886//amide transport;GO:0045184//establishment of protein localization;GO:0050657//nucleic acid transport;GO:0050658//RNA tra…	GO:0005575//cellular_component;GO:0005622//intracellular anatomical structure;GO:0005623//obsolete cell;GO:0005634//nucleus;GO:0005635//nuclear envelope;GO:0005643//nuclear pore;GO:0005737//cytoplasm;GO:0009507//chloroplast;GO:0009536//plastid;GO:0012505//endomembrane system;GO:0031080//nuclear pore outer ring;GO:0031967//organelle envelope;GO:0031975//envelope;GO:0032991//protein-containing comp…	-	-
HORVU.MOREX.r2.1HG0004420.1	0	0	0	0	0	0	0	0	0	0	0	0	0	0	0	0	0	0	0	0	0	0	0	0	contig8	10679384	10680987	+	1491	-	-	K05917	sp|P93846|CP51_SORBI Obtusifoliol 14-alpha demethylase OS=Sorghum bicolor OX=4558 GN=CYP51 PE=1 SV=1	KAE8807482.1 Obtusifoliol 14-alpha demethylase [Hordeum vulgare]	-	-	-	ko00100(Steroid biosynthesis)
HORVU.MOREX.r2.1HG0004430.1	169	9.22199	129	7.21541	141	7.48692	373	18.4174	324	16.2473	624	29.8721	544	27.3799	426	19.6404	45	2.0195	309	15.5612	461	21.0178	244	11.7014	contig8	10498311	10499694	+	1086	-	-	-	sp|Q9M2U1|DOF36_ARATH Dof zinc finger protein DOF3.6 OS=Arabidopsis thaliana OX=3702 GN=DOF3.6 PE=1 SV=2	KAE8766566.1 dof zinc finger protein 5 [Hordeum vulgare]	-	-	-	-
HORVU.MOREX.r2.1HG0004440.1	304	34.7116	83	9.71431	102	11.333	162	16.7378	102	10.7028	95	9.51628	86	9.05719	165	15.9179	56	5.25873	144	15.1743	92	8.77681	101	10.1352	contig8	10465607	10466125	+	519	-	-	-	-	KAE8766567.1 hypothetical protein D1007_62185 [Hordeum vulgare]	-	-	-	-
HORVU.MOREX.r2.1HG0004450.1	0	0	0	0	0	0	0	0	0	0	0	0	0	0	0	0	0	0	0	0	0	0	0	0	contig8	6535745	6536816	+	561	-	-	-	sp|F4JUF8|DIR15_ARATH Dirigent protein 15 OS=Arabidopsis thaliana OX=3702 GN=DIR15 PE=3 SV=1	XP_020157607.1 dirigent protein 15-like [Aegilops tauschii subsp. strangulata] &gt;KAF6992627.1 hypothetical protein CFC21_009604 [Triticum aestivum]	-	-	-	-
HORVU.MOREX.r2.1HG0004470.1	0	0	0	0	0	0	0	0	0	0	0	0	0	0	0	0	0	0	0	0	0	0	0	0	contig8	6529491	6529907	+	417	-	-	-	sp|P06471|HOR3_HORVU B3-hordein (Fragment) OS=Hordeum vulgare OX=4513 PE=1 SV=1	AFM77747.1 B3 hordein [Hordeum vulgare]	-	-	-	-
HORVU.MOREX.r2.1HG0004490.1	0	0	0	0	1	0.194159	0	0	0	0	0	0	0	0	2	0.337166	2	0.328196	0	0	0	0	2	0.350714	contig5	522718591	522718983	-	297	-	GO:0000166;GO:0003674;GO:0003824;GO:0005488;GO:0005524;GO:0005575;GO:0005622;GO:0005623;GO:0005634;GO:0005737;GO:0005777;GO:0005886;GO:0008144;GO:0016020;GO:0016462;GO:0016787;GO:0016817;GO:0016818;GO:0016887;GO:0017076;GO:0017111;GO:0030054;GO:0030554;GO:0032553;GO:0032555;GO:0032559;GO:0035639;GO:0036094;GO:0042579;GO:0043167;GO:0043168;GO:0043226;GO:0043227;GO:0043229;GO:0043231;GO:0044424;GO:…	-	sp|P39955|SAP1_YEAST Protein SAP1 OS=Saccharomyces cerevisiae (strain ATCC 204508 / S288c) OX=559292 GN=SAP1 PE=1 SV=1	XP_020198258.1 uncharacterized protein LOC109784067 [Aegilops tauschii subsp. strangulata]	-	GO:0005575//cellular_component;GO:0005622//intracellular anatomical structure;GO:0005623//obsolete cell;GO:0005634//nucleus;GO:0005737//cytoplasm;GO:0005777//peroxisome;GO:0005886//plasma membrane;GO:0016020//membrane;GO:0030054//cell junction;GO:0042579//microbody;GO:0043226//organelle;GO:0043227//membrane-bounded organelle;GO:0043229//intracellular organelle;GO:0043231//intracellular membrane-b…	GO:0000166//nucleotide binding;GO:0003674//molecular_function;GO:0003824//catalytic activity;GO:0005488//binding;GO:0005524//ATP binding;GO:0008144//obsolete drug binding;GO:0016462//pyrophosphatase activity;GO:0016787//hydrolase activity;GO:0016817//hydrolase activity, acting on acid anhydrides;GO:0016818//hydrolase activity, acting on acid anhydrides, in phosphorus-containing anhydrides;GO:0016…	-
HORVU.MOREX.r2.1HG0004540.1	0	0	0	0	0	0	0	0	0	0	0	0	0	0	0	0	0	0	0	0	0	0	0	0	contig3	553997547	554088419	+	849	-	-	-	-	AAM22814.1 HV711N16.8 [Hordeum vulgare subsp. vulgare]	-	-	-	-
HORVU.MOREX.r2.1HG0004550.1	7	0.185604	0	0	3	0.0774029	161	3.86277	310	7.55354	142	3.3031	69	1.68746	449	10.0586	55	1.19935	140	3.42582	86	1.90518	499	11.6279	contig1	6708559	6711496	+	2235	-	-	-	sp|Q9LMN7|WAK5_ARATH Wall-associated receptor kinase 5 OS=Arabidopsis thaliana OX=3702 GN=WAK5 PE=2 SV=1	KAE8786132.1 Wall-associated receptor kinase 3 [Hordeum vulgare]	-	-	-	-
HORVU.MOREX.r2.1HG0004560.1	27	0.576384	0	0	0	0	22	0.424965	12	0.235412	14	0.262192	12	0.236279	10	0.180364	5	0.0877831	34	0.669844	9	0.160524	18	0.337701	contig1	6763208	6766750	-	2776	-	-	-	sp|F7J0N2|RGA5R_ORYSJ Disease resistance protein RGA5 OS=Oryza sativa subsp. japonica OX=39947 GN=RGA5 PE=1 SV=1	KAE8786129.1 putative disease resistance RPP13-like protein 3 [Hordeum vulgare]	-	-	-	-
HORVU.MOREX.r2.1HG0004610.1	0	0	0	0	0	0	0	0	0	0	0	0	0	0	0	0	0	0	0	0	0	0	0	0	contig1	7103866	7104183	-	318	-	-	-	-	KAE8769421.1 hypothetical protein D1007_58972 [Hordeum vulgare] &gt;KAE8769427.1 hypothetical protein D1007_58978 [Hordeum vulgare]	-	-	-	-
HORVU.MOREX.r2.1HG0004620.1	6	0.754915	7	0.902773	3	0.367294	4	0.455396	26	3.00621	18	1.98684	4	0.464196	10	1.06304	4	0.413904	23	2.67067	27	2.8383	19	2.10093	contig1	7117282	7117752	+	471	-	-	-	-	BAJ86194.1 predicted protein [Hordeum vulgare subsp. vulgare]	-	-	-	-
HORVU.MOREX.r2.1HG0004630.1	220	5.09472	255	6.05301	197	4.43925	53	1.1106	163	3.46883	250	5.07903	97	2.07188	152	2.97402	83	1.58077	183	3.91106	113	2.18637	144	2.9307	contig1	7078030	7082991	+	2559	-	-	-	sp|Q9M353|CHX20_ARATH Cation/H(+) antiporter 20 OS=Arabidopsis thaliana OX=3702 GN=CHX20 PE=2 SV=1	BAJ87099.1 predicted protein [Hordeum vulgare subsp. vulgare]	-	-	-	-
HORVU.MOREX.r2.1HG0004640.1	0	0	0	0	0	0	6	0.409335	13	0.900714	6	0.396862	3	0.208623	18	1.14662	4	0.248026	2	0.139162	6	0.377959	5	0.331304	contig1	7035772	7036557	-	786	-	GO:0005575;GO:0005576;GO:0006950;GO:0006952;GO:0008150;GO:0050896	-	sp|P83332|TLP1_PRUPE Thaumatin-like protein 1 OS=Prunus persica OX=3760 PE=2 SV=1	KAE8769431.1 thaumatin-like protein 1b [Hordeum vulgare]	GO:0006950//response to stress;GO:0006952//defense response;GO:0008150//biological_process;GO:0050896//response to stimulus;	GO:0005575//cellular_component;GO:0005576//extracellular region;	-	-
HORVU.MOREX.r2.1HG0004650.1	0	0	0	0	0	0	0	0	0	0	0	0	0	0	0	0	0	0	0	0	0	0	0	0	contig1	7032709	7033008	+	300	-	-	-	-	BAK07977.1 predicted protein [Hordeum vulgare subsp. vulgare]	-	-	-	-
HORVU.MOREX.r2.1HG0004660.1	0	0	0	0	0	0	1	0.0580335	18	1.06088	6	0.33759	7	0.414084	45	2.43843	17	0.896679	17	1.00622	27	1.4468	28	1.57821	contig1	7022881	7026198	-	924	-	GO:0003674;GO:0003824;GO:0007275;GO:0008150;GO:0008152;GO:0016491;GO:0032501;GO:0032502;GO:0048856;GO:0055114	-	sp|P50160|TS2_MAIZE Sex determination protein tasselseed-2 OS=Zea mays OX=4577 GN=TS2 PE=2 SV=1	VAH00852.1 unnamed protein product [Triticum turgidum subsp. durum]	GO:0007275//multicellular organism development;GO:0008150//biological_process;GO:0008152//metabolic process;GO:0032501//multicellular organismal process;GO:0032502//developmental process;GO:0048856//anatomical structure development;GO:0055114//obsolete oxidation-reduction process;	-	GO:0003674//molecular_function;GO:0003824//catalytic activity;GO:0016491//oxidoreductase activity;	-
HORVU.MOREX.r2.1HG0004670.1	4	0.0942893	2	0.0483243	0	0	6	0.127978	12	0.259945	47	0.971949	17	0.369612	18	0.35849	6	0.116318	5	0.108772	11	0.216642	16	0.331462	contig1	7017881	7020394	-	2514	-	-	-	sp|Q8RWZ5|SD25_ARATH G-type lectin S-receptor-like serine/threonine-protein kinase SD2-5 OS=Arabidopsis thaliana OX=3702 GN=SD25 PE=1 SV=1	KAE8769433.1 G-type lectin S-receptor-like serine/threonine-protein kinase SD2-5 [Hordeum vulgare]	-	-	-	-
HORVU.MOREX.r2.1HG0004680.1	30	0.637213	3	0.0653158	3	0.0620056	38	0.730348	66	1.28827	131	2.44106	54	1.05792	90	1.61513	12	0.209622	18	0.352844	74	1.31324	51	0.952018	contig1	7007922	7010711	+	2790	-	GO:0000166;GO:0002376;GO:0003674;GO:0005488;GO:0005524;GO:0005575;GO:0005623;GO:0005886;GO:0006950;GO:0006952;GO:0006955;GO:0007154;GO:0007165;GO:0008144;GO:0008150;GO:0008219;GO:0009626;GO:0009987;GO:0012501;GO:0012505;GO:0016020;GO:0017076;GO:0019897;GO:0019898;GO:0023052;GO:0030554;GO:0032553;GO:0032555;GO:0032559;GO:0033554;GO:0034050;GO:0035639;GO:0036094;GO:0043167;GO:0043168;GO:0043531;GO:…	K13457	sp|Q39214|RPM1_ARATH Disease resistance protein RPM1 OS=Arabidopsis thaliana OX=3702 GN=RPM1 PE=1 SV=1	XP_020171139.1 disease resistance protein RPM1 [Aegilops tauschii subsp. strangulata] &gt;XP_020171140.1 disease resistance protein RPM1 [Aegilops tauschii subsp. strangulata]	GO:0002376//immune system process;GO:0006950//response to stress;GO:0006952//defense response;GO:0006955//immune response;GO:0007154//cell communication;GO:0007165//signal transduction;GO:0008150//biological_process;GO:0008219//cell death;GO:0009626//plant-type hypersensitive response;GO:0009987//cellular process;GO:0012501//programmed cell death;GO:0023052//signaling;GO:0033554//cellular respons…	GO:0005575//cellular_component;GO:0005623//obsolete cell;GO:0005886//plasma membrane;GO:0012505//endomembrane system;GO:0016020//membrane;GO:0019897//extrinsic component of plasma membrane;GO:0019898//extrinsic component of membrane;GO:0044425//obsolete membrane part;GO:0044459//obsolete plasma membrane part;GO:0044464//obsolete cell part;GO:0071944//cell periphery;	GO:0000166//nucleotide binding;GO:0003674//molecular_function;GO:0005488//binding;GO:0005524//ATP binding;GO:0008144//obsolete drug binding;GO:0017076//purine nucleotide binding;GO:0030554//adenyl nucleotide binding;GO:0032553//ribonucleotide binding;GO:0032555//purine ribonucleotide binding;GO:0032559//adenyl ribonucleotide binding;GO:0035639//purine ribonucleoside triphosphate binding;GO:003609…	ko04626(Plant-pathogen interaction)
HORVU.MOREX.r2.1HG0004690.1	0	0	0	0	0	0	0	0	0	0	0	0	0	0	0	0	0	0	0	0	0	0	0	0	contig1	6996095	6999852	-	2037	-	-	-	sp|Q9LMP1|WAK2_ARATH Wall-associated receptor kinase 2 OS=Arabidopsis thaliana OX=3702 GN=WAK2 PE=1 SV=1	KAE8769434.1 Wall-associated receptor kinase 2 [Hordeum vulgare]	-	-	-	-
HORVU.MOREX.r2.1HG0004700.1	894	27.044	573	17.7673	698	20.5464	382	10.4563	342	9.50731	436	11.5708	427	11.914	407	10.4023	227	5.64744	408	11.3904	343	8.66914	302	8.02882	contig1	6969265	6973223	+	1959	-	GO:0000003;GO:0000139;GO:0003006;GO:0003674;GO:0003824;GO:0005488;GO:0005575;GO:0005622;GO:0005623;GO:0005737;GO:0005768;GO:0005794;GO:0005802;GO:0006029;GO:0006464;GO:0006486;GO:0006493;GO:0006807;GO:0007275;GO:0008150;GO:0008152;GO:0008378;GO:0009058;GO:0009059;GO:0009100;GO:0009101;GO:0009507;GO:0009536;GO:0009653;GO:0009791;GO:0009888;GO:0009987;GO:0010015;GO:0010053;GO:0010054;GO:0010154;GO:…	-	sp|Q8RX55|B3GTI_ARATH Hydroxyproline O-galactosyltransferase GALT5 OS=Arabidopsis thaliana OX=3702 GN=GALT5 PE=1 SV=1	BAJ86353.1 predicted protein [Hordeum vulgare subsp. vulgare]	GO:0000003//reproduction;GO:0003006//developmental process involved in reproduction;GO:0006029//proteoglycan metabolic process;GO:0006464//cellular protein modification process;GO:0006486//protein glycosylation;GO:0006493//protein O-linked glycosylation;GO:0006807//nitrogen compound metabolic process;GO:0007275//multicellular organism development;GO:0008150//biological_process;GO:0008152//metabol…	GO:0000139//Golgi membrane;GO:0005575//cellular_component;GO:0005622//intracellular anatomical structure;GO:0005623//obsolete cell;GO:0005737//cytoplasm;GO:0005768//endosome;GO:0005794//Golgi apparatus;GO:0005802//trans-Golgi network;GO:0009507//chloroplast;GO:0009536//plastid;GO:0012505//endomembrane system;GO:0016020//membrane;GO:0016021//integral component of membrane;GO:0031090//organelle mem…	GO:0003674//molecular_function;GO:0003824//catalytic activity;GO:0005488//binding;GO:0008378//galactosyltransferase activity;GO:0016740//transferase activity;GO:0016757//glycosyltransferase activity;GO:0016758//hexosyltransferase activity;GO:0030246//carbohydrate binding;GO:1990714//hydroxyproline O-galactosyltransferase activity;	-
HORVU.MOREX.r2.1HG0004710.1	0	0	0	0	0	0	0	0	0	0	0	0	0	0	0	0	0	0	0	0	0	0	0	0	contig1	6948656	6948967	-	312	-	-	-	-	KAE8775821.1 hypothetical protein D1007_51618 [Hordeum vulgare]	-	-	-	-
HORVU.MOREX.r2.1HG0004720.1	0	0	0	0	0	0	0	0	0	0	0	0	0	0	0	0	0	0	0	0	0	0	0	0	contig1	473636422	473636841	+	420	-	-	-	-	-	-	-	-	-
HORVU.MOREX.r2.1HG0004740.1	0	0	0	0	0	0	0	0	0	0	0	0	0	0	0	0	0	0	0	0	0	0	0	0	contig1	6876231	6888625	+	240	-	GO:0006464;GO:0006807;GO:0008150;GO:0008152;GO:0009987;GO:0016567;GO:0019538;GO:0032446;GO:0036211;GO:0043170;GO:0043412;GO:0044237;GO:0044238;GO:0044260;GO:0044267;GO:0070647;GO:0071704;GO:1901564	-	-	-	GO:0006464//cellular protein modification process;GO:0006807//nitrogen compound metabolic process;GO:0008150//biological_process;GO:0008152//metabolic process;GO:0009987//cellular process;GO:0016567//protein ubiquitination;GO:0019538//protein metabolic process;GO:0032446//protein modification by small protein conjugation;GO:0036211//protein modification process;GO:0043170//macromolecule metabolic…	-	-	-
HORVU.MOREX.r2.1HG0004750.1	0	0	0	0	0	0	2	0.290639	0	0	0	0	0	0	0	0	0	0	0	0	0	0	0	0	contig2	11884131	11884499	-	369	-	-	-	-	-	-	-	-	-
HORVU.MOREX.r2.1HG0004760.1	649	28.7446	1086	49.3032	1176	50.6833	663	26.571	389	15.8329	304	11.8121	314	12.8273	508	19.0098	448	16.3186	442	18.0668	403	14.913	415	16.1537	contig1	6867598	6870466	+	1338	-	-	-	sp|O80644|ACR9_ARATH ACT domain-containing protein ACR9 OS=Arabidopsis thaliana OX=3702 GN=ACR9 PE=2 SV=1	KAF6981983.1 hypothetical protein CFC21_000425 [Triticum aestivum]	-	-	-	-
HORVU.MOREX.r2.1HG0004780.1	0	0	0	0	0	0	0	0	0	0	0	0	0	0	0	0	0	0	0	0	0	0	0	0	contig1	6811274	6812069	+	327	-	-	-	-	VAI69797.1 unnamed protein product [Triticum turgidum subsp. durum]	-	-	-	-
HORVU.MOREX.r2.1HG0004800.1	105	16.593	32	5.18346	45	6.91982	73	10.4386	143	20.7669	101	14.0023	81	11.8064	78	10.4144	64	8.31781	105	15.3134	64	8.45016	72	9.99955	contig1	7395905	7397566	-	375	-	-	-	-	KAE8768040.1 hypothetical protein D1007_60516 [Hordeum vulgare]	-	-	-	-
HORVU.MOREX.r2.1HG0004810.1	1583	224.426	647	94.0219	2087	287.912	2285	293.13	3551	462.637	2627	326.734	2512	328.478	2185	261.725	1324	154.373	3038	397.489	2747	325.386	2755	343.261	contig1	7416805	7417319	+	418	-	GO:0003674;GO:0003779;GO:0005488;GO:0005515;GO:0005575;GO:0005622;GO:0005623;GO:0005856;GO:0006996;GO:0007010;GO:0007015;GO:0008092;GO:0008150;GO:0008154;GO:0009987;GO:0015629;GO:0016043;GO:0022411;GO:0030029;GO:0030036;GO:0030042;GO:0032984;GO:0043226;GO:0043228;GO:0043229;GO:0043232;GO:0043624;GO:0043933;GO:0044424;GO:0044464;GO:0051261;GO:0071840;GO:0097435	K05765	sp|Q0DLA3|ADF7_ORYSJ Actin-depolymerizing factor 7 OS=Oryza sativa subsp. japonica OX=39947 GN=ADF7 PE=3 SV=2	XP_020173235.1 actin-depolymerizing factor 7 [Aegilops tauschii subsp. strangulata] &gt;XP_037448023.1 actin-depolymerizing factor 7 [Triticum dicoccoides] &gt;XP_037481838.1 actin-depolymerizing factor 7 [Triticum dicoccoides] &gt;AFS49701.1 actin-depolymerizing factor 7 [Triticum aestivum]	GO:0006996//organelle organization;GO:0007010//cytoskeleton organization;GO:0007015//actin filament organization;GO:0008150//biological_process;GO:0008154//actin polymerization or depolymerization;GO:0009987//cellular process;GO:0016043//cellular component organization;GO:0022411//cellular component disassembly;GO:0030029//actin filament-based process;GO:0030036//actin cytoskeleton organization;G…	GO:0005575//cellular_component;GO:0005622//intracellular anatomical structure;GO:0005623//obsolete cell;GO:0005856//cytoskeleton;GO:0015629//actin cytoskeleton;GO:0043226//organelle;GO:0043228//non-membrane-bounded organelle;GO:0043229//intracellular organelle;GO:0043232//intracellular non-membrane-bounded organelle;GO:0044424//obsolete intracellular part;GO:0044464//obsolete cell part;	GO:0003674//molecular_function;GO:0003779//actin binding;GO:0005488//binding;GO:0005515//protein binding;GO:0008092//cytoskeletal protein binding;	ko05170(Human immunodeficiency virus 1 infection);ko05133(Pertussis);ko04810(Regulation of actin cytoskeleton);ko04666(Fc gamma R-mediated phagocytosis);ko04360(Axon guidance)
HORVU.MOREX.r2.1HG0004820.1	506	39.0443	609	48.1679	703	52.7847	596	41.6136	1087	77.0787	877	59.3676	724	51.5276	1046	68.1931	186	11.8035	1134	80.7543	646	41.6474	538	36.4838	contig1	7418336	7419988	-	768	-	-	-	-	BAK02026.1 predicted protein [Hordeum vulgare subsp. vulgare]	-	-	-	-
HORVU.MOREX.r2.1HG0004830.1	28	3.56839	20	2.61263	120	14.8813	3668	422.987	1502	175.907	7293	815.388	12030	1414.08	12731	1370.82	1868	195.787	6353	747.205	4729	503.538	1637	183.348	contig1	7463592	7464155	+	465	-	GO:0000228;GO:0000785;GO:0000786;GO:0000790;GO:0003674;GO:0003676;GO:0003677;GO:0005488;GO:0005515;GO:0005575;GO:0005622;GO:0005623;GO:0005634;GO:0005694;GO:0006325;GO:0006342;GO:0006355;GO:0006996;GO:0008150;GO:0009889;GO:0009890;GO:0009892;GO:0009987;GO:0010468;GO:0010556;GO:0010558;GO:0010605;GO:0010629;GO:0016043;GO:0016458;GO:0019219;GO:0019222;GO:0031323;GO:0031324;GO:0031326;GO:0031327;GO:…	K11251	sp|P02277|H2A3_WHEAT Histone H2A.2.2 OS=Triticum aestivum OX=4565 PE=1 SV=1	XP_037481854.1 histone H2A.2.1 [Triticum dicoccoides] &gt;KAF6982006.1 hypothetical protein CFC21_000447 [Triticum aestivum]	GO:0006325//chromatin organization;GO:0006355//regulation of transcription, DNA-templated;GO:0006996//organelle organization;GO:0008150//biological_process;GO:0009889//regulation of biosynthetic process;GO:0009890//negative regulation of biosynthetic process;GO:0009892//negative regulation of metabolic process;GO:0009987//cellular process;GO:0010468//regulation of gene expression;GO:0010556//regu…	GO:0000228//nuclear chromosome;GO:0000785//chromatin;GO:0000786//nucleosome;GO:0005575//cellular_component;GO:0005622//intracellular anatomical structure;GO:0005623//obsolete cell;GO:0005634//nucleus;GO:0005694//chromosome;GO:0031974//membrane-enclosed lumen;GO:0031981//nuclear lumen;GO:0032991//protein-containing complex;GO:0032993//protein-DNA complex;GO:0043226//organelle;GO:0043227//membrane-…	GO:0003674//molecular_function;GO:0003676//nucleic acid binding;GO:0003677//DNA binding;GO:0005488//binding;GO:0005515//protein binding;GO:0046982//protein heterodimerization activity;GO:0046983//protein dimerization activity;GO:0097159//organic cyclic compound binding;GO:1901363//heterocyclic compound binding;	ko05322(Systemic lupus erythematosus);ko05034(Alcoholism);ko04613(Neutrophil extracellular trap formation);ko04217(Necroptosis)
HORVU.MOREX.r2.1HG0004840.1	294	18.5545	211	13.6495	328	20.1429	280	15.9898	197	11.4253	305	16.8867	287	16.7062	269	14.3436	141	7.31836	261	15.2016	256	13.4987	249	13.8106	contig1	7465554	7468314	-	939	-	-	-	-	KAE8768044.1 hypothetical protein D1007_60520 [Hordeum vulgare]	-	-	-	-
HORVU.MOREX.r2.1HG0004850.1	0	0	0	0	0	0	1	0.0692803	0	0	0	0	0	0	0	0	0	0	0	0	0	0	0	0	contig1	7471829	7477284	-	774	-	GO:0000003;GO:0000902;GO:0000904;GO:0001558;GO:0003006;GO:0003674;GO:0003824;GO:0004620;GO:0004623;GO:0005488;GO:0005509;GO:0005575;GO:0005576;GO:0005622;GO:0005623;GO:0005737;GO:0005783;GO:0005794;GO:0005802;GO:0006629;GO:0006644;GO:0006793;GO:0006796;GO:0006810;GO:0006811;GO:0006820;GO:0006869;GO:0007275;GO:0008150;GO:0008152;GO:0009056;GO:0009555;GO:0009605;GO:0009606;GO:0009628;GO:0009629;GO:…	-	sp|Q9XG80|PLA21_ORYSJ Probable phospholipase A2 homolog 1 OS=Oryza sativa subsp. japonica OX=39947 GN=PLA2-I PE=2 SV=1	KQK02169.1 hypothetical protein BRADI_3g60710v3 [Brachypodium distachyon]	GO:0000003//reproduction;GO:0000902//cell morphogenesis;GO:0000904//cell morphogenesis involved in differentiation;GO:0001558//regulation of cell growth;GO:0003006//developmental process involved in reproduction;GO:0006629//lipid metabolic process;GO:0006644//phospholipid metabolic process;GO:0006793//phosphorus metabolic process;GO:0006796//phosphate-containing compound metabolic process;GO:0006…	GO:0005575//cellular_component;GO:0005576//extracellular region;GO:0005622//intracellular anatomical structure;GO:0005623//obsolete cell;GO:0005737//cytoplasm;GO:0005783//endoplasmic reticulum;GO:0005794//Golgi apparatus;GO:0005802//trans-Golgi network;GO:0012505//endomembrane system;GO:0031984//organelle subcompartment;GO:0043226//organelle;GO:0043227//membrane-bounded organelle;GO:0043229//intr…	GO:0003674//molecular_function;GO:0003824//catalytic activity;GO:0004620//phospholipase activity;GO:0004623//phospholipase A2 activity;GO:0005488//binding;GO:0005509//calcium ion binding;GO:0016298//lipase activity;GO:0016787//hydrolase activity;GO:0016788//hydrolase activity, acting on ester bonds;GO:0043167//ion binding;GO:0043169//cation binding;GO:0046872//metal ion binding;GO:0052689//carbox…	-
HORVU.MOREX.r2.1HG0004860.1	10	1.21936	7	0.874909	28	3.32227	3968	437.81	1733	194.191	7626	815.777	12376	1391.9	13596	1400.7	2502	250.906	7050	793.354	5391	549.224	1830	196.107	contig1	7559534	7560150	+	486	-	GO:0000228;GO:0000785;GO:0000786;GO:0000790;GO:0003674;GO:0003676;GO:0003677;GO:0005488;GO:0005515;GO:0005575;GO:0005622;GO:0005623;GO:0005634;GO:0005694;GO:0006325;GO:0006342;GO:0006355;GO:0006996;GO:0008150;GO:0009889;GO:0009890;GO:0009892;GO:0009987;GO:0010468;GO:0010556;GO:0010558;GO:0010605;GO:0010629;GO:0016043;GO:0016458;GO:0019219;GO:0019222;GO:0031323;GO:0031324;GO:0031326;GO:0031327;GO:…	K11251	sp|P02276|H2A2_WHEAT Histone H2A.2.1 OS=Triticum aestivum OX=4565 PE=1 SV=1	XP_037481854.1 histone H2A.2.1 [Triticum dicoccoides] &gt;KAF6982006.1 hypothetical protein CFC21_000447 [Triticum aestivum]	GO:0006325//chromatin organization;GO:0006355//regulation of transcription, DNA-templated;GO:0006996//organelle organization;GO:0008150//biological_process;GO:0009889//regulation of biosynthetic process;GO:0009890//negative regulation of biosynthetic process;GO:0009892//negative regulation of metabolic process;GO:0009987//cellular process;GO:0010468//regulation of gene expression;GO:0010556//regu…	GO:0000228//nuclear chromosome;GO:0000785//chromatin;GO:0000786//nucleosome;GO:0005575//cellular_component;GO:0005622//intracellular anatomical structure;GO:0005623//obsolete cell;GO:0005634//nucleus;GO:0005694//chromosome;GO:0031974//membrane-enclosed lumen;GO:0031981//nuclear lumen;GO:0032991//protein-containing complex;GO:0032993//protein-DNA complex;GO:0043226//organelle;GO:0043227//membrane-…	GO:0003674//molecular_function;GO:0003676//nucleic acid binding;GO:0003677//DNA binding;GO:0005488//binding;GO:0005515//protein binding;GO:0046982//protein heterodimerization activity;GO:0046983//protein dimerization activity;GO:0097159//organic cyclic compound binding;GO:1901363//heterocyclic compound binding;	ko05322(Systemic lupus erythematosus);ko05034(Alcoholism);ko04613(Neutrophil extracellular trap formation);ko04217(Necroptosis)
HORVU.MOREX.r2.1HG0004870.1	133	12.0515	63	5.85146	334	29.4498	348	28.5333	187	15.5715	434	34.5003	453	37.8602	344	26.3361	56	4.17321	324	27.0945	239	18.0941	124	9.87469	contig1	7561541	7563304	-	654	-	GO:0000287;GO:0003674;GO:0003824;GO:0004427;GO:0005488;GO:0005575;GO:0005622;GO:0005623;GO:0005737;GO:0005829;GO:0006793;GO:0006796;GO:0008150;GO:0008152;GO:0009987;GO:0010035;GO:0010038;GO:0016462;GO:0016787;GO:0016817;GO:0016818;GO:0042221;GO:0043167;GO:0043169;GO:0044237;GO:0044424;GO:0044444;GO:0044464;GO:0046686;GO:0046872;GO:0050896	K01507	sp|Q9LFF9|IPYR4_ARATH Soluble inorganic pyrophosphatase 4 OS=Arabidopsis thaliana OX=3702 GN=PPA4 PE=1 SV=1	KAE8768048.1 soluble inorganic pyrophosphatase 4 [Hordeum vulgare]	GO:0006793//phosphorus metabolic process;GO:0006796//phosphate-containing compound metabolic process;GO:0008150//biological_process;GO:0008152//metabolic process;GO:0009987//cellular process;GO:0010035//response to inorganic substance;GO:0010038//response to metal ion;GO:0042221//response to chemical;GO:0044237//cellular metabolic process;GO:0046686//response to cadmium ion;GO:0050896//response t…	GO:0005575//cellular_component;GO:0005622//intracellular anatomical structure;GO:0005623//obsolete cell;GO:0005737//cytoplasm;GO:0005829//cytosol;GO:0044424//obsolete intracellular part;GO:0044444//obsolete cytoplasmic part;GO:0044464//obsolete cell part;	GO:0000287//magnesium ion binding;GO:0003674//molecular_function;GO:0003824//catalytic activity;GO:0004427//inorganic diphosphatase activity;GO:0005488//binding;GO:0016462//pyrophosphatase activity;GO:0016787//hydrolase activity;GO:0016817//hydrolase activity, acting on acid anhydrides;GO:0016818//hydrolase activity, acting on acid anhydrides, in phosphorus-containing anhydrides;GO:0043167//ion b…	ko00190(Oxidative phosphorylation)
HORVU.MOREX.r2.1HG0004900.1	757	15.1658	130	2.6696	195	3.80146	1153	20.9017	465	8.56093	1479	25.9945	1264	23.3567	1549	26.2194	195	3.2129	1154	21.3364	1508	25.2417	656	11.5501	contig1	7569174	7582287	+	2958	-	GO:0000166;GO:0001101;GO:0003674;GO:0003676;GO:0003677;GO:0003824;GO:0003909;GO:0003910;GO:0003950;GO:0005488;GO:0005575;GO:0005622;GO:0005623;GO:0005634;GO:0005737;GO:0006139;GO:0006259;GO:0006260;GO:0006261;GO:0006266;GO:0006271;GO:0006273;GO:0006281;GO:0006464;GO:0006471;GO:0006725;GO:0006807;GO:0006950;GO:0006974;GO:0006979;GO:0008150;GO:0008152;GO:0008270;GO:0009058;GO:0009059;GO:0009719;GO:…	K10798	sp|Q7EYV7|PARP1_ORYSJ Poly [ADP-ribose] polymerase 1 OS=Oryza sativa subsp. japonica OX=39947 GN=PARP1 PE=2 SV=1	KAE8768050.1 poly [Hordeum vulgare]	GO:0001101//response to acid chemical;GO:0006139//nucleobase-containing compound metabolic process;GO:0006259//DNA metabolic process;GO:0006260//DNA replication;GO:0006261//DNA-dependent DNA replication;GO:0006266//DNA ligation;GO:0006271//DNA strand elongation involved in DNA replication;GO:0006273//lagging strand elongation;GO:0006281//DNA repair;GO:0006464//cellular protein modification proces…	GO:0005575//cellular_component;GO:0005622//intracellular anatomical structure;GO:0005623//obsolete cell;GO:0005634//nucleus;GO:0005737//cytoplasm;GO:0043226//organelle;GO:0043227//membrane-bounded organelle;GO:0043229//intracellular organelle;GO:0043231//intracellular membrane-bounded organelle;GO:0044424//obsolete intracellular part;GO:0044464//obsolete cell part;	GO:0000166//nucleotide binding;GO:0003674//molecular_function;GO:0003676//nucleic acid binding;GO:0003677//DNA binding;GO:0003824//catalytic activity;GO:0003909//DNA ligase activity;GO:0003910//DNA ligase (ATP) activity;GO:0003950//NAD+ ADP-ribosyltransferase activity;GO:0005488//binding;GO:0008270//zinc ion binding;GO:0016740//transferase activity;GO:0016757//glycosyltransferase activity;GO:0016…	ko04212(Longevity regulating pathway - worm);ko04210(Apoptosis);ko03410(Base excision repair)
HORVU.MOREX.r2.1HG0004910.1	0	0	0	0	0	0	0	0	0	0	0	0	0	0	0	0	0	0	0	0	0	0	0	0	contig1	7596035	7610737	+	270	-	-	-	-	-	-	-	-	-
HORVU.MOREX.r2.1HG0004920.1	0	0	0	0	0	0	0	0	0	0	0	0	0	0	0	0	0	0	0	0	0	0	0	0	contig1	7612645	7623345	+	304	-	-	-	-	-	-	-	-	-
HORVU.MOREX.r2.1HG0004980.1	176	24.3689	41	5.81891	52	7.00605	128	16.0368	94	11.9605	149	18.0989	131	16.7298	118	13.8041	50	5.69359	109	13.9283	126	14.5762	92	11.195	contig1	7863784	7865576	+	428	-	-	-	-	VAI85338.1 unnamed protein product [Triticum turgidum subsp. durum]	-	-	-	-
HORVU.MOREX.r2.1HG0004990.1	0	0	0	0	0	0	0	0	0	0	0	0	0	0	0	0	0	0	0	0	0	0	0	0	contig3	106762386	106762749	-	364	-	-	-	-	-	-	-	-	-
HORVU.MOREX.r2.1HG0005000.1	0	0	0	0	0	0	0	0	0	0	0	0	0	0	0	0	0	0	0	0	0	0	0	0	contig1	7801975	7802409	+	435	-	-	-	-	KAE8778176.1 hypothetical protein D1007_48944 [Hordeum vulgare]	-	-	-	-
HORVU.MOREX.r2.1HG0005010.1	0	0	0	0	0	0	0	0	0	0	0	0	0	0	0	0	0	0	0	0	0	0	0	0	contig6	508428769	508429297	+	529	-	-	-	-	KAE8797034.1 hypothetical protein D1007_27819 [Hordeum vulgare]	-	-	-	-
HORVU.MOREX.r2.1HG0005020.1	0	0	0	0	0	0	0	0	0	0	0	0	0	0	0	0	0	0	0	0	0	0	0	0	contig6	55165783	55168270	+	2384	-	-	-	-	-	-	-	-	-
HORVU.MOREX.r2.1HG0005040.1	161	14.8614	42	3.97389	55	4.94016	187	15.6191	118	10.0095	233	18.8683	186	15.8358	178	13.8821	75	5.69359	130	11.0745	179	13.8049	89	7.21995	contig1	7865647	7866601	+	642	-	-	-	sp|C0LGT1|Y5129_ARATH Probable LRR receptor-like serine/threonine-protein kinase At5g10290 OS=Arabidopsis thaliana OX=3702 GN=At5g10290 PE=1 SV=1	KAE8768675.1 putative LRR receptor-like serine/threonine-protein kinase [Hordeum vulgare]	-	-	-	-
HORVU.MOREX.r2.1HG0005050.1	127	22.0708	34	6.05656	64	10.8228	144	22.6443	120	19.1643	168	25.6133	119	19.0746	171	25.108	38	5.43112	109	17.4818	128	18.5854	55	8.40016	contig1	7866633	7869316	+	341	-	GO:0000166;GO:0003674;GO:0003824;GO:0004672;GO:0004674;GO:0004675;GO:0004888;GO:0005488;GO:0005524;GO:0005575;GO:0005623;GO:0005886;GO:0006464;GO:0006468;GO:0006793;GO:0006796;GO:0006807;GO:0006950;GO:0006952;GO:0007154;GO:0007165;GO:0007166;GO:0007167;GO:0007178;GO:0008144;GO:0008150;GO:0008152;GO:0009987;GO:0016020;GO:0016021;GO:0016032;GO:0016301;GO:0016310;GO:0016740;GO:0016772;GO:0016773;GO:…	-	sp|Q8W4S5|Y5371_ARATH Probable LRR receptor-like serine/threonine-protein kinase At5g63710 OS=Arabidopsis thaliana OX=3702 GN=At5g63710 PE=1 SV=1	CAB3491984.1 unnamed protein product [Digitaria exilis]	GO:0006464//cellular protein modification process;GO:0006468//protein phosphorylation;GO:0006793//phosphorus metabolic process;GO:0006796//phosphate-containing compound metabolic process;GO:0006807//nitrogen compound metabolic process;GO:0006950//response to stress;GO:0006952//defense response;GO:0007154//cell communication;GO:0007165//signal transduction;GO:0007166//cell surface receptor signali…	GO:0005575//cellular_component;GO:0005623//obsolete cell;GO:0005886//plasma membrane;GO:0016020//membrane;GO:0016021//integral component of membrane;GO:0031224//intrinsic component of membrane;GO:0044425//obsolete membrane part;GO:0044464//obsolete cell part;GO:0071944//cell periphery;	GO:0000166//nucleotide binding;GO:0003674//molecular_function;GO:0003824//catalytic activity;GO:0004672//protein kinase activity;GO:0004674//protein serine/threonine kinase activity;GO:0004675//transmembrane receptor protein serine/threonine kinase activity;GO:0004888//transmembrane signaling receptor activity;GO:0005488//binding;GO:0005524//ATP binding;GO:0008144//obsolete drug binding;GO:001630…	-
HORVU.MOREX.r2.1HG0005060.1	0	0	0	0	0	0	1	0.113849	1	0.115623	0	0	1	0.116049	0	0	0	0	2	0.232233	0	0	1	0.110575	contig1	7883970	7884440	+	471	-	-	-	-	-	-	-	-	-
HORVU.MOREX.r2.1HG0005080.1	55	1.54986	29	0.837645	71	1.94685	79	2.01437	127	3.28875	61	1.508	112	2.91099	111	2.64274	5	0.115875	103	2.67862	130	3.0607	123	3.04611	contig1	7927685	7929787	+	2103	-	-	-	sp|Q7XBQ9|RGA2_SOLBU Disease resistance protein RGA2 OS=Solanum bulbocastanum OX=147425 GN=RGA2 PE=1 SV=1	XP_037481870.1 disease resistance protein RGA2-like isoform X1 [Triticum dicoccoides] &gt;XP_037481875.1 disease resistance protein RGA2-like isoform X1 [Triticum dicoccoides]	-	-	-	-
HORVU.MOREX.r2.1HG0005090.1	40	2.28365	33	1.93116	51	2.83326	124	6.40582	201	10.5454	133	6.66139	143	7.53011	205	9.88842	16	0.751247	129	6.79683	98	4.6746	115	5.77005	contig1	7930313	7933571	+	1038	-	-	-	-	VAH12868.1 unnamed protein product [Triticum turgidum subsp. durum]	-	-	-	-
HORVU.MOREX.r2.1HG0005110.1	0	0	0	0	0	0	0	0	0	0	0	0	0	0	0	0	0	0	0	0	0	0	0	0	contig1	7949644	7949847	-	204	-	-	-	-	-	-	-	-	-
HORVU.MOREX.r2.1HG0005120.1	0	0	0	0	0	0	0	0	0	0	0	0	0	0	0	0	0	0	0	0	0	0	0	0	contig1	8047599	8047866	+	268	-	-	-	-	KAF7029388.1 hypothetical protein CFC21_041146 [Triticum aestivum]	-	-	-	-
HORVU.MOREX.r2.1HG0005140.1	0	0	0	0	0	0	0	0	0	0	0	0	0	0	0	0	0	0	0	0	0	0	0	0	contig1	7962461	7962829	+	369	-	-	-	-	SPT16937.1 unnamed protein product [Triticum aestivum]	-	-	-	-
HORVU.MOREX.r2.1HG0005150.1	0	0	0	0	0	0	0	0	0	0	0	0	0	0	0	0	0	0	0	0	0	0	0	0	contig1	8002144	8002509	+	288	-	-	-	-	KAF7088613.1 LOW QUALITY PROTEIN: hypothetical protein CFC21_091702 [Triticum aestivum]	-	-	-	-
HORVU.MOREX.r2.1HG0005160.1	0	0	0	0	0	0	0	0	0	0	0	0	0	0	0	0	0	0	0	0	0	0	0	0	contig1	8004566	8005099	-	534	-	-	-	-	-	-	-	-	-
HORVU.MOREX.r2.1HG0005170.1	0	0	0	0	0	0	0	0	0	0	0	0	0	0	0	0	0	0	0	0	0	0	0	0	contig1	8005416	8006438	-	1023	-	GO:0005575;GO:0005622;GO:0005623;GO:0005737;GO:0005739;GO:0043226;GO:0043227;GO:0043229;GO:0043231;GO:0044424;GO:0044444;GO:0044464	-	sp|Q94HW2|POLR1_ARATH Retrovirus-related Pol polyprotein from transposon RE1 OS=Arabidopsis thaliana OX=3702 GN=RE1 PE=2 SV=1	XP_020200333.1 uncharacterized mitochondrial protein AtMg00810-like [Aegilops tauschii subsp. strangulata]	-	GO:0005575//cellular_component;GO:0005622//intracellular anatomical structure;GO:0005623//obsolete cell;GO:0005737//cytoplasm;GO:0005739//mitochondrion;GO:0043226//organelle;GO:0043227//membrane-bounded organelle;GO:0043229//intracellular organelle;GO:0043231//intracellular membrane-bounded organelle;GO:0044424//obsolete intracellular part;GO:0044444//obsolete cytoplasmic part;GO:0044464//obsolet…	-	-
HORVU.MOREX.r2.1HG0005180.1	0	0	0	0	0	0	0	0	0	0	0	0	0	0	0	0	0	0	0	0	0	0	0	0	contig1	8008656	8009496	-	841	-	GO:0000003;GO:0003006;GO:0003674;GO:0003676;GO:0003723;GO:0003824;GO:0004518;GO:0004519;GO:0005488;GO:0005575;GO:0005622;GO:0005623;GO:0005634;GO:0005737;GO:0005739;GO:0006139;GO:0006351;GO:0006355;GO:0006725;GO:0006807;GO:0007275;GO:0008150;GO:0008152;GO:0009058;GO:0009059;GO:0009451;GO:0009790;GO:0009791;GO:0009793;GO:0009889;GO:0009987;GO:0010154;GO:0010467;GO:0010468;GO:0010556;GO:0016070;GO:…	-	sp|Q94HW2|POLR1_ARATH Retrovirus-related Pol polyprotein from transposon RE1 OS=Arabidopsis thaliana OX=3702 GN=RE1 PE=2 SV=1	XP_040247854.1 uncharacterized protein LOC109766724 isoform X1 [Aegilops tauschii subsp. strangulata]	GO:0000003//reproduction;GO:0003006//developmental process involved in reproduction;GO:0006139//nucleobase-containing compound metabolic process;GO:0006351//transcription, DNA-templated;GO:0006355//regulation of transcription, DNA-templated;GO:0006725//cellular aromatic compound metabolic process;GO:0006807//nitrogen compound metabolic process;GO:0007275//multicellular organism development;GO:000…	GO:0005575//cellular_component;GO:0005622//intracellular anatomical structure;GO:0005623//obsolete cell;GO:0005634//nucleus;GO:0005737//cytoplasm;GO:0005739//mitochondrion;GO:0043226//organelle;GO:0043227//membrane-bounded organelle;GO:0043229//intracellular organelle;GO:0043231//intracellular membrane-bounded organelle;GO:0044424//obsolete intracellular part;GO:0044444//obsolete cytoplasmic part…	GO:0003674//molecular_function;GO:0003676//nucleic acid binding;GO:0003723//RNA binding;GO:0003824//catalytic activity;GO:0004518//nuclease activity;GO:0004519//endonuclease activity;GO:0005488//binding;GO:0016787//hydrolase activity;GO:0016788//hydrolase activity, acting on ester bonds;GO:0097159//organic cyclic compound binding;GO:1901363//heterocyclic compound binding;	-
HORVU.MOREX.r2.1HG0005190.1	0	0	0	0	0	0	0	0	0	0	0	0	0	0	0	0	0	0	0	0	0	0	0	0	contig1	8013412	8014263	+	852	-	-	-	-	KAE8820550.1 hypothetical protein D1007_01292 [Hordeum vulgare]	-	-	-	-
HORVU.MOREX.r2.1HG0005200.1	0	0	0	0	0	0	0	0	0	0	0	0	0	0	0	0	0	0	0	0	0	0	0	0	contig1	8015454	8015771	+	318	-	-	-	-	-	-	-	-	-
HORVU.MOREX.r2.1HG0005210.1	0	0	0	0	0	0	0	0	0	0	0	0	0	0	0	0	0	0	0	0	0	0	0	0	contig1	8025007	8025330	+	324	-	-	-	-	XP_040251981.1 uncharacterized protein LOC120969001 [Aegilops tauschii subsp. strangulata]	-	-	-	-
HORVU.MOREX.r2.1HG0005220.1	0	0	0	0	0	0	0	0	0	0	0	0	0	0	0	0	0	0	0	0	0	0	0	0	contig1	8025630	8025974	+	345	-	-	-	-	-	-	-	-	-
HORVU.MOREX.r2.1HG0005230.1	0	0	0	0	0	0	0	0	0	0	0	0	0	0	0	0	0	0	0	0	0	0	0	0	contig1	8026876	8027295	+	420	-	-	-	-	KAE8766914.1 retrovirus-related Pol polyprotein from transposon TNT 1-94 [Hordeum vulgare]	-	-	-	-
HORVU.MOREX.r2.1HG0005240.1	0	0	0	0	0	0	0	0	0	0	0	0	0	0	0	0	0	0	0	0	0	0	0	0	contig2	577856422	577856946	+	525	-	-	-	sp|Q9ZT94|POLR2_ARATH Retrovirus-related Pol polyprotein from transposon RE2 OS=Arabidopsis thaliana OX=3702 GN=RE2 PE=4 SV=1	XP_040258155.1 secreted RxLR effector protein 161-like [Aegilops tauschii subsp. strangulata]	-	-	-	-
HORVU.MOREX.r2.1HG0005250.1	0	0	0	0	0	0	0	0	0	0	0	0	0	0	0	0	0	0	0	0	0	0	0	0	contig1	8047401	8047793	-	393	-	-	-	-	-	-	-	-	-
HORVU.MOREX.r2.1HG0005260.1	0	0	0	0	0	0	0	0	0	0	0	0	0	0	0	0	0	0	0	0	0	0	0	0	contig1	8088805	8089287	+	483	-	-	-	sp|Q9ZT94|POLR2_ARATH Retrovirus-related Pol polyprotein from transposon RE2 OS=Arabidopsis thaliana OX=3702 GN=RE2 PE=4 SV=1	KAE8767964.1 hypothetical protein D1007_60605 [Hordeum vulgare]	-	-	-	-
HORVU.MOREX.r2.1HG0005280.1	0	0	0	0	0	0	0	0	0	0	0	0	0	0	0	0	0	0	0	0	0	0	0	0	contig7	25680145	25681020	+	876	-	-	-	sp|P10978|POLX_TOBAC Retrovirus-related Pol polyprotein from transposon TNT 1-94 OS=Nicotiana tabacum OX=4097 PE=2 SV=1	BAC65862.1 hypothetical polyprotein [Oryza sativa Japonica Group]	-	-	-	-
HORVU.MOREX.r2.1HG0005290.1	0	0	0	0	0	0	0	0	0	0	0	0	0	0	0	0	0	0	0	0	0	0	0	0	contig1	14762473	14763313	+	732	-	-	-	-	-	-	-	-	-
HORVU.MOREX.r2.1HG0005300.1	676	22.0354	297	9.92348	270	8.56414	478	14.0989	586	17.5537	729	20.847	817	24.5635	828	22.8038	406	10.8841	797	23.9761	808	22.0056	731	20.9413	contig1	8194976	8211871	-	1818	-	GO:0000166;GO:0002230;GO:0002252;GO:0002376;GO:0002682;GO:0002684;GO:0002697;GO:0002831;GO:0002833;GO:0003674;GO:0003676;GO:0003677;GO:0003723;GO:0003824;GO:0004518;GO:0004519;GO:0005488;GO:0005524;GO:0005575;GO:0005622;GO:0005623;GO:0005634;GO:0005737;GO:0005768;GO:0006139;GO:0006259;GO:0006281;GO:0006282;GO:0006325;GO:0006355;GO:0006725;GO:0006793;GO:0006796;GO:0006807;GO:0006950;GO:0006952;GO:…	-	sp|Q5FV35|MORC2_ARATH Protein MICRORCHIDIA 2 OS=Arabidopsis thaliana OX=3702 GN=MORC2 PE=1 SV=1	BAJ92329.1 predicted protein [Hordeum vulgare subsp. vulgare]	GO:0002230//positive regulation of defense response to virus by host;GO:0002252//immune effector process;GO:0002376//immune system process;GO:0002682//regulation of immune system process;GO:0002684//positive regulation of immune system process;GO:0002697//regulation of immune effector process;GO:0002831//regulation of response to biotic stimulus;GO:0002833//positive regulation of response to biot…	GO:0005575//cellular_component;GO:0005622//intracellular anatomical structure;GO:0005623//obsolete cell;GO:0005634//nucleus;GO:0005737//cytoplasm;GO:0005768//endosome;GO:0012505//endomembrane system;GO:0031410//cytoplasmic vesicle;GO:0031982//vesicle;GO:0043226//organelle;GO:0043227//membrane-bounded organelle;GO:0043229//intracellular organelle;GO:0043231//intracellular membrane-bounded organell…	GO:0000166//nucleotide binding;GO:0003674//molecular_function;GO:0003676//nucleic acid binding;GO:0003677//DNA binding;GO:0003723//RNA binding;GO:0003824//catalytic activity;GO:0004518//nuclease activity;GO:0004519//endonuclease activity;GO:0005488//binding;GO:0005524//ATP binding;GO:0008144//obsolete drug binding;GO:0016301//kinase activity;GO:0016462//pyrophosphatase activity;GO:0016740//transf…	-
HORVU.MOREX.r2.1HG0005310.1	1	0.0596786	0	0	0	0	0	0	0	0	0	0	0	0	0	0	0	0	0	0	0	0	0	0	contig1	8186868	8192399	-	993	-	GO:0003674;GO:0003824;GO:0004311;GO:0004659;GO:0005575;GO:0005622;GO:0005623;GO:0005737;GO:0005739;GO:0005740;GO:0005743;GO:0006091;GO:0006725;GO:0006778;GO:0006779;GO:0006783;GO:0006807;GO:0008150;GO:0008152;GO:0008495;GO:0009058;GO:0009987;GO:0015980;GO:0016020;GO:0016021;GO:0016740;GO:0016765;GO:0018130;GO:0019438;GO:0019866;GO:0031090;GO:0031224;GO:0031966;GO:0031967;GO:0031975;GO:0033013;GO:…	K02257	sp|O64886|COX10_ARATH Protoheme IX farnesyltransferase, mitochondrial OS=Arabidopsis thaliana OX=3702 GN=COX10 PE=2 SV=4	BAJ94134.1 predicted protein, partial [Hordeum vulgare subsp. vulgare]	GO:0006091//generation of precursor metabolites and energy;GO:0006725//cellular aromatic compound metabolic process;GO:0006778//porphyrin-containing compound metabolic process;GO:0006779//porphyrin-containing compound biosynthetic process;GO:0006783//heme biosynthetic process;GO:0006807//nitrogen compound metabolic process;GO:0008150//biological_process;GO:0008152//metabolic process;GO:0009058//b…	GO:0005575//cellular_component;GO:0005622//intracellular anatomical structure;GO:0005623//obsolete cell;GO:0005737//cytoplasm;GO:0005739//mitochondrion;GO:0005740//mitochondrial envelope;GO:0005743//mitochondrial inner membrane;GO:0016020//membrane;GO:0016021//integral component of membrane;GO:0019866//organelle inner membrane;GO:0031090//organelle membrane;GO:0031224//intrinsic component of memb…	GO:0003674//molecular_function;GO:0003824//catalytic activity;GO:0004311//farnesyltranstransferase activity;GO:0004659//prenyltransferase activity;GO:0008495//protoheme IX farnesyltransferase activity;GO:0016740//transferase activity;GO:0016765//transferase activity, transferring alkyl or aryl (other than methyl) groups;	ko04714(Thermogenesis);ko00860(Porphyrin metabolism);ko00190(Oxidative phosphorylation)
HORVU.MOREX.r2.1HG0005320.1	0	0	0	0	0	0	0	0	0	0	0	0	0	0	0	0	0	0	0	0	0	0	0	0	contig1	8243996	8244313	+	318	-	-	-	-	-	-	-	-	-
HORVU.MOREX.r2.1HG0005330.1	0	0	0	0	0	0	0	0	0	0	0	0	0	0	0	0	0	0	0	0	0	0	0	0	contig1	8263016	8263287	-	272	-	-	-	-	XP_037470471.1 zinc finger MYM-type protein 1-like, partial [Triticum dicoccoides]	-	-	-	-
HORVU.MOREX.r2.1HG0005340.1	8574	298.182	12704	452.869	10358	350.526	1998	62.8748	2788	89.1024	2603	79.4173	2649	84.9718	3536	103.899	3992	114.178	2619	84.0582	4422	128.489	5677	173.512	contig1	8265802	8272077	+	1704	-	GO:0003674;GO:0003824;GO:0004347;GO:0005575;GO:0005622;GO:0005623;GO:0005737;GO:0005829;GO:0005975;GO:0005996;GO:0006006;GO:0006082;GO:0006090;GO:0006091;GO:0006094;GO:0006096;GO:0006139;GO:0006163;GO:0006164;GO:0006165;GO:0006725;GO:0006732;GO:0006733;GO:0006753;GO:0006754;GO:0006757;GO:0006793;GO:0006796;GO:0006807;GO:0008150;GO:0008152;GO:0009056;GO:0009058;GO:0009108;GO:0009117;GO:0009123;GO:…	K01810	sp|P49105|G6PI_MAIZE Glucose-6-phosphate isomerase, cytosolic OS=Zea mays OX=4577 GN=PHI1 PE=2 SV=1	ABE41789.1 glucose-6-phosphate isomerase [Hordeum vulgare] &gt;BAJ88324.1 predicted protein [Hordeum vulgare subsp. vulgare]	GO:0005975//carbohydrate metabolic process;GO:0005996//monosaccharide metabolic process;GO:0006006//glucose metabolic process;GO:0006082//organic acid metabolic process;GO:0006090//pyruvate metabolic process;GO:0006091//generation of precursor metabolites and energy;GO:0006094//gluconeogenesis;GO:0006096//glycolytic process;GO:0006139//nucleobase-containing compound metabolic process;GO:0006163//…	GO:0005575//cellular_component;GO:0005622//intracellular anatomical structure;GO:0005623//obsolete cell;GO:0005737//cytoplasm;GO:0005829//cytosol;GO:0044424//obsolete intracellular part;GO:0044444//obsolete cytoplasmic part;GO:0044464//obsolete cell part;	GO:0003674//molecular_function;GO:0003824//catalytic activity;GO:0004347//glucose-6-phosphate isomerase activity;GO:0016853//isomerase activity;GO:0016860//intramolecular oxidoreductase activity;GO:0016861//intramolecular oxidoreductase activity, interconverting aldoses and ketoses;	ko00520(Amino sugar and nucleotide sugar metabolism);ko00500(Starch and sucrose metabolism);ko00030(Pentose phosphate pathway);ko00010(Glycolysis / Gluconeogenesis)
HORVU.MOREX.r2.1HG0005350.1	345	51.2406	272	41.4092	338	48.8492	441	59.2674	309	42.1747	526	68.5368	564	77.2625	724	90.8523	329	40.1868	658	90.1918	520	64.5278	311	40.5945	contig1	8275119	8276858	-	399	-	-	-	-	BAJ86143.1 predicted protein [Hordeum vulgare subsp. vulgare] &gt;BAJ93924.1 predicted protein [Hordeum vulgare subsp. vulgare] &gt;BAK06739.1 predicted protein [Hordeum vulgare subsp. vulgare]	-	-	-	-
HORVU.MOREX.r2.1HG0005360.1	2139	57.0216	2543	69.4877	2040	52.9181	675	16.2823	405	9.9216	696	16.2772	795	19.5475	826	18.6042	279	6.11681	643	15.8192	701	15.6133	465	10.8941	contig1	8277117	8281404	+	2223	-	GO:0003674;GO:0003676;GO:0003723;GO:0005488;GO:0005575;GO:0005622;GO:0005623;GO:0005737;GO:0006139;GO:0006396;GO:0006397;GO:0006725;GO:0006807;GO:0008150;GO:0008152;GO:0009507;GO:0009536;GO:0009987;GO:0010467;GO:0016070;GO:0016071;GO:0034641;GO:0043170;GO:0043226;GO:0043227;GO:0043229;GO:0043231;GO:0044237;GO:0044238;GO:0044424;GO:0044444;GO:0044464;GO:0046483;GO:0071704;GO:0090304;GO:0097159;GO:…	-	sp|Q9M3B8|PHIP1_ARATH Phragmoplastin interacting protein 1 OS=Arabidopsis thaliana OX=3702 GN=PHIP1 PE=1 SV=1	BAJ97810.1 predicted protein [Hordeum vulgare subsp. vulgare]	GO:0006139//nucleobase-containing compound metabolic process;GO:0006396//RNA processing;GO:0006397//mRNA processing;GO:0006725//cellular aromatic compound metabolic process;GO:0006807//nitrogen compound metabolic process;GO:0008150//biological_process;GO:0008152//metabolic process;GO:0009987//cellular process;GO:0010467//gene expression;GO:0016070//RNA metabolic process;GO:0016071//mRNA metabolic…	GO:0005575//cellular_component;GO:0005622//intracellular anatomical structure;GO:0005623//obsolete cell;GO:0005737//cytoplasm;GO:0009507//chloroplast;GO:0009536//plastid;GO:0043226//organelle;GO:0043227//membrane-bounded organelle;GO:0043229//intracellular organelle;GO:0043231//intracellular membrane-bounded organelle;GO:0044424//obsolete intracellular part;GO:0044444//obsolete cytoplasmic part;G…	GO:0003674//molecular_function;GO:0003676//nucleic acid binding;GO:0003723//RNA binding;GO:0005488//binding;GO:0097159//organic cyclic compound binding;GO:1901363//heterocyclic compound binding;	-
HORVU.MOREX.r2.1HG0005370.1	1	0.10235	0	0	4	0.398378	2	0.185226	70	6.58394	9	0.808118	6	0.566416	10	0.864752	8	0.673398	37	3.49492	7	0.598598	6	0.5397	contig1	8286386	8286964	+	579	-	-	-	sp|Q42410|ZAT12_ARATH Zinc finger protein ZAT12 OS=Arabidopsis thaliana OX=3702 GN=ZAT12 PE=2 SV=1	BAJ98547.1 predicted protein [Hordeum vulgare subsp. vulgare]	-	-	-	-
HORVU.MOREX.r2.1HG0005380.1	0	0	0	0	0	0	0	0	9	0.892763	0	0	1	0.0995612	5	0.456003	7	0.621421	10	0.996189	2	0.180374	6	0.569191	contig1	8292281	8292829	+	549	-	-	-	sp|Q681X4|ZAT5_ARATH Zinc finger protein ZAT5 OS=Arabidopsis thaliana OX=3702 GN=ZAT5 PE=2 SV=1	ABA25899.1 HvZFP16-1 [Hordeum vulgare subsp. vulgare] &gt;ABA25900.1 ZFP16-1 [Hordeum vulgare subsp. vulgare] &gt;BAK02963.1 predicted protein [Hordeum vulgare subsp. vulgare]	-	-	-	-
HORVU.MOREX.r2.1HG0005390.1	0	0	0	0	0	0	0	0	0	0	0	0	0	0	0	0	0	0	0	0	0	0	0	0	contig1	8393162	8397727	+	489	-	-	-	-	-	-	-	-	-
HORVU.MOREX.r2.1HG0005400.1	392	22.3798	249	14.5715	227	12.6108	141	7.28404	131	6.8729	230	11.5197	224	11.7954	265	12.7826	117	5.4935	188	9.90546	234	11.1618	176	8.83069	contig1	8399533	8408576	-	1038	-	-	-	sp|Q6DGR4|HGH1_DANRE Protein HGH1 homolog OS=Danio rerio OX=7955 GN=hgh1 PE=2 SV=1	BAJ86099.1 predicted protein [Hordeum vulgare subsp. vulgare] &gt;BAJ93372.1 predicted protein [Hordeum vulgare subsp. vulgare]	-	-	-	-
HORVU.MOREX.r2.1HG0005410.1	0	0	0	0	0	0	0	0	0	0	0	0	0	0	0	0	0	0	0	0	0	0	0	0	contig1	8417046	8417532	-	381	-	-	-	sp|Q7XN30|ORR42_ORYSJ Two-component response regulator ORR42 OS=Oryza sativa subsp. japonica OX=39947 GN=RR42 PE=3 SV=2	KAE8794977.1 Hybrid signal transduction histidine kinase I [Hordeum vulgare]	-	-	-	-
HORVU.MOREX.r2.1HG0005420.1	2	0.303902	0	0	0	0	0	0	5	0.698187	0	0	0	0	0	0	0	0	0	0	0	0	0	0	contig1	8521708	8522097	-	390	-	-	-	-	VAH12888.1 unnamed protein product [Triticum turgidum subsp. durum]	-	-	-	-
HORVU.MOREX.r2.1HG0005430.1	6	0.202601	2	0.0692236	1	0.0328577	27	0.824968	6	0.186183	127	3.76216	47	1.4638	78	2.2253	17	0.472098	85	2.64884	59	1.66453	52	1.54314	contig1	8613065	8617128	+	1755	-	GO:0003674;GO:0003824;GO:0004439;GO:0006629;GO:0006644;GO:0006650;GO:0006793;GO:0006796;GO:0008150;GO:0008152;GO:0009987;GO:0016311;GO:0016787;GO:0016788;GO:0016791;GO:0019637;GO:0030258;GO:0034485;GO:0034593;GO:0034594;GO:0034595;GO:0042578;GO:0044237;GO:0044238;GO:0044255;GO:0046486;GO:0046488;GO:0046839;GO:0046856;GO:0052866;GO:0071704;GO:0106019	-	sp|Q0WT19|IP5P8_ARATH Type I inositol polyphosphate 5-phosphatase 8 OS=Arabidopsis thaliana OX=3702 GN=IP5P8 PE=2 SV=1	KAE8794984.1 Type I inositol-1,4,5-trisphosphate 5-phosphatase 1 [Hordeum vulgare]	GO:0006629//lipid metabolic process;GO:0006644//phospholipid metabolic process;GO:0006650//glycerophospholipid metabolic process;GO:0006793//phosphorus metabolic process;GO:0006796//phosphate-containing compound metabolic process;GO:0008150//biological_process;GO:0008152//metabolic process;GO:0009987//cellular process;GO:0016311//dephosphorylation;GO:0019637//organophosphate metabolic process;GO:…	-	GO:0003674//molecular_function;GO:0003824//catalytic activity;GO:0004439//phosphatidylinositol-4,5-bisphosphate 5-phosphatase activity;GO:0016787//hydrolase activity;GO:0016788//hydrolase activity, acting on ester bonds;GO:0016791//phosphatase activity;GO:0034485//phosphatidylinositol-3,4,5-trisphosphate 5-phosphatase activity;GO:0034593//phosphatidylinositol bisphosphate phosphatase activity;GO:…	-
HORVU.MOREX.r2.1HG0005440.1	188	5.5761	64	1.94574	143	4.12719	404	10.8427	423	11.5295	490	12.75	533	14.5812	666	16.6897	348	8.48876	625	17.108	575	14.2491	534	13.9195	contig1	8623311	8626771	+	1998	-	-	-	sp|Q6AV21|Y3982_ORYSJ B3 domain-containing protein Os03g0619800 OS=Oryza sativa subsp. japonica OX=39947 GN=Os03g0619800 PE=3 SV=1	KAE8794985.1 B3 domain-containing protein [Hordeum vulgare]	-	-	-	-
HORVU.MOREX.r2.1HG0005450.1	0	0	0	0	0	0	0	0	0	0	0	0	0	0	0	0	0	0	0	0	0	0	0	0	contig1	8639086	8639592	-	507	-	-	-	-	-	-	-	-	-
HORVU.MOREX.r2.1HG0005460.1	0	0	0	0	0	0	0	0	0	0	0	0	0	0	0	0	0	0	0	0	0	0	0	0	contig1	8654924	8655124	+	201	-	-	-	-	KAE8809983.1 hypothetical protein D1007_13302 [Hordeum vulgare]	-	-	-	-
HORVU.MOREX.r2.1HG0005470.1	0	0	0	0	0	0	0	0	0	0	0	0	0	0	0	0	0	0	0	0	0	0	0	0	contig1	8664379	8664702	+	324	-	-	-	sp|Q6AV21|Y3982_ORYSJ B3 domain-containing protein Os03g0619800 OS=Oryza sativa subsp. japonica OX=39947 GN=Os03g0619800 PE=3 SV=1	KAF6987502.1 hypothetical protein CFC21_005141 [Triticum aestivum]	-	-	-	-
HORVU.MOREX.r2.1HG0005480.1	0	0	0	0	0	0	0	0	0	0	0	0	0	0	0	0	0	0	0	0	0	0	0	0	contig1	8675915	8676457	-	444	-	-	-	-	XP_040252259.1 ankyrin repeat and KH domain-containing protein 1 [Aegilops tauschii subsp. strangulata]	-	-	-	-
HORVU.MOREX.r2.1HG0005490.1	0	0	0	0	0	0	0	0	0	0	0	0	0	0	0	0	0	0	0	0	0	0	0	0	contig1	8737024	8737476	+	453	-	-	-	-	KAF7033977.1 hypothetical protein CFC21_045036 [Triticum aestivum]	-	-	-	-
HORVU.MOREX.r2.1HG0005500.1	0	0	0	0	0	0	0	0	0	0	0	0	0	0	0	0	1	0.0214041	0	0	0	0	0	0	contig1	8737661	8743572	+	2277	-	-	-	sp|P22244|RIP1_HORVU Protein synthesis inhibitor I OS=Hordeum vulgare OX=4513 GN=RIP30 PE=1 SV=2	KAF7033977.1 hypothetical protein CFC21_045036 [Triticum aestivum]	-	-	-	-
HORVU.MOREX.r2.1HG0005510.1	0	0	0	0	0	0	0	0	0	0	0	0	0	0	0	0	0	0	0	0	0	0	0	0	contig1	8842440	8843936	+	1497	-	-	-	-	KAE8794990.1 hypothetical protein D1007_30188 [Hordeum vulgare]	-	-	-	-
HORVU.MOREX.r2.1HG0005520.1	0	0	0	0	0	0	0	0	4	1.00849	0	0	1	0.253051	8	1.85441	0	0	9	2.27878	0	0	0	0	contig1	8891457	8891946	+	216	-	GO:0000121;GO:0003674;GO:0003824;GO:0005488;GO:0005575;GO:0005622;GO:0005623;GO:0005737;GO:0005739;GO:0005975;GO:0006066;GO:0006071;GO:0006114;GO:0006766;GO:0006767;GO:0006771;GO:0006793;GO:0006796;GO:0006807;GO:0008150;GO:0008152;GO:0009058;GO:0009110;GO:0009231;GO:0009987;GO:0016051;GO:0016311;GO:0016787;GO:0016788;GO:0016791;GO:0017144;GO:0018130;GO:0019400;GO:0019401;GO:0019751;GO:0034637;GO:…	K17623	sp|F4JTE7|GPP1_ARATH (DL)-glycerol-3-phosphatase 1, mitochondrial OS=Arabidopsis thaliana OX=3702 GN=GPP1 PE=1 SV=1	KAE8781768.1 Pseudouridine-5&apos;-monophosphatase [Hordeum vulgare]	GO:0005975//carbohydrate metabolic process;GO:0006066//alcohol metabolic process;GO:0006071//glycerol metabolic process;GO:0006114//glycerol biosynthetic process;GO:0006766//vitamin metabolic process;GO:0006767//water-soluble vitamin metabolic process;GO:0006771//riboflavin metabolic process;GO:0006793//phosphorus metabolic process;GO:0006796//phosphate-containing compound metabolic process;GO:00…	GO:0005575//cellular_component;GO:0005622//intracellular anatomical structure;GO:0005623//obsolete cell;GO:0005737//cytoplasm;GO:0005739//mitochondrion;GO:0043226//organelle;GO:0043227//membrane-bounded organelle;GO:0043229//intracellular organelle;GO:0043231//intracellular membrane-bounded organelle;GO:0044424//obsolete intracellular part;GO:0044444//obsolete cytoplasmic part;GO:0044464//obsolet…	GO:0000121//glycerol-1-phosphatase activity;GO:0003674//molecular_function;GO:0003824//catalytic activity;GO:0005488//binding;GO:0016787//hydrolase activity;GO:0016788//hydrolase activity, acting on ester bonds;GO:0016791//phosphatase activity;GO:0042578//phosphoric ester hydrolase activity;GO:0043136//glycerol-3-phosphatase activity;GO:0043167//ion binding;GO:0043169//cation binding;GO:0046872//…	-
HORVU.MOREX.r2.1HG0005530.1	3	0.506503	4	0.692236	2	0.328577	0	0	0	0	6	0.8887	6	0.934344	0	0	6	0.833114	3	0.467442	5	0.705308	4	0.593516	contig1	8899092	8899547	-	351	-	-	-	-	AAL77112.1 unknown [Hordeum vulgare subsp. vulgare]	-	-	-	-
HORVU.MOREX.r2.1HG0005540.1	26	1.56584	130	8.02508	81	4.74683	13	0.708433	22	1.21757	188	9.93284	157	8.72102	7	0.356183	88	4.35861	7	0.38906	146	7.34639	184	9.73872	contig1	8905760	8907566	-	984	-	-	-	-	BAF19896.1 Os06g0595700 [Oryza sativa Japonica Group]	-	-	-	-
HORVU.MOREX.r2.1HG0005550.1	0	0	0	0	0	0	0	0	0	0	0	0	0	0	0	0	0	0	0	0	0	0	0	0	contig1	8912081	8912542	-	462	-	-	K02350	sp|P10978|POLX_TOBAC Retrovirus-related Pol polyprotein from transposon TNT 1-94 OS=Nicotiana tabacum OX=4097 PE=2 SV=1	ABA95768.1 retrotransposon protein, putative, Ty1-copia subclass [Oryza sativa Japonica Group]	-	-	-	ko03460(Fanconi anemia pathway);ko01524(Platinum drug resistance)
HORVU.MOREX.r2.1HG0005560.1	0	0	0	0	0	0	131	3.05285	47	1.11237	195	4.40584	242	5.74859	450	9.79188	63	1.33439	221	5.25278	152	3.27072	36	0.814827	contig1	8936714	8941830	+	2301	-	GO:0003674;GO:0005215;GO:0005216;GO:0005227;GO:0005261;GO:0005575;GO:0005623;GO:0005886;GO:0006810;GO:0006811;GO:0006812;GO:0006950;GO:0006970;GO:0006972;GO:0008150;GO:0008324;GO:0009628;GO:0009987;GO:0010959;GO:0015075;GO:0015267;GO:0015318;GO:0016020;GO:0016021;GO:0016043;GO:0022607;GO:0022803;GO:0022836;GO:0022838;GO:0022839;GO:0022857;GO:0022890;GO:0031224;GO:0032879;GO:0033554;GO:0034220;GO:…	-	sp|Q5XEZ5|CSC1_ARATH Calcium permeable stress-gated cation channel 1 OS=Arabidopsis thaliana OX=3702 GN=CSC1 PE=1 SV=1	KAE8794993.1 putative membrane protein [Hordeum vulgare]	GO:0006810//transport;GO:0006811//ion transport;GO:0006812//cation transport;GO:0006950//response to stress;GO:0006970//response to osmotic stress;GO:0006972//hyperosmotic response;GO:0008150//biological_process;GO:0009628//response to abiotic stimulus;GO:0009987//cellular process;GO:0010959//regulation of metal ion transport;GO:0016043//cellular component organization;GO:0022607//cellular compon…	GO:0005575//cellular_component;GO:0005623//obsolete cell;GO:0005886//plasma membrane;GO:0016020//membrane;GO:0016021//integral component of membrane;GO:0031224//intrinsic component of membrane;GO:0044425//obsolete membrane part;GO:0044464//obsolete cell part;GO:0071944//cell periphery;	GO:0003674//molecular_function;GO:0005215//transporter activity;GO:0005216//ion channel activity;GO:0005227//calcium activated cation channel activity;GO:0005261//cation channel activity;GO:0008324//cation transmembrane transporter activity;GO:0015075//ion transmembrane transporter activity;GO:0015267//channel activity;GO:0015318//inorganic molecular entity transmembrane transporter activity;GO:0…	-
HORVU.MOREX.r2.1HG0005570.1	1943	36.4841	1042	20.0554	886	16.1886	7029	119.428	6598	113.852	7034	115.871	4972	86.1106	4487	71.1851	3338	51.5477	5565	96.4367	5596	87.7924	5618	92.7095	contig1	9030791	9035494	+	3156	-	-	K01537	sp|Q9XES1|ECA4_ARATH Calcium-transporting ATPase 4, endoplasmic reticulum-type OS=Arabidopsis thaliana OX=3702 GN=ECA4 PE=2 SV=2	BAJ89230.1 predicted protein [Hordeum vulgare subsp. vulgare] &gt;BAJ96111.1 predicted protein [Hordeum vulgare subsp. vulgare] &gt;BAJ96706.1 predicted protein [Hordeum vulgare subsp. vulgare]	-	-	-	-
HORVU.MOREX.r2.1HG0005590.1	0	0	0	0	0	0	0	0	0	0	0	0	0	0	0	0	0	0	0	0	0	0	0	0	contig2	160959003	160959776	+	774	-	-	-	sp|Q9HSF6|RNH_HALSA Ribonuclease HI OS=Halobacterium salinarum (strain ATCC 700922 / JCM 11081 / NRC-1) OX=64091 GN=rnhA PE=1 SV=1	SPT17738.1 unnamed protein product [Triticum aestivum]	-	-	-	-
HORVU.MOREX.r2.1HG0005600.1	0	0	0	0	2	0.172909	0	0	0	0	3	0.233833	0	0	0	0	1	0.0730692	0	0	0	0	6	0.468495	contig1	9100239	9101051	-	667	-	-	-	-	XP_040257378.1 uncharacterized protein LOC120974894 isoform X1 [Aegilops tauschii subsp. strangulata]	-	-	-	-
HORVU.MOREX.r2.1HG0005610.1	0	0	2	0.209823	0	0	0	0	0	0	0	0	0	0	0	0	0	0	0	0	4	0.342056	3	0.26985	contig1	9101749	9102327	-	579	-	-	-	-	XP_040249957.1 uncharacterized protein LOC109761638 [Aegilops tauschii subsp. strangulata]	-	-	-	-
HORVU.MOREX.r2.1HG0005620.1	42	1.59651	90	3.50669	145	5.36334	45	1.54781	78	2.72467	189	6.3027	168	5.89014	207	6.64805	271	8.47195	94	3.29758	147	4.66861	143	4.77715	contig1	9104229	9107640	-	1559	-	-	-	-	OQU77268.1 hypothetical protein SORBI_3009G020800 [Sorghum bicolor]	-	-	-	-
HORVU.MOREX.r2.1HG0005630.1	0	0	34	5.02503	25	3.50762	1	0.130469	0	0	5	0.632469	1	0.132991	0	0	10	1.18582	0	0	2	0.240937	11	1.3939	contig1	9107974	9109456	-	411	-	-	-	-	XP_037480020.1 cilia- and flagella-associated protein 298-like [Triticum dicoccoides] &gt;KAF6982107.1 hypothetical protein CFC21_000542 [Triticum aestivum] &gt;VAH01099.1 unnamed protein product [Triticum turgidum subsp. durum]	-	-	-	-
HORVU.MOREX.r2.1HG0005640.1	83	9.81766	85	10.3058	93	10.7043	35	3.74611	70	7.60898	70	7.26392	79	8.6189	61	6.09624	86	8.36606	99	10.8072	85	8.40035	115	11.9547	contig1	9113719	9128334	-	501	-	-	-	sp|Q6DRC3|CF298_DANRE Cilia- and flagella-associated protein 298 OS=Danio rerio OX=7955 GN=cfap298 PE=1 SV=1	XP_037480020.1 cilia- and flagella-associated protein 298-like [Triticum dicoccoides] &gt;KAF6982107.1 hypothetical protein CFC21_000542 [Triticum aestivum] &gt;VAH01099.1 unnamed protein product [Triticum turgidum subsp. durum]	-	-	-	-
HORVU.MOREX.r2.1HG0005650.1	0	0	0	0	0	0	1	0.0343737	0	0	0	0	0	0	0	0	0	0	0	0	0	0	0	0	contig1	9321612	9323275	+	1560	-	GO:0003674;GO:0003824;GO:0004497;GO:0005488;GO:0005506;GO:0005575;GO:0005622;GO:0005623;GO:0005737;GO:0005783;GO:0005789;GO:0006807;GO:0008150;GO:0008152;GO:0009058;GO:0009987;GO:0010132;GO:0012505;GO:0016020;GO:0016021;GO:0016137;GO:0016138;GO:0016491;GO:0016705;GO:0019748;GO:0019756;GO:0020037;GO:0031224;GO:0031984;GO:0034641;GO:0042175;GO:0042341;GO:0043167;GO:0043169;GO:0043226;GO:0043227;GO:…	K13027	sp|Q43135|C79A1_SORBI Tyrosine N-monooxygenase OS=Sorghum bicolor OX=4558 GN=CYP79A1 PE=1 SV=3	ACJ70085.1 cytochrome P450 [Hordeum vulgare subsp. vulgare]	GO:0006807//nitrogen compound metabolic process;GO:0008150//biological_process;GO:0008152//metabolic process;GO:0009058//biosynthetic process;GO:0009987//cellular process;GO:0010132//dhurrin biosynthetic process;GO:0016137//glycoside metabolic process;GO:0016138//glycoside biosynthetic process;GO:0019748//secondary metabolic process;GO:0019756//cyanogenic glycoside biosynthetic process;GO:0034641…	GO:0005575//cellular_component;GO:0005622//intracellular anatomical structure;GO:0005623//obsolete cell;GO:0005737//cytoplasm;GO:0005783//endoplasmic reticulum;GO:0005789//endoplasmic reticulum membrane;GO:0012505//endomembrane system;GO:0016020//membrane;GO:0016021//integral component of membrane;GO:0031224//intrinsic component of membrane;GO:0031984//organelle subcompartment;GO:0042175//nuclear…	GO:0003674//molecular_function;GO:0003824//catalytic activity;GO:0004497//monooxygenase activity;GO:0005488//binding;GO:0005506//iron ion binding;GO:0016491//oxidoreductase activity;GO:0016705//oxidoreductase activity, acting on paired donors, with incorporation or reduction of molecular oxygen;GO:0020037//heme binding;GO:0043167//ion binding;GO:0043169//cation binding;GO:0046872//metal ion bindi…	ko00966(Glucosinolate biosynthesis);ko00460(Cyanoamino acid metabolism)
HORVU.MOREX.r2.1HG0005660.1	0	0	0	0	0	0	39	1.36418	12	0.42629	0	0	0	0	3	0.0979827	0	0	0	0	0	0	9	0.305759	contig1	9407632	9409279	+	1533	-	-	-	sp|A0A0N9HT29|C71BE_SINHE Desmethyl-deoxy-podophyllotoxin synthase OS=Sinopodophyllum hexandrum OX=93608 GN=CYP71BE54 PE=1 SV=1	BAK00351.1 predicted protein, partial [Hordeum vulgare subsp. vulgare]	-	-	-	-
HORVU.MOREX.r2.1HG0005670.1	0	0	0	0	0	0	0	0	0	0	0	0	0	0	0	0	0	0	0	0	0	0	0	0	contig2	609096825	609097279	-	455	-	-	-	-	-	-	-	-	-
HORVU.MOREX.r2.1HG0005680.1	3	0.637213	0	0	0	0	1912	367.48	671	130.974	1857	346.034	1952	382.418	1502	269.548	317	55.3752	2006	393.225	430	76.3098	544	101.549	contig1	9534783	9535151	-	279	-	-	-	sp|P81713|IBB3_WHEAT Bowman-Birk type trypsin inhibitor OS=Triticum aestivum OX=4565 PE=1 SV=1	BAJ97206.1 predicted protein [Hordeum vulgare subsp. vulgare]	-	-	-	-
HORVU.MOREX.r2.1HG0005690.1	0	0	0	0	0	0	0	0	0	0	0	0	0	0	0	0	0	0	0	0	0	0	0	0	contig7	46009323	46009535	-	213	-	-	-	-	CAH66912.1 OSIGBa0126B18.5 [Oryza sativa]	-	-	-	-
HORVU.MOREX.r2.1HG0005700.1	0	0	0	0	0	0	0	0	0	0	1	0.195447	0	0	0	0	0	0	0	0	0	0	0	0	contig7	46009573	46009838	-	266	-	-	-	sp|P0CV72|RL161_PLAVT Secreted RxLR effector protein 161 OS=Plasmopara viticola OX=143451 GN=RXLR161 PE=2 SV=1	AAG13538.1 putative gag-pol polyprotein [Oryza sativa Japonica Group]	-	-	-	-
HORVU.MOREX.r2.1HG0005710.1	0	0	0	0	0	0	0	0	0	0	0	0	0	0	0	0	0	0	0	0	0	0	0	0	contig7	411068472	411068777	-	306	-	-	-	-	-	-	-	-	-
HORVU.MOREX.r2.1HG0005720.1	0	0	0	0	0	0	0	0	0	0	0	0	0	0	0	0	0	0	0	0	0	0	0	0	contig2	609323418	609324070	-	653	-	-	K15255	sp|A6ZM04|PIF1_YEAS7 ATP-dependent DNA helicase PIF1 OS=Saccharomyces cerevisiae (strain YJM789) OX=307796 GN=PIF1 PE=3 SV=1	XP_040254055.1 uncharacterized protein LOC120972649 [Aegilops tauschii subsp. strangulata]	-	-	-	-
HORVU.MOREX.r2.1HG0005730.1	0	0	0	0	0	0	0	0	0	0	0	0	0	0	0	0	0	0	0	0	0	0	0	0	contig5	522291117	522291510	-	394	-	-	-	-	KAE8774491.1 hypothetical protein D1007_53118 [Hordeum vulgare]	-	-	-	-
HORVU.MOREX.r2.1HG0005740.1	0	0	0	0	0	0	0	0	0	0	0	0	0	0	0	0	0	0	0	0	0	0	0	0	contig2	609332354	609333585	+	423	-	GO:0003674;GO:0005215;GO:0005310;GO:0005342;GO:0005575;GO:0005622;GO:0005623;GO:0005737;GO:0006810;GO:0006811;GO:0006820;GO:0006835;GO:0006855;GO:0008150;GO:0008509;GO:0008514;GO:0008517;GO:0009507;GO:0009526;GO:0009536;GO:0009941;GO:0015075;GO:0015231;GO:0015238;GO:0015318;GO:0015350;GO:0015711;GO:0015849;GO:0015884;GO:0015885;GO:0015893;GO:0016020;GO:0016021;GO:0022857;GO:0031090;GO:0031224;GO:…	-	sp|Q9SKZ5|FBT1_ARATH Folate-biopterin transporter 1, chloroplastic OS=Arabidopsis thaliana OX=3702 GN=At2g32040 PE=1 SV=2	KAE8783348.1 folate-biopterin transporter 1, chloroplastic-like [Hordeum vulgare]	GO:0006810//transport;GO:0006811//ion transport;GO:0006820//anion transport;GO:0006835//dicarboxylic acid transport;GO:0006855//xenobiotic transmembrane transport;GO:0008150//biological_process;GO:0015711//organic anion transport;GO:0015849//organic acid transport;GO:0015884//folic acid transport;GO:0015885//5-formyltetrahydrofolate transport;GO:0034220//ion transmembrane transport;GO:0035461//vi…	GO:0005575//cellular_component;GO:0005622//intracellular anatomical structure;GO:0005623//obsolete cell;GO:0005737//cytoplasm;GO:0009507//chloroplast;GO:0009526//plastid envelope;GO:0009536//plastid;GO:0009941//chloroplast envelope;GO:0016020//membrane;GO:0016021//integral component of membrane;GO:0031090//organelle membrane;GO:0031224//intrinsic component of membrane;GO:0031967//organelle envelo…	GO:0003674//molecular_function;GO:0005215//transporter activity;GO:0005310//dicarboxylic acid transmembrane transporter activity;GO:0005342//organic acid transmembrane transporter activity;GO:0008509//anion transmembrane transporter activity;GO:0008514//organic anion transmembrane transporter activity;GO:0008517//folic acid transmembrane transporter activity;GO:0015075//ion transmembrane transpor…	-
HORVU.MOREX.r2.1HG0005750.1	0	0	0	0	0	0	0	0	0	0	0	0	0	0	0	0	0	0	0	0	0	0	0	0	contig3	370513088	370513294	+	207	-	-	-	-	-	-	-	-	-
HORVU.MOREX.r2.1HG0005760.1	0	0	0	0	0	0	0	0	0	0	0	0	0	0	0	0	0	0	0	0	0	0	0	0	contig1	67758981	67759187	+	207	-	-	-	-	-	-	-	-	-
HORVU.MOREX.r2.1HG0005780.1	0	0	0	0	0	0	0	0	0	0	0	0	0	0	0	0	0	0	0	0	0	0	0	0	contig8	11522354	11522559	-	206	-	-	-	-	KAE8773243.1 hypothetical protein D1007_54658 [Hordeum vulgare]	-	-	-	-
HORVU.MOREX.r2.1HG0005790.1	0	0	0	0	0	0	0	0	0	0	0	0	0	0	0	0	0	0	0	0	0	0	0	0	contig7	537810718	537811380	-	663	-	-	-	sp|P0C2F6|RNHX1_ARATH Putative ribonuclease H protein At1g65750 OS=Arabidopsis thaliana OX=3702 GN=At1g65750 PE=3 SV=1	SPT17743.1 unnamed protein product [Triticum aestivum]	-	-	-	-
HORVU.MOREX.r2.1HG0005800.1	473	24.9159	414	22.3537	258	13.2246	676	32.2214	741	35.87	837	38.6798	835	40.5692	977	43.4823	537	23.2639	727	35.3424	945	41.5906	1014	46.9423	contig1	10042819	10046901	+	1125	-	GO:0003674;GO:0003824;GO:0016740	-	sp|B8AXB6|UFL1_ORYSI E3 UFM1-protein ligase 1 homolog OS=Oryza sativa subsp. indica OX=39946 GN=OsI_18219 PE=3 SV=1	BAJ95422.1 predicted protein, partial [Hordeum vulgare subsp. vulgare]	-	-	GO:0003674//molecular_function;GO:0003824//catalytic activity;GO:0016740//transferase activity;	-
HORVU.MOREX.r2.1HG0005810.1	1882	45.337	688	16.9885	620	14.5335	1178	25.678	1272	28.1591	1653	34.934	1371	30.4625	1584	32.2396	894	17.7118	1526	33.9261	1889	38.0201	1953	41.3472	contig1	10029945	10038060	+	2460	-	GO:0003674;GO:0003824;GO:0016740	-	sp|B8AXB6|UFL1_ORYSI E3 UFM1-protein ligase 1 homolog OS=Oryza sativa subsp. indica OX=39946 GN=OsI_18219 PE=3 SV=1	KAE8783349.1 E3 UFM1-protein ligase 1 [Hordeum vulgare]	-	-	GO:0003674//molecular_function;GO:0003824//catalytic activity;GO:0016740//transferase activity;	-
HORVU.MOREX.r2.1HG0005820.1	0	0	0	0	0	0	0	0	0	0	0	0	0	0	0	0	0	0	0	0	0	0	0	0	contig1	10019240	10019607	-	368	-	-	-	-	-	-	-	-	-
HORVU.MOREX.r2.1HG0005830.1	0	0	0	0	0	0	0	0	0	0	0	0	0	0	0	0	0	0	0	0	0	0	0	0	contig1	10007522	10008169	+	648	-	-	-	-	-	-	-	-	-
HORVU.MOREX.r2.1HG0005840.1	0	0	0	0	0	0	0	0	0	0	0	0	0	0	0	0	0	0	0	0	0	0	0	0	contig1	9971078	9971285	-	208	-	-	-	-	KAE8786750.1 hypothetical protein D1007_39331 [Hordeum vulgare]	-	-	-	-
HORVU.MOREX.r2.1HG0005850.1	8	0.303124	2	0.0776774	4	0.147481	4	0.137143	12	0.417841	15	0.498615	9	0.314534	9	0.288122	2	0.0623237	13	0.454591	8	0.253262	15	0.499498	contig1	9916700	9920567	-	1564	-	GO:0003674;GO:0003824;GO:0005575;GO:0005622;GO:0005623;GO:0005737;GO:0005794;GO:0007623;GO:0008150;GO:0008374;GO:0009987;GO:0012505;GO:0016020;GO:0016021;GO:0016407;GO:0016413;GO:0016740;GO:0016746;GO:0016747;GO:0031224;GO:0043226;GO:0043227;GO:0043229;GO:0043231;GO:0044424;GO:0044425;GO:0044444;GO:0044464;GO:0048511;GO:0071554	-	sp|Q5BPJ0|TBL11_ARATH Protein trichome birefringence-like 11 OS=Arabidopsis thaliana OX=3702 GN=TBL11 PE=2 SV=1	KAE8783350.1 protein trichome birefringence-like 11 [Hordeum vulgare]	GO:0007623//circadian rhythm;GO:0008150//biological_process;GO:0009987//cellular process;GO:0048511//rhythmic process;GO:0071554//cell wall organization or biogenesis;	GO:0005575//cellular_component;GO:0005622//intracellular anatomical structure;GO:0005623//obsolete cell;GO:0005737//cytoplasm;GO:0005794//Golgi apparatus;GO:0012505//endomembrane system;GO:0016020//membrane;GO:0016021//integral component of membrane;GO:0031224//intrinsic component of membrane;GO:0043226//organelle;GO:0043227//membrane-bounded organelle;GO:0043229//intracellular organelle;GO:00432…	GO:0003674//molecular_function;GO:0003824//catalytic activity;GO:0008374//O-acyltransferase activity;GO:0016407//acetyltransferase activity;GO:0016413//O-acetyltransferase activity;GO:0016740//transferase activity;GO:0016746//acyltransferase activity;GO:0016747//acyltransferase activity, transferring groups other than amino-acyl groups;	-
HORVU.MOREX.r2.1HG0005860.1	156	10.2378	31	2.08533	57	3.64	179	10.6296	115	6.93548	236	13.5874	211	12.7719	221	12.2539	43	2.32082	205	12.416	205	11.2404	149	8.59365	contig1	9912579	9915600	+	903	-	GO:0003674;GO:0003824;GO:0005488;GO:0005575;GO:0005622;GO:0005623;GO:0005737;GO:0005829;GO:0008150;GO:0009987;GO:0016462;GO:0016787;GO:0016817;GO:0016818;GO:0042221;GO:0043167;GO:0043169;GO:0044424;GO:0044444;GO:0044464;GO:0046872;GO:0050896;GO:0051716;GO:0052751;GO:0060359;GO:0070887;GO:0071242;GO:1901698;GO:1901699	-	sp|Q8VYR2|NUDT9_ARATH Nudix hydrolase 9 OS=Arabidopsis thaliana OX=3702 GN=NUDT9 PE=2 SV=1	BAK07137.1 predicted protein [Hordeum vulgare subsp. vulgare]	GO:0008150//biological_process;GO:0009987//cellular process;GO:0042221//response to chemical;GO:0050896//response to stimulus;GO:0051716//cellular response to stimulus;GO:0060359//response to ammonium ion;GO:0070887//cellular response to chemical stimulus;GO:0071242//cellular response to ammonium ion;GO:1901698//response to nitrogen compound;GO:1901699//cellular response to nitrogen compound;	GO:0005575//cellular_component;GO:0005622//intracellular anatomical structure;GO:0005623//obsolete cell;GO:0005737//cytoplasm;GO:0005829//cytosol;GO:0044424//obsolete intracellular part;GO:0044444//obsolete cytoplasmic part;GO:0044464//obsolete cell part;	GO:0003674//molecular_function;GO:0003824//catalytic activity;GO:0005488//binding;GO:0016462//pyrophosphatase activity;GO:0016787//hydrolase activity;GO:0016817//hydrolase activity, acting on acid anhydrides;GO:0016818//hydrolase activity, acting on acid anhydrides, in phosphorus-containing anhydrides;GO:0043167//ion binding;GO:0043169//cation binding;GO:0046872//metal ion binding;GO:0052751//GDP…	-
HORVU.MOREX.r2.1HG0005870.1	0	0	0	0	0	0	0	0	0	0	0	0	0	0	0	0	0	0	0	0	0	0	0	0	contig6	4083902	4084815	-	360	-	-	-	-	KAE8795038.1 putative inactive poly [Hordeum vulgare]	-	-	-	-
HORVU.MOREX.r2.1HG0005880.1	0	0	0	0	0	0	0	0	0	0	0	0	0	0	0	0	0	0	0	0	0	0	0	0	contig6	9587671	9588189	-	519	-	-	-	-	-	-	-	-	-
HORVU.MOREX.r2.1HG0005900.1	1	0.0726236	0	0	0	0	0	0	0	0	0	0	0	0	1	0.0613593	0	0	0	0	0	0	0	0	contig1	9823648	9824463	+	816	-	-	-	-	XP_040250317.1 zinc finger MYM-type protein 1 [Aegilops tauschii subsp. strangulata] &gt;XP_040250318.1 zinc finger MYM-type protein 1 [Aegilops tauschii subsp. strangulata]	-	-	-	-
HORVU.MOREX.r2.1HG0005910.1	0	0	0	0	0	0	0	0	0	0	0	0	0	0	0	0	0	0	0	0	0	0	0	0	contig8	86070838	86071514	+	677	-	-	-	-	-	-	-	-	-
HORVU.MOREX.r2.1HG0005930.1	0	0	0	0	0	0	0	0	0	0	0	0	0	0	0	0	0	0	0	0	0	0	0	0	contig1	2458264	2458770	+	507	-	GO:0005575;GO:0005622;GO:0005623;GO:0005737;GO:0005739;GO:0043226;GO:0043227;GO:0043229;GO:0043231;GO:0044424;GO:0044444;GO:0044464	-	sp|Q94HW2|POLR1_ARATH Retrovirus-related Pol polyprotein from transposon RE1 OS=Arabidopsis thaliana OX=3702 GN=RE1 PE=2 SV=1	XP_040259009.1 uncharacterized protein LOC109731766 isoform X4 [Aegilops tauschii subsp. strangulata]	-	GO:0005575//cellular_component;GO:0005622//intracellular anatomical structure;GO:0005623//obsolete cell;GO:0005737//cytoplasm;GO:0005739//mitochondrion;GO:0043226//organelle;GO:0043227//membrane-bounded organelle;GO:0043229//intracellular organelle;GO:0043231//intracellular membrane-bounded organelle;GO:0044424//obsolete intracellular part;GO:0044444//obsolete cytoplasmic part;GO:0044464//obsolet…	-	-
HORVU.MOREX.r2.1HG0005940.1	0	0	0	0	0	0	0	0	0	0	0	0	0	0	0	0	0	0	0	0	0	0	0	0	contig1	9781985	9782999	+	842	-	GO:0000003;GO:0003006;GO:0003674;GO:0003676;GO:0003723;GO:0003824;GO:0004518;GO:0004519;GO:0005488;GO:0005575;GO:0005622;GO:0005623;GO:0005634;GO:0005737;GO:0005739;GO:0006139;GO:0006351;GO:0006355;GO:0006725;GO:0006807;GO:0007275;GO:0008150;GO:0008152;GO:0009058;GO:0009059;GO:0009451;GO:0009790;GO:0009791;GO:0009793;GO:0009889;GO:0009987;GO:0010154;GO:0010467;GO:0010468;GO:0010556;GO:0016070;GO:…	-	-	SPT17923.1 unnamed protein product [Triticum aestivum]	GO:0000003//reproduction;GO:0003006//developmental process involved in reproduction;GO:0006139//nucleobase-containing compound metabolic process;GO:0006351//transcription, DNA-templated;GO:0006355//regulation of transcription, DNA-templated;GO:0006725//cellular aromatic compound metabolic process;GO:0006807//nitrogen compound metabolic process;GO:0007275//multicellular organism development;GO:000…	GO:0005575//cellular_component;GO:0005622//intracellular anatomical structure;GO:0005623//obsolete cell;GO:0005634//nucleus;GO:0005737//cytoplasm;GO:0005739//mitochondrion;GO:0043226//organelle;GO:0043227//membrane-bounded organelle;GO:0043229//intracellular organelle;GO:0043231//intracellular membrane-bounded organelle;GO:0044424//obsolete intracellular part;GO:0044444//obsolete cytoplasmic part…	GO:0003674//molecular_function;GO:0003676//nucleic acid binding;GO:0003723//RNA binding;GO:0003824//catalytic activity;GO:0004518//nuclease activity;GO:0004519//endonuclease activity;GO:0005488//binding;GO:0016787//hydrolase activity;GO:0016788//hydrolase activity, acting on ester bonds;GO:0097159//organic cyclic compound binding;GO:1901363//heterocyclic compound binding;	-
HORVU.MOREX.r2.1HG0005960.1	59	4.28479	19	1.41438	45	3.18007	19	1.24857	52	3.4704	51	3.24931	46	3.08127	49	3.0066	19	1.13481	45	3.01603	33	2.00235	30	1.91474	contig1	9731627	9732897	-	816	-	-	-	sp|Q9C9Z9|ELD1_ARATH Glycosyltransferase-like KOBITO 1 OS=Arabidopsis thaliana OX=3702 GN=ELD1 PE=1 SV=1	KAF6986934.1 hypothetical protein CFC21_004622 [Triticum aestivum]	-	-	-	-
HORVU.MOREX.r2.1HG0005970.1	0	0	2	0.0792481	0	0	1031	36.0634	111	3.94318	1175	39.848	1700	60.6135	3081	100.628	1206	38.3412	1099	39.2075	1045	33.7513	32	1.08714	contig1	9725217	9726842	+	1533	-	-	-	sp|F8WKW1|UGT2_GARJA 7-deoxyloganetin glucosyltransferase OS=Gardenia jasminoides OX=114476 GN=UGT85A24 PE=1 SV=1	KAE8783357.1 Cytokinin-O-glucosyltransferase 2 [Hordeum vulgare]	-	-	-	-
HORVU.MOREX.r2.1HG0005990.1	0	0	3	0.117266	0	0	718	24.7756	113	3.95999	1757	58.7803	2749	96.691	3743	120.598	1310	41.0847	918	32.3077	1366	43.5227	47	1.57517	contig1	10427567	10429329	-	1554	-	-	K00512	sp|Q43250|C71C1_MAIZE 3-hydroxyindolin-2-one monooxygenase OS=Zea mays OX=4577 GN=CYP71C1 PE=1 SV=1	BAJ86694.1 predicted protein [Hordeum vulgare subsp. vulgare]	-	-	-	ko04934(Cushing syndrome);ko04927(Cortisol synthesis and secretion);ko04917(Prolactin signaling pathway);ko04913(Ovarian steroidogenesis);ko00140(Steroid hormone biosynthesis)
HORVU.MOREX.r2.1HG0006000.1	1	0.0535328	0	0	0	0	315	15.2586	38	1.8694	424	19.9126	650	32.0943	1531	69.2465	470	20.6924	376	18.5761	447	19.9929	12	0.564564	contig1	10432696	10434142	-	1107	-	GO:0003674;GO:0003824;GO:0005488;GO:0006725;GO:0008150;GO:0008152;GO:0008270;GO:0009058;GO:0009698;GO:0009699;GO:0009808;GO:0009809;GO:0009987;GO:0016491;GO:0016614;GO:0016616;GO:0019438;GO:0019748;GO:0043167;GO:0043169;GO:0044237;GO:0044249;GO:0044550;GO:0045551;GO:0046872;GO:0046914;GO:0052747;GO:0055114;GO:0071704;GO:1901360;GO:1901362;GO:1901576	K00083	sp|Q0J6T3|CADH5_ORYSJ Probable cinnamyl alcohol dehydrogenase 5 OS=Oryza sativa subsp. japonica OX=39947 GN=CAD5 PE=3 SV=2	KAE8776157.1 cinnamyl alcohol dehydrogenase [Hordeum vulgare]	GO:0006725//cellular aromatic compound metabolic process;GO:0008150//biological_process;GO:0008152//metabolic process;GO:0009058//biosynthetic process;GO:0009698//phenylpropanoid metabolic process;GO:0009699//phenylpropanoid biosynthetic process;GO:0009808//lignin metabolic process;GO:0009809//lignin biosynthetic process;GO:0009987//cellular process;GO:0019438//aromatic compound biosynthetic proc…	-	GO:0003674//molecular_function;GO:0003824//catalytic activity;GO:0005488//binding;GO:0008270//zinc ion binding;GO:0016491//oxidoreductase activity;GO:0016614//oxidoreductase activity, acting on CH-OH group of donors;GO:0016616//oxidoreductase activity, acting on the CH-OH group of donors, NAD or NADP as acceptor;GO:0043167//ion binding;GO:0043169//cation binding;GO:0045551//cinnamyl-alcohol dehyd…	ko00940(Phenylpropanoid biosynthesis)
HORVU.MOREX.r2.1HG0006010.1	8	0.309254	7	0.277368	3	0.112848	2058	71.9869	377	13.3926	2528	85.7325	3345	119.266	4547	148.509	1392	44.2545	2275	81.1621	2260	72.9932	118	4.00884	contig1	10435908	10437541	-	1533	-	-	-	sp|F8WKW1|UGT2_GARJA 7-deoxyloganetin glucosyltransferase OS=Gardenia jasminoides OX=114476 GN=UGT85A24 PE=1 SV=1	BAJ87346.1 predicted protein, partial [Hordeum vulgare subsp. vulgare]	-	-	-	-
HORVU.MOREX.r2.1HG0006020.1	0	0	0	0	0	0	0	0	0	0	0	0	0	0	2	0.503208	0	0	0	0	0	0	0	0	contig1	10439155	10439353	+	199	-	-	-	-	-	-	-	-	-
HORVU.MOREX.r2.1HG0006040.1	0	0	0	0	0	0	0	0	0	0	0	0	0	0	0	0	0	0	0	0	0	0	0	0	contig1	10498009	10498326	-	318	-	-	-	-	-	-	-	-	-
HORVU.MOREX.r2.1HG0006050.1	40	1.49933	4	0.153684	12	0.437686	4178	141.706	472	16.2583	8489	279.149	11636	402.285	19188	607.67	8208	253.026	5887	203.646	6116	191.537	241	7.93898	contig1	10579104	10581283	-	1581	-	GO:0003674;GO:0003824;GO:0004497;GO:0005488;GO:0005506;GO:0005575;GO:0006950;GO:0008150;GO:0008152;GO:0009058;GO:0009266;GO:0009408;GO:0009628;GO:0010286;GO:0016020;GO:0016021;GO:0016491;GO:0016705;GO:0016709;GO:0019748;GO:0020037;GO:0031224;GO:0043167;GO:0043169;GO:0044425;GO:0044550;GO:0046872;GO:0046906;GO:0046914;GO:0048037;GO:0050896;GO:0055114;GO:0097159;GO:1901363	K13029	sp|O48958|C71E1_SORBI 4-hydroxyphenylacetaldehyde oxime monooxygenase OS=Sorghum bicolor OX=4558 GN=CYP71E1 PE=1 SV=1	KAE8776151.1 4-hydroxyphenylacetaldehyde oxime monooxygenase [Hordeum vulgare]	GO:0006950//response to stress;GO:0008150//biological_process;GO:0008152//metabolic process;GO:0009058//biosynthetic process;GO:0009266//response to temperature stimulus;GO:0009408//response to heat;GO:0009628//response to abiotic stimulus;GO:0010286//heat acclimation;GO:0019748//secondary metabolic process;GO:0044550//secondary metabolite biosynthetic process;GO:0050896//response to stimulus;GO:…	GO:0005575//cellular_component;GO:0016020//membrane;GO:0016021//integral component of membrane;GO:0031224//intrinsic component of membrane;GO:0044425//obsolete membrane part;	GO:0003674//molecular_function;GO:0003824//catalytic activity;GO:0004497//monooxygenase activity;GO:0005488//binding;GO:0005506//iron ion binding;GO:0016491//oxidoreductase activity;GO:0016705//oxidoreductase activity, acting on paired donors, with incorporation or reduction of molecular oxygen;GO:0016709//oxidoreductase activity, acting on paired donors, with incorporation or reduction of molecu…	ko00460(Cyanoamino acid metabolism)
HORVU.MOREX.r2.1HG0006060.1	1	0.0385061	0	0	1	0.0374693	923	32.1598	87	3.07855	1416	47.8339	2815	99.9775	5125	166.735	2203	69.7648	882	31.3432	1504	48.3866	66	2.23349	contig1	10606800	10608489	-	1539	-	-	K00512	sp|Q43257|C71C4_MAIZE indole-2-monooxygenase OS=Zea mays OX=4577 GN=CYP71C4 PE=1 SV=1	BAJ89827.1 predicted protein [Hordeum vulgare subsp. vulgare] &gt;BAJ90510.1 predicted protein [Hordeum vulgare subsp. vulgare] &gt;BAJ90711.1 predicted protein [Hordeum vulgare subsp. vulgare] &gt;BAJ90766.1 predicted protein [Hordeum vulgare subsp. vulgare] &gt;BAJ91621.1 predicted protein [Hordeum vulgare subsp. vulgare]	-	-	-	ko04934(Cushing syndrome);ko04927(Cortisol synthesis and secretion);ko04917(Prolactin signaling pathway);ko04913(Ovarian steroidogenesis);ko00140(Steroid hormone biosynthesis)
HORVU.MOREX.r2.1HG0006070.1	0	0	0	0	0	0	0	0	0	0	0	0	0	0	0	0	0	0	0	0	0	0	0	0	contig2	127193565	127193762	-	198	-	-	-	-	ANI86446.1 ribosomal protein S1 [Hordeum vulgare subsp. vulgare]	-	-	-	-
HORVU.MOREX.r2.1HG0006080.1	0	0	0	0	0	0	0	0	0	0	0	0	0	0	0	0	0	0	0	0	0	0	0	0	contig8	16105590	16105791	+	202	-	-	-	-	EMS58119.1 Indole-3-glycerol phosphate lyase, chloroplastic [Triticum urartu]	-	-	-	-
HORVU.MOREX.r2.1HG0006090.1	0	0	0	0	0	0	0	0	0	0	0	0	0	0	0	0	0	0	0	0	0	0	0	0	contig8	16106449	16106652	+	204	-	GO:0000003;GO:0000018;GO:0000019;GO:0000166;GO:0000226;GO:0000228;GO:0000280;GO:0000288;GO:0000289;GO:0000712;GO:0000726;GO:0000785;GO:0000790;GO:0000793;GO:0000794;GO:0000795;GO:0000956;GO:0001673;GO:0001775;GO:0002200;GO:0002204;GO:0002208;GO:0002250;GO:0002252;GO:0002263;GO:0002285;GO:0002312;GO:0002366;GO:0002376;GO:0002377;GO:0002381;GO:0002440;GO:0002443;GO:0002449;GO:0002460;GO:0002520;GO:…	-	-	EMS51959.1 Cell division cycle 5-like protein [Triticum urartu]	GO:0000003//reproduction;GO:0000018//regulation of DNA recombination;GO:0000019//regulation of mitotic recombination;GO:0000226//microtubule cytoskeleton organization;GO:0000280//nuclear division;GO:0000288//nuclear-transcribed mRNA catabolic process, deadenylation-dependent decay;GO:0000289//nuclear-transcribed mRNA poly(A) tail shortening;GO:0000712//resolution of meiotic recombination intermed…	GO:0000228//nuclear chromosome;GO:0000785//chromatin;GO:0000793//condensed chromosome;GO:0000794//condensed nuclear chromosome;GO:0000795//synaptonemal complex;GO:0001673//male germ cell nucleus;GO:0005575//cellular_component;GO:0005622//intracellular anatomical structure;GO:0005623//obsolete cell;GO:0005634//nucleus;GO:0005654//nucleoplasm;GO:0005694//chromosome;GO:0005712//chiasma;GO:0005713//r…	GO:0000166//nucleotide binding;GO:0003674//molecular_function;GO:0003676//nucleic acid binding;GO:0003677//DNA binding;GO:0003682//chromatin binding;GO:0003690//double-stranded DNA binding;GO:0003697//single-stranded DNA binding;GO:0003824//catalytic activity;GO:0005488//binding;GO:0005524//ATP binding;GO:0008144//obsolete drug binding;GO:0016462//pyrophosphatase activity;GO:0016787//hydrolase ac…	-
HORVU.MOREX.r2.1HG0006100.1	1	0.0383317	0	0	1	0.0372996	1188	41.2057	336	11.8358	3473	116.79	4213	148.951	14571	471.9	8939	281.799	2544	89.9957	2249	72.0271	103	3.46982	contig8	16110497	16112164	+	1546	-	GO:0003674;GO:0003824;GO:0004497;GO:0005488;GO:0005506;GO:0005575;GO:0005622;GO:0005623;GO:0005737;GO:0005783;GO:0005789;GO:0006807;GO:0008150;GO:0008152;GO:0009058;GO:0009987;GO:0010132;GO:0012505;GO:0016020;GO:0016021;GO:0016137;GO:0016138;GO:0016491;GO:0016705;GO:0019748;GO:0019756;GO:0020037;GO:0031224;GO:0031984;GO:0034641;GO:0042175;GO:0042341;GO:0043167;GO:0043169;GO:0043226;GO:0043227;GO:…	K13027	sp|Q43135|C79A1_SORBI Tyrosine N-monooxygenase OS=Sorghum bicolor OX=4558 GN=CYP79A1 PE=1 SV=3	KAE8771733.1 cytochrome P450 [Hordeum vulgare]	GO:0006807//nitrogen compound metabolic process;GO:0008150//biological_process;GO:0008152//metabolic process;GO:0009058//biosynthetic process;GO:0009987//cellular process;GO:0010132//dhurrin biosynthetic process;GO:0016137//glycoside metabolic process;GO:0016138//glycoside biosynthetic process;GO:0019748//secondary metabolic process;GO:0019756//cyanogenic glycoside biosynthetic process;GO:0034641…	GO:0005575//cellular_component;GO:0005622//intracellular anatomical structure;GO:0005623//obsolete cell;GO:0005737//cytoplasm;GO:0005783//endoplasmic reticulum;GO:0005789//endoplasmic reticulum membrane;GO:0012505//endomembrane system;GO:0016020//membrane;GO:0016021//integral component of membrane;GO:0031224//intrinsic component of membrane;GO:0031984//organelle subcompartment;GO:0042175//nuclear…	GO:0003674//molecular_function;GO:0003824//catalytic activity;GO:0004497//monooxygenase activity;GO:0005488//binding;GO:0005506//iron ion binding;GO:0016491//oxidoreductase activity;GO:0016705//oxidoreductase activity, acting on paired donors, with incorporation or reduction of molecular oxygen;GO:0020037//heme binding;GO:0043167//ion binding;GO:0043169//cation binding;GO:0046872//metal ion bindi…	ko00966(Glucosinolate biosynthesis);ko00460(Cyanoamino acid metabolism)
HORVU.MOREX.r2.1HG0006110.1	0	0	0	0	0	0	0	0	0	0	0	0	0	0	0	0	0	0	0	0	0	0	0	0	contig8	16201635	16202761	+	426	-	-	-	-	-	-	-	-	-
HORVU.MOREX.r2.1HG0006120.1	0	0	0	0	0	0	0	0	0	0	0	0	0	0	0	0	0	0	0	0	0	0	0	0	contig8	16202965	16204345	+	376	-	-	-	-	-	-	-	-	-
HORVU.MOREX.r2.1HG0006130.1	0	0	0	0	0	0	0	0	0	0	0	0	0	0	0	0	0	0	0	0	0	0	0	0	contig8	15604552	15604923	-	372	-	-	-	-	-	-	-	-	-
HORVU.MOREX.r2.1HG0006140.1	0	0	0	0	0	0	58	2.38873	19	0.79471	264	10.5415	634	26.6159	1216	46.762	590	22.0852	112	4.70458	183	6.95915	9	0.360007	contig8	15606219	15607599	-	1302	-	-	K18881	sp|Q9ZV19|DJ1E_ARATH DJ-1 protein homolog E OS=Arabidopsis thaliana OX=3702 GN=DJ1E PE=1 SV=1	BAJ87802.1 predicted protein, partial [Hordeum vulgare subsp. vulgare]	-	-	-	ko00620(Pyruvate metabolism)
HORVU.MOREX.r2.1HG0006150.1	0	0	0	0	0	0	27	0.972996	1	0.0365985	93	3.24931	184	6.75892	91	3.06202	157	5.14229	108	3.96949	109	3.62693	1	0.0350007	contig8	15293210	15303036	+	1488	-	-	K03327	sp|Q9LVD9|DTX40_ARATH Protein DETOXIFICATION 40 OS=Arabidopsis thaliana OX=3702 GN=DTX40 PE=1 SV=1	BAJ90668.1 predicted protein [Hordeum vulgare subsp. vulgare]	-	-	-	-
HORVU.MOREX.r2.1HG0006160.1	0	0	0	0	0	0	0	0	0	0	0	0	0	0	0	0	0	0	0	0	0	0	0	0	contig8	15305937	15308707	+	1518	-	-	K04730	sp|Q9T0J1|CRK26_ARATH Cysteine-rich receptor-like protein kinase 26 OS=Arabidopsis thaliana OX=3702 GN=CRK26 PE=2 SV=1	KAE8796925.1 Cysteine-rich receptor-like protein kinase 26 [Hordeum vulgare]	-	-	-	ko05417(Lipid and atherosclerosis);ko05171(Coronavirus disease - COVID-19);ko05170(Human immunodeficiency virus 1 infection);ko05169(Epstein-Barr virus infection);ko05168(Herpes simplex virus 1 infection);ko05162(Measles);ko05161(Hepatitis B);ko05152(Tuberculosis);ko05145(Toxoplasmosis);ko05142(Chagas disease);ko05140(Leishmaniasis);ko05135(Yersinia infection);ko05133(Pertussis);ko05132(Salmonell…
HORVU.MOREX.r2.1HG0006170.1	0	0	0	0	0	0	0	0	2	0.141084	0	0	0	0	0	0	0	0	0	0	0	0	0	0	contig8	15308849	15333393	+	772	-	-	-	-	-	-	-	-	-
HORVU.MOREX.r2.1HG0006180.1	128	2.59596	41	0.852324	108	2.13136	73	1.33966	41	0.764134	174	3.09585	251	4.69522	241	4.12959	46	0.767252	143	2.67652	211	3.57535	57	1.01595	contig1	10902927	10906777	-	2922	-	-	-	-	BAK06892.1 predicted protein [Hordeum vulgare subsp. vulgare]	-	-	-	-
HORVU.MOREX.r2.1HG0006190.1	22	3.59157	3	0.502014	6	0.953144	5	0.738608	9	1.35021	13	1.86186	7	1.05403	11	1.51725	5	0.671311	11	1.6573	8	1.09119	6	0.860843	contig1	10917356	10917802	-	363	-	-	-	-	VAI52399.1 unnamed protein product [Triticum turgidum subsp. durum]	-	-	-	-
HORVU.MOREX.r2.1HG0006200.1	71	4.41966	25	1.59516	26	1.57489	35	1.97143	29	1.65893	77	4.20499	80	4.5932	63	3.3134	25	1.27986	62	3.56179	58	3.01653	36	1.96945	contig1	10919693	10920644	-	952	-	-	-	sp|Q9LPW4|FB7_ARATH Putative F-box protein At1g12855 OS=Arabidopsis thaliana OX=3702 GN=At1g12855 PE=4 SV=1	BAK07819.1 predicted protein [Hordeum vulgare subsp. vulgare]	-	-	-	-
HORVU.MOREX.r2.1HG0006210.1	0	0	0	0	0	0	0	0	0	0	0	0	0	0	0	0	0	0	0	0	0	0	0	0	contig1	11025365	11025961	-	597	-	-	-	sp|P83326|PMEI_ACTDE Pectinesterase inhibitor OS=Actinidia deliciosa OX=3627 GN=PMEI PE=1 SV=2	KAE8768974.1 Pectinesterase inhibitor [Hordeum vulgare]	-	-	-	-
HORVU.MOREX.r2.1HG0006230.1	0	0	0	0	0	0	0	0	0	0	0	0	0	0	0	0	0	0	0	0	0	0	0	0	contig1	11027628	11028169	-	542	-	-	-	-	XP_037458571.1 uncharacterized protein LOC119329611 isoform X1 [Triticum dicoccoides]	-	-	-	-
HORVU.MOREX.r2.1HG0006240.1	1441	92.1196	2410	157.921	2504	155.764	13850	801.162	11262	661.61	10889	610.688	14721	868.001	14817	800.296	21207	1114.96	22689	1338.6	34344	1834.37	38452	2160.32	contig1	11074635	11079877	+	927	-	GO:0000302;GO:0001101;GO:0003674;GO:0003824;GO:0004364;GO:0005215;GO:0005244;GO:0005488;GO:0005507;GO:0005575;GO:0005576;GO:0005622;GO:0005623;GO:0005737;GO:0005739;GO:0005773;GO:0005777;GO:0005829;GO:0005886;GO:0005975;GO:0005996;GO:0006082;GO:0006464;GO:0006518;GO:0006575;GO:0006732;GO:0006749;GO:0006766;GO:0006767;GO:0006790;GO:0006807;GO:0006810;GO:0006811;GO:0006950;GO:0006952;GO:0006979;GO:…	-	sp|Q65XA0|DHAR1_ORYSJ Probable glutathione S-transferase DHAR1, cytosolic OS=Oryza sativa subsp. japonica OX=39947 GN=DHAR1 PE=1 SV=1	KAE8768972.1 dehydroascorbate reductase [Hordeum vulgare]	GO:0000302//response to reactive oxygen species;GO:0001101//response to acid chemical;GO:0005975//carbohydrate metabolic process;GO:0005996//monosaccharide metabolic process;GO:0006082//organic acid metabolic process;GO:0006464//cellular protein modification process;GO:0006518//peptide metabolic process;GO:0006575//cellular modified amino acid metabolic process;GO:0006732//obsolete coenzyme metab…	GO:0005575//cellular_component;GO:0005576//extracellular region;GO:0005622//intracellular anatomical structure;GO:0005623//obsolete cell;GO:0005737//cytoplasm;GO:0005739//mitochondrion;GO:0005773//vacuole;GO:0005777//peroxisome;GO:0005829//cytosol;GO:0005886//plasma membrane;GO:0009507//chloroplast;GO:0009532//plastid stroma;GO:0009536//plastid;GO:0009570//chloroplast stroma;GO:0016020//membrane;…	GO:0003674//molecular_function;GO:0003824//catalytic activity;GO:0004364//glutathione transferase activity;GO:0005215//transporter activity;GO:0005244//voltage-gated ion channel activity;GO:0005488//binding;GO:0005507//copper ion binding;GO:0015036//disulfide oxidoreductase activity;GO:0015038//glutathione disulfide oxidoreductase activity;GO:0015075//ion transmembrane transporter activity;GO:001…	-
HORVU.MOREX.r2.1HG0006250.1	734	40.3876	300	16.9203	512	27.4137	1945	96.8399	2353	118.98	2391	115.418	2586	131.243	2094	97.3489	3187	144.22	1679	85.2607	3149	144.768	3270	158.129	contig1	11088819	11091362	+	1077	-	GO:0003674;GO:0045735	-	sp|Q6K508|GLUD1_ORYSJ Glutelin type-D 1 OS=Oryza sativa subsp. japonica OX=39947 GN=GLUD1 PE=2 SV=1	KAE8768970.1 Glutelin type-A 2 [Hordeum vulgare] &gt;BAJ91916.1 predicted protein [Hordeum vulgare subsp. vulgare] &gt;BAJ94492.1 predicted protein [Hordeum vulgare subsp. vulgare]	-	-	GO:0003674//molecular_function;GO:0045735//nutrient reservoir activity;	-
HORVU.MOREX.r2.1HG0006260.1	0	0	0	0	0	0	0	0	3	0.246419	0	0	0	0	1	0.0755191	0	0	0	0	0	0	0	0	contig1	11092689	11093537	+	663	-	-	-	-	KAF6993207.1 hypothetical protein CFC21_010129 [Triticum aestivum]	-	-	-	-
HORVU.MOREX.r2.1HG0006270.1	0	0	0	0	0	0	0	0	0	0	0	0	0	0	0	0	0	0	0	0	0	0	0	0	contig1	11199151	11199484	+	210	-	-	-	-	KAE8768968.1 hypothetical protein D1007_59505 [Hordeum vulgare]	-	-	-	-
HORVU.MOREX.r2.1HG0006280.1	287	10.4024	334	12.4088	429	15.1305	605	19.8421	951	31.6759	748	23.7845	795	26.5774	783	23.9781	585	17.4381	853	28.5329	900	27.2547	681	21.6925	contig1	11316556	11321913	+	1635	-	-	K12373	sp|A7WM73|HEXO1_ARATH Beta-hexosaminidase 1 OS=Arabidopsis thaliana OX=3702 GN=HEXO1 PE=1 SV=1	XP_020173873.1 beta-hexosaminidase 1 [Aegilops tauschii subsp. strangulata] &gt;KAF6993204.1 hypothetical protein CFC21_010127 [Triticum aestivum]	-	-	-	ko04142(Lysosome);ko00604(Glycosphingolipid biosynthesis - ganglio series);ko00603(Glycosphingolipid biosynthesis - globo and isoglobo series);ko00531(Glycosaminoglycan degradation);ko00520(Amino sugar and nucleotide sugar metabolism);ko00513(Various types of N-glycan biosynthesis);ko00511(Other glycan degradation)
HORVU.MOREX.r2.1HG0006290.1	794	18.6275	869	20.8972	1012	23.1026	907	19.2542	956	20.6106	1014	20.8697	774	16.7483	956	18.9494	597	11.5186	735	15.9136	939	18.4055	929	19.1541	contig1	11324660	11328174	+	2526	-	GO:0000188;GO:0001704;GO:0001706;GO:0001932;GO:0001933;GO:0003674;GO:0003824;GO:0004721;GO:0004722;GO:0004725;GO:0005575;GO:0005622;GO:0005623;GO:0005634;GO:0005654;GO:0005737;GO:0005829;GO:0006464;GO:0006469;GO:0006470;GO:0006793;GO:0006796;GO:0006807;GO:0006950;GO:0006952;GO:0006970;GO:0007275;GO:0007369;GO:0007492;GO:0008138;GO:0008150;GO:0008152;GO:0008330;GO:0009314;GO:0009411;GO:0009416;GO:…	-	sp|Q9C5S1|MKP1_ARATH Protein-tyrosine-phosphatase MKP1 OS=Arabidopsis thaliana OX=3702 GN=MKP1 PE=1 SV=1	KAE8768964.1 MAP kinase phosphatase [Hordeum vulgare] &gt;BAK02112.1 predicted protein [Hordeum vulgare subsp. vulgare]	GO:0000188//obsolete inactivation of MAPK activity;GO:0001704//formation of primary germ layer;GO:0001706//endoderm formation;GO:0001932//regulation of protein phosphorylation;GO:0001933//negative regulation of protein phosphorylation;GO:0006464//cellular protein modification process;GO:0006469//negative regulation of protein kinase activity;GO:0006470//protein dephosphorylation;GO:0006793//phosp…	GO:0005575//cellular_component;GO:0005622//intracellular anatomical structure;GO:0005623//obsolete cell;GO:0005634//nucleus;GO:0005654//nucleoplasm;GO:0005737//cytoplasm;GO:0005829//cytosol;GO:0031974//membrane-enclosed lumen;GO:0031981//nuclear lumen;GO:0043226//organelle;GO:0043227//membrane-bounded organelle;GO:0043229//intracellular organelle;GO:0043231//intracellular membrane-bounded organel…	GO:0003674//molecular_function;GO:0003824//catalytic activity;GO:0004721//phosphoprotein phosphatase activity;GO:0004722//protein serine/threonine phosphatase activity;GO:0004725//protein tyrosine phosphatase activity;GO:0008138//protein tyrosine/serine/threonine phosphatase activity;GO:0008330//protein tyrosine/threonine phosphatase activity;GO:0016787//hydrolase activity;GO:0016788//hydrolase a…	-
HORVU.MOREX.r2.1HG0006310.1	0	0	0	0	0	0	0	0	0	0	0	0	0	0	0	0	1	0.0478284	0	0	0	0	0	0	contig1	11334730	11335748	+	1019	-	-	-	sp|P04323|POL3_DROME Retrovirus-related Pol polyprotein from transposon 17.6 OS=Drosophila melanogaster OX=7227 GN=pol PE=4 SV=1	KAE8800699.1 hypothetical protein D1007_23698 [Hordeum vulgare]	-	-	-	-
HORVU.MOREX.r2.1HG0006320.1	1	0.137178	1	0.14061	0	0	0	0	0	0	0	0	0	0	0	0	0	0	0	0	0	0	0	0	contig1	11336111	11336542	+	432	-	-	-	sp|P31792|POL_FENV1 Pol polyprotein (Fragment) OS=Feline endogenous virus ECE1 OX=11766 GN=pol PE=3 SV=1	XP_037410341.1 protein NYNRIN-like, partial [Triticum dicoccoides]	-	-	-	-
HORVU.MOREX.r2.1HG0006330.1	0	0	0	0	0	0	0	0	0	0	0	0	0	0	0	0	0	0	0	0	0	0	0	0	contig1	11337329	11337716	+	388	-	-	-	-	KAE8795432.1 40S ribosomal protein S5-1 [Hordeum vulgare]	-	-	-	-
HORVU.MOREX.r2.1HG0006340.1	0	0	0	0	0	0	0	0	0	0	0	0	0	0	0	0	0	0	0	0	0	0	0	0	contig1	11506831	11507651	+	630	-	-	-	-	KAE8789423.1 hypothetical protein D1007_36406 [Hordeum vulgare]	-	-	-	-
HORVU.MOREX.r2.1HG0006350.1	357	29.9238	14	1.20285	51	4.15972	4	0.303383	21	1.61758	1	0.0735345	0	0	16	1.13311	0	0	20	1.54712	3	0.210096	33	2.43094	contig1	11571036	11575509	-	707	-	-	K09264	sp|Q6VAM4|MAD23_ORYSJ MADS-box transcription factor 23 OS=Oryza sativa subsp. japonica OX=39947 GN=MADS23 PE=2 SV=1	BAK02640.1 predicted protein [Hordeum vulgare subsp. vulgare]	-	-	-	-
HORVU.MOREX.r2.1HG0006360.1	32	2.72073	21	1.83015	8	0.661867	0	0	0	0	6	0.447537	1	0.0784205	2	0.14367	0	0	0	0	5	0.355184	0	0	contig1	11640541	11646723	-	697	-	-	K09264	sp|Q6VAM4|MAD23_ORYSJ MADS-box transcription factor 23 OS=Oryza sativa subsp. japonica OX=39947 GN=MADS23 PE=2 SV=1	KAE8768961.1 MADS-box transcription factor 27 [Hordeum vulgare]	-	-	-	-
HORVU.MOREX.r2.1HG0006370.1	647	36.4119	351	20.2479	214	11.7192	368	18.74	379	19.6009	435	21.4769	454	23.5662	483	22.9662	303	14.0241	471	24.4628	396	18.6201	363	17.9539	contig1	11720784	11726393	-	1053	-	GO:0000139;GO:0000295;GO:0003674;GO:0005215;GO:0005346;GO:0005575;GO:0005622;GO:0005623;GO:0005737;GO:0005783;GO:0005789;GO:0005794;GO:0006810;GO:0006811;GO:0006820;GO:0006862;GO:0008150;GO:0008509;GO:0008514;GO:0008643;GO:0012505;GO:0015075;GO:0015215;GO:0015216;GO:0015291;GO:0015297;GO:0015605;GO:0015711;GO:0015748;GO:0015865;GO:0015868;GO:0015931;GO:0015932;GO:0016020;GO:0016021;GO:0022804;GO:…	K15276	sp|Q6NM25|UTR5_ARATH UDP-galactose/UDP-glucose transporter 5 OS=Arabidopsis thaliana OX=3702 GN=UTR5 PE=2 SV=1	KAE8809286.1 UDP-galactose/UDP-glucose transporter 5 [Hordeum vulgare]	GO:0006810//transport;GO:0006811//ion transport;GO:0006820//anion transport;GO:0006862//nucleotide transport;GO:0008150//biological_process;GO:0008643//carbohydrate transport;GO:0015711//organic anion transport;GO:0015748//organophosphate ester transport;GO:0015865//purine nucleotide transport;GO:0015868//purine ribonucleotide transport;GO:0015931//nucleobase-containing compound transport;GO:0034…	GO:0000139//Golgi membrane;GO:0005575//cellular_component;GO:0005622//intracellular anatomical structure;GO:0005623//obsolete cell;GO:0005737//cytoplasm;GO:0005783//endoplasmic reticulum;GO:0005789//endoplasmic reticulum membrane;GO:0005794//Golgi apparatus;GO:0012505//endomembrane system;GO:0016020//membrane;GO:0016021//integral component of membrane;GO:0030173//integral component of Golgi membr…	GO:0000295//adenine nucleotide transmembrane transporter activity;GO:0003674//molecular_function;GO:0005215//transporter activity;GO:0005346//purine ribonucleotide transmembrane transporter activity;GO:0008509//anion transmembrane transporter activity;GO:0008514//organic anion transmembrane transporter activity;GO:0015075//ion transmembrane transporter activity;GO:0015215//nucleotide transmembran…	-
HORVU.MOREX.r2.1HG0006380.1	0	0	0	0	0	0	0	0	0	0	0	0	0	0	0	0	0	0	0	0	0	0	0	0	contig1	11735260	11736311	+	855	-	-	-	-	KAE8809287.1 Glyceraldehyde-3-phosphate dehydrogenase 1, cytosolic [Hordeum vulgare]	-	-	-	-
HORVU.MOREX.r2.1HG0006390.1	44	6.34423	58	8.5721	57	7.99736	192	25.0501	152	20.1404	137	17.3296	270	35.9074	297	36.1814	232	27.511	390	51.8963	267	32.1652	311	39.4092	contig1	11767238	11767739	-	411	-	GO:0003674;GO:0003824;GO:0004150;GO:0005575;GO:0005622;GO:0005623;GO:0005737;GO:0005829;GO:0006082;GO:0006575;GO:0006725;GO:0006732;GO:0006760;GO:0006766;GO:0006767;GO:0006807;GO:0008150;GO:0008152;GO:0009058;GO:0009108;GO:0009110;GO:0009396;GO:0009987;GO:0016053;GO:0016829;GO:0016830;GO:0016832;GO:0017144;GO:0018130;GO:0019438;GO:0019752;GO:0034641;GO:0042364;GO:0042398;GO:0042558;GO:0042559;GO:…	K01633	sp|Q9SF23|FOLB1_ARATH Dihydroneopterin aldolase 1 OS=Arabidopsis thaliana OX=3702 GN=FOLB1 PE=1 SV=1	KAE8809288.1 Dihydroneopterin aldolase [Hordeum vulgare]	GO:0006082//organic acid metabolic process;GO:0006575//cellular modified amino acid metabolic process;GO:0006725//cellular aromatic compound metabolic process;GO:0006732//obsolete coenzyme metabolic process;GO:0006760//folic acid-containing compound metabolic process;GO:0006766//vitamin metabolic process;GO:0006767//water-soluble vitamin metabolic process;GO:0006807//nitrogen compound metabolic p…	GO:0005575//cellular_component;GO:0005622//intracellular anatomical structure;GO:0005623//obsolete cell;GO:0005737//cytoplasm;GO:0005829//cytosol;GO:0044424//obsolete intracellular part;GO:0044444//obsolete cytoplasmic part;GO:0044464//obsolete cell part;	GO:0003674//molecular_function;GO:0003824//catalytic activity;GO:0004150//dihydroneopterin aldolase activity;GO:0016829//lyase activity;GO:0016830//carbon-carbon lyase activity;GO:0016832//aldehyde-lyase activity;	ko00790(Folate biosynthesis)
HORVU.MOREX.r2.1HG0006400.1	2034	62.4865	1556	48.998	1524	45.5582	1501	41.7252	2067	58.3545	2126	57.2983	1985	56.2459	2407	62.4761	1281	32.3651	1867	52.9329	1885	48.3833	1690	45.6283	contig1	11768527	11773525	-	1929	-	-	-	sp|Q9LJE5|ECT2_ARATH YTH domain-containing protein ECT2 OS=Arabidopsis thaliana OX=3702 GN=ECT2 PE=1 SV=1	BAK01744.1 predicted protein [Hordeum vulgare subsp. vulgare]	-	-	-	-
HORVU.MOREX.r2.1HG0006410.1	0	0	0	0	0	0	0	0	0	0	0	0	0	0	0	0	0	0	0	0	0	0	0	0	contig1	11810007	11810747	-	741	-	-	-	-	KAF6987559.1 hypothetical protein CFC21_005192 [Triticum aestivum] &gt;VAH12985.1 unnamed protein product [Triticum turgidum subsp. durum]	-	-	-	-
HORVU.MOREX.r2.1HG0006420.1	0	0	0	0	0	0	0	0	3	0.0907643	0	0	0	0	8	0.22253	0	0	13	0.394989	0	0	8	0.231471	contig1	11828278	11832761	+	1800	-	-	-	-	KAE8809291.1 hypothetical protein D1007_14074 [Hordeum vulgare]	-	-	-	-
HORVU.MOREX.r2.1HG0006430.1	0	0	0	0	0	0	0	0	0	0	0	0	0	0	0	0	0	0	0	0	0	0	0	0	contig1	11855879	11858549	-	2078	-	-	-	-	-	-	-	-	-
HORVU.MOREX.r2.1HG0006440.1	0	0	0	0	0	0	0	0	0	0	0	0	0	0	0	0	0	0	0	0	0	0	0	0	contig1	11928493	11929616	+	1124	-	-	-	-	-	-	-	-	-
HORVU.MOREX.r2.1HG0006460.1	0	0	0	0	0	0	0	0	0	0	0	0	0	0	0	0	0	0	0	0	0	0	0	0	contig1	11933094	11933304	+	211	-	-	-	-	KAE8810734.1 hypothetical protein D1007_12536 [Hordeum vulgare]	-	-	-	-
HORVU.MOREX.r2.1HG0006470.1	0	0	0	0	0	0	0	0	0	0	0	0	0	0	0	0	0	0	0	0	0	0	0	0	contig1	11933188	11933523	+	336	-	-	-	-	KAE8804258.1 hypothetical protein D1007_19835 [Hordeum vulgare]	-	-	-	-
HORVU.MOREX.r2.1HG0006480.1	0	0	0	0	0	0	0	0	0	0	0	0	0	0	0	0	0	0	0	0	0	0	0	0	contig1	11934095	11934338	+	244	-	-	-	sp|P92555|M1250_ARATH Uncharacterized mitochondrial protein AtMg01250 OS=Arabidopsis thaliana OX=3702 GN=AtMg01250 PE=4 SV=1	KAE8802965.1 retrotransposon unclassified [Hordeum vulgare]	-	-	-	-
HORVU.MOREX.r2.1HG0006500.1	0	0	0	0	0	0	0	0	0	0	1	0.231062	0	0	0	0	0	0	0	0	0	0	0	0	contig1	11935672	11935896	+	225	-	-	-	-	KAE8809300.1 hypothetical protein D1007_14083 [Hordeum vulgare]	-	-	-	-
HORVU.MOREX.r2.1HG0006510.1	0	0	10	0.331933	0	0	41	1.20139	381	11.3381	59	1.67615	17	0.507762	4	0.109441	48	1.27835	38	1.13566	157	4.24781	137	3.89896	contig1	11940144	11945301	-	1830	-	GO:0003674;GO:0003824;GO:0005488;GO:0005507;GO:0005575;GO:0005576;GO:0006725;GO:0008150;GO:0008152;GO:0009056;GO:0009698;GO:0009808;GO:0009987;GO:0016491;GO:0016679;GO:0016682;GO:0016722;GO:0019439;GO:0019748;GO:0043167;GO:0043169;GO:0044237;GO:0044248;GO:0046271;GO:0046274;GO:0046872;GO:0046914;GO:0048046;GO:0052716;GO:0055114;GO:0071704;GO:1901360;GO:1901361;GO:1901575	K05909	sp|Q0IP28|LAC25_ORYSJ Laccase-25 OS=Oryza sativa subsp. japonica OX=39947 GN=LAC25 PE=3 SV=1	KAE8809301.1 Laccase-25 [Hordeum vulgare]	GO:0006725//cellular aromatic compound metabolic process;GO:0008150//biological_process;GO:0008152//metabolic process;GO:0009056//catabolic process;GO:0009698//phenylpropanoid metabolic process;GO:0009808//lignin metabolic process;GO:0009987//cellular process;GO:0019439//aromatic compound catabolic process;GO:0019748//secondary metabolic process;GO:0044237//cellular metabolic process;GO:0044248//…	GO:0005575//cellular_component;GO:0005576//extracellular region;GO:0048046//apoplast;	GO:0003674//molecular_function;GO:0003824//catalytic activity;GO:0005488//binding;GO:0005507//copper ion binding;GO:0016491//oxidoreductase activity;GO:0016679//oxidoreductase activity, acting on diphenols and related substances as donors;GO:0016682//oxidoreductase activity, acting on diphenols and related substances as donors, oxygen as acceptor;GO:0016722//oxidoreductase activity, acting on met…	-
HORVU.MOREX.r2.1HG0006520.1	0	0	0	0	0	0	0	0	0	0	0	0	0	0	0	0	0	0	0	0	0	0	0	0	contig6	513232900	513233090	-	191	-	-	-	-	KAE8773981.1 UDP-glycosyltransferase 73C6 [Hordeum vulgare]	-	-	-	-
HORVU.MOREX.r2.1HG0006530.1	30	2.74356	29	2.71847	127	11.3017	33921	2807.01	4911	412.725	906	72.6882	167	14.0865	1263	97.5885	52477	3946.88	3016	254.548	14276	1090.81	15120	1215.22	contig1	11988919	11989830	-	648	-	-	-	sp|Q39962|CBPR_HEVBR Citrate-binding protein OS=Hevea brasiliensis OX=3981 GN=CBP PE=1 SV=1	BAK06170.1 predicted protein [Hordeum vulgare subsp. vulgare]	-	-	-	-
HORVU.MOREX.r2.1HG0006540.1	852	70.1253	430	36.2775	527	42.2077	717	53.3995	1011	76.4689	1088	78.561	929	70.5254	934	64.9508	617	41.765	755	57.3493	1150	79.0827	1292	93.4565	contig1	11993613	11995551	-	720	-	-	K15077	-	KAF7101188.1 hypothetical protein CFC21_102580 [Triticum aestivum]	-	-	-	-
HORVU.MOREX.r2.1HG0006560.1	19	0.887278	0	0	1	0.0454414	12	0.507072	23	0.987035	0	0	0	0	26	1.02585	0	0	13	0.560268	0	0	0	0	contig1	12022081	12023483	-	1269	-	-	-	-	KAE8809305.1 hypothetical protein D1007_14091 [Hordeum vulgare]	-	-	-	-
HORVU.MOREX.r2.1HG0006590.1	18	2.41881	0	0	20	2.6152	11	1.33753	39	4.81606	50	5.89444	24	2.97464	28	3.17899	13	1.4367	54	6.69683	24	2.69457	45	5.31439	contig1	12143547	12143987	-	441	-	GO:0007275;GO:0008150;GO:0009987;GO:0030154;GO:0032501;GO:0032502;GO:0048856;GO:0048869	-	sp|A2X462|FOS1_ORYSI Protein FON2 SPARE1 OS=Oryza sativa subsp. indica OX=39946 GN=FOS1 PE=2 SV=1	KAE8809307.1 protein FON2 SPARE1-like [Hordeum vulgare]	GO:0007275//multicellular organism development;GO:0008150//biological_process;GO:0009987//cellular process;GO:0030154//cell differentiation;GO:0032501//multicellular organismal process;GO:0032502//developmental process;GO:0048856//anatomical structure development;GO:0048869//cellular developmental process;	-	-	-
HORVU.MOREX.r2.1HG0006600.1	0	0	3	0.255226	1	0.0807636	0	0	0	0	0	0	0	0	0	0	2	0.136519	0	0	0	0	0	0	contig1	12146476	12147189	+	714	-	-	-	-	KAE8809308.1 hypothetical protein D1007_14096 [Hordeum vulgare]	-	-	-	-
HORVU.MOREX.r2.1HG0006610.1	0	0	0	0	1	0.106197	1	0.0987531	1	0.100292	0	0	0	0	0	0	1	0.0897554	0	0	0	0	0	0	contig1	12148762	12151573	-	543	-	-	-	-	-	-	-	-	-
HORVU.MOREX.r2.1HG0006620.1	1136	71.8467	777	50.3712	1008	62.0347	1178	67.4149	1492	86.7152	1063	58.98	1248	72.801	1360	72.6724	685	35.6296	1131	66.0141	1194	63.093	1334	74.1473	contig1	12154043	12158512	+	937	-	-	K13115	sp|P13994|YJU2B_HUMAN Probable splicing factor YJU2B OS=Homo sapiens OX=9606 GN=YJU2B PE=1 SV=2	KAE8809308.1 hypothetical protein D1007_14096 [Hordeum vulgare]	-	-	-	-
HORVU.MOREX.r2.1HG0006630.1	492	30.0891	405	25.3882	366	21.7807	81	4.48241	247	13.8816	156	8.36973	185	10.4354	212	10.9542	8	0.402371	339	19.1333	200	10.2193	282	15.1567	contig1	12201020	12201988	-	969	-	GO:0002376;GO:0002682;GO:0002683;GO:0003674;GO:0003676;GO:0003677;GO:0003680;GO:0003690;GO:0003700;GO:0005488;GO:0005575;GO:0005622;GO:0005623;GO:0005634;GO:0006139;GO:0006351;GO:0006355;GO:0006725;GO:0006807;GO:0006950;GO:0006952;GO:0006955;GO:0008150;GO:0008152;GO:0009058;GO:0009059;GO:0009889;GO:0009987;GO:0010467;GO:0010468;GO:0010556;GO:0016070;GO:0018130;GO:0019219;GO:0019222;GO:0019438;GO:…	-	sp|Q9SZ70|AHL26_ARATH AT-hook motif nuclear-localized protein 26 OS=Arabidopsis thaliana OX=3702 GN=AHL26 PE=2 SV=1	BAJ94293.1 predicted protein [Hordeum vulgare subsp. vulgare]	GO:0002376//immune system process;GO:0002682//regulation of immune system process;GO:0002683//negative regulation of immune system process;GO:0006139//nucleobase-containing compound metabolic process;GO:0006351//transcription, DNA-templated;GO:0006355//regulation of transcription, DNA-templated;GO:0006725//cellular aromatic compound metabolic process;GO:0006807//nitrogen compound metabolic proces…	GO:0005575//cellular_component;GO:0005622//intracellular anatomical structure;GO:0005623//obsolete cell;GO:0005634//nucleus;GO:0043226//organelle;GO:0043227//membrane-bounded organelle;GO:0043229//intracellular organelle;GO:0043231//intracellular membrane-bounded organelle;GO:0044424//obsolete intracellular part;GO:0044464//obsolete cell part;	GO:0003674//molecular_function;GO:0003676//nucleic acid binding;GO:0003677//DNA binding;GO:0003680//minor groove of adenine-thymine-rich DNA binding;GO:0003690//double-stranded DNA binding;GO:0003700//DNA-binding transcription factor activity;GO:0005488//binding;GO:0043565//sequence-specific DNA binding;GO:0097159//organic cyclic compound binding;GO:0140110//transcription regulator activity;GO:19…	-
HORVU.MOREX.r2.1HG0006640.1	121	11.3279	87	8.34866	61	5.55699	98	8.30181	76	6.53847	175	14.3729	138	11.9162	101	7.98892	63	4.85062	85	7.34394	127	9.93382	73	6.00618	contig1	12252913	12254112	-	633	-	-	K01285	sp|Q5RBU7|PCP_PONAB Lysosomal Pro-X carboxypeptidase OS=Pongo abelii OX=9601 GN=PRCP PE=2 SV=1	KAE8812059.1 Lysosomal Pro-X carboxypeptidase [Hordeum vulgare]	-	-	-	ko04974(Protein digestion and absorption);ko04614(Renin-angiotensin system)
HORVU.MOREX.r2.1HG0006650.1	0	0	0	0	0	0	0	0	0	0	0	0	0	0	0	0	0	0	0	0	0	0	0	0	contig1	12261565	12262065	-	501	-	-	-	-	KAE8812061.1 hypothetical protein D1007_10875 [Hordeum vulgare]	-	-	-	-
HORVU.MOREX.r2.1HG0006660.1	227	7.07267	116	3.70466	224	6.79127	70	1.9735	80	2.29058	162	4.42808	134	3.85085	182	4.79105	57	1.46058	151	4.34191	152	3.95685	64	1.75246	contig1	12454673	12456574	+	1902	-	GO:0000228;GO:0000775;GO:0000785;GO:0000790;GO:0000792;GO:0003674;GO:0003676;GO:0003677;GO:0003824;GO:0005488;GO:0005575;GO:0005622;GO:0005623;GO:0005634;GO:0005694;GO:0005720;GO:0006139;GO:0006259;GO:0006304;GO:0006305;GO:0006306;GO:0006325;GO:0006464;GO:0006479;GO:0006725;GO:0006807;GO:0006996;GO:0008150;GO:0008152;GO:0008168;GO:0008170;GO:0008213;GO:0008270;GO:0008276;GO:0008757;GO:0009292;GO:…	K11420	sp|Q9T0G7|SUVH9_ARATH Histone-lysine N-methyltransferase family member SUVH9 OS=Arabidopsis thaliana OX=3702 GN=SUVH9 PE=1 SV=1	BAK07155.1 predicted protein [Hordeum vulgare subsp. vulgare]	GO:0006139//nucleobase-containing compound metabolic process;GO:0006259//DNA metabolic process;GO:0006304//DNA modification;GO:0006305//DNA alkylation;GO:0006306//DNA methylation;GO:0006325//chromatin organization;GO:0006464//cellular protein modification process;GO:0006479//protein methylation;GO:0006725//cellular aromatic compound metabolic process;GO:0006807//nitrogen compound metabolic proces…	GO:0000228//nuclear chromosome;GO:0000775//chromosome, centromeric region;GO:0000785//chromatin;GO:0000792//heterochromatin;GO:0005575//cellular_component;GO:0005622//intracellular anatomical structure;GO:0005623//obsolete cell;GO:0005634//nucleus;GO:0005694//chromosome;GO:0031974//membrane-enclosed lumen;GO:0031981//nuclear lumen;GO:0043226//organelle;GO:0043227//membrane-bounded organelle;GO:00…	GO:0003674//molecular_function;GO:0003676//nucleic acid binding;GO:0003677//DNA binding;GO:0003824//catalytic activity;GO:0005488//binding;GO:0008168//methyltransferase activity;GO:0008170//N-methyltransferase activity;GO:0008270//zinc ion binding;GO:0008276//protein methyltransferase activity;GO:0008757//S-adenosylmethionine-dependent methyltransferase activity;GO:0016278//lysine N-methyltransfe…	ko04211(Longevity regulating pathway);ko00310(Lysine degradation)
HORVU.MOREX.r2.1HG0006670.1	0	0	0	0	0	0	0	0	0	0	0	0	0	0	0	0	0	0	0	0	0	0	0	0	contig1	12582437	12582820	-	384	-	-	-	-	-	-	-	-	-
HORVU.MOREX.r2.1HG0006680.1	269	18.7103	199	14.1878	221	14.9578	548	34.4899	1161	74.2094	734	44.7886	509	32.6543	567	33.3207	341	19.5063	553	35.4976	509	29.5797	563	34.415	contig1	12590931	12592674	-	852	-	-	-	-	KAE8812068.1 hypothetical protein D1007_10904 [Hordeum vulgare]	-	-	-	-
HORVU.MOREX.r2.1HG0006690.1	0	0	0	0	0	0	0	0	0	0	0	0	0	0	0	0	0	0	0	0	0	0	0	0	contig1	12650061	12650480	-	420	-	-	-	sp|F4IFD0|MAIL2_ARATH Protein MAIN-LIKE 2 OS=Arabidopsis thaliana OX=3702 GN=At2g04865 PE=1 SV=1	KAE8768805.1 serine/threonine-protein phosphatase 7 [Hordeum vulgare]	-	-	-	-
HORVU.MOREX.r2.1HG0006700.1	0	0	0	0	0	0	0	0	0	0	0	0	0	0	0	0	0	0	0	0	0	0	0	0	contig1	12689532	12689840	-	309	-	-	K10523	sp|Q9M8J9|BPM2_ARATH BTB/POZ and MATH domain-containing protein 2 OS=Arabidopsis thaliana OX=3702 GN=BPM2 PE=1 SV=1	KAE8812073.1 Speckle-type POZ protein [Hordeum vulgare]	-	-	-	ko04341(Hedgehog signaling pathway - fly);ko04340(Hedgehog signaling pathway)
HORVU.MOREX.r2.1HG0006710.1	0	0	0	0	0	0	0	0	0	0	1	0.154729	1	0.162676	1	0.149015	2	0.290102	0	0	0	0	3	0.465009	contig1	12693337	12693672	-	336	-	-	-	-	-	-	-	-	-
HORVU.MOREX.r2.1HG0006720.1	107	8.42086	8	0.645351	103	7.8878	1204	85.7397	7843	567.222	4134	285.421	6345	460.574	7494	498.298	1808	117.021	6799	493.815	1838	120.856	3612	249.823	contig1	12694458	12695330	-	753	-	GO:0000981;GO:0000988;GO:0000989;GO:0001067;GO:0001076;GO:0001101;GO:0001134;GO:0001135;GO:0003674;GO:0003676;GO:0003677;GO:0003700;GO:0005488;GO:0005575;GO:0005622;GO:0005623;GO:0005634;GO:0006139;GO:0006351;GO:0006355;GO:0006357;GO:0006725;GO:0006807;GO:0008150;GO:0008152;GO:0009058;GO:0009059;GO:0009719;GO:0009723;GO:0009725;GO:0009739;GO:0009751;GO:0009753;GO:0009889;GO:0009987;GO:0010033;GO:…	K09422	sp|Q4JL76|MYBA2_ORYSJ Myb-related protein MYBAS2 OS=Oryza sativa subsp. japonica OX=39947 GN=MYBAS2 PE=2 SV=1	KAE8812074.1 Myb-related protein MYBAS2 [Hordeum vulgare]	GO:0001101//response to acid chemical;GO:0006139//nucleobase-containing compound metabolic process;GO:0006351//transcription, DNA-templated;GO:0006355//regulation of transcription, DNA-templated;GO:0006357//regulation of transcription by RNA polymerase II;GO:0006725//cellular aromatic compound metabolic process;GO:0006807//nitrogen compound metabolic process;GO:0008150//biological_process;GO:0008…	GO:0005575//cellular_component;GO:0005622//intracellular anatomical structure;GO:0005623//obsolete cell;GO:0005634//nucleus;GO:0043226//organelle;GO:0043227//membrane-bounded organelle;GO:0043229//intracellular organelle;GO:0043231//intracellular membrane-bounded organelle;GO:0044424//obsolete intracellular part;GO:0044464//obsolete cell part;	GO:0000981//DNA-binding transcription factor activity, RNA polymerase II-specific;GO:0000988//obsolete transcription factor activity, protein binding;GO:0000989//obsolete transcription factor activity, transcription factor binding;GO:0001067//transcription regulatory region nucleic acid binding;GO:0001076//obsolete transcription factor activity, RNA polymerase II transcription factor binding;GO:0…	-
HORVU.MOREX.r2.1HG0006730.1	184	45.4333	102	25.8161	196	47.0932	11	2.45772	9	2.0422	24	5.19889	27	6.14915	22	4.58967	5	1.01536	9	2.0509	14	2.88824	15	3.25506	contig1	12807669	12807908	+	240	-	-	-	-	XP_020167910.1 uncharacterized protein LOC109753418 [Aegilops tauschii subsp. strangulata]	-	-	-	-
HORVU.MOREX.r2.1HG0006740.1	342	52.6421	160	25.2441	344	51.5242	29	4.03913	28	3.96062	53	7.15692	63	8.94422	29	3.77144	29	3.67111	17	2.41492	36	4.62975	28	3.78771	contig1	12808377	12808761	+	385	-	-	-	-	KAE8812078.1 HAT transposon superfamily protein [Hordeum vulgare]	-	-	-	-
HORVU.MOREX.r2.1HG0006750.1	24	2.4692	8	0.843662	4	0.400453	30	2.79286	29	2.74184	69	6.22784	35	3.3213	67	5.82402	14	1.18458	34	3.22827	39	3.35242	48	4.34008	contig1	12812857	12814779	-	576	-	GO:0003674;GO:0003824;GO:0004175;GO:0004177;GO:0004222;GO:0005488;GO:0005575;GO:0005622;GO:0005623;GO:0005737;GO:0005739;GO:0005759;GO:0006508;GO:0006518;GO:0006605;GO:0006626;GO:0006627;GO:0006807;GO:0006810;GO:0006839;GO:0006886;GO:0006996;GO:0007005;GO:0008104;GO:0008150;GO:0008152;GO:0008233;GO:0008237;GO:0008238;GO:0009507;GO:0009534;GO:0009535;GO:0009536;GO:0009579;GO:0009987;GO:0010467;GO:…	K01410	sp|F4KDA5|MIP_ARATH Mitochondrial intermediate peptidase, mitochondrial OS=Arabidopsis thaliana OX=3702 GN=OCT1 PE=3 SV=1	BAK06873.1 predicted protein, partial [Hordeum vulgare subsp. vulgare]	GO:0006508//proteolysis;GO:0006518//peptide metabolic process;GO:0006605//protein targeting;GO:0006626//protein targeting to mitochondrion;GO:0006627//protein processing involved in protein targeting to mitochondrion;GO:0006807//nitrogen compound metabolic process;GO:0006810//transport;GO:0006839//mitochondrial transport;GO:0006886//intracellular protein transport;GO:0006996//organelle organizati…	GO:0005575//cellular_component;GO:0005622//intracellular anatomical structure;GO:0005623//obsolete cell;GO:0005737//cytoplasm;GO:0005739//mitochondrion;GO:0005759//mitochondrial matrix;GO:0009507//chloroplast;GO:0009534//chloroplast thylakoid;GO:0009535//chloroplast thylakoid membrane;GO:0009536//plastid;GO:0009579//thylakoid;GO:0016020//membrane;GO:0031974//membrane-enclosed lumen;GO:0031976//pl…	GO:0003674//molecular_function;GO:0003824//catalytic activity;GO:0004175//endopeptidase activity;GO:0004177//aminopeptidase activity;GO:0004222//metalloendopeptidase activity;GO:0005488//binding;GO:0008233//peptidase activity;GO:0008237//metallopeptidase activity;GO:0008238//exopeptidase activity;GO:0016787//hydrolase activity;GO:0043167//ion binding;GO:0043169//cation binding;GO:0046872//metal i…	-
HORVU.MOREX.r2.1HG0006760.1	0	0	0	0	0	0	0	0	0	0	0	0	0	0	0	0	0	0	0	0	0	0	0	0	contig1	12819649	12820248	+	600	-	-	-	sp|P10978|POLX_TOBAC Retrovirus-related Pol polyprotein from transposon TNT 1-94 OS=Nicotiana tabacum OX=4097 PE=2 SV=1	XP_040252712.1 secreted RxLR effector protein 161-like [Aegilops tauschii subsp. strangulata]	-	-	-	-
HORVU.MOREX.r2.1HG0006770.1	0	0	0	0	0	0	0	0	0	0	0	0	0	0	0	0	0	0	0	0	0	0	0	0	contig1	12821073	12821423	+	351	-	-	-	-	-	-	-	-	-
HORVU.MOREX.r2.1HG0006780.1	0	0	0	0	0	0	0	0	0	0	0	0	0	0	0	0	0	0	0	0	0	0	0	0	contig1	12828373	12828957	-	585	-	-	-	-	VAI42917.1 unnamed protein product [Triticum turgidum subsp. durum]	-	-	-	-
HORVU.MOREX.r2.1HG0006790.1	0	0	0	0	0	0	0	0	0	0	0	0	0	0	0	0	0	0	0	0	0	0	0	0	contig1	12829296	12829670	+	375	-	-	-	-	-	-	-	-	-
HORVU.MOREX.r2.1HG0006800.1	0	0	0	0	0	0	3	0.187493	3	0.190415	0	0	0	0	0	0	0	0	0	0	1	0.057707	1	0.0607005	contig1	12830764	12832549	+	858	-	-	-	-	KAF6982057.1 hypothetical protein CFC21_000493 [Triticum aestivum] &gt;VAH00994.1 unnamed protein product [Triticum turgidum subsp. durum]	-	-	-	-
HORVU.MOREX.r2.1HG0006810.1	0	0	0	0	0	0	0	0	0	0	0	0	0	0	0	0	0	0	0	0	0	0	0	0	contig1	12834812	12837133	+	1254	-	-	-	-	VAH12943.1 unnamed protein product [Triticum turgidum subsp. durum]	-	-	-	-
HORVU.MOREX.r2.1HG0006820.1	0	0	2	0.0869009	0	0	6	0.230141	11	0.428501	0	0	3	0.117294	4	0.143259	1	0.0348621	2	0.0782414	2	0.0708335	15	0.558809	contig1	12935748	12938434	+	1398	-	-	-	-	KAF6982057.1 hypothetical protein CFC21_000493 [Triticum aestivum] &gt;VAH00994.1 unnamed protein product [Triticum turgidum subsp. durum]	-	-	-	-
HORVU.MOREX.r2.1HG0006830.1	1	0.151951	2	0.311506	0	0	0	0	0	0	0	0	0	0	0	0	0	0	0	0	0	0	0	0	contig1	12941427	12941816	-	390	-	-	-	-	-	-	-	-	-
HORVU.MOREX.r2.1HG0006840.1	2	0.29483	1	0.151104	2	0.286892	0	0	0	0	2	0.258651	0	0	2	0.2491	0	0	0	0	3	0.369497	3	0.388664	contig1	12948615	12949016	-	402	-	-	-	-	KAE8767175.1 putative atp-dependent helicase [Hordeum vulgare]	-	-	-	-
HORVU.MOREX.r2.1HG0006850.1	0	0	1	0.14061	2	0.266968	0	0	5	0.630307	2	0.240689	2	0.253051	0	0	1	0.112818	0	0	1	0.114613	2	0.241116	contig1	12950258	12950689	+	432	-	-	-	-	XP_037447899.1 uncharacterized protein LOC119317533 [Triticum dicoccoides]	-	-	-	-
HORVU.MOREX.r2.1HG0006860.1	0	0	2	0.404958	0	0	0	0	0	0	0	0	0	0	0	0	0	0	0	0	0	0	1	0.173603	contig1	12951641	12951940	-	300	-	GO:0005575;GO:0005622;GO:0005623;GO:0005737;GO:0005794;GO:0006810;GO:0008104;GO:0008150;GO:0012505;GO:0015031;GO:0015833;GO:0033036;GO:0042886;GO:0043226;GO:0043227;GO:0043229;GO:0043231;GO:0044424;GO:0044444;GO:0044464;GO:0045184;GO:0051179;GO:0051234;GO:0071702;GO:0071705	-	sp|Q9UR07|TF211_SCHPO Transposon Tf2-11 polyprotein OS=Schizosaccharomyces pombe (strain 972 / ATCC 24843) OX=284812 GN=Tf2-11 PE=3 SV=1	XP_040245450.1 uncharacterized protein LOC120964677 [Aegilops tauschii subsp. strangulata]	GO:0006810//transport;GO:0008104//protein localization;GO:0008150//biological_process;GO:0015031//protein transport;GO:0015833//peptide transport;GO:0033036//macromolecule localization;GO:0042886//amide transport;GO:0045184//establishment of protein localization;GO:0051179//localization;GO:0051234//establishment of localization;GO:0071702//organic substance transport;GO:0071705//nitrogen compound…	GO:0005575//cellular_component;GO:0005622//intracellular anatomical structure;GO:0005623//obsolete cell;GO:0005737//cytoplasm;GO:0005794//Golgi apparatus;GO:0012505//endomembrane system;GO:0043226//organelle;GO:0043227//membrane-bounded organelle;GO:0043229//intracellular organelle;GO:0043231//intracellular membrane-bounded organelle;GO:0044424//obsolete intracellular part;GO:0044444//obsolete cy…	-	-
HORVU.MOREX.r2.1HG0006870.1	0	0	0	0	3	0.433573	0	0	0	0	0	0	0	0	0	0	0	0	1	0.13707	0	0	0	0	contig1	12953061	12953459	-	399	-	-	-	sp|Q99315|YG31B_YEAST Transposon Ty3-G Gag-Pol polyprotein OS=Saccharomyces cerevisiae (strain ATCC 204508 / S288c) OX=559292 GN=TY3B-G PE=1 SV=3	XP_020173695.1 uncharacterized protein LOC109759285 [Aegilops tauschii subsp. strangulata]	-	-	-	-
HORVU.MOREX.r2.1HG0006880.1	0	0	1	0.125763	3	0.358169	3	0.333062	1	0.112751	0	0	0	0	0	0	0	0	0	0	0	0	0	0	contig1	12954050	12954532	-	483	-	-	-	-	XP_020173695.1 uncharacterized protein LOC109759285 [Aegilops tauschii subsp. strangulata]	-	-	-	-
HORVU.MOREX.r2.1HG0006900.1	37	0.609578	37	0.624831	181	2.9017	158	2.35541	56	0.84784	275	3.97469	419	6.36702	433	6.02723	225	3.04861	219	3.3298	284	3.90926	89	1.28863	contig1	13187404	13191012	+	3597	-	GO:0003674;GO:0005488;GO:0005515;GO:0005575;GO:0005622;GO:0005623;GO:0005634;GO:0005635;GO:0005737;GO:0005783;GO:0005789;GO:0006457;GO:0006458;GO:0006508;GO:0006807;GO:0006950;GO:0008150;GO:0008152;GO:0009056;GO:0009057;GO:0009987;GO:0010033;GO:0010243;GO:0010498;GO:0012505;GO:0016020;GO:0016021;GO:0016043;GO:0019538;GO:0022607;GO:0030163;GO:0030176;GO:0030544;GO:0031072;GO:0031090;GO:0031224;GO:…	-	sp|Q87VN8|CBPA_PSESM Curved DNA-binding protein OS=Pseudomonas syringae pv. tomato (strain ATCC BAA-871 / DC3000) OX=223283 GN=cbpA PE=3 SV=1	VAH12942.1 unnamed protein product [Triticum turgidum subsp. durum]	GO:0006457//protein folding;GO:0006458//'de novo' protein folding;GO:0006508//proteolysis;GO:0006807//nitrogen compound metabolic process;GO:0006950//response to stress;GO:0008150//biological_process;GO:0008152//metabolic process;GO:0009056//catabolic process;GO:0009057//macromolecule catabolic process;GO:0009987//cellular process;GO:0010033//response to organic substance;GO:0010243//response to …	GO:0005575//cellular_component;GO:0005622//intracellular anatomical structure;GO:0005623//obsolete cell;GO:0005634//nucleus;GO:0005635//nuclear envelope;GO:0005737//cytoplasm;GO:0005783//endoplasmic reticulum;GO:0005789//endoplasmic reticulum membrane;GO:0012505//endomembrane system;GO:0016020//membrane;GO:0016021//integral component of membrane;GO:0030176//integral component of endoplasmic retic…	GO:0003674//molecular_function;GO:0005488//binding;GO:0005515//protein binding;GO:0030544//Hsp70 protein binding;GO:0031072//heat shock protein binding;	-
HORVU.MOREX.r2.1HG0006910.1	0	0	1	0.0978159	2	0.185717	3	0.259048	0	0	0	0	0	0	0	0	10	0.784817	0	0	0	0	0	0	contig1	13195100	13195720	-	621	-	GO:0003674;GO:0005488;GO:0005575;GO:0005576;GO:0005618;GO:0005623;GO:0030145;GO:0030312;GO:0043167;GO:0043169;GO:0044464;GO:0045735;GO:0046872;GO:0046914;GO:0048046;GO:0071944	-	sp|Q652P9|GL93_ORYSJ Germin-like protein 9-3 OS=Oryza sativa subsp. japonica OX=39947 GN=Os09g0568700 PE=2 SV=1	KAE8777579.1 Germin-like protein 9-3 [Hordeum vulgare]	-	GO:0005575//cellular_component;GO:0005576//extracellular region;GO:0005618//cell wall;GO:0005623//obsolete cell;GO:0030312//external encapsulating structure;GO:0044464//obsolete cell part;GO:0048046//apoplast;GO:0071944//cell periphery;	GO:0003674//molecular_function;GO:0005488//binding;GO:0030145//manganese ion binding;GO:0043167//ion binding;GO:0043169//cation binding;GO:0045735//nutrient reservoir activity;GO:0046872//metal ion binding;GO:0046914//transition metal ion binding;	-
HORVU.MOREX.r2.1HG0006930.1	0	0	0	0	0	0	0	0	0	0	0	0	0	0	0	0	0	0	0	0	0	0	0	0	contig1	13220512	13220814	+	303	-	-	-	-	KAE8812080.1 ribonuclease h protein [Hordeum vulgare]	-	-	-	-
HORVU.MOREX.r2.1HG0006950.1	0	0	0	0	0	0	0	0	0	0	0	0	0	0	0	0	0	0	0	0	0	0	0	0	contig2	378949614	378949946	+	333	-	-	-	-	-	-	-	-	-
HORVU.MOREX.r2.1HG0006960.1	2	0.209033	0	0	0	0	0	0	0	0	0	0	0	0	1	0.0883054	0	0	1	0.0964564	1	0.0873239	2	0.183707	contig1	13234588	13235332	-	567	-	-	-	sp|Q9LI74|CHUP1_ARATH Protein CHUP1, chloroplastic OS=Arabidopsis thaliana OX=3702 GN=CHUP1 PE=1 SV=1	KAE8815952.1 protein CHUP1, chloroplastic [Hordeum vulgare]	-	-	-	-
HORVU.MOREX.r2.1HG0006970.1	13	2.25261	27	4.79556	42	7.08169	29	4.54697	31	4.9363	15	2.28022	16	2.55715	19	2.78162	26	3.70516	16	2.55863	16	2.31638	24	3.65481	contig1	13293914	13305631	+	342	-	-	-	-	-	-	-	-	-
HORVU.MOREX.r2.1HG0007000.1	1	0.159303	0	0	2	0.310028	0	0	1	0.146394	3	0.419265	0	0	0	0	2	0.262028	0	0	0	0	1	0.140003	contig1	13309300	13309671	+	372	-	-	-	-	-	-	-	-	-
HORVU.MOREX.r2.1HG0007010.1	343	14.5397	109	4.7361	259	10.6833	501	19.2168	361	14.0626	239	8.88795	194	7.58503	137	4.90663	419	14.6072	246	9.6237	284	10.0584	496	18.478	contig1	13361919	13364898	-	1398	-	-	-	-	KAE8777582.1 hypothetical protein D1007_49548 [Hordeum vulgare]	-	-	-	-
HORVU.MOREX.r2.1HG0007030.1	0	0	0	0	0	0	0	0	0	0	0	0	0	0	0	0	0	0	0	0	0	0	0	0	contig1	13384684	13385026	-	240	-	-	-	-	KAE8768046.1 hypothetical protein D1007_60522 [Hordeum vulgare]	-	-	-	-
HORVU.MOREX.r2.1HG0007040.1	0	0	0	0	0	0	0	0	0	0	0	0	0	0	0	0	0	0	0	0	0	0	0	0	contig8	18689512	18692564	+	3003	-	-	-	sp|Q6JN46|EIX2_SOLLC Receptor-like protein EIX2 OS=Solanum lycopersicum OX=4081 GN=EIX2 PE=1 SV=2	KAE8777584.1 LRR receptor-like serine/threonine-protein kinase GSO1 [Hordeum vulgare]	-	-	-	-
HORVU.MOREX.r2.1HG0007050.1	0	0	0	0	0	0	0	0	0	0	0	0	0	0	0	0	0	0	0	0	0	0	0	0	contig1	13413884	13417274	+	1701	-	-	-	sp|Q8VZG8|MIK2_ARATH MDIS1-interacting receptor like kinase 2 OS=Arabidopsis thaliana OX=3702 GN=MIK2 PE=1 SV=3	VAH00141.1 unnamed protein product [Triticum turgidum subsp. durum]	-	-	-	-
HORVU.MOREX.r2.1HG0007060.1	0	0	0	0	0	0	2	0.277839	1	0.141084	2	0.269373	5	0.708019	0	0	0	0	7	0.991801	0	0	5	0.674624	contig1	13443037	13443422	+	386	-	-	-	sp|P34913|HYES_HUMAN Bifunctional epoxide hydrolase 2 OS=Homo sapiens OX=9606 GN=EPHX2 PE=1 SV=2	XP_037449216.1 epoxide hydrolase A-like isoform X3 [Triticum dicoccoides]	-	-	-	-
HORVU.MOREX.r2.1HG0007070.1	264	6.66022	89	2.30149	144	3.53503	395	9.01705	372	8.62434	637	14.0983	524	12.193	485	10.3378	76	1.57685	302	7.03134	335	7.06119	286	6.34107	contig1	13445348	13449553	+	2349	-	GO:0003674;GO:0005215;GO:0005575;GO:0005623;GO:0005886;GO:0006810;GO:0006811;GO:0006812;GO:0006813;GO:0008150;GO:0008324;GO:0009987;GO:0015075;GO:0015077;GO:0015079;GO:0015318;GO:0015672;GO:0016020;GO:0016021;GO:0022857;GO:0022890;GO:0030001;GO:0031224;GO:0034220;GO:0044425;GO:0044464;GO:0046873;GO:0051179;GO:0051234;GO:0055085;GO:0071804;GO:0071805;GO:0071944;GO:0098655;GO:0098660;GO:0098662	K03549	sp|Q8VXB1|HAK12_ORYSJ Putative potassium transporter 12 OS=Oryza sativa subsp. japonica OX=39947 GN=HAK12 PE=2 SV=1	KAE8777588.1 putative potassium transporter 12 [Hordeum vulgare]	GO:0006810//transport;GO:0006811//ion transport;GO:0006812//cation transport;GO:0006813//potassium ion transport;GO:0008150//biological_process;GO:0009987//cellular process;GO:0030001//metal ion transport;GO:0034220//ion transmembrane transport;GO:0051179//localization;GO:0051234//establishment of localization;GO:0055085//transmembrane transport;GO:0071805//potassium ion transmembrane transport;G…	GO:0005575//cellular_component;GO:0005623//obsolete cell;GO:0005886//plasma membrane;GO:0016020//membrane;GO:0016021//integral component of membrane;GO:0031224//intrinsic component of membrane;GO:0044425//obsolete membrane part;GO:0044464//obsolete cell part;GO:0071944//cell periphery;	GO:0003674//molecular_function;GO:0005215//transporter activity;GO:0008324//cation transmembrane transporter activity;GO:0015075//ion transmembrane transporter activity;GO:0015079//potassium ion transmembrane transporter activity;GO:0015318//inorganic molecular entity transmembrane transporter activity;GO:0022857//transmembrane transporter activity;GO:0022890//inorganic cation transmembrane trans…	-
HORVU.MOREX.r2.1HG0007080.1	0	0	0	0	0	0	0	0	0	0	0	0	0	0	0	0	0	0	0	0	0	0	0	0	contig1	13459476	13459903	-	428	-	-	-	-	-	-	-	-	-
HORVU.MOREX.r2.1HG0007090.1	0	0	0	0	0	0	1	0.035255	30	1.07413	13	0.44435	26	0.934344	60	1.97511	13	0.416557	33	1.18658	35	1.13934	26	0.890274	contig1	13465531	13469313	-	1521	-	-	-	sp|D1MI46|C76BA_SWEMU Geraniol 8-hydroxylase OS=Swertia mussotii OX=137888 GN=CYP76B10 PE=1 SV=1	KAE8777589.1 Geraniol 8-hydroxylase [Hordeum vulgare]	-	-	-	-
HORVU.MOREX.r2.1HG0007100.1	2710	332.499	3307	415.899	3281	391.717	51	5.66205	4	0.451003	1	0.107638	2	0.226332	5	0.518314	11	1.10996	8	0.905851	17	1.74268	9	0.970454	contig1	13494138	13494715	+	483	-	-	-	-	KAE8777590.1 hypothetical protein D1007_49559 [Hordeum vulgare] &gt;BAJ91144.1 predicted protein [Hordeum vulgare subsp. vulgare]	-	-	-	-
HORVU.MOREX.r2.1HG0007110.1	0	0	0	0	0	0	4	0.218646	92	5.10722	105	5.56456	40	2.22871	42	2.14363	10	0.496811	72	4.014	28	1.41321	43	2.28286	contig1	13502369	13503349	+	981	-	-	-	-	BAJ94954.1 predicted protein [Hordeum vulgare subsp. vulgare]	-	-	-	-
HORVU.MOREX.r2.1HG0007120.1	0	0	3	0.0909337	1	0.028775	204	5.45862	362	9.83732	267	6.92667	295	8.04613	429	10.7184	66	1.60512	225	6.14043	235	5.80612	430	11.1751	contig1	13561299	13563302	-	2004	-	-	-	sp|Q7XUN6|SIT2_ORYSJ L-type lectin-domain containing receptor kinase SIT2 OS=Oryza sativa subsp. japonica OX=39947 GN=SIT2 PE=2 SV=2	KAE8777594.1 hypothetical protein D1007_49564 [Hordeum vulgare]	-	-	-	-
HORVU.MOREX.r2.1HG0007150.1	0	0	0	0	0	0	0	0	0	0	0	0	0	0	0	0	0	0	0	0	0	0	0	0	contig7	317879623	317879871	+	249	-	-	-	-	-	-	-	-	-
HORVU.MOREX.r2.1HG0007170.1	0	0	0	0	0	0	0	0	0	0	0	0	0	0	0	0	0	0	0	0	0	0	0	0	contig4	49209963	49210157	+	195	-	-	-	-	KAE8804258.1 hypothetical protein D1007_19835 [Hordeum vulgare]	-	-	-	-
HORVU.MOREX.r2.1HG0007180.1	0	0	0	0	0	0	0	0	0	0	0	0	0	0	0	0	0	0	0	0	0	0	0	0	contig4	49211570	49211810	+	241	-	-	-	-	KAE8820009.1 abc transporter g family member 37 [Hordeum vulgare]	-	-	-	-
HORVU.MOREX.r2.1HG0007190.1	10	0.710562	0	0	10	0.691429	29	1.86459	39	2.54662	17	1.05973	27	1.76954	44	2.64154	15	0.876568	38	2.49191	20	1.18735	23	1.43629	contig1	13570642	13571475	-	834	-	GO:0003674;GO:0003824;GO:0005575;GO:0005622;GO:0005623;GO:0008150;GO:0008152;GO:0008194;GO:0016740;GO:0016757;GO:0016758;GO:0035251;GO:0043226;GO:0043227;GO:0043229;GO:0043231;GO:0044424;GO:0044464;GO:0046527;GO:0080043;GO:0080044	-	sp|Q9SGA8|U83A1_ARATH UDP-glycosyltransferase 83A1 OS=Arabidopsis thaliana OX=3702 GN=UGT83A1 PE=2 SV=1	XP_037480389.1 UDP-glycosyltransferase 83A1-like [Triticum dicoccoides]	GO:0008150//biological_process;GO:0008152//metabolic process;	GO:0005575//cellular_component;GO:0005622//intracellular anatomical structure;GO:0005623//obsolete cell;GO:0043226//organelle;GO:0043227//membrane-bounded organelle;GO:0043229//intracellular organelle;GO:0043231//intracellular membrane-bounded organelle;GO:0044424//obsolete intracellular part;GO:0044464//obsolete cell part;	GO:0003674//molecular_function;GO:0003824//catalytic activity;GO:0008194//UDP-glycosyltransferase activity;GO:0016740//transferase activity;GO:0016757//glycosyltransferase activity;GO:0016758//hexosyltransferase activity;GO:0035251//UDP-glucosyltransferase activity;GO:0046527//glucosyltransferase activity;GO:0080043//quercetin 3-O-glucosyltransferase activity;GO:0080044//quercetin 7-O-glucosyltra…	-
HORVU.MOREX.r2.1HG0007200.1	5	0.316564	1	0.0648971	5	0.308041	11	0.630184	13	0.756369	10	0.555437	12	0.700758	11	0.58842	10	0.520696	25	1.46076	12	0.634778	16	0.890274	contig1	13569377	13570312	-	936	-	GO:0003674;GO:0003824;GO:0005575;GO:0005622;GO:0005623;GO:0008150;GO:0008152;GO:0008194;GO:0016740;GO:0016757;GO:0016758;GO:0035251;GO:0043226;GO:0043227;GO:0043229;GO:0043231;GO:0044424;GO:0044464;GO:0046527;GO:0080043;GO:0080044	-	sp|Q9SGA8|U83A1_ARATH UDP-glycosyltransferase 83A1 OS=Arabidopsis thaliana OX=3702 GN=UGT83A1 PE=2 SV=1	XP_037433903.1 UDP-glycosyltransferase 83A1-like [Triticum dicoccoides]	GO:0008150//biological_process;GO:0008152//metabolic process;	GO:0005575//cellular_component;GO:0005622//intracellular anatomical structure;GO:0005623//obsolete cell;GO:0043226//organelle;GO:0043227//membrane-bounded organelle;GO:0043229//intracellular organelle;GO:0043231//intracellular membrane-bounded organelle;GO:0044424//obsolete intracellular part;GO:0044464//obsolete cell part;	GO:0003674//molecular_function;GO:0003824//catalytic activity;GO:0008194//UDP-glycosyltransferase activity;GO:0016740//transferase activity;GO:0016757//glycosyltransferase activity;GO:0016758//hexosyltransferase activity;GO:0035251//UDP-glucosyltransferase activity;GO:0046527//glucosyltransferase activity;GO:0080043//quercetin 3-O-glucosyltransferase activity;GO:0080044//quercetin 7-O-glucosyltra…	-
HORVU.MOREX.r2.1HG0007210.1	0	0	0	0	0	0	0	0	0	0	0	0	0	0	0	0	0	0	0	0	0	0	0	0	contig2	564204822	564205163	+	342	-	-	-	-	AAR01682.1 putative gag and pol protein [Oryza sativa Japonica Group]	-	-	-	-
HORVU.MOREX.r2.1HG0007220.1	5	0.265031	4	0.21733	2	0.103158	122	5.85152	172	8.37824	147	6.83575	55	2.68895	135	6.04592	31	1.35139	110	5.38102	130	5.75728	201	9.3634	contig1	13566191	13567308	-	1118	-	-	-	sp|Q7XUN6|SIT2_ORYSJ L-type lectin-domain containing receptor kinase SIT2 OS=Oryza sativa subsp. japonica OX=39947 GN=SIT2 PE=2 SV=2	KAE8777595.1 hypothetical protein D1007_49565 [Hordeum vulgare]	-	-	-	-
HORVU.MOREX.r2.1HG0007230.1	0	0	0	0	0	0	0	0	0	0	0	0	0	0	0	0	0	0	0	0	0	0	0	0	contig1	13561759	13562387	-	629	-	-	-	sp|Q7XUN6|SIT2_ORYSJ L-type lectin-domain containing receptor kinase SIT2 OS=Oryza sativa subsp. japonica OX=39947 GN=SIT2 PE=2 SV=2	KAE8777594.1 hypothetical protein D1007_49564 [Hordeum vulgare]	-	-	-	-
HORVU.MOREX.r2.1HG0007240.1	0	0	0	0	0	0	0	0	0	0	0	0	0	0	0	0	0	0	0	0	0	0	0	0	contig3	348787776	348788208	-	433	-	-	K06910	sp|O26373|Y273_METTH UPF0098 protein MTH_273 OS=Methanothermobacter thermautotrophicus (strain ATCC 29096 / DSM 1053 / JCM 10044 / NBRC 100330 / Delta H) OX=187420 GN=MTH_273 PE=3 SV=1	KAE8809569.1 cold-regulated protein [Hordeum vulgare]	-	-	-	-
HORVU.MOREX.r2.1HG0007260.1	0	0	0	0	0	0	0	0	0	0	0	0	0	0	0	0	0	0	0	0	0	0	0	0	contig7	115634381	115635313	+	933	-	GO:0003674;GO:0003824;GO:0005488;GO:0005575;GO:0005622;GO:0005623;GO:0005737;GO:0005739;GO:0005740;GO:0005743;GO:0006091;GO:0006119;GO:0006122;GO:0006139;GO:0006163;GO:0006725;GO:0006753;GO:0006793;GO:0006796;GO:0006807;GO:0008121;GO:0008150;GO:0008152;GO:0009055;GO:0009117;GO:0009123;GO:0009126;GO:0009141;GO:0009144;GO:0009150;GO:0009161;GO:0009167;GO:0009199;GO:0009205;GO:0009259;GO:0009987;GO:…	K00412	sp|P04165|CYB_MAIZE Cytochrome b OS=Zea mays OX=4577 GN=MT-CYB PE=3 SV=2	VAI28508.1 unnamed protein product [Triticum turgidum subsp. durum]	GO:0006091//generation of precursor metabolites and energy;GO:0006119//oxidative phosphorylation;GO:0006122//mitochondrial electron transport, ubiquinol to cytochrome c;GO:0006139//nucleobase-containing compound metabolic process;GO:0006163//purine nucleotide metabolic process;GO:0006725//cellular aromatic compound metabolic process;GO:0006753//nucleoside phosphate metabolic process;GO:0006793//p…	GO:0005575//cellular_component;GO:0005622//intracellular anatomical structure;GO:0005623//obsolete cell;GO:0005737//cytoplasm;GO:0005739//mitochondrion;GO:0005740//mitochondrial envelope;GO:0005743//mitochondrial inner membrane;GO:0016020//membrane;GO:0016021//integral component of membrane;GO:0019866//organelle inner membrane;GO:0031090//organelle membrane;GO:0031224//intrinsic component of memb…	GO:0003674//molecular_function;GO:0003824//catalytic activity;GO:0005488//binding;GO:0008121//ubiquinol-cytochrome-c reductase activity;GO:0009055//electron transfer activity;GO:0016491//oxidoreductase activity;GO:0016679//oxidoreductase activity, acting on diphenols and related substances as donors;GO:0016681//obsolete oxidoreductase activity, acting on diphenols and related substances as donors…	ko05415(Diabetic cardiomyopathy);ko05208(Chemical carcinogenesis - reactive oxygen species);ko05022(Pathways of neurodegeneration - multiple diseases);ko05020(Prion disease);ko05016(Huntington disease);ko05014(Amyotrophic lateral sclerosis);ko05012(Parkinson disease);ko05010(Alzheimer disease);ko04932(Non-alcoholic fatty liver disease);ko04714(Thermogenesis);ko04260(Cardiac muscle contraction);ko…
HORVU.MOREX.r2.1HG0007270.1	0	0	0	0	0	0	0	0	0	0	0	0	0	0	0	0	0	0	0	0	0	0	0	0	contig2	136626371	136626614	+	244	-	GO:0003674;GO:0003824;GO:0003954;GO:0005575;GO:0005622;GO:0005623;GO:0005737;GO:0005739;GO:0005740;GO:0008137;GO:0008150;GO:0008152;GO:0016020;GO:0016021;GO:0016491;GO:0016651;GO:0016655;GO:0031090;GO:0031224;GO:0031966;GO:0031967;GO:0031975;GO:0043226;GO:0043227;GO:0043229;GO:0043231;GO:0044422;GO:0044424;GO:0044425;GO:0044429;GO:0044444;GO:0044446;GO:0044464;GO:0050136;GO:0055114;GO:0070469	K03884	sp|Q02500|NU6M_WHEAT NADH-ubiquinone oxidoreductase chain 6 OS=Triticum aestivum OX=4565 GN=ND6 PE=3 SV=1	XP_040242802.1 NADH-ubiquinone oxidoreductase chain 6-like [Aegilops tauschii subsp. strangulata]	GO:0008150//biological_process;GO:0008152//metabolic process;GO:0055114//obsolete oxidation-reduction process;	GO:0005575//cellular_component;GO:0005622//intracellular anatomical structure;GO:0005623//obsolete cell;GO:0005737//cytoplasm;GO:0005739//mitochondrion;GO:0005740//mitochondrial envelope;GO:0016020//membrane;GO:0016021//integral component of membrane;GO:0031090//organelle membrane;GO:0031224//intrinsic component of membrane;GO:0031966//mitochondrial membrane;GO:0031967//organelle envelope;GO:0031…	GO:0003674//molecular_function;GO:0003824//catalytic activity;GO:0003954//NADH dehydrogenase activity;GO:0008137//NADH dehydrogenase (ubiquinone) activity;GO:0016491//oxidoreductase activity;GO:0016651//oxidoreductase activity, acting on NAD(P)H;GO:0016655//oxidoreductase activity, acting on NAD(P)H, quinone or similar compound as acceptor;GO:0050136//NADH dehydrogenase (quinone) activity;	ko05415(Diabetic cardiomyopathy);ko05208(Chemical carcinogenesis - reactive oxygen species);ko05022(Pathways of neurodegeneration - multiple diseases);ko05020(Prion disease);ko05016(Huntington disease);ko05014(Amyotrophic lateral sclerosis);ko05012(Parkinson disease);ko05010(Alzheimer disease);ko04723(Retrograde endocannabinoid signaling);ko04714(Thermogenesis);ko00190(Oxidative phosphorylation)
HORVU.MOREX.r2.1HG0007290.1	83	3.42286	150	6.34068	110	4.41418	7	0.261211	4	0.15159	14	0.506503	4	0.152148	5	0.174214	12	0.406991	3	0.114177	10	0.344556	8	0.289943	contig1	13648824	13651884	-	1437	-	-	-	-	KAF6982122.1 hypothetical protein CFC21_000554 [Triticum aestivum]	-	-	-	-
HORVU.MOREX.r2.1HG0007300.1	64	1.55057	212	5.26478	218	5.13942	1	0.0219227	2	0.0445287	3	0.063764	1	0.0223463	0	0	4	0.079701	0	0	4	0.0809692	10	0.212923	contig1	13660174	13662619	+	2446	-	-	K14536	sp|Q7Z2Z2|EFL1_HUMAN Elongation factor-like GTPase 1 OS=Homo sapiens OX=9606 GN=EFL1 PE=1 SV=2	KAE8777600.1 hypothetical protein D1007_49571 [Hordeum vulgare]	-	-	-	ko03008(Ribosome biogenesis in eukaryotes)
HORVU.MOREX.r2.1HG0007310.1	0	0	0	0	0	0	0	0	3	0.539194	4	0.686322	5	0.901965	4	0.660979	1	0.160849	1	0.180498	6	0.980448	3	0.515654	contig1	13690516	13690818	+	303	-	-	-	-	-	-	-	-	-
HORVU.MOREX.r2.1HG0007320.1	2	0.300816	0	0	2	0.292717	6	0.816593	6	0.829318	4	0.527806	4	0.554915	4	0.508316	0	0	4	0.555236	2	0.251333	3	0.396556	contig8	19861609	19862002	-	394	-	-	-	-	-	-	-	-	-
HORVU.MOREX.r2.1HG0007340.1	8	0.719403	9	0.82958	18	1.57507	12	0.976442	11	0.90902	7	0.552234	10	0.829425	9	0.683797	2	0.147912	11	0.912896	10	0.75133	17	1.34352	contig6	11192549	11193538	+	659	-	-	-	-	-	-	-	-	-
HORVU.MOREX.r2.1HG0007350.1	0	0	0	0	0	0	0	0	0	0	0	0	0	0	0	0	0	0	0	0	0	0	0	0	contig8	19813182	19813706	-	525	-	-	-	-	KAE8796856.1 hypothetical protein D1007_27980 [Hordeum vulgare]	-	-	-	-
HORVU.MOREX.r2.1HG0007360.1	0	0	0	0	0	0	0	0	0	0	0	0	0	0	0	0	0	0	0	0	0	0	0	0	contig1	20464517	20464843	-	327	-	-	-	-	KAE8767940.1 hypothetical protein D1007_60629 [Hordeum vulgare]	-	-	-	-
HORVU.MOREX.r2.1HG0007370.1	5	0.519832	9	0.959111	19	1.92217	6	0.564452	10	0.955413	13	1.18571	25	2.39733	6	0.527044	7	0.598527	3	0.287846	24	2.08474	20	1.8274	contig4	138791079	138791648	+	570	-	-	-	sp|P14381|YTX2_XENLA Transposon TX1 uncharacterized 149 kDa protein OS=Xenopus laevis OX=8355 PE=4 SV=1	KAE8786138.1 hypothetical protein D1007_40041 [Hordeum vulgare]	-	-	-	-
HORVU.MOREX.r2.1HG0007410.1	0	0	0	0	0	0	0	0	0	0	0	0	0	0	0	0	0	0	0	0	0	0	0	0	contig8	19752541	19753074	-	534	-	-	-	sp|Q9LJ86|LTPG5_ARATH Non-specific lipid transfer protein GPI-anchored 5 OS=Arabidopsis thaliana OX=3702 GN=LTPG5 PE=2 SV=1	KAE8777605.1 non-specific lipid-transfer protein-like protein [Hordeum vulgare]	-	-	-	-
HORVU.MOREX.r2.1HG0007420.1	0	0	0	0	0	0	0	0	0	0	0	0	0	0	0	0	0	0	0	0	0	0	0	0	contig8	19690111	19690479	-	369	-	-	-	-	KAE8777606.1 hypothetical protein D1007_49577 [Hordeum vulgare]	-	-	-	-
HORVU.MOREX.r2.1HG0007430.1	0	0	0	0	0	0	0	0	0	0	0	0	0	0	0	0	0	0	0	0	0	0	0	0	contig8	19660931	19664600	-	3163	-	-	-	-	-	-	-	-	-
HORVU.MOREX.r2.1HG0007440.1	0	0	0	0	0	0	0	0	0	0	0	0	0	0	0	0	0	0	0	0	0	0	0	0	contig8	19658784	19659007	+	224	-	GO:0000003;GO:0000018;GO:0000019;GO:0000166;GO:0000226;GO:0000228;GO:0000280;GO:0000288;GO:0000289;GO:0000712;GO:0000726;GO:0000785;GO:0000790;GO:0000793;GO:0000794;GO:0000795;GO:0000956;GO:0001673;GO:0001775;GO:0002200;GO:0002204;GO:0002208;GO:0002250;GO:0002252;GO:0002263;GO:0002285;GO:0002312;GO:0002366;GO:0002376;GO:0002377;GO:0002381;GO:0002440;GO:0002443;GO:0002449;GO:0002460;GO:0002520;GO:…	-	-	EMS58119.1 Indole-3-glycerol phosphate lyase, chloroplastic [Triticum urartu]	GO:0000003//reproduction;GO:0000018//regulation of DNA recombination;GO:0000019//regulation of mitotic recombination;GO:0000226//microtubule cytoskeleton organization;GO:0000280//nuclear division;GO:0000288//nuclear-transcribed mRNA catabolic process, deadenylation-dependent decay;GO:0000289//nuclear-transcribed mRNA poly(A) tail shortening;GO:0000712//resolution of meiotic recombination intermed…	GO:0000228//nuclear chromosome;GO:0000785//chromatin;GO:0000793//condensed chromosome;GO:0000794//condensed nuclear chromosome;GO:0000795//synaptonemal complex;GO:0001673//male germ cell nucleus;GO:0005575//cellular_component;GO:0005622//intracellular anatomical structure;GO:0005623//obsolete cell;GO:0005634//nucleus;GO:0005654//nucleoplasm;GO:0005694//chromosome;GO:0005712//chiasma;GO:0005713//r…	GO:0000166//nucleotide binding;GO:0003674//molecular_function;GO:0003676//nucleic acid binding;GO:0003677//DNA binding;GO:0003682//chromatin binding;GO:0003690//double-stranded DNA binding;GO:0003697//single-stranded DNA binding;GO:0003824//catalytic activity;GO:0005488//binding;GO:0005524//ATP binding;GO:0008144//obsolete drug binding;GO:0016462//pyrophosphatase activity;GO:0016787//hydrolase ac…	-
HORVU.MOREX.r2.1HG0007450.1	0	0	0	0	0	0	0	0	0	0	0	0	0	0	0	0	0	0	0	0	0	0	0	0	contig8	18751936	18752301	+	270	-	-	K11593	sp|Q851R2|MEL1_ORYSJ Protein argonaute MEL1 OS=Oryza sativa subsp. japonica OX=39947 GN=MEL1 PE=2 SV=1	KAE8777608.1 Protein argonaute MEL1 [Hordeum vulgare]	-	-	-	ko04361(Axon regeneration)
HORVU.MOREX.r2.1HG0007460.1	0	0	0	0	0	0	0	0	0	0	0	0	1	0.134298	0	0	0	0	0	0	0	0	0	0	contig8	18737284	18737690	-	407	-	-	-	-	KAE8777609.1 putative disease resistance protein RGA4 [Hordeum vulgare]	-	-	-	-
HORVU.MOREX.r2.1HG0007470.1	0	0	0	0	0	0	0	0	0	0	0	0	0	0	0	0	0	0	0	0	0	0	4	0.375359	contig8	18735349	18735903	-	555	-	-	-	sp|Q9LRR4|R13L1_ARATH Putative disease resistance RPP13-like protein 1 OS=Arabidopsis thaliana OX=3702 GN=RPPL1 PE=3 SV=1	KAE8779674.1 NBS-LRR class RGA [Hordeum vulgare]	-	-	-	-
HORVU.MOREX.r2.1HG0007480.1	0	0	0	0	0	0	0	0	0	0	0	0	0	0	0	0	0	0	0	0	0	0	0	0	contig8	18733788	18735222	-	1435	-	-	-	sp|Q9LRR5|DRL21_ARATH Putative disease resistance protein At3g14460 OS=Arabidopsis thaliana OX=3702 GN=At3g14460 PE=3 SV=1	KAE8777609.1 putative disease resistance protein RGA4 [Hordeum vulgare]	-	-	-	-
HORVU.MOREX.r2.1HG0007490.1	0	0	0	0	0	0	0	0	0	0	0	0	0	0	0	0	0	0	0	0	0	0	0	0	contig1	462938281	462940537	-	576	-	GO:0000428;GO:0005575;GO:0005622;GO:0005623;GO:0005634;GO:0005654;GO:0005667;GO:0006139;GO:0006351;GO:0006355;GO:0006357;GO:0006725;GO:0006807;GO:0008150;GO:0008152;GO:0009058;GO:0009059;GO:0009889;GO:0009987;GO:0010467;GO:0010468;GO:0010556;GO:0016070;GO:0016591;GO:0016592;GO:0018130;GO:0019219;GO:0019222;GO:0019438;GO:0030880;GO:0031323;GO:0031326;GO:0031974;GO:0031981;GO:0032774;GO:0032991;GO:…	K15151	sp|F4HPA7|MD10B_ARATH Mediator of RNA polymerase II transcription subunit 10b OS=Arabidopsis thaliana OX=3702 GN=MED10B PE=1 SV=1	VAH83119.1 unnamed protein product [Triticum turgidum subsp. durum]	GO:0006139//nucleobase-containing compound metabolic process;GO:0006351//transcription, DNA-templated;GO:0006355//regulation of transcription, DNA-templated;GO:0006357//regulation of transcription by RNA polymerase II;GO:0006725//cellular aromatic compound metabolic process;GO:0006807//nitrogen compound metabolic process;GO:0008150//biological_process;GO:0008152//metabolic process;GO:0009058//bio…	GO:0000428//DNA-directed RNA polymerase complex;GO:0005575//cellular_component;GO:0005622//intracellular anatomical structure;GO:0005623//obsolete cell;GO:0005634//nucleus;GO:0005654//nucleoplasm;GO:0005667//transcription regulator complex;GO:0016591//RNA polymerase II, holoenzyme;GO:0016592//mediator complex;GO:0030880//RNA polymerase complex;GO:0031974//membrane-enclosed lumen;GO:0031981//nucle…	-	-
HORVU.MOREX.r2.1HG0007500.1	0	0	0	0	0	0	0	0	0	0	0	0	0	0	0	0	0	0	0	0	0	0	0	0	contig4	525621719	525622423	-	705	-	-	-	-	KAE8792103.1 hypothetical protein D1007_33427 [Hordeum vulgare]	-	-	-	-
HORVU.MOREX.r2.1HG0007510.1	0	0	0	0	0	0	0	0	0	0	0	0	0	0	0	0	0	0	0	0	0	0	0	0	contig4	525622719	525622936	-	218	-	-	-	-	-	-	-	-	-
HORVU.MOREX.r2.1HG0007530.1	0	0	0	0	0	0	0	0	0	0	0	0	0	0	0	0	0	0	0	0	0	0	0	0	contig8	18689512	18692564	+	3003	-	-	-	sp|Q6JN46|EIX2_SOLLC Receptor-like protein EIX2 OS=Solanum lycopersicum OX=4081 GN=EIX2 PE=1 SV=2	KAE8777584.1 LRR receptor-like serine/threonine-protein kinase GSO1 [Hordeum vulgare]	-	-	-	-
HORVU.MOREX.r2.1HG0007540.1	0	0	0	0	0	0	0	0	1	0.0317913	0	0	0	0	0	0	0	0	0	0	0	0	0	0	contig8	18673114	18676516	-	1713	-	-	-	sp|Q8VZG8|MIK2_ARATH MDIS1-interacting receptor like kinase 2 OS=Arabidopsis thaliana OX=3702 GN=MIK2 PE=1 SV=3	VAH00141.1 unnamed protein product [Triticum turgidum subsp. durum]	-	-	-	-
HORVU.MOREX.r2.1HG0007550.1	0	0	0	0	0	0	0	0	7	0.244365	0	0	0	0	1	0.0320956	0	0	0	0	0	0	0	0	contig1	13990316	13993157	+	1560	-	-	-	-	KAE8768903.1 hypothetical protein D1007_59558 [Hordeum vulgare]	-	-	-	-
HORVU.MOREX.r2.1HG0007560.1	0	0	0	0	0	0	3	0.133059	65	2.92788	9	0.387014	10	0.452102	46	1.90503	28	1.12873	23	1.04044	3	0.12286	7	0.301544	contig1	13967026	13969097	-	1209	-	-	-	-	BAJ99901.1 predicted protein [Hordeum vulgare subsp. vulgare]	-	-	-	-
HORVU.MOREX.r2.1HG0007570.1	0	0	0	0	0	0	0	0	0	0	0	0	0	0	0	0	0	0	0	0	0	0	0	0	contig1	13964775	13965128	+	354	-	-	-	-	-	-	-	-	-
HORVU.MOREX.r2.1HG0007580.1	0	0	0	0	0	0	0	0	0	0	0	0	0	0	0	0	0	0	0	0	0	0	0	0	contig1	13963603	13964047	+	445	-	-	-	-	KAE8802741.1 putative reverse transcriptase [Hordeum vulgare]	-	-	-	-
HORVU.MOREX.r2.1HG0007590.1	0	0	0	0	0	0	0	0	0	0	0	0	0	0	0	0	0	0	1	0.233721	0	0	0	0	contig1	13869844	13870077	-	234	-	-	-	-	KAE8802644.1 hypothetical protein D1007_21462 [Hordeum vulgare]	-	-	-	-
HORVU.MOREX.r2.1HG0007600.1	0	0	0	0	2	0.186921	0	0	1	0.0882635	0	0	2	0.177177	0	0	0	0	1	0.0886398	0	0	0	0	contig1	13868767	13869383	-	617	-	-	-	-	-	-	-	-	-
HORVU.MOREX.r2.1HG0007610.1	0	0	0	0	0	0	0	0	0	0	0	0	0	0	0	0	0	0	0	0	0	0	0	0	contig1	13868110	13868547	-	438	-	-	-	sp|Q9ZT94|POLR2_ARATH Retrovirus-related Pol polyprotein from transposon RE2 OS=Arabidopsis thaliana OX=3702 GN=RE2 PE=4 SV=1	EEC82022.1 hypothetical protein OsI_25984 [Oryza sativa Indica Group]	-	-	-	-
HORVU.MOREX.r2.1HG0007620.1	0	0	0	0	0	0	1	0.0913508	6	0.556646	2	0.177134	7	0.651812	20	1.70593	3	0.249083	18	1.67706	0	0	5	0.44362	contig1	13864619	13865363	-	587	-	-	-	-	KAE8768908.1 hypothetical protein D1007_59563 [Hordeum vulgare]	-	-	-	-
HORVU.MOREX.r2.1HG0007630.1	8	0.647659	2	0.165966	32	2.52088	58	4.24881	105	7.81168	144	10.2273	132	9.85656	179	12.2437	22	1.46478	55	4.10928	96	6.49346	68	4.83813	contig8	20198424	20199155	+	732	-	-	-	-	KAE8768913.1 hypothetical protein D1007_59568 [Hordeum vulgare]	-	-	-	-
HORVU.MOREX.r2.1HG0007650.1	0	0	0	0	0	0	0	0	0	0	0	0	0	0	0	0	0	0	0	0	0	0	0	0	contig8	19752541	19753074	-	534	-	-	-	sp|Q9LJ86|LTPG5_ARATH Non-specific lipid transfer protein GPI-anchored 5 OS=Arabidopsis thaliana OX=3702 GN=LTPG5 PE=2 SV=1	KAE8777605.1 non-specific lipid-transfer protein-like protein [Hordeum vulgare]	-	-	-	-
HORVU.MOREX.r2.1HG0007660.1	0	0	0	0	0	0	0	0	0	0	0	0	0	0	0	0	0	0	0	0	0	0	0	0	contig8	20379039	20380181	-	1143	-	-	-	-	KAE8797465.1 hypothetical protein D1007_27451 [Hordeum vulgare]	-	-	-	-
HORVU.MOREX.r2.1HG0007670.1	1498	27.5008	491	9.23952	429	7.66368	868	14.419	531	8.95833	1207	19.4395	1193	20.2008	1132	17.5583	270	4.07653	977	16.5529	1156	17.7313	688	11.1003	contig8	20383100	20392163	-	3228	-	GO:0000775;GO:0000776;GO:0000777;GO:0000779;GO:0000793;GO:0000972;GO:0000973;GO:0003674;GO:0005198;GO:0005575;GO:0005622;GO:0005623;GO:0005634;GO:0005635;GO:0005643;GO:0005694;GO:0006355;GO:0006403;GO:0006405;GO:0006406;GO:0006606;GO:0006611;GO:0006810;GO:0006886;GO:0006913;GO:0006996;GO:0006997;GO:0006999;GO:0008104;GO:0008150;GO:0008152;GO:0009889;GO:0009987;GO:0010467;GO:0010468;GO:0010556;GO:…	K14301	sp|Q8L748|NU107_ARATH Nuclear pore complex protein NUP107 OS=Arabidopsis thaliana OX=3702 GN=NUP107 PE=1 SV=1	KAE8797464.1 Nuclear pore complex protein [Hordeum vulgare]	GO:0000972//transcription-dependent tethering of RNA polymerase II gene DNA at nuclear periphery;GO:0000973//posttranscriptional tethering of RNA polymerase II gene DNA at nuclear periphery;GO:0006355//regulation of transcription, DNA-templated;GO:0006403//RNA localization;GO:0006405//RNA export from nucleus;GO:0006406//mRNA export from nucleus;GO:0006606//protein import into nucleus;GO:0006611//…	GO:0000775//chromosome, centromeric region;GO:0000776//kinetochore;GO:0000779//condensed chromosome, centromeric region;GO:0000793//condensed chromosome;GO:0005575//cellular_component;GO:0005622//intracellular anatomical structure;GO:0005623//obsolete cell;GO:0005634//nucleus;GO:0005635//nuclear envelope;GO:0005643//nuclear pore;GO:0005694//chromosome;GO:0012505//endomembrane system;GO:0016020//m…	GO:0003674//molecular_function;GO:0005198//structural molecule activity;GO:0017056//structural constituent of nuclear pore;	ko05014(Amyotrophic lateral sclerosis);ko03013(Nucleocytoplasmic transport)
HORVU.MOREX.r2.1HG0007680.1	0	0	0	0	0	0	0	0	0	0	1	0.0623368	1	0.0655385	0	0	0	0	0	0	0	0	1	0.0624472	contig8	20396917	20397750	+	834	-	-	-	-	BAK08254.1 predicted protein [Hordeum vulgare subsp. vulgare]	-	-	-	-
HORVU.MOREX.r2.1HG0007690.1	0	0	0	0	0	0	0	0	0	0	0	0	0	0	0	0	0	0	0	0	0	0	0	0	contig8	20404115	20405917	+	1803	-	-	-	-	KAF7111044.1 hypothetical protein CFC21_111094 [Triticum aestivum]	-	-	-	-
HORVU.MOREX.r2.1HG0007700.1	0	0	0	0	0	0	0	0	0	0	0	0	0	0	0	0	0	0	0	0	0	0	0	0	contig8	20409801	20410088	-	288	-	-	-	-	XP_040242054.1 zinc finger MYM-type protein 1-like isoform X1 [Aegilops tauschii subsp. strangulata]	-	-	-	-
HORVU.MOREX.r2.1HG0007710.1	0	0	0	0	0	0	0	0	0	0	0	0	0	0	0	0	0	0	0	0	0	0	0	0	contig8	20410547	20410858	-	216	-	-	-	-	XP_040242055.1 zinc finger MYM-type protein 1-like isoform X2 [Aegilops tauschii subsp. strangulata]	-	-	-	-
HORVU.MOREX.r2.1HG0007720.1	0	0	0	0	0	0	0	0	0	0	0	0	0	0	0	0	0	0	0	0	0	0	0	0	contig8	20416191	20416553	-	363	-	-	-	-	XP_040256432.1 uncharacterized protein LOC109742167 [Aegilops tauschii subsp. strangulata]	-	-	-	-
HORVU.MOREX.r2.1HG0007730.1	0	0	0	0	0	0	0	0	0	0	0	0	1	0.0580245	0	0	0	0	0	0	0	0	0	0	contig8	20425293	20427786	-	942	-	GO:0000166;GO:0003674;GO:0003824;GO:0005488;GO:0005524;GO:0005575;GO:0005622;GO:0005623;GO:0005737;GO:0006629;GO:0006643;GO:0006793;GO:0006796;GO:0006950;GO:0006979;GO:0006996;GO:0008144;GO:0008150;GO:0008152;GO:0008610;GO:0009058;GO:0009507;GO:0009532;GO:0009534;GO:0009535;GO:0009536;GO:0009570;GO:0009579;GO:0009605;GO:0009657;GO:0009658;GO:0009987;GO:0009991;GO:0010287;GO:0016020;GO:0016021;GO:…	K08869	sp|B9DGY1|AB1K7_ARATH Protein ACTIVITY OF BC1 COMPLEX KINASE 7, chloroplastic OS=Arabidopsis thaliana OX=3702 GN=ABC1K7 PE=1 SV=1	KAE8769512.1 chloroplast ABC1-like family protein [Hordeum vulgare]	GO:0006629//lipid metabolic process;GO:0006643//membrane lipid metabolic process;GO:0006793//phosphorus metabolic process;GO:0006796//phosphate-containing compound metabolic process;GO:0006950//response to stress;GO:0006979//response to oxidative stress;GO:0006996//organelle organization;GO:0008150//biological_process;GO:0008152//metabolic process;GO:0008610//lipid biosynthetic process;GO:0009058…	GO:0005575//cellular_component;GO:0005622//intracellular anatomical structure;GO:0005623//obsolete cell;GO:0005737//cytoplasm;GO:0009507//chloroplast;GO:0009532//plastid stroma;GO:0009534//chloroplast thylakoid;GO:0009535//chloroplast thylakoid membrane;GO:0009536//plastid;GO:0009570//chloroplast stroma;GO:0009579//thylakoid;GO:0010287//plastoglobule;GO:0016020//membrane;GO:0016021//integral comp…	GO:0000166//nucleotide binding;GO:0003674//molecular_function;GO:0003824//catalytic activity;GO:0005488//binding;GO:0005524//ATP binding;GO:0008144//obsolete drug binding;GO:0016301//kinase activity;GO:0016740//transferase activity;GO:0016772//transferase activity, transferring phosphorus-containing groups;GO:0017076//purine nucleotide binding;GO:0030554//adenyl nucleotide binding;GO:0032553//rib…	-
HORVU.MOREX.r2.1HG0007740.1	3	0.0855135	1	0.0292177	2	0.055474	1884	48.5933	1756	45.9977	768	19.2051	679	17.8516	420	10.115	5824	136.53	340	8.94414	2083	49.6079	1608	40.282	contig8	20436461	20438539	-	2079	-	-	-	sp|Q8H8V7|AB5G_ORYSJ ABC transporter G family member 5 OS=Oryza sativa subsp. japonica OX=39947 GN=RCN1 PE=1 SV=1	BAJ94806.1 predicted protein [Hordeum vulgare subsp. vulgare]	-	-	-	-
HORVU.MOREX.r2.1HG0007760.1	3959	228.002	3224	190.318	3942	220.91	1307	68.11	1664	88.0652	1721	86.9513	1720	91.3641	1979	96.2943	1478	70.0034	1631	86.6867	1896	91.2303	1552	78.5517	contig1	18577658	18580173	+	1029	-	GO:0002244;GO:0002376;GO:0002520;GO:0003674;GO:0003676;GO:0003723;GO:0003729;GO:0005488;GO:0005575;GO:0005622;GO:0005623;GO:0005634;GO:0005654;GO:0006139;GO:0006396;GO:0006397;GO:0006725;GO:0006807;GO:0007275;GO:0008150;GO:0008152;GO:0008380;GO:0009892;GO:0009987;GO:0010467;GO:0010468;GO:0010605;GO:0010629;GO:0016070;GO:0016071;GO:0016604;GO:0016607;GO:0019219;GO:0019222;GO:0030097;GO:0030154;GO:…	K12896	sp|Q8VYA5|RSZ33_ARATH Serine/arginine-rich splicing factor RS2Z33 OS=Arabidopsis thaliana OX=3702 GN=RS2Z33 PE=1 SV=1	KAF6993274.1 hypothetical protein CFC21_010190 [Triticum aestivum]	GO:0002244//hematopoietic progenitor cell differentiation;GO:0002376//immune system process;GO:0002520//immune system development;GO:0006139//nucleobase-containing compound metabolic process;GO:0006396//RNA processing;GO:0006397//mRNA processing;GO:0006725//cellular aromatic compound metabolic process;GO:0006807//nitrogen compound metabolic process;GO:0007275//multicellular organism development;G…	GO:0005575//cellular_component;GO:0005622//intracellular anatomical structure;GO:0005623//obsolete cell;GO:0005634//nucleus;GO:0005654//nucleoplasm;GO:0016604//nuclear body;GO:0016607//nuclear speck;GO:0031974//membrane-enclosed lumen;GO:0031981//nuclear lumen;GO:0043226//organelle;GO:0043227//membrane-bounded organelle;GO:0043229//intracellular organelle;GO:0043231//intracellular membrane-bounde…	GO:0003674//molecular_function;GO:0003676//nucleic acid binding;GO:0003723//RNA binding;GO:0003729//mRNA binding;GO:0005488//binding;GO:0097159//organic cyclic compound binding;GO:1901363//heterocyclic compound binding;GO:1990825//sequence-specific mRNA binding;	ko05168(Herpes simplex virus 1 infection);ko05014(Amyotrophic lateral sclerosis);ko03040(Spliceosome)
HORVU.MOREX.r2.1HG0007770.1	838	99.1229	672	81.4766	647	74.4698	770	82.4145	744	80.8726	828	85.9218	805	87.8255	1085	108.433	517	50.2936	812	88.6405	757	74.8125	550	57.1748	contig1	18617232	18618208	-	501	-	GO:0003674;GO:0004857;GO:0004864;GO:0005575;GO:0005622;GO:0005623;GO:0005634;GO:0005737;GO:0008150;GO:0009892;GO:0009966;GO:0010563;GO:0010605;GO:0010646;GO:0010921;GO:0010923;GO:0019208;GO:0019212;GO:0019220;GO:0019222;GO:0019888;GO:0023051;GO:0030234;GO:0031323;GO:0031324;GO:0031399;GO:0031400;GO:0032268;GO:0032269;GO:0032515;GO:0035303;GO:0035304;GO:0035305;GO:0035308;GO:0043086;GO:0043226;GO:…	K16833	sp|Q9LTK0|IPP2_ARATH Protein phosphatase inhibitor 2 OS=Arabidopsis thaliana OX=3702 GN=I-2 PE=1 SV=1	KAE8797457.1 protein phosphatase inhibitor 2 [Hordeum vulgare]	GO:0008150//biological_process;GO:0009892//negative regulation of metabolic process;GO:0009966//regulation of signal transduction;GO:0010563//negative regulation of phosphorus metabolic process;GO:0010605//negative regulation of macromolecule metabolic process;GO:0010646//regulation of cell communication;GO:0010921//regulation of phosphatase activity;GO:0010923//negative regulation of phosphatase…	GO:0005575//cellular_component;GO:0005622//intracellular anatomical structure;GO:0005623//obsolete cell;GO:0005634//nucleus;GO:0005737//cytoplasm;GO:0043226//organelle;GO:0043227//membrane-bounded organelle;GO:0043229//intracellular organelle;GO:0043231//intracellular membrane-bounded organelle;GO:0044424//obsolete intracellular part;GO:0044464//obsolete cell part;	GO:0003674//molecular_function;GO:0004857//enzyme inhibitor activity;GO:0004864//protein phosphatase inhibitor activity;GO:0019208//phosphatase regulator activity;GO:0019212//phosphatase inhibitor activity;GO:0019888//protein phosphatase regulator activity;GO:0030234//enzyme regulator activity;GO:0098772//molecular function regulator;	-
HORVU.MOREX.r2.1HG0007780.1	0	0	0	0	0	0	2	0.337251	0	0	0	0	0	0	0	0	2	0.306523	0	0	0	0	0	0	contig1	18628971	18629288	-	318	-	-	-	-	-	-	-	-	-
HORVU.MOREX.r2.1HG0007790.1	184	9.20168	247	12.6613	144	7.00742	190	8.59777	466	21.4158	275	12.0649	397	18.312	484	20.4502	350	14.3949	359	16.5688	644	26.9081	586	25.7548	contig1	18741030	18745118	+	1185	-	GO:0003674;GO:0003824;GO:0004022;GO:0005488;GO:0005575;GO:0005622;GO:0005623;GO:0005737;GO:0008150;GO:0008152;GO:0008270;GO:0016491;GO:0016614;GO:0016616;GO:0043167;GO:0043169;GO:0044424;GO:0044464;GO:0046872;GO:0046914;GO:0055114	K00001	sp|A1L4Y2|ADHL3_ARATH Alcohol dehydrogenase-like 3 OS=Arabidopsis thaliana OX=3702 GN=At1g32780 PE=2 SV=1	BAJ92604.1 predicted protein [Hordeum vulgare subsp. vulgare]	GO:0008150//biological_process;GO:0008152//metabolic process;GO:0055114//obsolete oxidation-reduction process;	GO:0005575//cellular_component;GO:0005622//intracellular anatomical structure;GO:0005623//obsolete cell;GO:0005737//cytoplasm;GO:0044424//obsolete intracellular part;GO:0044464//obsolete cell part;	GO:0003674//molecular_function;GO:0003824//catalytic activity;GO:0004022//alcohol dehydrogenase (NAD+) activity;GO:0005488//binding;GO:0008270//zinc ion binding;GO:0016491//oxidoreductase activity;GO:0016614//oxidoreductase activity, acting on CH-OH group of donors;GO:0016616//oxidoreductase activity, acting on the CH-OH group of donors, NAD or NADP as acceptor;GO:0043167//ion binding;GO:0043169/…	ko00982(Drug
HORVU.MOREX.r2.1HG0007800.1	0	0	0	0	0	0	0	0	0	0	0	0	0	0	0	0	0	0	0	0	0	0	0	0	contig1	18762780	18763055	-	276	-	-	-	-	-	-	-	-	-
HORVU.MOREX.r2.1HG0007810.1	0	0	0	0	0	0	0	0	0	0	0	0	0	0	0	0	0	0	0	0	0	0	0	0	contig7	166190872	166191720	-	517	-	-	-	-	-	-	-	-	-
HORVU.MOREX.r2.1HG0007820.1	0	0	0	0	0	0	0	0	0	0	0	0	0	0	0	0	0	0	0	0	0	0	0	0	contig2	564204822	564205163	+	342	-	-	-	-	AAR01682.1 putative gag and pol protein [Oryza sativa Japonica Group]	-	-	-	-
HORVU.MOREX.r2.1HG0007830.1	0	0	0	0	0	0	0	0	0	0	0	0	0	0	0	0	0	0	0	0	0	0	0	0	contig1	18806182	18806359	-	178	-	GO:0003674;GO:0003676;GO:0003677;GO:0003700;GO:0005488;GO:0005575;GO:0005622;GO:0005623;GO:0005634;GO:0006139;GO:0006351;GO:0006355;GO:0006725;GO:0006807;GO:0008150;GO:0008152;GO:0009058;GO:0009059;GO:0009889;GO:0009987;GO:0010035;GO:0010038;GO:0010043;GO:0010467;GO:0010468;GO:0010556;GO:0016070;GO:0018130;GO:0019219;GO:0019222;GO:0019438;GO:0031323;GO:0031326;GO:0032774;GO:0034641;GO:0034645;GO:…	-	-	ASU50460.1 bZIP transcription factor 56 [Hordeum vulgare] &gt;BAJ84803.1 predicted protein [Hordeum vulgare subsp. vulgare]	GO:0006139//nucleobase-containing compound metabolic process;GO:0006351//transcription, DNA-templated;GO:0006355//regulation of transcription, DNA-templated;GO:0006725//cellular aromatic compound metabolic process;GO:0006807//nitrogen compound metabolic process;GO:0008150//biological_process;GO:0008152//metabolic process;GO:0009058//biosynthetic process;GO:0009059//macromolecule biosynthetic proc…	GO:0005575//cellular_component;GO:0005622//intracellular anatomical structure;GO:0005623//obsolete cell;GO:0005634//nucleus;GO:0043226//organelle;GO:0043227//membrane-bounded organelle;GO:0043229//intracellular organelle;GO:0043231//intracellular membrane-bounded organelle;GO:0044424//obsolete intracellular part;GO:0044464//obsolete cell part;	GO:0003674//molecular_function;GO:0003676//nucleic acid binding;GO:0003677//DNA binding;GO:0003700//DNA-binding transcription factor activity;GO:0005488//binding;GO:0043565//sequence-specific DNA binding;GO:0097159//organic cyclic compound binding;GO:0140110//transcription regulator activity;GO:1901363//heterocyclic compound binding;	-
HORVU.MOREX.r2.1HG0007840.1	0	0	0	0	0	0	1002	34.9124	535	18.9313	35	1.18233	43	1.52719	143	4.6523	3	0.0950042	39	1.38593	164	5.2762	258	8.73093	contig1	18844531	18846069	+	1539	-	GO:0001505;GO:0003674;GO:0003824;GO:0004058;GO:0005488;GO:0006082;GO:0006520;GO:0006725;GO:0006807;GO:0008144;GO:0008150;GO:0008152;GO:0009058;GO:0009987;GO:0016829;GO:0016830;GO:0016831;GO:0018130;GO:0018958;GO:0019438;GO:0019752;GO:0019842;GO:0030170;GO:0034641;GO:0036094;GO:0042133;GO:0042136;GO:0042427;GO:0042428;GO:0042430;GO:0042435;GO:0043167;GO:0043168;GO:0043436;GO:0044237;GO:0044238;GO:…	K01592	sp|Q6ZJK7|TDC1_ORYSJ Tryptophan decarboxylase 1 OS=Oryza sativa subsp. japonica OX=39947 GN=TDC1 PE=1 SV=1	KAE8797450.1 Aromatic-L-amino-acid decarboxylase [Hordeum vulgare]	GO:0001505//regulation of neurotransmitter levels;GO:0006082//organic acid metabolic process;GO:0006520//cellular amino acid metabolic process;GO:0006725//cellular aromatic compound metabolic process;GO:0006807//nitrogen compound metabolic process;GO:0008150//biological_process;GO:0008152//metabolic process;GO:0009058//biosynthetic process;GO:0009987//cellular process;GO:0018130//heterocycle bios…	-	GO:0003674//molecular_function;GO:0003824//catalytic activity;GO:0004058//aromatic-L-amino-acid decarboxylase activity;GO:0005488//binding;GO:0008144//obsolete drug binding;GO:0016829//lyase activity;GO:0016830//carbon-carbon lyase activity;GO:0016831//carboxy-lyase activity;GO:0019842//vitamin binding;GO:0030170//pyridoxal phosphate binding;GO:0036094//small molecule binding;GO:0043167//ion bind…	ko00950(Isoquinoline alkaloid biosynthesis);ko00350(Tyrosine metabolism)
HORVU.MOREX.r2.1HG0007850.1	52	3.77643	29	2.15878	46	3.25073	44	2.89143	45	3.00323	79	5.03324	84	5.62667	83	5.09282	17	1.01536	55	3.68626	74	4.49012	53	3.38271	contig1	18872595	18873410	+	816	-	-	-	sp|Q9SZL5|PP356_ARATH Pentatricopeptide repeat-containing protein At4g38150 OS=Arabidopsis thaliana OX=3702 GN=At4g38150 PE=2 SV=1	BAJ89634.1 predicted protein, partial [Hordeum vulgare subsp. vulgare]	-	-	-	-
HORVU.MOREX.r2.1HG0007860.1	0	0	0	0	0	0	0	0	0	0	0	0	0	0	0	0	0	0	0	0	0	0	0	0	contig1	18941730	18943084	-	1242	-	-	-	-	-	-	-	-	-
[truncated: 58,153 more rows]
