# Supplementary material for: Revealing the Effects of Zinc Sulphate Treatment on Melatonin Synthesis and Regulatory Gene Expression in Germinating Hull-Less Barley through Transcriptomic Analysis
Source: Genes (Basel). 2024 Aug 15;15(8):1077. doi: 10.3390/genes15081077 (PMC11354046; doi:10.3390/genes15081077)
Supplement: Supplementary file 1 [file genes-15-01077-s001.zip › Supplementary tables/Table S2.xlsx]

## Sheet: Sheet1
Sample	S_1	S_2	S_3	Z1_3	C_3	Z2_1	Z1_1	Z1_2	Z2_2	Z2_3	C_1	C_2
HORVU.MOREX.r2.2HG0139610.1	0.502921	0.558181	0.645006	-0.868501	0.149054	-0.45928	0.864316	1.04269	-0.0219755	-2.43418	0.808325	-0.786549
HORVU.MOREX.r2.6HG0497430.1	-0.427033	1.67158	1.09997	-0.699855	0.0180189	-0.816637	1.16503	0.834381	-0.125045	-1.71761	-0.242151	-0.76065
HORVU.MOREX.r2.6HG0511480.1	0.954331	1.33707	0.725643	-0.94944	-1.16803	0.240209	0.163942	0.62246	-0.0095843	-2.18791	0.46226	-0.190951
HORVU.MOREX.r2.3HG0267190.1	0.93612	1.60456	1.4059	-0.976387	-0.333472	-0.493979	0.391557	-0.954307	0.312663	-1.40306	0.467167	-0.95676
HORVU.MOREX.r2.6HG0458400.1	1.16821	1.32948	1.46413	-1.73048	-0.179943	-0.149765	0.2624	-0.464284	0.26561	-1.45503	-0.0648566	-0.445477
HORVU.MOREX.r2.7HG0563100.1	1.28966	1.46736	1.28192	-1.41384	0.0458905	0.139413	0.483346	-0.771351	-0.705228	-1.45623	-0.116679	-0.244264
HORVU.MOREX.r2.6HG0511940.1	0.896	0.605693	1.92098	-1.14802	0.64097	-0.240225	-0.34541	0.923681	-0.683041	-1.2189	-0.168273	-1.18346
HORVU.MOREX.r2.3HG0254850.1	0.781427	0.705288	2.0916	-1.40822	0.465686	0.025132	0.03282	0.282027	-0.17124	-1.38863	-0.336485	-1.0794
HORVU.MOREX.r2.5HG0390620.1	0.623781	0.533902	1.77122	-1.68118	0.471909	0.111888	0.110945	0.920077	-0.346843	-1.65715	-0.300438	-0.558121
HORVU.MOREX.r2.5HG0389830.1	1.44245	0.0110694	1.596	-1.93066	0.622207	0.0209058	0.0850883	0.402193	-0.129644	-1.01674	-0.0881653	-1.0147
HORVU.MOREX.r2.7HG0558390.1	1.86249	0.126043	1.4447	-1.83131	0.541957	-0.370419	0.0707445	0.318885	-0.33908	-1.03232	-0.249662	-0.542028
HORVU.MOREX.r2.1HG0057490.1	1.3368	0.177053	1.89944	-1.51791	0.235866	-0.482436	0.617452	0.547817	-0.352885	-0.848434	-0.527896	-1.08487
HORVU.MOREX.r2.2HG0100440.1	1.19894	0.184306	1.93716	-1.61657	-0.019015	0.184699	0.504189	0.547403	-0.433119	-1.29133	-0.558123	-0.638539
HORVU.MOREX.r2.3HG0274580.1	0.945726	0.74079	1.84127	-1.58598	-0.0127267	-0.188131	0.671935	0.537681	-0.639512	-1.38645	-0.221061	-0.703549
HORVU.MOREX.r2.1HG0057310.1	1.82751	-0.314722	1.1556	-1.45146	0.827265	-0.773465	-0.301176	0.198887	-0.24752	-1.22444	0.893225	-0.589708
HORVU.MOREX.r2.6HG0472330.1	0.963528	0.174479	1.77649	-0.861456	-0.194439	0.298166	-0.206388	0.213254	-0.332407	-1.87787	1.09346	-1.04682
HORVU.MOREX.r2.5HG0418710.1	0.932485	0.437448	1.44173	-1.19548	0.817885	-1.28166	0.698912	0.455596	-0.898436	-1.51296	-0.349013	0.45349
HORVU.MOREX.r2.7HG0564420.1	0.617955	0.530545	2.10288	-1.4251	0.21934	-0.893771	0.106519	0.856148	-0.216666	-1.46379	-0.151769	-0.282284
HORVU.MOREX.r2.4HG0325440.1	0.632723	-0.0418658	2.0391	-1.3438	0.552215	-0.532589	0.355228	0.229021	-0.742951	-1.76489	0.377041	0.240775
HORVU.MOREX.r2.5HG0444400.1	0.343288	0.694314	1.8893	-1.109	0.435798	-1.27748	0.275207	0.418652	-0.815224	-1.49574	0.779082	-0.138199
HORVU.MOREX.r2.4HG0289460.1	0.08155	0.932225	1.13481	-2.01179	0.155366	0.264273	0.455496	0.698981	-1.04794	-1.39276	0.954353	-0.224552
HORVU.MOREX.r2.6HG0481650.1	1.20261	1.15112	1.25865	-1.91788	0.0124579	-0.414164	0.0926384	-0.219376	-0.996029	-1.05043	0.797128	0.0832831
HORVU.MOREX.r2.4HG0289300.1	0.568398	1.10757	1.39569	-2.33951	0.32498	-0.348777	-0.267956	0.160007	-0.586737	-0.956563	0.48664	0.456259
HORVU.MOREX.r2.7HG0564580.1	0.330656	1.32892	1.66459	-2.12497	0.0663102	-0.223176	-0.177721	-0.30904	-0.796022	-0.730384	0.581881	0.388962
HORVU.MOREX.r2.5HG0401620.1	0.765212	0.984408	1.48835	-2.08828	0.582954	0.324082	-0.833357	0.476683	-0.577886	-1.05338	0.134114	-0.202899
HORVU.MOREX.r2.3HG0207560.1	0.814146	0.945577	1.66971	-2.4012	0.271071	0.135468	-0.186932	-0.15639	-0.56514	-0.64189	0.0536544	0.0619319
HORVU.MOREX.r2.7HG0551230.1	0.883675	1.02777	1.50866	-2.46992	0.323206	0.011115	-0.239583	0.317417	-0.415274	-0.496876	-0.262591	-0.187598
HORVU.MOREX.r2.2HG0100210.1	0.704895	1.29876	1.13375	-2.27556	0.843533	-0.0182556	0.0693218	0.254388	-0.873129	-0.880924	-0.123864	-0.13291
HORVU.MOREX.r2.2HG0104700.1	0.585726	1.61227	1.17569	-2.32818	0.360783	-0.115978	-0.151188	0.109193	-0.50001	-0.900398	0.121453	0.0306322
HORVU.MOREX.r2.3HG0190340.1	1.21966	1.46739	0.903867	-2.08641	-0.0476538	-0.161958	0.234734	0.393107	-0.474355	-1.28471	0.0943818	-0.258056
HORVU.MOREX.r2.4HG0332870.1	1.0771	1.59262	0.998677	-2.05035	0.302349	-0.161616	-0.0370426	0.557646	-0.45292	-1.08977	-0.432148	-0.304548
HORVU.MOREX.r2.2HG0118210.1	0.543953	1.26042	1.29402	-2.41821	0.0325726	-0.259698	0.489446	0.488869	-0.134845	-0.900994	-0.460427	0.0648882
HORVU.MOREX.r2.4HG0290870.1	0.672528	1.37966	1.22882	-2.41493	-0.033748	-0.445372	0.354115	0.241991	-0.227053	-0.923262	0.0620874	0.105164
HORVU.MOREX.r2.4HG0310870.1	1.10322	1.30846	1.06169	-2.23647	0.488057	-0.278532	0.266188	-0.00369166	-0.611932	-1.04268	-0.24175	0.187437
HORVU.MOREX.r2.1HG0026160.1	1.12657	1.2359	1.22102	-2.08685	0.243696	-0.604118	0.232234	0.328081	-0.0751444	-1.30006	-0.270719	-0.0506114
HORVU.MOREX.r2.5HG0368220.1	1.06976	1.09806	1.12638	-2.45745	0.4921	-0.566785	0.275335	0.196883	-0.170102	-0.768124	-0.122174	-0.173879
HORVU.MOREX.r2.3HG0230630.1	1.02257	0.937875	1.33536	-2.31606	0.224255	-0.140871	0.403571	0.321629	-0.458921	-1.14634	0.065822	-0.248888
HORVU.MOREX.r2.7HG0573100.1	1.14085	0.848977	1.3854	-2.17377	0.219111	-0.0192137	0.0699139	0.532488	-0.763857	-1.12013	0.214809	-0.334577
HORVU.MOREX.r2.2HG0103980.1	0.997681	0.817512	1.03689	-2.54162	0.384537	0.0852089	0.315013	0.362134	-0.039427	-1.10121	0.116809	-0.433527
HORVU.MOREX.r2.2HG0115180.1	1.4572	1.1029	0.824561	-2.39865	0.262343	-0.206469	0.109128	0.170908	-0.190432	-0.907448	0.195683	-0.419731
HORVU.MOREX.r2.4HG0294920.1	0.618026	1.33935	1.47275	-2.28353	-0.0202724	-0.193368	0.233909	0.368226	-0.373974	-0.926044	0.188664	-0.423738
HORVU.MOREX.r2.6HG0453590.1	1.03951	1.38551	1.5277	-2.21373	-0.121586	-0.203337	0.0440488	0.00372425	-0.324884	-0.590682	-0.0455871	-0.500685
HORVU.MOREX.r2.6HG0498590.1	0.829787	1.21459	1.60718	-2.21279	0.262042	-0.244579	0.257653	0.0198999	-0.124965	-0.860689	-0.123826	-0.624303
HORVU.MOREX.r2.5HG0367340.1	1.0087	0.717583	1.66671	-2.20897	-0.186668	0.0887018	0.322052	0.240998	-0.0703621	-1.21186	-0.00345256	-0.363429
HORVU.MOREX.r2.3HG0182650.1	1.11001	0.723434	1.46613	-2.26654	0.0815439	-0.0477089	0.671602	0.158833	-0.0475779	-0.972458	-0.174183	-0.703082
HORVU.MOREX.r2.4HG0290810.1	0.95549	0.777191	1.43339	-2.50855	0.38597	-0.0405678	0.356831	0.0457004	-0.0750853	-0.768031	-0.0554396	-0.506895
HORVU.MOREX.r2.2HG0163050.1	0.870945	0.788746	0.923413	-1.41185	0.845676	0.227336	0.421198	0.39235	-1.40846	-1.88552	-0.114589	0.35076
HORVU.MOREX.r2.3HG0184120.1	1.50025	0.446331	1.00364	-1.81338	0.748415	-0.00784687	0.410271	0.524976	-0.8432	-1.49597	-0.544387	0.0708936
HORVU.MOREX.r2.7HG0616230.1	1.76238	0.363966	0.509445	-0.275929	0.931259	-0.0769318	0.659864	-0.299805	-0.780252	-2.15211	-0.85994	0.218054
HORVU.MOREX.r2.1HG0048510.1	0.92806	0.842005	1.57502	-0.504924	0.771738	-0.0987277	0.542796	-0.291725	-0.931491	-1.64596	-1.43836	0.251569
HORVU.MOREX.r2.2HG0157620.1	1.12601	0.916432	1.33476	-1.0478	0.28576	0.677214	0.415031	-0.881068	-1.16303	-1.63244	-0.518435	0.487561
HORVU.MOREX.r2.2HG0155300.1	2.05779	-0.207052	1.36399	-0.558128	0.416407	-0.701356	0.304588	0.357339	-1.16824	-0.260122	-1.48967	-0.115544
HORVU.MOREX.r2.7HG0552200.1	1.76718	0.223009	1.03496	-1.38691	0.651679	-0.372162	-0.191251	0.357791	-1.18038	-0.135187	-1.47932	0.710588
HORVU.MOREX.r2.2HG0132390.1	2.03056	-0.251377	1.38771	-1.30337	0.767447	-1.33826	0.300663	-0.638745	-0.30547	-0.192455	-0.423521	-0.0331729
HORVU.MOREX.r2.4HG0347510.1	1.74452	-0.465022	0.946246	-1.21453	1.44086	-0.404697	1.00584	-0.271342	-0.954145	-0.701627	-0.499801	-0.626308
HORVU.MOREX.r2.7HG0550410.1	1.62434	0.0284171	1.36948	-1.63151	-0.145782	0.262985	1.21602	-0.267514	-0.831512	0.0738494	-0.995979	-0.702788
HORVU.MOREX.r2.2HG0099840.1	1.67331	-0.090448	2.05202	-0.962913	0.226149	-0.216092	0.214609	0.25472	-1.06437	-0.553545	-0.427563	-1.10588
HORVU.MOREX.r2.3HG0216390.1	1.69974	0.170943	1.70346	-0.851684	0.690198	-0.3081	0.352025	-0.264902	-1.44185	-0.108375	-0.466254	-1.1752
HORVU.MOREX.r2.2HG0149520.1	1.88901	0.350358	1.60629	-0.835542	0.237864	-0.234803	0.00665864	0.0756342	0.0570084	-0.737228	-0.733479	-1.68177
HORVU.MOREX.r2.5HG0412640.1	1.38384	0.687399	1.92449	-1.13403	0.295876	-0.369836	-0.0993311	0.0486121	-0.0611493	-0.664688	-0.327985	-1.68319
HORVU.MOREX.r2.4HG0285840.1	1.44558	0.87551	1.63151	-0.692535	0.110051	-0.310434	-0.259694	0.380093	0.397658	-0.903204	-1.08088	-1.59366
HORVU.MOREX.r2.7HG0552430.1	1.29027	0.712311	1.57141	-0.901688	-0.335484	0.0277947	0.0587188	0.971248	0.165021	-0.923551	-1.06231	-1.57375
HORVU.MOREX.r2.7HG0565700.1	1.15009	1.42054	1.08911	-1.39802	-0.181414	-0.160403	-0.410839	0.610847	0.503675	-0.0179511	-0.935725	-1.66991
HORVU.MOREX.r2.2HG0084490.1	1.52098	1.58027	0.924242	-1.45177	0.17907	-0.100504	-0.031283	0.00257515	0.0567083	-0.384551	-0.701732	-1.594
HORVU.MOREX.r2.1HG0048990.1	1.35005	1.64391	1.41347	-1.14906	-0.27239	-0.174039	-0.36255	0.213513	-0.102421	-0.482554	-0.552704	-1.52523
HORVU.MOREX.r2.1HG0059540.1	0.92406	1.83284	1.24886	-1.29823	0.0270945	-0.0790852	-0.210961	0.230838	0.124012	-0.320913	-0.887763	-1.59076
HORVU.MOREX.r2.2HG0157120.1	1.75013	1.17821	0.814134	-1.45455	-0.215801	0.19371	0.465362	-0.0693654	0.169853	-0.251666	-1.14092	-1.43909
HORVU.MOREX.r2.7HG0566960.1	1.77261	0.850504	1.1386	-1.2511	-0.2397	0.345013	-0.0763489	0.0565612	0.465624	-0.38599	-1.07181	-1.60397
HORVU.MOREX.r2.5HG0424310.1	1.66544	1.01185	1.09102	-1.86024	-0.0369271	0.0659541	0.260502	0.00120762	0.295353	-0.403878	-0.898405	-1.19188
HORVU.MOREX.r2.2HG0149380.1	1.6698	1.16488	1.26334	-1.69993	0.133864	-0.250109	-0.0226301	-0.0210743	0.225739	-0.696667	-0.575564	-1.19165
HORVU.MOREX.r2.7HG0537970.1	1.57853	1.32329	1.06475	-1.75061	0.133356	-0.267376	0.20681	0.124785	0.171053	-0.581064	-0.86526	-1.13827
HORVU.MOREX.r2.7HG0547350.1	1.76773	0.790873	1.09642	-2.0111	-0.0386653	-0.199567	0.185734	0.283275	0.328674	-0.514816	-0.999591	-0.688975
HORVU.MOREX.r2.1HG0069900.1	1.86427	0.753266	1.3919	-1.78809	-0.0785601	-0.227603	-0.0130225	0.139268	0.133878	-0.476566	-0.680541	-1.0182
HORVU.MOREX.r2.7HG0598560.1	1.7611	1.04762	1.42262	-1.70383	-0.264284	-0.22165	-0.0749281	-0.0151836	0.0730732	-0.178814	-0.988581	-0.857151
HORVU.MOREX.r2.5HG0427890.1	1.02841	0.657459	1.33124	-1.56886	0.0915009	0.503763	-0.120008	0.372414	0.71883	-0.500479	-0.573974	-1.94029
HORVU.MOREX.r2.5HG0429450.1	0.890638	0.914884	1.02669	-1.29973	-0.196009	0.389049	0.654971	0.671353	0.644289	-1.10286	-0.766112	-1.82716
HORVU.MOREX.r2.4HG0280900.1	1.73554	0.476837	0.440987	-1.7957	0.0742895	0.164325	0.442168	0.778012	0.0452312	-0.853777	0.151658	-1.65958
HORVU.MOREX.r2.6HG0510530.1	1.58619	1.20668	0.734279	-1.74043	0.125491	-0.161166	0.155393	0.556837	-0.079069	-0.552473	-0.176054	-1.65568
HORVU.MOREX.r2.1HG0060980.1	1.29054	0.357376	0.905259	-1.58399	0.632679	0.136138	0.295681	0.869247	0.211114	-1.3974	-0.10144	-1.61519
HORVU.MOREX.r2.1HG0009950.1	1.35051	0.729924	1.41947	-1.66727	0.205203	0.197013	0.0741781	0.380442	0.245773	-1.27472	-0.304199	-1.35632
HORVU.MOREX.r2.6HG0522250.1	1.77203	0.500205	1.13651	-1.28189	0.13759	0.211176	0.0568299	0.127187	0.286286	-1.43656	0.0537529	-1.56311
HORVU.MOREX.r2.5HG0352560.1	1.10462	1.78791	0.782899	-1.72177	0.210855	-0.234267	0.221482	0.412369	-0.111925	-0.99768	-0.169737	-1.28476
HORVU.MOREX.r2.6HG0460600.1	0.674164	1.72727	0.767821	-1.85627	0.193668	-0.0381319	0.563551	0.579653	0.00376422	-1.16801	-0.264201	-1.18328
HORVU.MOREX.r2.1HG0011920.1	1.01355	2.00512	0.892841	-1.56278	-0.0290745	0.0478304	-0.230052	0.293139	-0.114654	-0.779132	-0.148039	-1.38876
HORVU.MOREX.r2.7HG0618270.1	1.02774	1.6756	0.857769	-2.07124	-0.0732127	0.0271203	0.0613359	0.205339	0.00889588	-0.772537	0.238337	-1.18516
HORVU.MOREX.r2.2HG0109240.1	0.544008	1.54242	1.1809	-1.30307	-0.167899	0.171422	0.463816	0.363677	0.444077	-1.6979	-0.241847	-1.2996
HORVU.MOREX.r2.5HG0402640.1	1.32548	1.10226	0.836775	-1.51844	-0.167274	0.447409	0.692907	0.586265	-0.143122	-0.924077	-0.575424	-1.66276
HORVU.MOREX.r2.5HG0434910.1	1.00957	1.77709	0.848216	-1.12454	-0.200838	0.153521	0.498132	0.511489	-0.0945556	-0.950682	-0.763075	-1.66433
HORVU.MOREX.r2.5HG0417460.1	0.880389	1.63801	1.05912	-1.07802	0.218969	-0.225561	0.192745	0.398294	0.233855	-1.23877	-0.26076	-1.81827
HORVU.MOREX.r2.4HG0283610.1	1.36112	1.3109	1.39444	-1.22388	0.2917	-0.4046	0.111421	0.129507	-0.0612387	-1.27851	-0.207	-1.42387
HORVU.MOREX.r2.4HG0287520.1	1.36942	1.36128	1.25323	-1.48866	0.154198	-0.0599659	-0.147837	0.18989	0.222559	-1.13998	-0.317898	-1.39624
HORVU.MOREX.r2.5HG0433130.1	0.918419	1.46542	1.39416	-1.2258	0.00493359	0.231607	-0.151002	-0.139672	0.454968	-0.902534	-0.205815	-1.84469
HORVU.MOREX.r2.3HG0207440.1	1.24616	1.30316	1.44526	-1.36831	-0.404978	0.0813498	0.438987	0.0685431	0.0679018	-0.759962	-0.51387	-1.60424
HORVU.MOREX.r2.4HG0343290.1	1.2017	1.07535	1.39574	-1.47427	0.215743	-0.0238923	0.309337	0.125985	0.063557	-0.484551	-0.499077	-1.90562
HORVU.MOREX.r2.2HG0167770.1	1.26574	0.908384	1.63941	-1.06223	-0.573905	0.309054	0.196962	0.198967	-0.440687	-1.18853	0.33817	-1.59132
HORVU.MOREX.r2.5HG0388410.1	1.3425	0.926517	1.31637	-1.52499	-0.265854	-0.0662815	0.148421	0.962141	-0.184343	-1.17978	-0.127097	-1.3476
HORVU.MOREX.r2.7HG0610370.1	0.838884	1.01703	1.23619	-1.59207	-0.066594	0.210884	0.641286	0.594026	0.0481987	-1.23773	-0.00140133	-1.68871
HORVU.MOREX.r2.2HG0180220.1	1.64937	1.27389	1.32166	-0.274753	-0.710415	0.356187	-0.0171594	-0.117246	-0.351277	-1.63155	-0.37484	-1.12387
HORVU.MOREX.r2.7HG0564810.1	1.32514	1.49374	1.58999	-0.517121	-0.51836	0.33804	-0.0131878	0.0938865	-0.74348	-1.31717	-0.726722	-1.00475
HORVU.MOREX.r2.5HG0438740.1	1.23573	1.81723	1.3891	-0.495807	-0.742931	-0.174268	-0.513511	0.571347	-0.43585	-0.9362	-0.479289	-1.23556
HORVU.MOREX.r2.1HG0025270.1	1.74556	1.59516	0.868317	-0.836908	-0.631279	0.136822	-0.255202	0.432954	-0.478927	-1.03884	-0.138934	-1.39872
HORVU.MOREX.r2.2HG0128930.1	1.65853	2.06529	0.544316	-0.745665	-0.818589	0.245801	-0.427316	0.21365	-0.35012	-1.07032	-0.517745	-0.797846
HORVU.MOREX.r2.2HG0166370.1	1.40517	1.99391	1.18323	-0.745777	-0.306341	-0.770916	-0.194215	0.218266	-0.426267	-1.01221	-0.348768	-0.996085
HORVU.MOREX.r2.6HG0462460.1	1.58994	1.78775	1.06633	-0.638831	-0.437437	-0.649714	0.275187	0.195022	-0.557183	-1.37114	-0.531347	-0.728582
HORVU.MOREX.r2.1HG0000960.1	1.95518	1.55133	1.00035	-0.595392	-0.341681	-0.364289	-0.422279	0.274716	-1.00749	-1.25199	-0.325216	-0.473228
HORVU.MOREX.r2.5HG0375810.1	1.81825	1.29711	1.0706	-0.45982	-0.395664	-1.12362	-0.00830165	0.812747	-0.787046	-1.14443	-0.363845	-0.715987
HORVU.MOREX.r2.6HG0498260.1	1.13498	1.55099	1.92395	-0.473688	-0.445393	-0.428898	-0.0955323	0.0191636	-0.887337	-1.01342	-0.224875	-1.05995
HORVU.MOREX.r2.3HG0244460.1	1.52783	1.51767	1.75483	-0.703996	-0.177867	-0.351678	-0.478673	-0.0628511	-0.618315	-0.845841	-0.577243	-0.983869
HORVU.MOREX.r2.1HG0020680.1	1.34639	1.47144	1.80709	-0.662271	-0.184807	-0.385203	-0.155097	-0.111337	-0.271827	-1.27888	-0.515322	-1.06018
HORVU.MOREX.r2.3HG0211820.1	1.36187	1.42765	1.96903	-0.779281	-0.363476	-0.279117	-0.324432	-0.328898	-0.539592	-1.1723	-0.309675	-0.661788
HORVU.MOREX.r2.7HG0613240.1	1.50343	1.43802	1.80298	-0.598741	-0.430303	-0.193934	-0.452356	-0.286309	-0.385532	-1.10548	-0.228685	-1.0631
HORVU.MOREX.r2.6HG0457670.1	1.94012	1.21803	1.63169	-0.801728	-0.337458	-0.24387	-0.406163	-0.297413	-0.509244	-0.58849	-0.551731	-1.05373
HORVU.MOREX.r2.7HG0601670.1	1.79499	1.22421	1.70607	-0.709593	-0.57446	-0.0531023	-0.254518	-0.157236	-0.850423	-0.760032	-0.359623	-1.00628
HORVU.MOREX.r2.1HG0020640.1	1.66819	1.48357	1.46232	-0.751222	-0.383876	-0.182694	-0.0481385	-0.0464004	-0.279331	-1.02522	-0.632772	-1.26442
HORVU.MOREX.r2.2HG0100910.1	1.81198	1.27887	1.62412	-0.757919	-0.388383	-0.262595	-0.201896	0.0113026	-0.478173	-1.07856	-0.806702	-0.752054
HORVU.MOREX.r2.4HG0329900.1	1.65306	1.22166	1.5262	0.0428351	-0.526149	-0.435816	-0.152709	-0.00476908	-0.21377	-0.958639	-0.495577	-1.65633
HORVU.MOREX.r2.7HG0609070.1	1.48302	0.934326	1.93521	-0.412388	-0.395112	-0.362667	0.0532479	-0.075845	-0.238556	-1.0181	-0.314415	-1.58872
HORVU.MOREX.r2.2HG0109230.1	2.05446	0.529665	1.60599	-0.416488	-0.778042	0.253216	-0.412039	-0.00226709	-0.177839	-0.515016	-0.672966	-1.46867
HORVU.MOREX.r2.5HG0421930.1	1.57593	0.733889	1.61792	-0.511404	-0.581053	0.244074	0.0979389	-0.0124474	0.128138	-0.754107	-0.604739	-1.93414
HORVU.MOREX.r2.7HG0566730.1	2.07939	0.72082	1.17255	-0.0484243	0.149718	0.236098	-0.115316	-0.154816	-0.771656	-0.799807	-0.797304	-1.67125
HORVU.MOREX.r2.5HG0390370.1	2.16434	1.28474	0.73067	-0.205285	-0.27144	0.0387197	-0.0682213	-0.0806932	-0.292321	-0.77242	-1.01409	-1.51401
HORVU.MOREX.r2.5HG0446890.1	2.07098	1.16807	0.950894	-0.268611	-0.28067	-0.055561	-0.0711874	0.0148462	-0.160243	-0.670505	-1.05895	-1.63906
HORVU.MOREX.r2.3HG0256600.1	2.23439	0.765129	1.35344	-0.0546761	-0.115335	-0.664528	-0.220456	-0.219815	-0.219822	-0.587612	-0.956717	-1.31399
HORVU.MOREX.r2.4HG0344950.1	2.41808	0.753039	0.924757	-0.452742	-0.162832	-0.393055	-0.0469717	-0.226952	0.0711365	-1.22053	-0.378153	-1.28577
HORVU.MOREX.r2.5HG0425630.1	1.64546	1.0562	1.23188	-1.04078	-0.265226	0.498213	0.0655497	0.192424	-0.118078	-0.963418	-0.592538	-1.70969
HORVU.MOREX.r2.1HG0056950.1	1.90031	1.31776	1.06266	-0.825644	-0.307512	0.0322972	-0.236998	0.1314	0.0951341	-1.03179	-0.67258	-1.46504
HORVU.MOREX.r2.5HG0442600.1	2.001	0.959996	1.13281	-0.667207	-0.293473	-0.0392115	0.110452	-0.075312	0.106563	-0.960793	-0.538005	-1.73682
HORVU.MOREX.r2.5HG0422000.1	2.17999	1.28653	0.695309	-1.3439	-0.596314	-0.11384	0.106743	-0.0603645	-0.106338	-0.251467	-0.558045	-1.23831
HORVU.MOREX.r2.7HG0544560.1	2.11691	1.47259	0.647534	-0.980268	-0.624444	0.088796	0.0129612	-0.211621	0.0815861	-0.642007	-0.678055	-1.28398
HORVU.MOREX.r2.2HG0120560.1	2.38072	0.875981	0.627173	-1.16378	-0.170635	0.159013	-0.105013	0.14615	-0.151742	-0.442629	-0.770336	-1.3849
HORVU.MOREX.r2.6HG0485900.1	2.20752	1.239	0.57685	-0.941245	-0.234525	-0.14366	0.272679	0.311454	-0.517501	-0.827387	-0.593646	-1.34954
HORVU.MOREX.r2.3HG0253280.1	2.22373	1.13648	1.00998	-0.717945	-0.29692	-0.363436	-0.121264	-0.565588	0.291604	-0.462117	-0.847746	-1.28679
HORVU.MOREX.r2.1HG0015410.1	1.97528	1.31283	1.15828	-1.14315	0.0478223	-0.373781	-0.570551	-0.144732	0.0382562	-0.363358	-0.630394	-1.30651
HORVU.MOREX.r2.6HG0513890.1	2.02764	1.40375	1.04902	-1.18585	-0.280382	-0.185259	-0.214106	-0.275026	0.12894	-0.694049	-0.659286	-1.11539
HORVU.MOREX.r2.3HG0212000.1	2.21093	1.23929	1.03763	-0.750441	-0.00905538	-0.425168	-0.115879	-0.138243	-0.269041	-0.753299	-0.892829	-1.1339
HORVU.MOREX.r2.5HG0392510.1	2.16306	1.22574	1.16404	-1.26364	-0.149994	-0.553408	-0.200913	-0.284422	-0.182499	-0.315362	-0.803009	-0.799589
HORVU.MOREX.r2.5HG0425150.1	2.42597	1.1212	0.954775	-0.996245	-0.394951	-0.473845	-0.273862	-0.166742	-0.262924	-0.491275	-0.476237	-0.96586
HORVU.MOREX.r2.3HG0256220.1	2.24961	0.773237	1.28385	-1.1176	0.150548	-0.518544	-0.176551	-0.196245	0.0454005	-0.758816	-0.864116	-0.870779
HORVU.MOREX.r2.6HG0459670.1	2.33	0.742788	1.156	-1.3109	0.192679	-0.332112	-0.0461221	-0.307535	-0.224704	-0.591356	-0.689823	-0.91891
HORVU.MOREX.r2.1HG0001030.1	1.77146	1.15879	1.39836	-1.01016	0.0146426	-0.259764	-0.0107618	-0.0140459	0.0242939	-0.74287	-0.842083	-1.48787
HORVU.MOREX.r2.3HG0225050.1	1.80723	1.22494	1.02553	-1.34226	0.0587758	-0.416747	0.386444	0.196764	-0.0339728	-0.850175	-0.7314	-1.32513
HORVU.MOREX.r2.6HG0478760.1	1.90133	1.48329	0.965404	-1.21206	-0.065517	-0.598843	0.179745	-0.0887383	-0.0373489	-0.574109	-0.709933	-1.24323
HORVU.MOREX.r2.5HG0416160.1	1.78616	1.13816	1.31666	-1.34586	-1.05115	-0.0277953	-0.0788875	-0.000931028	0.114554	-0.585212	-0.0409167	-1.22478
HORVU.MOREX.r2.4HG0329720.1	2.2762	0.98681	1.04048	-1.35952	-0.51091	-0.10276	-0.438613	-0.176571	-0.121484	-0.486944	-0.026641	-1.08005
HORVU.MOREX.r2.6HG0457760.1	2.17161	1.37627	0.900823	-1.32049	-0.328922	-0.222959	-0.286817	-0.438282	-0.20888	-0.495034	-0.0963141	-1.05101
HORVU.MOREX.r2.1HG0021590.1	1.54517	1.56791	1.34338	-1.40213	-0.226808	-0.297677	0.0568515	-0.121881	-0.0737509	-0.769448	-0.415219	-1.2064
HORVU.MOREX.r2.5HG0439580.1	1.7271	1.44478	1.45584	-1.28644	-0.241477	-0.275191	-0.10871	-0.18012	-0.229954	-0.794112	-0.481148	-1.03056
HORVU.MOREX.r2.5HG0446070.1	1.53113	1.46782	1.6083	-1.19198	-0.225363	-0.244906	-0.0516077	-0.191803	-0.222695	-0.948427	-0.431184	-1.09929
HORVU.MOREX.r2.1HG0049170.1	1.63664	1.29995	1.4645	-1.35227	-0.116144	0.0111155	0.194622	-0.0848015	-0.384002	-0.963269	-0.668302	-1.03803
HORVU.MOREX.r2.4HG0281200.1	1.41974	1.54833	1.46683	-1.40167	-0.0246273	-0.130391	0.17291	-0.130077	-0.449118	-0.992057	-0.489488	-0.990375
HORVU.MOREX.r2.2HG0098010.1	1.59344	1.60714	1.23185	-1.32126	-0.273968	-0.179599	0.18168	0.104704	-0.438411	-0.701019	-0.626827	-1.17772
HORVU.MOREX.r2.3HG0270280.1	1.72767	1.41298	1.30597	-1.44019	-0.074698	-0.280985	0.03727	-0.0320147	-0.417892	-0.712406	-0.37175	-1.15396
HORVU.MOREX.r2.5HG0427920.1	1.72562	1.1952	1.16502	-1.17355	-0.0233727	-0.0443367	0.589179	-0.278698	-0.139172	-1.03469	-0.555044	-1.42616
HORVU.MOREX.r2.6HG0501060.1	1.63024	1.61905	1.00566	-1.31052	-0.325597	0.244194	0.273689	-0.102425	-0.302239	-1.1378	-0.591706	-1.00254
HORVU.MOREX.r2.2HG0158620.1	1.62696	1.54075	1.11741	-1.30388	-0.139189	-0.488358	-0.0863806	-0.461008	0.421604	-0.615836	-0.216062	-1.39601
HORVU.MOREX.r2.7HG0622480.1	1.65235	1.46682	1.10044	-1.57858	0.0613865	-0.484779	-0.121746	-0.365247	0.304899	-0.911998	-0.0757796	-1.04778
HORVU.MOREX.r2.6HG0525150.1	2.12192	1.3343	0.695728	-1.0653	0.0633709	-0.225417	-0.00326338	-0.179469	-0.173202	-1.08149	-0.149576	-1.33759
HORVU.MOREX.r2.7HG0552550.1	2.1708	1.43372	0.773928	-0.961769	-0.119426	-0.306685	-0.144755	-0.418671	0.0518675	-0.914056	-0.369652	-1.1953
HORVU.MOREX.r2.7HG0599030.1	1.87728	1.43988	1.10581	-0.991973	0.135712	-0.227541	-0.261914	-0.000934664	-0.178907	-1.13799	-0.577888	-1.18153
HORVU.MOREX.r2.3HG0272130.1	1.86359	1.23029	1.12203	-1.32433	0.0561142	-0.451753	-0.169011	0.0777378	0.225503	-1.03229	-0.371314	-1.22656
HORVU.MOREX.r2.7HG0605960.1	2.03156	1.25973	0.978417	-1.19378	0.0953646	-0.286521	-0.404868	-0.0409635	0.0242081	-0.749356	-0.301912	-1.41187
HORVU.MOREX.r2.4HG0348770.1	2.41575	1.10234	0.577029	-1.03614	0.035317	-0.77137	0.252993	-0.327173	0.0358696	-0.622867	-0.881758	-0.779987
HORVU.MOREX.r2.4HG0346970.1	2.3171	1.33433	0.635479	-0.992535	0.0747168	-0.485485	-0.139869	-0.388853	0.0513026	-0.568321	-0.786492	-1.05138
HORVU.MOREX.r2.6HG0515910.1	2.30338	1.33166	0.604058	-1.09169	-0.133483	-0.353144	-0.072089	-0.305882	-0.0433878	-0.224672	-1.1509	-0.863846
HORVU.MOREX.r2.5HG0426540.1	2.48679	0.820915	0.877453	-0.904738	-0.640668	0.0731015	-0.281786	-0.32374	0.186101	-0.518052	-1.08065	-0.694734
HORVU.MOREX.r2.5HG0389420.1	2.57066	1.14413	0.260821	-0.911806	-0.311122	-0.330923	-0.0247657	-0.299132	0.130155	-0.521967	-0.586431	-1.11962
HORVU.MOREX.r2.5HG0425740.1	2.75744	0.837228	0.534642	-0.709142	-0.454307	-0.181838	-0.403327	-0.188213	-0.145575	-0.512735	-0.702304	-0.831862
HORVU.MOREX.r2.7HG0593620.1	1.94696	1.92949	0.509222	-0.869471	-0.576339	-0.330943	0.0116963	-0.15408	-0.0978525	-0.661068	-1.07854	-0.629076
HORVU.MOREX.r2.4HG0292650.1	1.95475	1.88182	0.61215	-1.22897	-0.501004	-0.345163	-0.0683138	-0.190813	-0.405415	-0.725272	-0.202869	-0.78091
HORVU.MOREX.r2.6HG0526780.1	1.98759	1.68945	0.76966	-1.46888	-0.315172	-0.315531	-0.107057	-0.230344	-0.29861	-0.430826	-0.43091	-0.849357
HORVU.MOREX.r2.7HG0604070.1	2.07737	1.62818	0.805791	-1.24012	-0.30077	-0.445508	-0.125241	-0.231548	-0.318992	-0.58184	-0.283837	-0.983492
HORVU.MOREX.r2.3HG0195810.1	2.20197	1.37963	0.806321	-1.3595	-0.444404	-0.0196328	-0.126755	-0.0134008	-0.434824	-0.547815	-0.66078	-0.7808
HORVU.MOREX.r2.4HG0289270.1	2.11172	1.59341	0.593815	-1.29041	-0.21561	-0.122872	0.0729223	-0.288113	-0.118721	-0.757148	-0.79068	-0.788321
HORVU.MOREX.r2.4HG0286370.1	2.57429	0.852834	0.610714	-1.28444	-0.517275	0.0720008	-0.0562018	-0.131272	-0.240361	-0.845979	-0.413644	-0.620665
HORVU.MOREX.r2.1HG0012780.1	2.21446	0.878304	1.22097	-1.27157	-0.312149	-0.272505	0.121073	0.145154	-0.489455	-0.963089	-0.767117	-0.504078
HORVU.MOREX.r2.5HG0447660.1	2.46861	0.942457	0.888666	-1.19927	-0.297587	-0.534332	-0.201344	0.0759779	-0.373154	-0.933426	-0.485102	-0.351494
HORVU.MOREX.r2.2HG0113090.1	2.12094	0.965348	1.5313	-1.23456	-0.400319	-0.457335	-0.111167	-0.354477	-0.566438	-0.204398	-0.648934	-0.639958
HORVU.MOREX.r2.5HG0381440.1	2.25902	1.02533	1.15409	-1.26777	-0.284611	-0.216802	0.0719151	-0.23045	-0.581841	-0.394732	-0.610637	-0.923512
HORVU.MOREX.r2.3HG0224150.1	1.90272	1.11707	1.52439	-1.26207	-0.210796	-0.188538	0.219651	-0.283117	-0.797489	-0.685038	-0.604768	-0.73201
HORVU.MOREX.r2.5HG0406190.1	2.01323	1.27304	1.27621	-1.36452	-0.496997	-0.160018	0.15333	-0.536714	-0.603827	-0.543104	-0.303822	-0.706812
HORVU.MOREX.r2.6HG0475490.1	2.0249	1.24274	1.34143	-1.33493	-0.216597	-0.393779	-0.449661	-0.255207	-0.0093663	-0.696708	-0.495355	-0.757459
HORVU.MOREX.r2.7HG0542740.1	1.83475	1.37584	1.33742	-1.43786	-0.177914	-0.279746	-0.325938	-0.302378	-0.0827817	-0.760085	-0.206768	-0.974531
HORVU.MOREX.r2.7HG0569690.1	1.88001	1.65024	1.22031	-1.26578	-0.276534	-0.39389	-0.34817	-0.461745	-0.327115	-0.653509	-0.396443	-0.627382
HORVU.MOREX.r2.2HG0143210.1	1.86317	1.35546	1.37637	-1.48107	-0.114785	-0.288747	-0.21149	-0.35279	-0.261422	-0.411437	-0.65091	-0.822357
HORVU.MOREX.r2.2HG0158990.1	1.98497	1.37571	1.21916	-1.4031	-0.0202644	-0.332432	-0.199373	-0.614256	-0.194097	-0.606118	-0.451894	-0.758301
HORVU.MOREX.r2.7HG0569680.1	2.00611	1.23404	1.32249	-1.27159	-0.0919212	-0.0869595	-0.128204	-0.243664	-0.41303	-0.844056	-0.818792	-0.664423
HORVU.MOREX.r2.3HG0195960.1	2.11587	1.42769	0.993341	-1.32806	-0.0983959	-0.328393	-0.0844972	-0.333351	-0.396415	-0.805152	-0.488459	-0.674188
HORVU.MOREX.r2.5HG0414590.1	2.12949	1.26451	0.959281	-1.33347	-0.135681	-0.116276	0.00569619	-0.000300008	-0.440465	-0.963249	-0.489491	-0.880046
HORVU.MOREX.r2.5HG0416440.1	0.39273	2.18294	1.07423	-1.465	0.670609	-0.781952	0.258861	-0.0504307	-0.353508	-1.04101	-0.290177	-0.59729
HORVU.MOREX.r2.4HG0289150.1	0.719911	1.17973	1.43915	-1.96369	0.541331	-0.460965	0.376267	0.265386	-0.459801	-1.49049	-0.0465948	-0.100238
HORVU.MOREX.r2.5HG0398960.1	0.364556	1.55787	1.19144	-1.81636	0.873001	-0.0423943	0.32877	0.00757342	-0.367481	-1.60747	-0.172079	-0.317434
HORVU.MOREX.r2.2HG0089210.1	0.230621	1.27644	1.99215	-1.76472	0.381516	-0.535847	0.278508	0.481143	-0.351711	-0.480109	-0.782907	-0.72508
HORVU.MOREX.r2.6HG0502990.1	0.561985	1.18416	1.39622	-2.17049	0.516349	-0.457528	0.479016	0.598728	-0.152165	-0.336243	-1.0436	-0.576441
HORVU.MOREX.r2.4HG0316460.1	0.597697	1.64177	1.70263	-1.84997	0.184732	-0.183008	0.115067	0.165067	-0.591186	-0.85434	-0.403154	-0.525308
HORVU.MOREX.r2.3HG0238620.1	0.934091	1.60313	1.47228	-1.95903	0.0587916	-0.254837	0.288663	0.0135209	-0.118293	-0.706293	-0.67448	-0.657544
HORVU.MOREX.r2.7HG0586970.1	1.00742	1.44463	1.42943	-1.86838	0.275632	-0.0553858	0.229789	0.274295	-0.397182	-1.10166	-0.715372	-0.523212
HORVU.MOREX.r2.1HG0032620.1	0.714879	1.08662	1.74766	-2.07059	0.284796	-0.347233	0.172732	0.433861	-0.252245	-0.98219	-0.716447	-0.0718385
HORVU.MOREX.r2.6HG0450550.1	0.685282	1.57256	1.47643	-1.69166	0.368977	-0.541546	0.260203	0.4511	-0.17319	-1.27305	-0.668521	-0.466584
HORVU.MOREX.r2.2HG0113920.1	0.429251	1.63755	1.35986	-2.35151	0.379726	-0.265362	-0.472418	0.121309	-0.0510821	-0.347128	-0.423624	-0.0165711
HORVU.MOREX.r2.3HG0236220.1	0.406805	1.78838	1.45688	-1.87638	0.617223	-0.525466	-0.0269318	0.287653	-0.469949	-0.650879	-0.727799	-0.279545
HORVU.MOREX.r2.1HG0011520.1	0.800861	1.13407	2.05657	-1.90236	0.0527418	-0.493099	-0.054923	-0.143028	-0.386848	-0.839665	-0.305542	0.0812175
HORVU.MOREX.r2.3HG0208390.1	0.56812	1.39986	1.85001	-2.15564	0.122181	-0.290201	-0.3557	-0.226503	-0.172529	-0.551048	0.00598188	-0.194538
HORVU.MOREX.r2.3HG0252630.1	0.316067	1.55471	1.77234	-1.97234	-0.141761	-0.790124	0.0596574	0.356025	-0.477958	-0.651301	0.0969177	-0.122239
HORVU.MOREX.r2.4HG0289290.1	0.543758	1.23388	1.71205	-2.33902	-0.076707	-0.421322	0.188096	0.030451	-0.579566	-0.419975	-0.0763713	0.204727
HORVU.MOREX.r2.3HG0225490.1	1.78096	0.867248	0.907943	-1.87848	0.352797	-0.34685	0.422065	-0.0387097	-0.462505	-1.15165	0.346247	-0.79906
HORVU.MOREX.r2.5HG0382350.1	1.91113	0.835654	1.00225	-1.70119	0.15282	-0.0389231	-0.0200506	-0.0394802	-0.227883	-1.31347	0.347854	-0.908707
HORVU.MOREX.r2.2HG0084290.1	1.53158	1.1269	1.27504	-1.43657	0.393349	-0.223485	0.00800971	0.24307	-0.492957	-1.41788	0.0755317	-1.08259
HORVU.MOREX.r2.5HG0381450.1	1.39112	1.02461	1.47632	-1.32078	0.453637	-0.597539	0.221861	0.268834	-0.521631	-1.50862	0.0380211	-0.925839
HORVU.MOREX.r2.3HG0212110.1	1.77452	1.44971	1.00076	-1.39471	-0.177169	-0.314107	-0.194115	0.517491	-0.505629	-1.20356	-0.153599	-0.799587
HORVU.MOREX.r2.1HG0020630.1	1.65143	1.57499	1.06706	-1.19513	0.0283255	-0.498006	0.121597	0.167512	-0.480093	-0.967819	-0.149227	-1.32065
HORVU.MOREX.r2.2HG0152100.1	1.70261	1.49724	1.09118	-1.52804	0.102306	-0.339391	0.0584406	0.123963	-0.560632	-0.947288	-0.241585	-0.95881
HORVU.MOREX.r2.3HG0210410.1	1.50274	0.917856	1.43936	-1.67027	0.0642426	-1.04721	0.147387	0.173743	0.071378	-0.412238	0.11557	-1.30255
HORVU.MOREX.r2.4HG0290820.1	1.07921	1.20672	1.62016	-1.83456	-0.0255837	-0.561568	0.418539	-0.373922	0.191862	-0.656009	0.0690246	-1.13387
HORVU.MOREX.r2.2HG0102020.1	0.859912	1.43088	1.63313	-1.63722	-0.176624	-0.0141638	0.0134136	0.522196	-0.214542	-1.23897	-0.210656	-0.967361
HORVU.MOREX.r2.5HG0407220.1	0.897901	1.62301	1.2799	-1.67889	0.0244256	0.120678	-0.146485	0.436046	-0.365349	-1.20813	0.1408	-1.12391
HORVU.MOREX.r2.2HG0166340.1	0.869167	1.54155	1.56005	-1.51083	0.0242242	-0.574213	-0.286748	0.292946	0.242755	-1.08284	0.111223	-1.18728
HORVU.MOREX.r2.2HG0093330.1	1.11385	1.4826	1.55551	-1.84529	-0.105803	-0.22231	-0.283164	0.0269899	0.176185	-0.671323	-0.189245	-1.03801
HORVU.MOREX.r2.6HG0458390.1	1.09086	1.15335	1.68808	-1.81914	0.174887	-0.146692	-0.492089	0.348459	0.137609	-0.916093	-0.219844	-0.999381
HORVU.MOREX.r2.7HG0541940.1	0.614276	1.12952	1.72171	-2.11691	0.2188	0.0319347	0.194788	0.471524	-0.342187	-0.747183	-0.252788	-0.923486
HORVU.MOREX.r2.5HG0385560.1	1.01177	0.9902	1.47534	-2.02482	0.202044	0.137021	0.0788992	0.299036	0.215256	-0.931016	-0.181767	-1.27196
HORVU.MOREX.r2.5HG0432230.1	1.03941	1.0239	1.4468	-2.07266	0.170103	0.125336	0.200672	0.299385	-0.0974411	-0.97656	0.000544134	-1.15949
HORVU.MOREX.r2.2HG0091040.1	0.895835	1.23888	1.45063	-2.01126	0.0109323	-0.0935412	0.512804	0.30305	0.100351	-0.8299	-0.467963	-1.10982
HORVU.MOREX.r2.6HG0516470.1	0.886877	0.965274	1.64968	-2.01159	0.00344827	-0.0176608	0.485346	0.425202	-0.17723	-0.958377	-0.198448	-1.05253
HORVU.MOREX.r2.1HG0011910.1	0.964596	1.54533	1.21402	-1.91255	0.215612	0.0967452	0.0606832	0.205052	0.0461722	-1.06064	-0.254053	-1.12098
HORVU.MOREX.r2.5HG0438080.1	1.24216	1.51556	1.11018	-1.97742	0.0566458	-0.00219402	0.20237	-0.0420866	0.0827072	-1.0006	-0.234107	-0.953218
HORVU.MOREX.r2.6HG0488970.1	1.30084	1.27406	1.08421	-2.08962	0.392878	-0.032243	0.0112954	0.0562959	-0.0249067	-0.869734	0.00454063	-1.10761
HORVU.MOREX.r2.1HG0034390.1	1.21401	1.39635	1.33541	-1.9464	0.107703	-0.314917	0.096604	0.0739275	0.027129	-0.950319	-0.053432	-0.986069
HORVU.MOREX.r2.7HG0569890.1	1.08948	1.41038	1.40754	-2.14306	0.130807	-0.159215	-0.0335262	-0.00779763	-0.0789715	-0.775926	-0.0695128	-0.770204
HORVU.MOREX.r2.6HG0449710.1	1.19315	1.43571	1.41774	-1.80595	0.100604	-0.0119878	-0.0905315	0.133718	-0.146764	-0.962074	-0.151251	-1.11236
HORVU.MOREX.r2.6HG0452850.1	1.37611	1.2559	1.41169	-1.78087	0.0578522	-0.0311237	0.0567587	0.11231	-0.119929	-1.04664	-0.19881	-1.09324
HORVU.MOREX.r2.1HG0003480.1	1.21077	1.32762	1.26432	-2.14569	0.0325169	0.0425302	0.103214	0.215125	-0.182367	-0.669268	-0.206001	-0.992768
HORVU.MOREX.r2.7HG0595040.1	1.33927	1.43103	1.1212	-2.03751	-0.0225448	0.0522617	0.00178394	0.148814	-0.0935108	-0.65388	-0.163786	-1.12313
HORVU.MOREX.r2.1HG0056240.1	1.22407	1.51656	1.46033	-1.83136	-0.21809	-0.191132	0.0805743	0.0708603	-0.143121	-0.74485	-0.227551	-0.996288
HORVU.MOREX.r2.1HG0070950.1	1.31524	1.37301	1.41602	-1.91053	-0.397328	0.0143978	-0.0509705	0.152457	-0.0852165	-0.736254	-0.0973208	-0.993499
HORVU.MOREX.r2.5HG0423990.1	1.14681	1.41755	1.40598	-1.92831	-0.100082	-0.227573	0.344725	0.250823	-0.513957	-0.93661	-0.093526	-0.765831
HORVU.MOREX.r2.1HG0013870.1	1.29967	1.39389	1.50715	-1.81469	-0.0347893	-0.337882	-0.246248	0.318598	-0.561249	-0.698725	0.024012	-0.849726
HORVU.MOREX.r2.2HG0158640.1	1.34607	1.35789	1.36163	-1.89117	-0.22584	0.147874	-0.208196	0.325852	-0.424437	-0.990262	-0.0749355	-0.724476
HORVU.MOREX.r2.7HG0535850.1	1.50459	1.54541	1.51859	-1.28736	0.0637653	-0.506924	-0.108058	-0.202277	-0.703034	-1.04317	-0.693278	-0.0882538
HORVU.MOREX.r2.3HG0265740.1	1.35977	1.29278	1.83897	-1.53819	0.0123974	-0.228814	-0.134144	-0.281561	-0.826669	-0.714444	-0.595029	-0.185067
HORVU.MOREX.r2.6HG0452860.1	1.11799	1.61146	1.77	-1.49707	0.0308786	-0.436788	-0.2159	-0.242983	-0.827007	-0.735166	-0.501995	-0.0734066
HORVU.MOREX.r2.2HG0107970.1	1.6449	1.13191	1.64724	-1.73968	-0.028684	-0.301558	-0.104273	-0.116938	-0.527876	-0.520548	-0.640322	-0.444167
HORVU.MOREX.r2.3HG0214300.1	1.74091	1.25855	1.45186	-1.55556	-0.00633545	-0.380836	0.186033	-0.199761	-0.511829	-0.868166	-0.536139	-0.578725
HORVU.MOREX.r2.6HG0494280.1	1.65913	1.59814	1.16038	-1.59126	0.0595115	0.0218373	-0.195971	-0.194089	-0.495588	-0.813948	-0.823866	-0.384275
HORVU.MOREX.r2.7HG0601900.1	1.43479	1.68415	1.35215	-1.66175	-0.203214	-0.140363	0.0469137	-0.171884	-0.630142	-0.742842	-0.535341	-0.432472
HORVU.MOREX.r2.3HG0201520.1	1.72705	1.26777	1.31114	-1.81526	-0.652176	-0.0701648	-0.129723	-0.0101133	-0.378037	-0.847268	-0.258851	-0.144372
HORVU.MOREX.r2.4HG0317500.1	1.66275	1.63273	1.28493	-1.50405	-0.28197	-0.29611	-0.119777	-0.26565	-0.369004	-0.967077	-0.263835	-0.51295
HORVU.MOREX.r2.7HG0564410.1	1.66073	1.44026	1.33756	-1.49405	-0.318388	0.0984134	-0.186621	-0.32108	-0.463994	-1.2116	-0.0866533	-0.454582
HORVU.MOREX.r2.1HG0027100.1	1.48678	1.07368	1.45074	-1.90676	-0.124055	0.27282	-0.542901	0.388454	-0.464716	-0.913152	-0.520499	-0.200388
HORVU.MOREX.r2.3HG0252960.1	1.58087	1.33299	1.26315	-1.88382	-0.198346	-0.218187	-0.565865	0.068651	-0.250675	-0.806894	-0.609319	0.287449
HORVU.MOREX.r2.3HG0248430.1	1.49229	1.06498	1.00783	-2.20566	0.523736	-0.300423	0.386968	0.084228	-0.16507	-0.658532	-0.517589	-0.712752
HORVU.MOREX.r2.5HG0415620.1	1.29569	1.12868	1.3207	-2.10038	0.550133	-0.414721	0.253823	0.0549905	-0.110844	-0.513842	-0.754982	-0.70925
HORVU.MOREX.r2.3HG0191280.1	1.3215	1.14908	1.43734	-1.80826	0.627324	-0.172264	0.193041	-0.0228426	-0.681353	-1.00108	-0.269534	-0.772953
HORVU.MOREX.r2.6HG0462010.1	1.32743	1.1492	1.50958	-1.68897	0.483005	-0.0255661	0.399253	-0.235081	-0.490069	-1.09231	-0.594737	-0.74174
HORVU.MOREX.r2.4HG0308160.1	1.08667	1.45212	1.2791	-1.86809	0.300695	-0.40552	0.450777	-0.112378	-0.0697481	-1.25868	-0.709697	-0.145245
HORVU.MOREX.r2.7HG0552280.1	1.03808	1.00358	1.56421	-2.07292	0.272221	-0.130335	0.551997	-0.0240291	-0.0952305	-1.02509	-0.795561	-0.28692
HORVU.MOREX.r2.3HG0210420.1	1.216	1.30865	1.51131	-1.7157	0.223381	-0.341312	0.234059	0.204484	-0.389448	-0.843664	-1.18543	-0.222323
HORVU.MOREX.r2.5HG0402200.1	1.71057	0.977071	1.51104	-1.54587	0.254106	-0.481746	-0.0017078	0.0330628	-0.0278883	-0.986379	-0.980715	-0.461546
HORVU.MOREX.r2.5HG0397610.1	1.19625	0.885552	1.48737	-2.007	0.619723	-0.0237087	-0.129161	-0.0606641	-0.340611	-1.41427	-0.123329	-0.0901478
HORVU.MOREX.r2.2HG0170730.1	1.52999	0.989179	1.48362	-1.87538	0.638484	-0.15883	-0.350634	-0.162515	-0.328211	-0.879822	-0.673182	-0.212706
HORVU.MOREX.r2.5HG0397600.1	1.26282	0.97802	1.79071	-1.776	0.597301	-0.21722	-0.147694	-0.323986	-0.215002	-1.04747	-0.389554	-0.511924
HORVU.MOREX.r2.7HG0537230.1	1.11528	1.19932	1.65955	-2.0651	0.217689	-0.292838	-0.092597	0.0601249	-0.651838	-0.820548	-0.191013	-0.138032
HORVU.MOREX.r2.7HG0560200.1	1.35082	1.33208	1.44394	-1.93893	0.0995718	-0.243949	0.117923	0.0287838	-0.878776	-0.638521	-0.517973	-0.154974
HORVU.MOREX.r2.5HG0374760.1	1.52648	0.857513	1.33119	-2.18489	0.296566	-0.607948	0.0754343	0.134151	-0.467785	-0.722427	-0.382152	0.143864
HORVU.MOREX.r2.6HG0457260.1	1.68295	0.838425	1.32935	-2.17962	0.137719	-0.224328	-0.168644	0.239056	-0.315333	-0.695094	-0.293463	-0.351019
HORVU.MOREX.r2.6HG0458040.1	1.65499	0.960441	1.31638	-2.07543	0.0141366	-0.410272	-0.0327881	0.237848	-0.299862	-0.942278	-0.162767	-0.260401
HORVU.MOREX.r2.1HG0018980.1	1.4455	1.43086	1.51111	-1.40181	-0.449714	-0.295588	-0.00803698	0.440215	-0.163168	-0.825345	-0.789946	-0.894072
HORVU.MOREX.r2.2HG0102310.1	1.20836	1.57636	1.34441	-1.6669	-0.0565509	-0.144791	0.0922802	0.392407	-0.262037	-0.620871	-0.715285	-1.14739
HORVU.MOREX.r2.7HG0591220.1	1.15515	1.2066	1.59364	-1.85933	-0.271258	0.0558838	0.0771069	0.407356	0.00781472	-0.986256	-0.570598	-0.816101
HORVU.MOREX.r2.2HG0098510.1	1.27998	1.3625	1.46118	-1.61803	-0.216767	-0.185833	0.195319	0.203619	0.0606279	-0.940306	-0.343127	-1.25916
HORVU.MOREX.r2.3HG0202540.1	1.30566	1.29974	1.48108	-1.6413	-0.138159	0.157161	0.124088	0.293419	-0.280252	-1.104	-0.470634	-1.02681
HORVU.MOREX.r2.5HG0406360.1	1.48599	1.26842	1.23703	-1.61419	-0.32021	0.107557	0.33671	0.274871	-0.0585602	-1.10356	-0.475232	-1.13884
HORVU.MOREX.r2.2HG0104930.1	1.49669	1.3293	1.53039	-1.82434	-0.228582	-0.140967	-0.124892	-0.111935	-0.347494	-0.707448	-0.1022	-0.768533
HORVU.MOREX.r2.UnG0625470.1	1.36895	1.45614	1.5971	-1.72148	-0.388053	-0.0826793	0.0392844	-0.154478	-0.399441	-0.831972	-0.259136	-0.624249
HORVU.MOREX.r2.1HG0005360.1	1.44631	1.72168	1.34253	-1.52262	-0.267716	-0.305729	-0.0224497	-0.0889402	-0.32316	-0.795955	-0.267305	-0.916649
HORVU.MOREX.r2.4HG0280870.1	1.45723	1.59841	1.46357	-1.43732	-0.234303	-0.364403	0.0952845	-0.0669064	-0.321378	-0.936314	-0.356476	-0.897402
HORVU.MOREX.r2.5HG0363580.1	1.47893	1.6627	1.38027	-1.54177	-0.419509	-0.271817	0.0566833	-0.0577844	-0.423471	-0.885188	-0.305876	-0.673168
HORVU.MOREX.r2.5HG0410910.1	1.61125	1.51535	1.33598	-1.48373	-0.273088	-0.220501	0.111163	-0.0341883	-0.477287	-1.04316	-0.269995	-0.771794
HORVU.MOREX.r2.3HG0189650.1	1.33581	1.44332	1.57938	-1.30918	-0.467893	0.00481064	-0.211717	0.223822	-0.435311	-1.33625	-0.030464	-0.796329
HORVU.MOREX.r2.5HG0387000.1	1.46247	1.44866	1.69712	-1.13769	-0.325345	-0.248043	-0.0550013	-0.0497644	-0.270223	-1.13219	-0.477953	-0.912041
HORVU.MOREX.r2.5HG0431800.1	1.15399	1.40865	1.78747	-1.31229	-0.147876	-0.0967476	-0.0405643	0.0120349	-0.127575	-1.2095	-0.370531	-1.05706
HORVU.MOREX.r2.2HG0162180.1	0.884901	1.61047	1.79916	-1.51744	-0.0671775	-0.246307	0.142479	-0.184072	-0.0777659	-0.758096	-0.542378	-1.04377
HORVU.MOREX.r2.7HG0543950.1	0.726088	1.95799	1.49163	-1.55509	-0.189388	-0.106864	0.0715422	0.188418	-0.298166	-0.830675	-0.540964	-0.914519
HORVU.MOREX.r2.7HG0549490.1	0.926892	1.72958	1.42408	-1.52341	0.0171597	-0.00449759	0.270293	0.0672376	-0.215526	-0.830763	-0.573893	-1.28715
HORVU.MOREX.r2.1HG0052970.1	0.668497	1.55592	1.77571	-1.77701	-0.404738	-0.153991	0.0519335	0.337185	-0.0787153	-0.77732	-0.290516	-0.906954
HORVU.MOREX.r2.3HG0261490.1	0.938669	1.53636	1.85708	-1.53156	-0.245481	-0.371592	-0.0660219	0.195347	-0.234769	-0.732632	-0.336337	-1.00906
HORVU.MOREX.r2.1HG0059890.1	0.802208	1.61666	1.89299	-1.34263	-0.385575	-0.364168	0.289828	0.235353	-0.512682	-0.82285	-0.74566	-0.663467
HORVU.MOREX.r2.3HG0275620.1	1.10221	1.4068	1.85257	-1.575	-0.237103	-0.342544	0.0315475	0.121493	-0.154786	-0.920528	-0.703951	-0.580704
HORVU.MOREX.r2.1HG0004050.1	1.25238	1.96522	1.2075	-1.58403	0.0178443	-0.381633	-0.112062	-0.251848	-0.255312	-0.810051	-0.2897	-0.7583
HORVU.MOREX.r2.7HG0607220.1	1.20833	1.77239	1.28763	-1.69578	-0.202759	-0.0898098	-0.00990152	0.031959	-0.252518	-0.857163	-0.205541	-0.98684
HORVU.MOREX.r2.2HG0159700.1	1.31643	1.55583	1.4008	-1.7908	-0.213309	-0.647426	-0.0198889	0.0835642	-0.103669	-0.542292	-0.0951728	-0.944071
HORVU.MOREX.r2.6HG0451890.1	0.820183	1.83673	1.53879	-1.80254	-0.181759	-0.61449	-0.080549	0.0650047	-0.21556	-0.70715	-0.053726	-0.604928
HORVU.MOREX.r2.7HG0534080.1	0.97199	1.72649	1.51669	-1.73919	0.00909148	-0.633153	-0.155655	0.143477	-0.152886	-0.805513	-0.0921468	-0.789191
HORVU.MOREX.r2.3HG0238630.1	0.744292	1.81968	1.46035	-1.57839	-0.176544	-0.311775	0.356476	0.0958218	-0.175409	-1.33784	-0.339664	-0.557004
HORVU.MOREX.r2.6HG0505400.1	0.753528	1.71375	1.60007	-1.61837	0.027246	-0.209997	0.226016	0.134765	-0.504371	-1.08377	-0.177951	-0.860921
HORVU.MOREX.r2.7HG0591290.1	0.686542	1.86077	1.69177	-1.50911	-0.0931543	-0.435902	0.0179527	0.0161495	-0.409211	-1.04365	-0.103977	-0.678181
HORVU.MOREX.r2.1HG0029420.1	1.08464	1.80007	1.26162	-1.27234	0.283167	-0.704305	-0.0115475	0.383681	-0.377129	-1.2905	-0.285577	-0.871784
HORVU.MOREX.r2.7HG0579580.1	1.18004	1.68634	1.34032	-1.33361	0.0665135	-0.293171	0.32276	0.19132	-0.4051	-1.14294	-0.500322	-1.11216
HORVU.MOREX.r2.5HG0382770.1	1.34964	1.96441	1.25496	-1.35092	-0.381168	-0.334757	0.181011	-0.200716	-0.768288	-0.493379	-0.682556	-0.538238
HORVU.MOREX.r2.6HG0487220.1	1.34255	2.14408	0.996979	-1.40868	-0.300031	-0.372268	0.0290457	-0.293878	-0.214495	-0.672913	-0.738704	-0.511683
HORVU.MOREX.r2.6HG0516020.1	1.024	2.12168	1.11904	-1.69386	-0.13826	-0.207156	0.0565772	-0.0864414	-0.414788	-0.512089	-0.72578	-0.54291
HORVU.MOREX.r2.6HG0525200.1	1.07425	2.10693	1.31177	-1.58284	-0.22821	-0.325437	-0.201343	-0.338524	-0.329526	-0.389044	-0.597958	-0.500073
HORVU.MOREX.r2.1HG0049160.1	1.23903	1.73424	1.55703	-1.53647	-0.581182	-0.0896305	0.0825743	-0.452914	-0.259224	-0.809072	-0.414939	-0.469454
HORVU.MOREX.r2.1HG0049770.1	1.10979	1.67065	1.62847	-1.58678	-0.446749	0.123382	0.0589502	-0.233703	-0.236473	-0.720296	-0.571408	-0.79584
HORVU.MOREX.r2.7HG0572710.1	1.16188	1.68025	1.51289	-1.56926	-0.478343	-0.266697	-0.0546	0.0391992	0.202439	-0.707499	-0.568068	-0.952195
HORVU.MOREX.r2.2HG0086160.1	1.28571	1.7081	1.35881	-1.70968	-0.576796	-0.0431408	0.0218818	-0.175473	0.0172595	-0.362733	-0.785581	-0.73835
HORVU.MOREX.r2.5HG0362690.1	1.50114	1.79204	1.23132	-1.63104	-0.380556	-0.264508	-0.11045	-0.287336	-0.109571	-0.447972	-0.630755	-0.662312
HORVU.MOREX.r2.3HG0207570.1	1.58602	1.69193	1.26762	-1.18575	0.0813987	-0.409027	-0.447146	0.165611	-0.509289	-0.366262	-0.769833	-1.10526
HORVU.MOREX.r2.7HG0620810.1	1.07973	2.03846	1.13812	-1.6475	0.151012	-0.307422	-0.166628	0.0553224	-0.42876	-0.357648	-0.75652	-0.798163
HORVU.MOREX.r2.6HG0495430.1	1.68061	1.46286	1.1668	-1.50284	0.0249961	-0.362264	0.02759	0.288644	-0.425674	-0.769887	-1.07859	-0.512258
HORVU.MOREX.r2.1HG0016570.1	1.3443	1.51586	1.55285	-1.56312	-0.0393684	-0.221634	-0.10691	0.1681	-0.527437	-0.434513	-1.01452	-0.673605
HORVU.MOREX.r2.6HG0456680.1	1.49497	1.57915	1.23304	-1.59465	0.105431	-0.0437691	-0.055066	-0.00803719	-0.513317	-0.44942	-1.18891	-0.559409
HORVU.MOREX.r2.4HG0281960.1	1.61578	1.59284	1.31774	-1.39351	0.295936	-0.416605	-0.347416	-0.290077	-0.199104	-0.502841	-0.926588	-0.746165
HORVU.MOREX.r2.5HG0354200.1	1.59997	1.78593	0.945411	-1.67574	0.160228	-0.213585	-0.211959	-0.23671	-0.486073	-0.359324	-0.932821	-0.375329
HORVU.MOREX.r2.5HG0421520.1	1.44182	1.79604	1.29487	-1.31268	0.172076	-0.461158	-0.483642	-0.236645	-0.296464	-0.802559	-0.101128	-1.01053
HORVU.MOREX.r2.7HG0613920.1	1.46713	1.88567	1.01188	-1.63418	0.192055	-0.19061	-0.506563	-0.172634	-0.324758	-0.629898	-0.291578	-0.806518
HORVU.MOREX.r2.4HG0331800.1	1.47864	1.62659	1.15266	-1.66637	-0.0742648	-0.0665286	-0.405184	0.477375	-0.41826	-0.7787	-0.659312	-0.666644
HORVU.MOREX.r2.6HG0511490.1	1.22788	1.87733	1.32532	-1.29102	-0.0170116	-0.0528459	-0.233379	0.155579	-0.385171	-1.043	-0.735676	-0.827988
HORVU.MOREX.r2.7HG0581260.1	1.32925	1.80752	1.1909	-1.3154	0.158559	-0.0835045	-0.293295	0.212986	-0.617378	-1.28464	-0.629876	-0.475129
HORVU.MOREX.r2.4HG0328410.1	0.984025	1.09548	0.179879	-2.06571	0.784349	-0.470371	0.550307	0.60814	0.550796	-1.46718	0.00325457	-0.75296
HORVU.MOREX.r2.4HG0349150.1	1.14014	1.66806	0.42005	-1.23077	0.924128	-0.948849	0.623273	-0.544517	0.468816	-1.2224	-0.309268	-0.988664
HORVU.MOREX.r2.2HG0103780.1	1.03675	2.22964	0.82788	-1.73626	-0.341494	-0.325992	-0.254602	-0.424887	-0.0901267	-0.4143	0.23532	-0.741941
HORVU.MOREX.r2.7HG0554560.1	1.46711	1.95197	0.497261	-1.58414	0.104621	-0.451088	0.0457894	-0.22844	-0.688437	-0.547075	0.450237	-1.01782
HORVU.MOREX.r2.7HG0543940.1	0.546199	1.8827	0.784429	-2.04009	-0.0203918	0.0391739	-0.0907037	0.521519	-0.773177	-1.01246	0.561774	-0.398981
HORVU.MOREX.r2.3HG0205630.1	0.827843	2.07278	1.08163	-1.3806	0.0326583	-0.162076	0.0396446	0.292876	-0.968729	-1.28975	-0.0776073	-0.468672
HORVU.MOREX.r2.6HG0468410.1	0.824682	2.10773	1.07889	-1.42579	-0.256204	0.233364	-0.248828	0.397651	-0.685051	-1.00555	-0.0988403	-0.922054
HORVU.MOREX.r2.4HG0334720.1	1.3054	1.42374	0.259917	-2.33199	0.497427	-0.191026	0.158568	0.619511	-0.233394	-0.56169	-0.828504	-0.117955
HORVU.MOREX.r2.6HG0477820.1	1.13456	2.06008	0.479918	-2.03502	0.251332	-0.55138	-0.247873	0.310101	-0.370449	-0.35805	-0.5371	-0.136125
HORVU.MOREX.r2.6HG0476720.1	1.30584	1.69079	-0.0934215	-1.90209	0.607315	0.0189285	0.74425	-0.159642	-0.585744	-0.802567	0.105049	-0.928709
HORVU.MOREX.r2.3HG0207790.1	1.74401	1.57953	0.621147	-1.82547	-0.327535	0.0237832	0.207126	0.0283647	-0.21264	-0.917597	-0.0843455	-0.836372
HORVU.MOREX.r2.4HG0327440.1	1.55346	1.52675	0.511748	-1.9528	0.00757216	0.013797	0.446714	0.305582	-0.152793	-0.961543	-0.429762	-0.86873
HORVU.MOREX.r2.2HG0137460.1	1.56203	1.8769	0.718383	-1.56583	0.0507159	-0.230841	-0.124703	-0.0796096	-0.0680597	-0.997796	-0.158111	-0.983076
HORVU.MOREX.r2.5HG0430310.1	1.56512	1.99712	0.175806	-1.47576	-0.0799	-0.194831	0.0415337	0.23999	0.0468708	-0.787624	-0.285075	-1.24325
HORVU.MOREX.r2.4HG0319320.1	1.31378	1.51244	0.609337	-1.50574	0.729315	-0.316969	0.558931	0.183	-0.290326	-1.1442	-0.269971	-1.37961
HORVU.MOREX.r2.1HG0063260.1	1.46369	1.49557	0.92854	-1.77206	0.378516	-0.014717	0.295775	0.110915	-0.309429	-0.707138	-0.809056	-1.0606
HORVU.MOREX.r2.5HG0434380.1	1.88814	1.43922	0.691091	-1.51553	0.192658	-0.0950467	0.326013	0.0800126	-0.485709	-1.0299	-0.640083	-0.850858
HORVU.MOREX.r2.1HG0030900.1	2.05823	0.739839	-0.401973	-1.99361	0.740865	-0.0917944	-0.167909	-0.256221	0.134625	-0.52061	0.624542	-0.865979
HORVU.MOREX.r2.2HG0101530.1	2.10883	0.630607	0.223351	-2.21397	0.574764	0.164781	-0.15129	-0.582504	0.255787	-0.108657	-0.442482	-0.459215
HORVU.MOREX.r2.7HG0568090.1	1.70717	0.568512	0.17975	-2.70447	0.473557	0.175313	0.0222506	-0.0330728	-0.0320394	-0.281081	0.157457	-0.233346
HORVU.MOREX.r2.2HG0159740.1	1.49497	1.2354	0.696606	-2.2317	-0.184575	0.217157	-0.423253	0.402345	-1.05382	-0.330754	0.32876	-0.151137
HORVU.MOREX.r2.3HG0257920.1	1.44804	1.66387	0.782964	-2.14544	-0.0411959	-0.335443	-0.173766	-0.149774	-0.524991	-0.558628	0.303243	-0.268884
HORVU.MOREX.r2.6HG0473830.1	1.65662	1.24545	0.702418	-2.33702	-0.183078	0.0906963	0.168232	-0.0587136	-0.472872	-0.663726	-0.0942236	-0.0537783
HORVU.MOREX.r2.7HG0608990.1	1.84694	0.752953	0.755017	-1.85967	0.208849	-0.0808688	-0.652855	0.0200225	-0.310587	-1.32249	0.803366	-0.160676
HORVU.MOREX.r2.5HG0364500.1	2.13959	1.30392	0.269757	-1.72807	-0.223888	-0.193938	-0.234827	-0.508041	-0.475771	-0.751547	0.642799	-0.239987
HORVU.MOREX.r2.2HG0130640.1	2.12692	1.03333	0.224759	-1.83177	0.0944688	-0.486765	0.21014	0.152394	-0.344303	-1.20709	0.251976	-0.22405
HORVU.MOREX.r2.5HG0403660.1	2.0191	1.12067	0.374968	-1.74662	-0.272006	-0.138523	-0.13227	0.288487	-0.869597	-1.17579	0.298834	0.232736
HORVU.MOREX.r2.4HG0292560.1	1.6207	0.980093	0.648441	-2.09457	-0.130287	-0.343772	-0.0329439	-0.475741	-0.497282	-0.985243	0.367491	0.943106
HORVU.MOREX.r2.3HG0268760.1	2.07294	0.609781	0.963533	-1.98209	0.0548304	-0.279971	-0.782379	-0.278557	-0.624404	-0.343826	0.396751	0.193401
HORVU.MOREX.r2.4HG0292570.1	1.90883	0.998632	0.829414	-2.08645	-0.129761	-0.0547806	-0.451495	-0.0200425	-0.819752	-0.557763	0.0549367	0.32823
HORVU.MOREX.r2.7HG0583580.1	2.07117	1.12204	0.619686	-1.96885	0.204586	-0.262277	-0.412355	-4.33038e-05	-0.645003	-0.682702	0.0930934	-0.139348
HORVU.MOREX.r2.2HG0091490.1	1.84639	0.802044	1.17	-2.10365	-0.0396957	-0.0245088	0.320237	0.011898	-0.312097	-0.671006	-0.475353	-0.524254
HORVU.MOREX.r2.7HG0601820.1	2.05709	0.349566	1.0835	-2.08722	0.0649163	-0.184626	0.253927	0.241719	-0.394841	-0.785793	-0.265887	-0.332345
HORVU.MOREX.r2.4HG0336230.1	1.66904	0.881693	1.02248	-2.11625	0.379641	-0.0871565	0.407933	0.215659	-0.628017	-0.874682	-0.506272	-0.364068
HORVU.MOREX.r2.2HG0103970.1	1.8388	0.698176	0.641187	-2.15656	0.327687	-0.338668	0.591721	0.343857	-0.30197	-0.989353	-0.109983	-0.544893
HORVU.MOREX.r2.6HG0456610.1	1.88817	0.498747	0.902494	-2.02539	0.295617	-0.181824	0.424796	0.581587	-0.369199	-0.910659	-0.386624	-0.717719
HORVU.MOREX.r2.4HG0283150.1	1.25073	1.0211	0.880794	-2.3548	0.462753	0.201241	0.189871	0.328616	-0.140526	-0.870552	-0.0229899	-0.946229
HORVU.MOREX.r2.7HG0607130.1	1.45705	1.32358	0.640285	-2.13886	0.487313	0.0424583	0.24992	0.301445	-0.288728	-0.903942	-0.300377	-0.870144
HORVU.MOREX.r2.2HG0170460.1	1.55759	0.894264	0.744375	-2.23533	0.565563	0.13076	0.490308	0.0519262	-0.0862854	-0.587673	-0.51078	-1.01472
HORVU.MOREX.r2.7HG0537260.1	1.4782	1.17925	0.549966	-2.37678	0.353971	0.0266507	0.38296	0.0245764	0.0705357	-0.651534	-0.178668	-0.859132
HORVU.MOREX.r2.1HG0049370.1	1.98694	0.909747	0.290217	-2.09571	0.171879	0.0165523	0.392908	0.180969	0.0423506	-0.546893	-0.274158	-1.07481
HORVU.MOREX.r2.5HG0430320.1	1.83447	0.838854	0.469486	-2.02808	0.208382	0.0521756	0.547623	0.248125	0.157638	-0.908735	-0.303069	-1.11687
HORVU.MOREX.r2.2HG0162880.1	1.98365	0.942983	0.48442	-1.78726	0.332663	-0.171967	0.716519	0.00800039	-0.2186	-0.960964	-0.319551	-1.00989
HORVU.MOREX.r2.4HG0304030.1	1.97273	0.826727	0.726402	-1.82184	0.11158	-0.191153	0.65374	0.201209	-0.174393	-0.736543	-0.424852	-1.14361
HORVU.MOREX.r2.2HG0171730.1	1.96376	0.987549	0.966568	-1.8376	-0.175363	-0.148755	0.0358837	0.125864	-0.0192774	-0.764105	-0.0383195	-1.09621
HORVU.MOREX.r2.6HG0461540.1	1.97604	1.00611	0.866431	-1.8044	0.0111202	-0.0596632	0.134963	0.04535	-0.0135932	-0.770405	-0.201002	-1.19096
HORVU.MOREX.r2.6HG0515310.1	1.88832	1.14816	0.855911	-1.87121	-0.027715	0.0234389	0.13404	0.036499	-0.0276791	-0.772286	-0.305398	-1.08208
HORVU.MOREX.r2.7HG0534880.1	1.80908	0.939389	0.744611	-2.20208	0.212716	-0.121309	0.107855	0.205071	0.024796	-0.677375	-0.118629	-0.924122
HORVU.MOREX.r2.1HG0015870.1	2.00513	0.712333	0.923015	-2.02778	0.156313	-0.114079	0.0605069	0.307091	-0.105552	-0.649612	-0.372385	-0.894975
HORVU.MOREX.r2.4HG0297450.1	1.89135	0.733974	1.02685	-2.12345	-0.0343838	-0.162762	0.197669	0.175615	-0.00290062	-0.563685	-0.210366	-0.927916
HORVU.MOREX.r2.7HG0588940.1	2.01885	0.843779	0.861961	-2.0187	-0.125448	-0.147694	0.269525	-0.106574	-0.0958749	-0.580916	0.0424372	-0.961345
HORVU.MOREX.r2.7HG0598070.1	1.68424	0.835773	0.915945	-2.24883	-0.127756	-0.00101664	0.480084	-0.0566497	-0.0110862	-0.715815	0.133038	-0.887927
HORVU.MOREX.r2.5HG0354830.1	1.9749	0.750544	0.859985	-2.01064	-0.462488	0.117025	0.355475	0.318101	-0.0524011	-0.740116	-0.298213	-0.812169
HORVU.MOREX.r2.7HG0527930.1	1.98755	0.835036	0.862239	-2.03596	-0.22832	0.138554	0.0655788	0.179813	-0.045107	-0.795044	-0.123886	-0.840453
HORVU.MOREX.r2.5HG0445840.1	2.12521	0.504019	0.660851	-2.19708	-0.0776097	0.0512012	0.337281	0.00100988	0.0121943	-0.621044	-0.132961	-0.663071
HORVU.MOREX.r2.7HG0606690.1	2.04759	0.754289	0.503036	-2.16259	-0.29514	0.030354	0.374784	0.253876	0.0387776	-0.641115	-0.139975	-0.763891
HORVU.MOREX.r2.3HG0256170.1	1.71061	1.14086	0.925104	-2.23736	0.220992	-0.457197	-0.0652244	-0.0639342	0.03809	-0.465142	-0.101568	-0.645231
HORVU.MOREX.r2.4HG0337110.1	1.66733	0.607348	1.15304	-2.24044	0.129128	-0.400822	0.291286	0.152225	0.134707	-0.276192	-0.172347	-1.04526
HORVU.MOREX.r2.2HG0086560.1	1.95758	0.700676	0.695797	-2.3387	0.140613	-0.0333803	-0.0789943	-0.0314599	0.0864089	-0.350095	0.0033086	-0.751748
HORVU.MOREX.r2.6HG0490110.1	1.81733	0.971359	0.396191	-2.33567	0.143223	-0.031133	0.104079	0.00527346	0.0639781	-0.693841	0.292662	-0.733456
HORVU.MOREX.r2.5HG0441020.1	1.91778	0.627625	0.393096	-2.31735	0.315829	0.00296818	0.214605	0.153905	0.228178	-0.574585	-0.0399654	-0.922089
HORVU.MOREX.r2.6HG0472140.1	2.03796	0.821771	0.24324	-2.18395	0.237057	-0.0244138	0.187602	0.0621203	0.0672641	-0.674986	0.106804	-0.880475
HORVU.MOREX.r2.3HG0183390.1	1.79583	0.426744	0.751252	-2.32002	0.170377	-0.169796	0.28988	0.324026	0.236693	-0.945152	0.102886	-0.66272
HORVU.MOREX.r2.4HG0315240.1	2.01124	0.558095	0.486383	-2.14974	0.339796	-0.19018	0.171888	0.0698974	-0.039436	-0.882412	0.424079	-0.799616
HORVU.MOREX.r2.5HG0433000.1	1.98305	0.597678	0.554544	-2.20644	0.0985739	-0.135036	0.280574	0.100956	0.108167	-0.742891	0.250354	-0.88953
HORVU.MOREX.r2.7HG0596780.1	1.58668	0.774167	1.13845	-1.81238	0.185866	0.212357	0.183295	0.658098	-0.518483	-1.40882	-0.459898	-0.53933
HORVU.MOREX.r2.2HG0146420.1	1.39725	0.918791	1.26233	-2.21364	0.127115	0.0608338	0.262133	0.184651	-0.107443	-1.11062	-0.254898	-0.526508
HORVU.MOREX.r2.4HG0280470.1	1.28838	1.17681	1.02599	-2.10291	0.0801224	0.174088	0.207437	0.512692	-0.12469	-1.26425	-0.329035	-0.644636
HORVU.MOREX.r2.3HG0182620.1	1.63207	0.544762	0.916162	-2.0233	0.118203	0.360998	0.466934	0.380249	-0.235234	-1.3097	0.0575004	-0.908648
HORVU.MOREX.r2.4HG0335240.1	1.22213	0.554224	1.0063	-2.3497	0.18029	0.300699	0.586213	0.473204	-0.169065	-1.24743	0.0645836	-0.621449
HORVU.MOREX.r2.4HG0279260.1	1.40825	0.855655	1.36408	-2.01426	0.259671	-0.180327	0.029823	0.457229	-0.222211	-1.12066	0.0292062	-0.866457
HORVU.MOREX.r2.2HG0144300.1	1.13165	0.915757	1.1809	-1.95233	0.359202	0.145634	0.440565	0.551906	-0.31894	-1.33353	-0.0516779	-1.06914
HORVU.MOREX.r2.4HG0345440.1	1.02709	1.09644	1.05292	-1.98533	0.341876	0.0670617	0.339473	0.592333	-0.112883	-1.36345	0.0537897	-1.10933
HORVU.MOREX.r2.5HG0425680.1	1.61667	1.00334	1.26361	-1.91851	0.191696	0.0871567	0.137213	-0.0619153	-0.0909283	-1.09852	-0.263201	-0.86661
HORVU.MOREX.r2.6HG0461780.1	1.63248	1.09502	1.56313	-1.79064	-0.0278183	-0.12014	-0.245486	-0.0072158	-0.15046	-0.918522	-0.433008	-0.597348
HORVU.MOREX.r2.7HG0561010.1	1.6792	1.04644	1.49019	-1.8939	-0.0125564	0.00487433	-0.00421561	-0.263658	-0.428207	-0.757431	-0.229681	-0.631044
HORVU.MOREX.r2.3HG0233180.1	1.41754	1.39855	1.32014	-1.84076	0.0543806	0.0338306	0.159576	0.0955203	-0.54088	-0.861178	-0.436918	-0.799805
HORVU.MOREX.r2.6HG0463220.1	1.46523	1.26412	1.27524	-1.97774	-0.0564629	-0.0765262	0.149289	0.370878	-0.394145	-0.810221	-0.655411	-0.554243
HORVU.MOREX.r2.7HG0591380.1	1.54498	1.3463	1.03775	-1.95267	0.0511409	-0.177091	0.252274	0.316201	-0.335432	-0.960648	-0.407548	-0.715254
HORVU.MOREX.r2.4HG0277750.1	1.35282	1.27992	1.06654	-2.3242	-0.232584	-0.100979	0.286007	0.255104	-0.338619	-0.68638	-0.137714	-0.419924
HORVU.MOREX.r2.6HG0462480.1	1.50895	1.23942	1.18162	-2.1189	0.141335	-0.425732	0.104929	0.13432	-0.372132	-0.646699	-0.0308449	-0.716256
HORVU.MOREX.r2.6HG0513130.1	1.31184	1.01288	1.34888	-2.26865	0.196072	-0.20929	0.406368	0.0596725	-0.280458	-0.600386	-0.243893	-0.733033
HORVU.MOREX.r2.1HG0053840.1	1.67361	1.02114	1.16521	-2.00857	-0.196091	0.11848	-0.0284502	0.0984327	0.0279711	-0.447858	-0.218895	-1.20499
HORVU.MOREX.r2.1HG0067220.1	1.50715	1.1745	1.2226	-1.92757	-0.0888	0.0521627	-0.0712487	0.17723	0.0915339	-0.754835	-0.163337	-1.21938
HORVU.MOREX.r2.5HG0426690.1	1.58222	1.06018	1.00899	-1.86409	-0.261478	0.122042	0.631604	0.250905	-0.0866445	-0.666575	-0.498968	-1.27818
HORVU.MOREX.r2.1HG0051630.1	1.80629	0.971247	1.10775	-1.89627	-0.556627	-0.0411691	0.415476	0.176158	-0.105902	-0.494302	-0.341727	-1.04093
HORVU.MOREX.r2.6HG0494760.1	1.69132	1.16341	1.19455	-1.83381	-0.467678	-0.00079544	0.203464	0.197135	-0.184253	-0.788086	-0.168426	-1.00684
HORVU.MOREX.r2.6HG0520070.1	1.6858	1.06602	1.15069	-1.86748	-0.165193	-0.064876	0.344137	0.192206	-0.0618001	-0.879725	-0.335345	-1.06444
HORVU.MOREX.r2.1HG0073720.1	1.57218	1.05796	1.16025	-2.02523	0.0177223	0.0189532	0.164288	0.121581	-0.102417	-0.847353	-0.0480013	-1.08993
HORVU.MOREX.r2.4HG0323770.1	1.67617	0.827528	1.12163	-2.0548	-0.163034	0.144007	0.186567	0.158518	0.0724211	-0.79654	-0.0426031	-1.12986
HORVU.MOREX.r2.2HG0100520.1	1.55483	0.98885	1.01855	-2.16368	-0.201425	0.0330507	0.128631	0.379855	0.166266	-0.744271	-0.117676	-1.04297
HORVU.MOREX.r2.2HG0090790.1	1.71766	1.0334	0.854337	-2.21273	-0.10366	0.0942429	0.179579	0.125483	-0.0168054	-0.66461	-0.0916556	-0.915239
HORVU.MOREX.r2.4HG0283890.1	1.59999	1.11587	0.820383	-2.17747	-0.0575811	0.117572	0.172924	0.246671	-0.0902358	-0.874043	0.0720938	-0.946179
HORVU.MOREX.r2.3HG0244800.1	1.54112	1.29173	0.960509	-2.13285	0.00531787	0.0741606	0.0548823	0.0205427	-0.074708	-0.599854	-0.0910208	-1.04982
HORVU.MOREX.r2.4HG0312690.1	1.62328	1.33619	0.951563	-1.87817	-0.101631	-0.0107693	0.048119	0.224359	-0.163885	-0.922599	-0.00856083	-1.0979
HORVU.MOREX.r2.1HG0015120.1	1.55011	1.19361	0.897793	-2.11834	0.028454	-0.132737	0.163859	0.255984	0.0952217	-1.03319	-0.0722343	-0.828538
HORVU.MOREX.r2.2HG0095940.1	1.70485	1.15636	0.796746	-2.01716	-0.18561	-0.114027	0.313669	0.297918	-0.0310931	-0.837212	-0.0283813	-1.05607
HORVU.MOREX.r2.2HG0117560.1	1.77399	1.21744	0.6677	-2.09199	-0.125232	-0.224525	0.314505	0.184347	0.0317049	-0.641173	-0.150258	-0.956499
HORVU.MOREX.r2.2HG0142150.1	1.55158	1.27806	0.779123	-1.78283	0.0221152	0.363324	0.189519	0.412347	-0.0886194	-1.06531	-0.432274	-1.22703
HORVU.MOREX.r2.6HG0458680.1	1.48928	0.907913	0.996229	-1.91708	-0.0280818	-0.0415845	0.521762	0.436964	0.148223	-1.20183	-0.157096	-1.15471
HORVU.MOREX.r2.7HG0619910.1	1.26475	1.08493	1.04772	-2.10025	-0.0249139	0.174713	0.30946	0.373812	-0.0106507	-0.857563	0.0457672	-1.30778
HORVU.MOREX.r2.2HG0156440.1	1.43026	1.08837	0.681149	-2.24009	-0.0338626	0.110308	0.373024	0.511536	-0.0611256	-0.90921	0.0687558	-1.01911
HORVU.MOREX.r2.7HG0599320.1	1.55327	1.04859	0.736147	-2.21485	-0.0972893	0.0993012	0.386323	0.308756	0.0511701	-0.641393	-0.0645799	-1.16545
HORVU.MOREX.r2.3HG0194750.1	0.915825	0.166559	1.03191	-2.21502	0.184778	0.278478	0.880607	0.835521	0.390342	-0.875123	-0.356107	-1.23777
HORVU.MOREX.r2.1HG0061050.1	1.09369	-0.119223	1.52527	-2.33164	0.218053	0.653979	0.226848	0.437551	-0.00211992	-0.523863	-0.177203	-1.00133
HORVU.MOREX.r2.5HG0354740.1	0.873794	0.517322	1.72476	-2.27577	0.1695	0.0796765	0.205535	0.163692	0.324117	-0.83392	0.0053906	-0.9541
HORVU.MOREX.r2.5HG0405140.1	1.0502	0.395832	1.7715	-2.09164	0.0600085	0.0589819	0.156058	0.414453	0.214835	-0.787076	-0.0804283	-1.16272
HORVU.MOREX.r2.5HG0380050.1	1.46424	0.197716	0.660371	-2.64517	0.313945	-0.204634	0.620012	0.566684	0.0390386	-0.515144	-0.520093	0.0230374
HORVU.MOREX.r2.6HG0497240.1	1.68259	-0.178004	0.635409	-2.18044	0.108099	0.36032	0.625846	0.859267	0.059752	-1.16158	-0.518974	-0.292285
HORVU.MOREX.r2.2HG0169870.1	1.89037	0.281318	0.584125	-2.37853	-0.114548	-0.0162861	0.473081	0.488933	0.16209	-0.323402	-0.212642	-0.83451
HORVU.MOREX.r2.5HG0426560.1	1.7491	0.651975	0.479538	-2.39816	-0.318828	-0.306644	0.79641	0.372611	0.115026	-0.25844	-0.222039	-0.660552
HORVU.MOREX.r2.4HG0288090.1	2.07703	0.388807	0.68383	-2.10366	-0.0030551	0.057701	0.330112	0.0631038	0.205737	-0.628982	-0.0281724	-1.04245
HORVU.MOREX.r2.4HG0338730.1	1.86922	0.527432	0.785634	-2.06463	-0.0382544	-0.0115814	0.317966	0.325638	0.14559	-0.755363	0.134944	-1.2366
HORVU.MOREX.r2.2HG0129520.1	2.10514	0.563548	0.388539	-2.04104	-0.152231	0.0353634	0.492799	0.323679	0.114714	-0.513401	-0.201479	-1.11563
HORVU.MOREX.r2.3HG0186470.1	2.08878	0.454486	0.356315	-2.04057	-0.00743854	0.0800499	0.319874	0.439511	0.171921	-0.448786	-0.156271	-1.25787
HORVU.MOREX.r2.4HG0343100.1	2.04205	0.336363	0.395044	-2.16267	0.224584	0.000695866	0.334083	0.345596	0.150197	-0.621028	0.0467695	-1.09169
HORVU.MOREX.r2.5HG0357690.1	1.78394	0.401197	0.41292	-2.34946	0.0767063	0.264966	0.398119	0.406653	0.27603	-0.560861	-0.0263557	-1.08385
HORVU.MOREX.r2.3HG0269630.1	1.67816	0.614117	0.287313	-2.1902	0.0939589	0.418231	0.389731	0.369412	0.407288	-0.629559	-0.0641702	-1.37428
HORVU.MOREX.r2.2HG0173950.1	1.66492	0.980088	0.586111	-2.00955	-0.239041	0.236974	0.411253	0.503695	0.253118	-0.82767	-0.341912	-1.21799
HORVU.MOREX.r2.5HG0397940.1	1.5979	1.03849	0.463973	-2.12114	0.0103229	0.13899	0.673495	0.262094	0.0374681	-0.604468	-0.189732	-1.30738
HORVU.MOREX.r2.3HG0195150.1	1.6631	0.710504	0.733719	-2.22362	0.098636	0.276457	0.229322	0.472478	0.237336	-0.688408	-0.426979	-1.08255
HORVU.MOREX.r2.3HG0271050.1	1.76566	0.766603	0.807212	-2.08933	0.204545	0.239083	0.0288739	0.376055	0.216417	-0.8274	-0.428796	-1.05892
HORVU.MOREX.r2.1HG0004410.1	1.81587	0.721002	0.757113	-2.07165	0.0564317	0.420697	0.1587	0.383722	-0.136547	-0.924184	-0.146229	-1.03492
HORVU.MOREX.r2.4HG0318970.1	1.78351	0.962324	0.561651	-2.13808	-0.100671	0.376786	0.201822	0.159956	0.100574	-0.676704	-0.0855701	-1.1456
HORVU.MOREX.r2.2HG0097470.1	1.6138	0.849174	0.468564	-2.45709	-0.0826067	0.283512	0.374973	0.396188	0.0529334	-0.730808	-0.0675847	-0.701064
HORVU.MOREX.r2.4HG0296580.1	1.70408	0.911449	0.602194	-2.25269	-0.0393634	0.143556	0.342457	0.268864	0.0226098	-0.850152	0.0879481	-0.940952
HORVU.MOREX.r2.5HG0440720.1	1.70702	0.91727	0.631777	-2.32655	-0.0854427	-0.0628854	0.254314	0.329255	0.132098	-0.745953	0.067562	-0.818464
HORVU.MOREX.r2.2HG0098970.1	1.71154	0.482907	0.721965	-2.43739	-0.0552659	0.328772	0.396717	0.34537	0.0338253	-0.514375	-0.184804	-0.829262
HORVU.MOREX.r2.1HG0071380.1	1.81422	0.616672	0.760968	-2.33885	-0.192503	0.20211	0.246299	0.289372	0.131475	-0.528385	-0.140933	-0.86045
HORVU.MOREX.r2.5HG0356470.1	1.86837	0.794154	0.756442	-2.22061	-0.0918351	0.101928	0.237285	0.282324	-0.0392618	-0.617261	-0.172623	-0.898908
HORVU.MOREX.r2.3HG0273530.1	1.5678	0.334764	1.17004	-2.24187	0.225162	0.1988	0.407379	0.262715	0.0294982	-0.718947	-0.154531	-1.08081
HORVU.MOREX.r2.4HG0294880.1	1.56488	0.624198	1.19035	-2.23566	0.00529119	0.0343832	0.218783	0.465049	0.0510752	-0.889969	-0.233436	-0.794949
HORVU.MOREX.r2.2HG0165730.1	1.62402	0.617436	0.71606	-2.2955	0.127124	0.103574	0.581815	0.513305	-0.0988478	-0.679127	-0.17626	-1.03361
HORVU.MOREX.r2.5HG0415980.1	1.39303	0.641378	0.905858	-2.28155	0.139413	0.234954	0.478781	0.461051	0.0299127	-0.965698	0.0446022	-1.08174
HORVU.MOREX.r2.6HG0511950.1	1.59041	0.670513	1.04818	-2.08837	-0.180774	-0.172374	0.477346	0.486165	0.0699999	-0.643299	0.0132284	-1.27102
HORVU.MOREX.r2.5HG0422360.1	1.52073	0.781889	0.923319	-2.24699	-0.195033	0.130288	0.408713	0.3922	0.149338	-0.625801	-0.063628	-1.17502
HORVU.MOREX.r2.7HG0580620.1	1.52883	0.824601	1.04531	-2.24345	-0.0949122	0.0531947	0.493681	0.210175	0.0776271	-0.604449	-0.225178	-1.06544
HORVU.MOREX.r2.4HG0338210.1	1.65616	0.462425	0.985142	-2.25732	-0.0985437	0.332872	0.0407609	0.34609	-0.00783455	-0.873082	0.339485	-0.926161
HORVU.MOREX.r2.1HG0070130.1	1.27539	0.662178	0.604111	-2.5455	0.0444449	0.399929	0.456446	0.56553	-0.0156289	-0.617868	0.166284	-0.995313
HORVU.MOREX.r2.2HG0099980.1	1.3773	0.521709	0.549554	-2.58773	0.337404	0.200963	0.380952	0.398456	0.0905156	-0.661311	0.306061	-0.913873
HORVU.MOREX.r2.1HG0066380.1	1.48494	0.54841	0.877073	-1.79137	0.315349	0.150285	0.902097	0.636303	-0.0733841	-1.20147	-0.82841	-1.01983
HORVU.MOREX.r2.5HG0397520.1	1.46431	1.10335	0.67243	-1.83749	0.491101	0.0020543	0.834567	0.421508	-0.647495	-1.06574	-0.948076	-0.490526
HORVU.MOREX.r2.3HG0229550.1	2.01169	0.499002	0.0784591	-1.13516	0.28154	0.199538	0.919928	0.735072	-0.60446	-1.40202	-0.39256	-1.19103
HORVU.MOREX.r2.1HG0063090.1	1.84175	0.720507	0.162432	-1.56538	0.663705	-0.235402	0.47102	0.762742	0.102725	-1.17449	-0.43213	-1.31748
HORVU.MOREX.r2.7HG0553520.1	1.9195	0.687623	-0.123991	-1.98314	0.366236	0.255008	0.624792	0.511795	-0.05659	-1.10396	-0.217666	-0.879605
HORVU.MOREX.r2.5HG0394300.1	1.86544	0.626127	1.33241	-1.69593	-0.0598361	0.208809	-0.00670232	0.0346382	-0.00913624	-1.03307	-0.100532	-1.16221
HORVU.MOREX.r2.3HG0181690.1	1.97356	0.542769	1.28691	-1.72223	0.147687	0.194691	-0.151052	-0.0408614	0.0311328	-0.617887	-0.392971	-1.25175
HORVU.MOREX.r2.6HG0492300.1	1.84868	0.490154	1.27802	-1.6771	0.0587763	0.178451	0.012874	0.0796341	0.289344	-0.704406	-0.400454	-1.45397
HORVU.MOREX.r2.4HG0286500.1	1.95061	0.707171	1.4782	-1.55886	-0.0625737	-0.474027	-0.236486	-0.125432	0.0947757	-0.533004	-0.0213153	-1.21906
HORVU.MOREX.r2.4HG0317740.1	2.0528	0.912299	1.07867	-1.67828	-0.0780845	-0.163422	-0.263792	-0.100071	0.230365	-0.360072	-0.39727	-1.23314
HORVU.MOREX.r2.5HG0357280.1	1.89105	1.08692	1.23639	-1.62406	-0.162024	-0.060567	-0.0390023	-0.133139	0.00821241	-0.532774	-0.418891	-1.2521
HORVU.MOREX.r2.4HG0291580.1	2.24727	1.00599	0.82624	-1.48634	0.0911331	-0.10157	0.0104102	-0.434843	-0.0754772	-0.704081	-0.249926	-1.1288
HORVU.MOREX.r2.4HG0315250.1	2.18667	0.903539	0.842028	-1.57799	0.0579424	-0.235801	0.0403212	-0.428321	0.220328	-0.339006	-0.386794	-1.28292
HORVU.MOREX.r2.3HG0239630.1	2.38196	0.795277	0.708133	-1.62493	0.201905	-0.254643	-0.0394021	-0.0223814	-0.30113	-0.546216	-0.323648	-0.974927
HORVU.MOREX.r2.2HG0095390.1	2.30015	0.563998	0.513178	-1.83511	0.121366	0.225107	0.0339202	-0.124941	0.214493	-0.595591	-0.338161	-1.07842
HORVU.MOREX.r2.5HG0388680.1	2.30342	0.789783	0.532526	-1.72474	0.104592	-0.177912	0.208396	-0.0682628	-0.0167263	-0.571293	-0.219267	-1.16051
HORVU.MOREX.r2.5HG0409330.1	2.11912	0.761188	0.634182	-1.85633	0.197902	-0.0713613	0.264381	-0.0423143	0.0403363	-0.689252	-0.14635	-1.2115
HORVU.MOREX.r2.1HG0038960.1	2.04807	0.959044	1.08533	-1.52197	-0.168771	0.317855	-0.521296	0.15381	-0.227529	-0.742842	-0.239063	-1.14264
HORVU.MOREX.r2.2HG0165560.1	1.93068	1.08435	0.697102	-1.79313	-0.461229	0.279265	-0.0441718	0.250266	0.149946	-0.705472	-0.165973	-1.22163
HORVU.MOREX.r2.5HG0387010.1	2.33322	1.0315	0.361043	-1.65937	-0.240655	-0.0379032	-0.13388	0.157974	0.0783903	-0.786346	-0.183124	-0.920848
HORVU.MOREX.r2.1HG0070610.1	2.44255	0.930695	0.512536	-1.55973	0.00543464	-0.542042	-0.241747	-0.329366	0.345556	-0.688416	-0.30545	-0.570014
HORVU.MOREX.r2.1HG0078430.1	2.4476	0.651089	0.556507	-1.80908	-0.372119	-0.0367009	-0.169101	-0.10239	0.297601	-0.510586	-0.374523	-0.578293
HORVU.MOREX.r2.6HG0512020.1	2.42713	0.746656	0.955191	-1.58857	-0.27691	-0.104372	-0.31435	-0.554097	0.0322903	-0.466235	-0.292825	-0.563909
HORVU.MOREX.r2.2HG0171560.1	2.01872	1.39726	0.589667	-1.64698	0.0470191	-0.567809	0.181632	-0.135472	-0.0464285	-0.935969	-0.0961692	-0.805468
HORVU.MOREX.r2.4HG0318980.1	2.10803	1.44081	0.668337	-1.57224	-0.486209	-0.163086	0.0767987	-0.167565	-0.15878	-0.933867	-0.269149	-0.543073
HORVU.MOREX.r2.3HG0241650.1	2.18164	0.767938	1.17713	-1.57744	-0.19246	-0.329584	-0.0303462	-0.196442	-0.185996	-1.02381	0.113584	-0.704217
HORVU.MOREX.r2.1HG0049310.1	2.05397	1.05959	1.15848	-1.34257	-0.144521	-0.160892	-0.116422	0.0377182	-0.0813412	-1.1371	-0.294563	-1.03236
HORVU.MOREX.r2.5HG0423920.1	2.08828	0.970963	1.029	-1.54832	0.0620811	-0.134017	-0.0219868	0.136506	-0.281872	-0.93582	-0.286999	-1.07782
HORVU.MOREX.r2.1HG0076630.1	1.98556	1.08237	1.04011	-1.63938	-0.401806	-0.247207	-0.0813421	-0.000131049	0.195854	-0.829572	-0.0273572	-1.07711
HORVU.MOREX.r2.5HG0386930.1	2.08125	1.3116	0.940133	-1.43201	-0.252563	-0.347726	-0.089599	-0.0893375	-0.0740702	-0.802591	-0.182016	-1.06307
HORVU.MOREX.r2.2HG0114700.1	2.20622	1.27597	0.663652	-1.63578	0.0577018	-0.532203	0.0239514	-0.0171518	-0.339916	-0.618727	-0.45446	-0.629254
HORVU.MOREX.r2.3HG0225620.1	1.88275	1.45835	0.727225	-1.8204	0.268909	-0.521653	-0.157658	0.0076345	-0.0207681	-0.589261	-0.56298	-0.672151
HORVU.MOREX.r2.3HG0210630.1	2.12861	1.14149	0.370734	-1.94365	0.265668	-0.183789	-0.103025	-0.156294	0.133699	-0.520207	-0.265981	-0.867255
HORVU.MOREX.r2.5HG0431570.1	2.0976	1.30448	0.495846	-1.65616	0.269157	-0.122315	-0.379859	0.228222	-0.0639971	-0.660566	-0.611747	-0.900667
HORVU.MOREX.r2.7HG0548310.1	1.73023	1.37714	1.07934	-1.99549	-0.234245	-0.164543	0.0062803	-0.297603	-0.0563415	-0.435765	-0.292136	-0.716861
HORVU.MOREX.r2.2HG0129250.1	1.65531	1.51242	1.10714	-1.83403	-0.229757	-0.189221	0.114551	-0.177564	-0.205458	-0.839797	-0.250558	-0.663041
HORVU.MOREX.r2.2HG0146110.1	1.79004	1.33703	0.824665	-2.01986	-0.17165	-0.0877983	0.182286	-0.0604472	-0.0151456	-0.762625	-0.313699	-0.702793
HORVU.MOREX.r2.2HG0086880.1	1.86858	1.3382	0.838713	-1.72137	-0.124537	-0.202998	0.12446	0.255376	-0.151736	-0.978596	-0.343191	-0.902891
HORVU.MOREX.r2.2HG0168870.1	1.59051	1.57146	0.849849	-1.80416	-0.116105	-0.0616341	0.181362	0.17793	-0.153545	-0.732766	-0.396563	-1.10633
HORVU.MOREX.r2.5HG0360540.1	1.75688	1.45536	0.991446	-1.72359	-0.0998486	-0.201699	0.174746	-0.0449432	-0.178693	-0.5941	-0.455913	-1.07964
HORVU.MOREX.r2.7HG0567790.1	1.79887	1.46918	1.0995	-1.57379	-0.314042	-0.221199	-0.104087	0.0913656	-0.0595149	-0.810427	-0.417485	-0.958373
HORVU.MOREX.r2.7HG0615490.1	1.84803	1.55908	1.12399	-1.49015	-0.358061	-0.116036	-0.324798	-0.0377405	-0.25044	-0.6483	-0.445045	-0.860529
HORVU.MOREX.r2.3HG0211070.1	1.58374	1.44828	1.32268	-1.62686	-0.187833	-0.364545	-0.146934	0.0120327	-0.0701897	-0.94808	-0.0741971	-0.948097
HORVU.MOREX.r2.3HG0244750.1	1.62816	1.48754	1.22818	-1.61948	-0.130697	-0.270995	-0.0751275	-0.0652931	-0.156244	-0.84524	-0.106276	-1.07453
HORVU.MOREX.r2.4HG0308280.1	1.71941	1.60575	1.08024	-1.58015	-0.0725098	-0.497174	-0.0495113	-0.151587	-0.251094	-0.568651	-0.184427	-1.0503
HORVU.MOREX.r2.3HG0210600.1	1.92221	1.34641	1.12718	-1.66512	-0.0854717	-0.455261	-0.222205	-0.037008	-0.235413	-0.614429	-0.251744	-0.829157
HORVU.MOREX.r2.5HG0369750.1	1.77345	1.3695	1.25294	-1.63943	-0.0191169	-0.393058	-0.0592107	-0.207592	-0.0341332	-0.602405	-0.477472	-0.963463
HORVU.MOREX.r2.5HG0445590.1	2.24782	0.379608	1.26946	-1.01644	0.125048	0.0988284	-0.372238	0.234602	-0.500415	-1.20182	-1.1041	-0.160351
HORVU.MOREX.r2.6HG0476660.1	2.29001	0.378117	1.09581	-1.38582	0.0649883	-0.0386223	-0.648338	0.507933	-0.708673	-0.132583	-1.08257	-0.340261
HORVU.MOREX.r2.4HG0293480.1	1.66107	0.551452	1.4577	-1.8915	0.277555	0.0578304	0.189857	0.127918	-0.943243	-0.33948	-1.04151	-0.107649
HORVU.MOREX.r2.5HG0403150.1	2.074	0.114769	1.47912	-1.5013	-0.467169	0.249328	0.411168	0.0514895	-1.08352	-0.573395	-0.332067	-0.422436
HORVU.MOREX.r2.4HG0336580.1	2.192	0.635959	1.10101	-1.61893	-0.273704	0.320768	0.150561	0.0633589	-0.52438	-0.915219	-0.579961	-0.551457
HORVU.MOREX.r2.1HG0004700.1	1.99185	0.978555	1.32693	-1.63979	-0.0324222	-0.0688816	0.0355233	-0.278541	-0.69449	-0.867343	-0.266619	-0.484765
HORVU.MOREX.r2.2HG0134340.1	1.82928	0.952998	1.29646	-1.74402	0.00795875	-0.112124	0.252807	0.176606	-0.794165	-0.909613	-0.469556	-0.486636
HORVU.MOREX.r2.7HG0560910.1	2.05173	0.0845717	0.938852	-2.09743	-0.383029	0.43497	-0.0265183	0.388661	0.0455042	-0.444643	-0.0948195	-0.897847
HORVU.MOREX.r2.7HG0530910.1	1.99568	0.583304	0.687897	-1.94323	-0.251688	0.488004	-0.40266	0.482842	-0.129987	-1.20095	0.180007	-0.489211
HORVU.MOREX.r2.5HG0357290.1	1.92757	0.505934	0.912514	-2.08383	0.440102	0.163412	-0.218208	0.0302917	-0.221678	-0.891603	0.256781	-0.821281
HORVU.MOREX.r2.7HG0602590.1	2.02297	0.95018	0.778754	-2.05442	-0.0616358	0.249507	-0.192541	-0.112732	-0.274564	-0.56725	0.0736428	-0.811912
HORVU.MOREX.r2.3HG0251940.1	2.20305	0.151499	0.743251	-1.92636	0.229994	-0.104498	0.404051	0.31721	-0.437002	-1.01655	-0.555121	-0.009522
HORVU.MOREX.r2.7HG0561830.1	2.2162	0.225758	1.27752	-1.71105	0.285527	-0.275087	0.145099	-0.144958	-0.582404	-0.691475	-0.675487	-0.0696486
HORVU.MOREX.r2.5HG0423520.1	2.3731	0.000319312	1.30056	-1.46133	-0.115743	-0.312818	0.0548756	0.235589	-0.147143	-0.739333	-0.373025	-0.815044
HORVU.MOREX.r2.3HG0224840.1	2.16676	0.718267	0.931137	-1.67158	0.208143	0.00650004	0.24315	-0.13383	-0.147471	-0.977076	-0.418949	-0.925048
HORVU.MOREX.r2.7HG0606050.1	1.98838	0.580508	1.18235	-1.66506	-0.0474638	-0.165553	0.491245	0.174609	-0.0871253	-1.19245	-0.543446	-0.715996
HORVU.MOREX.r2.1HG0038240.1	1.98534	0.210381	1.06283	-1.8409	0.247647	0.552307	0.224023	0.228144	-0.326457	-0.857358	-0.541297	-0.944663
HORVU.MOREX.r2.7HG0540220.1	2.21508	0.33121	0.74312	-1.559	0.358899	-0.0369139	0.24953	0.663799	-0.471463	-0.866738	-0.626669	-1.00085
HORVU.MOREX.r2.6HG0448430.1	0.287546	0.611408	1.40861	-1.10141	-1.10141	1.30582	1.4529	-0.650842	-0.789784	-0.929541	-0.623442	0.130162
HORVU.MOREX.r2.6HG0477300.1	-0.0788881	1.50046	1.64271	-0.254799	-1.04979	0.29205	0.814354	-0.836521	-1.63812	-0.743244	0.431808	-0.0800224
HORVU.MOREX.r2.2HG0143770.1	0.869411	1.41525	1.74132	-1.2381	-0.410928	-0.365231	0.701203	-0.0683277	-0.883618	-1.2585	0.18843	-0.690913
HORVU.MOREX.r2.3HG0209420.1	0.499758	1.86782	1.56647	-1.44007	-0.319097	0.00311618	0.306973	-0.0483044	-0.990503	-1.18311	0.113452	-0.376508
HORVU.MOREX.r2.5HG0426870.1	-0.141349	1.51935	1.91345	-1.16485	-0.583903	0.38185	0.603413	-0.0197612	-1.1184	-1.23602	-3.38783e-05	-0.15374
HORVU.MOREX.r2.6HG0473940.1	0.289911	1.40039	1.77189	-0.964159	-0.674719	0.220139	0.767601	0.602617	-1.09253	-1.24338	-0.77255	-0.305207
HORVU.MOREX.r2.7HG0570570.1	-0.158909	0.954095	1.04872	-1.03406	0.250107	1.23318	0.0264045	-0.707317	0.98474	-1.35021	0.43519	-1.68194
HORVU.MOREX.r2.6HG0449620.1	-0.0949978	0.988983	1.50104	-1.60229	-0.00702281	1.23068	0.513214	0.258728	0.291049	-1.16203	-1.15149	-0.765863
HORVU.MOREX.r2.3HG0275040.1	0.512594	0.89555	0.900208	-1.69594	-0.100821	1.92798	0.249773	-0.110476	-0.269189	-0.189171	-0.847823	-1.27268
HORVU.MOREX.r2.6HG0521850.1	-0.255185	1.30471	0.900704	-1.69419	-0.0790687	1.59757	0.484532	0.0837733	-0.361699	0.21912	-0.825059	-1.37522
HORVU.MOREX.r2.4HG0345400.1	-0.903896	1.80163	2.09402	-1.06019	-0.21336	0.228573	-0.778268	-0.344098	-0.149345	0.268538	-0.654454	-0.289149
HORVU.MOREX.r2.5HG0409100.1	-0.376092	2.32354	1.57097	-0.921558	-0.464358	0.296807	-1.01643	-0.164601	-0.798314	0.0716482	-0.266626	-0.254993
HORVU.MOREX.r2.3HG0247060.1	0.112265	1.98738	1.96397	-0.656789	-0.847679	-0.2766	-0.277677	0.241383	-0.491793	-0.0468829	-1.09542	-0.612154
HORVU.MOREX.r2.5HG0437490.1	0.43257	1.96329	1.85433	-0.774976	-1.14158	0.0199104	-0.615366	-0.300488	-0.689792	0.30905	-0.620005	-0.436947
HORVU.MOREX.r2.2HG0128110.1	0.0716149	2.02153	1.92268	-0.628387	-0.396824	0.219228	-1.06799	-0.296843	-0.174785	-0.246388	-1.08446	-0.339377
HORVU.MOREX.r2.1HG0010080.1	0.32485	1.92597	1.7363	-1.29876	-0.575233	0.467233	-0.733772	-0.131918	0.113344	-0.23673	-0.943303	-0.647979
HORVU.MOREX.r2.1HG0046970.1	0.394439	2.25572	1.61042	-1.18153	-0.47466	0.110959	-0.322197	-0.42866	-0.17409	-0.335702	-0.869554	-0.585137
HORVU.MOREX.r2.3HG0205260.1	0.295927	1.82149	1.22362	-0.894659	-1.27683	1.17515	-0.912571	0.498126	-0.289383	-0.523931	-0.892196	-0.224742
HORVU.MOREX.r2.4HG0279040.1	0.340491	1.93921	1.78553	-1.15065	-0.522686	0.601918	-0.346484	-0.50274	-1.113	-0.301933	-0.305642	-0.424015
HORVU.MOREX.r2.6HG0514060.1	0.80276	1.94122	1.62094	-0.996463	-0.509567	0.571208	-0.852361	-0.591073	-0.963922	-0.388312	-0.426419	-0.208009
HORVU.MOREX.r2.1HG0074200.1	0.743425	1.91465	1.455	-1.59433	-0.645752	0.594903	-0.299931	-0.417033	-0.789391	-0.012475	-0.390631	-0.55844
HORVU.MOREX.r2.6HG0502940.1	0.966335	1.63066	1.59585	-1.67011	-0.581765	0.503742	-0.348458	-0.225264	-0.999077	-0.103955	-0.345767	-0.422189
HORVU.MOREX.r2.1HG0074210.1	0.657264	1.72602	1.88572	-1.40448	-0.698834	0.323276	-0.32554	-0.535071	-0.774104	0.0982869	-0.555826	-0.396716
HORVU.MOREX.r2.7HG0575820.1	0.474942	1.8044	1.75827	-1.49779	-0.651134	0.440937	-0.52062	-0.119053	-0.440526	0.171507	-0.863877	-0.557061
HORVU.MOREX.r2.4HG0284100.1	-0.0493363	1.6441	1.43323	-0.971704	-0.329996	0.596967	1.06196	0.15887	-0.653908	-0.686052	-0.683442	-1.52069
HORVU.MOREX.r2.7HG0547650.1	0.502871	1.79374	1.21742	-1.29584	-0.543759	0.107405	0.66193	0.687666	-0.713132	-0.753565	-0.245882	-1.41886
HORVU.MOREX.r2.1HG0063100.1	0.364343	2.03114	1.21707	-1.46553	-0.203665	-0.0633986	0.596053	0.385882	-0.259639	-0.784742	-1.24647	-0.57104
HORVU.MOREX.r2.2HG0094480.1	0.762926	1.67857	1.18331	-1.73174	0.178804	-0.316737	0.593921	0.649015	-0.565717	-0.789446	-0.789033	-0.853871
HORVU.MOREX.r2.1HG0043590.1	0.445917	1.74976	1.23981	-1.23217	0.288418	0.364619	0.161327	0.325778	-0.0324899	-0.433314	-1.3813	-1.49635
HORVU.MOREX.r2.1HG0023750.1	1.05409	1.54272	1.29506	-1.2793	-0.12557	0.147724	0.724865	0.142828	-0.38663	-0.779498	-0.91772	-1.41858
HORVU.MOREX.r2.4HG0339720.1	1.02589	1.81164	1.00205	-1.61052	-0.323732	0.306647	0.458269	0.305374	-0.464237	-0.443859	-0.945232	-1.12229
HORVU.MOREX.r2.2HG0093620.1	-0.577304	1.79355	1.71463	-0.918243	-0.0288585	-1.1977	0.346816	0.978911	-0.447257	-0.415232	-0.628498	-0.620825
HORVU.MOREX.r2.2HG0127060.1	-0.688812	1.42569	1.97174	-1.39395	-0.315115	-0.0934768	0.930444	0.497544	-0.64408	-0.770774	-0.391183	-0.528035
HORVU.MOREX.r2.2HG0093610.1	-0.325561	1.47315	1.56103	-1.32081	-0.0768037	-0.635444	0.634892	1.26271	-0.908412	-0.672351	-0.923738	-0.0686542
HORVU.MOREX.r2.3HG0197180.1	-0.103311	1.33981	1.85115	-1.45576	0.186996	-0.0501884	0.50719	0.743529	-0.907031	-0.892706	-1.07742	-0.142254
HORVU.MOREX.r2.5HG0427210.1	0.236459	1.29593	2.0183	-1.37662	-0.103361	0.111487	0.33728	0.429531	-0.432787	-1.4846	-0.355766	-0.675846
HORVU.MOREX.r2.7HG0554600.1	0.37993	1.35357	1.97098	-1.2234	0.194447	-0.0269023	0.176579	0.286058	0.0963029	-1.03605	-0.927515	-1.244
HORVU.MOREX.r2.4HG0318580.1	0.620036	1.52582	1.78673	-0.62553	0.0672579	-0.242205	0.45877	0.305777	-0.494882	-1.52427	-0.885071	-0.992431
HORVU.MOREX.r2.7HG0565030.1	0.357737	1.20606	2.11586	-0.716899	0.0546393	-0.125194	0.34113	0.565413	-0.609121	-1.24614	-0.689342	-1.25414
HORVU.MOREX.r2.3HG0258650.1	0.687732	2.02262	1.34138	-0.804732	-0.228787	-0.532799	0.468693	0.405095	-0.59134	-1.10651	-0.433798	-1.22756
HORVU.MOREX.r2.7HG0604620.1	0.5254	1.97534	1.59122	-0.707659	-0.154712	-0.31354	0.273919	0.202415	-0.679306	-1.34993	-0.270417	-1.09273
HORVU.MOREX.r2.3HG0251830.1	0.575072	1.78743	1.65912	-1.28406	-0.00694763	0.117508	-0.0721595	0.344216	-0.537115	-1.22232	-0.343476	-1.01726
HORVU.MOREX.r2.3HG0258000.1	0.226402	2.03133	1.61265	-1.0876	-0.0354021	-0.309002	-0.336112	0.644225	-0.404296	-1.1762	-0.276796	-0.889198
HORVU.MOREX.r2.3HG0224380.1	-0.0799975	1.52857	2.01979	-0.771003	0.395686	-0.619816	0.0113616	0.50535	-0.751	-1.11937	0.0497762	-1.16935
HORVU.MOREX.r2.1HG0051030.1	0.557412	1.3455	1.62887	-1.5018	0.592963	-0.140789	0.100626	0.57781	-0.66296	-0.929554	-0.183282	-1.38481
HORVU.MOREX.r2.1HG0065150.1	0.621795	1.45729	1.91298	-1.22462	0.0290351	-0.280527	-0.555791	0.483047	-0.368591	-1.04378	0.174547	-1.20539
HORVU.MOREX.r2.6HG0511420.1	0.537023	1.57256	1.66279	-1.13755	0.342815	-0.0405922	-0.318405	0.385412	-0.928934	-0.973912	0.28395	-1.38515
HORVU.MOREX.r2.3HG0254280.1	-0.134297	1.81921	1.90425	-0.255086	-0.536312	-0.400337	-0.452291	0.902562	-0.242156	-0.984094	-0.517059	-1.10439
HORVU.MOREX.r2.4HG0279880.1	-0.374999	1.70784	2.27801	-0.23461	-0.480364	0.00323588	-0.360107	0.136929	-0.429818	-0.866214	-0.225196	-1.1547
HORVU.MOREX.r2.1HG0057110.1	-0.201718	2.27497	1.54793	-0.820132	-0.787864	-0.0616488	0.490293	0.212272	-0.576772	-0.541921	-0.771796	-0.763617
HORVU.MOREX.r2.1HG0063060.1	-0.0787575	2.30544	1.65974	-0.892674	-0.351441	-0.270019	0.315233	-0.369041	-0.261204	-0.383912	-0.637359	-1.03601
HORVU.MOREX.r2.1HG0042860.1	0.18772	2.42773	1.49493	-0.960072	0.0752055	-0.46748	-0.210531	-0.0344386	-0.58395	-0.733396	-0.438316	-0.7574
HORVU.MOREX.r2.6HG0508370.1	0.0128323	2.34601	1.63286	-0.82509	0.0548217	-0.672922	0.054516	-0.0410789	-0.814496	-0.645034	-0.578023	-0.524398
HORVU.MOREX.r2.2HG0110530.1	-0.369979	2.25226	1.73957	-0.764901	0.197459	-0.569259	0.00667787	0.0573631	-0.452686	-0.937836	-0.748387	-0.410282
HORVU.MOREX.r2.5HG0396350.1	0.140346	2.07267	1.76454	-1.12018	-0.0235494	-0.271322	-0.022811	0.150073	-0.564597	-1.0554	-0.861903	-0.207859
HORVU.MOREX.r2.1HG0059100.1	1.0264	1.75088	1.20077	-1.01297	-0.46719	-1.38851	0.968828	-0.328905	-0.11395	-0.681443	-0.856162	-0.0977393
HORVU.MOREX.r2.3HG0200090.1	1.10244	1.54028	1.48131	-0.705421	0.214472	-1.01857	0.30045	-0.191383	-0.691121	-0.00607129	-1.71288	-0.313503
HORVU.MOREX.r2.4HG0290880.1	0.845447	1.69157	1.29927	-1.35771	0.325452	-1.32324	0.0371007	0.380969	-0.862615	-0.144624	-1.04849	0.156872
HORVU.MOREX.r2.3HG0230800.1	1.31595	1.4741	1.9065	-0.981296	-0.473493	-0.450236	-0.804078	-0.519933	-0.116724	0.144962	-0.730633	-0.765113
HORVU.MOREX.r2.7HG0536950.1	1.40319	1.49957	1.91495	-0.540204	-0.27845	-0.780329	-0.626379	-0.463423	-0.406172	-0.0847681	-0.728865	-0.909126
HORVU.MOREX.r2.7HG0589040.1	0.920284	1.99317	1.75231	-0.662043	-0.458225	-0.444733	-0.566412	-0.284594	-0.0511595	-0.32732	-0.910477	-0.960804
HORVU.MOREX.r2.2HG0083220.1	1.03897	1.82388	1.91118	-0.728934	-0.347841	-0.80665	-0.587291	-0.614749	-0.23634	-0.250172	-0.794217	-0.407833
HORVU.MOREX.r2.3HG0232450.1	1.23755	1.88654	1.69835	-0.784244	-0.439119	-0.848847	-0.564573	-0.477974	-0.132506	-0.286389	-0.742908	-0.545871
HORVU.MOREX.r2.7HG0588110.1	1.25663	1.40838	1.90344	-0.609471	-0.406356	-0.253709	-0.589666	-0.40226	0.206087	-0.269072	-1.31064	-0.933359
HORVU.MOREX.r2.2HG0176070.1	1.28665	1.4372	1.99422	-0.140539	-0.751712	-0.206124	-0.685315	-0.629108	-0.313918	-0.254713	-1.13093	-0.605723
HORVU.MOREX.r2.3HG0257530.1	1.07277	1.50389	2.06386	-0.415697	-0.403333	0.077371	-0.708844	-0.722956	-0.525363	-0.155048	-1.07398	-0.712666
HORVU.MOREX.r2.1HG0078370.1	0.717141	1.60305	2.2515	-0.238108	-0.246302	-0.372173	-0.52766	-0.186744	-0.719839	-0.801925	-0.633078	-0.845861
HORVU.MOREX.r2.1HG0022890.1	0.943124	1.65677	2.10462	-0.0987481	-0.64577	-0.64577	-0.64577	-0.0853847	-0.64577	-0.64577	-0.64577	-0.64577
HORVU.MOREX.r2.2HG0110280.1	0.747729	1.75158	2.14844	-0.282552	-0.651754	-0.526257	-0.780873	-0.271884	-0.276327	-0.65154	-0.425688	-0.780873
HORVU.MOREX.r2.3HG0253440.1	0.787001	1.51742	2.26672	-0.628697	-0.638501	-0.141342	-0.528442	-0.127932	-0.365748	-0.407167	-0.767285	-0.96603
HORVU.MOREX.r2.4HG0347970.1	1.13502	1.48465	2.09066	-0.308582	-0.44663	-0.359193	-0.651467	-0.478639	-0.152334	-0.502761	-0.636898	-1.17382
HORVU.MOREX.r2.2HG0173980.1	1.04455	2.06711	1.65558	-0.336433	-0.588891	-0.340054	-0.32976	-0.388697	-0.826241	-0.434055	-0.642047	-0.881063
HORVU.MOREX.r2.4HG0283920.1	0.752888	2.13223	1.67974	-0.48595	-0.553513	-0.168297	-0.380495	-0.221056	-0.501825	-0.628514	-0.404412	-1.22079
HORVU.MOREX.r2.3HG0226510.1	0.928625	1.90793	1.92638	-0.680608	-0.555512	-0.344091	-0.306956	-0.765736	-0.573823	-0.389761	-0.376522	-0.769922
HORVU.MOREX.r2.4HG0327050.1	0.94029	1.85581	1.94537	-0.99415	-0.544532	-0.19979	-0.367514	-0.479447	-0.52067	-0.57172	-0.401362	-0.662282
HORVU.MOREX.r2.6HG0508360.1	0.803613	2.05852	1.83037	-0.590958	-0.387452	-0.436107	-0.46613	-0.488093	-0.14818	-0.745498	-0.612317	-0.817768
HORVU.MOREX.r2.7HG0594990.1	0.988937	1.97049	1.82941	-0.509088	-0.31293	-0.447742	-0.350209	-0.505761	-0.456732	-0.828777	-0.611076	-0.766518
HORVU.MOREX.r2.5HG0409260.1	0.680229	2.1473	1.79597	-0.613967	-0.204762	-0.543681	-0.420046	-0.498044	-0.387216	-0.616286	-0.409923	-0.92958
HORVU.MOREX.r2.6HG0451070.1	0.842045	1.99969	1.81763	-0.773907	-0.231151	-0.531795	-0.442679	-0.490422	-0.332325	-0.578854	-0.218216	-1.06002
HORVU.MOREX.r2.2HG0135360.1	0.868993	1.96776	1.8729	-0.808024	-0.177593	-0.646597	-0.470337	-0.300446	-0.332708	-0.699847	-0.497649	-0.776451
HORVU.MOREX.r2.2HG0179710.1	0.799685	1.98815	1.9022	-0.803873	-0.230031	-0.583757	-0.455475	-0.299489	-0.603582	-0.479313	-0.397831	-0.836683
HORVU.MOREX.r2.2HG0146940.1	1.11372	1.92989	1.78345	-0.575614	-0.603833	-0.447391	-0.8631	-0.232314	-0.4926	-0.692883	-0.375594	-0.543728
HORVU.MOREX.r2.3HG0197800.1	1.06548	1.94432	1.79928	-0.567957	-0.466582	-0.194622	-0.737845	-0.811376	-0.51259	-0.600359	-0.354536	-0.56321
HORVU.MOREX.r2.7HG0582870.1	1.4888	1.62718	1.79332	-0.651371	-0.651371	-0.503244	-0.651371	-0.514574	-0.515951	-0.651371	-0.118677	-0.651371
HORVU.MOREX.r2.2HG0134640.1	1.38175	1.84126	1.68162	-0.510408	-0.656159	-0.472741	-0.682304	-0.682304	-0.588541	-0.584074	-0.171076	-0.557021
HORVU.MOREX.r2.2HG0166050.1	1.49093	1.77269	1.68102	-0.538698	-0.656864	-0.521872	-0.70963	-0.534875	-0.614222	-0.461491	-0.344903	-0.562095
HORVU.MOREX.r2.3HG0237720.1	1.29093	1.85207	1.73066	-0.391744	-0.684817	-0.414942	-0.567946	-0.717473	-0.456927	-0.716216	-0.20886	-0.714734
HORVU.MOREX.r2.2HG0116720.1	1.30145	1.80584	1.76851	-0.438526	-0.521738	-0.708144	-0.737787	-0.656133	-0.413778	-0.713809	-0.168635	-0.517249
HORVU.MOREX.r2.3HG0253900.1	1.39585	1.58759	1.91551	-0.46736	-0.547573	-0.534673	-0.612916	-0.630478	-0.404689	-0.754031	-0.245899	-0.701333
HORVU.MOREX.r2.4HG0316930.1	1.25434	1.63667	1.96846	-0.538717	-0.508165	-0.545492	-0.704596	-0.670363	-0.546633	-0.545521	-0.11288	-0.687106
HORVU.MOREX.r2.1HG0049090.1	1.3072	1.73028	1.86472	-0.605424	-0.621044	-0.467656	-0.504321	-0.830248	-0.357531	-0.418998	-0.564991	-0.531984
HORVU.MOREX.r2.1HG0057720.1	1.55054	1.56818	1.82756	-0.640166	-0.572662	-0.42089	-0.657573	-0.699447	-0.4829	-0.479586	-0.540366	-0.452693
HORVU.MOREX.r2.6HG0518230.1	1.38475	1.66405	1.88106	-0.739794	-0.504298	-0.467137	-0.547198	-0.652189	-0.415167	-0.522798	-0.532959	-0.548329
HORVU.MOREX.r2.7HG0571590.1	1.4441	1.6805	1.82039	-0.459868	-0.447841	-0.672255	-0.58476	-0.424696	-0.592525	-0.588639	-0.547171	-0.627234
HORVU.MOREX.r2.1HG0075990.1	1.30534	1.85809	1.76769	-0.464472	-0.5069	-0.529833	-0.55937	-0.621702	-0.565042	-0.562207	-0.531532	-0.590062
HORVU.MOREX.r2.4HG0326670.1	1.45362	1.80887	1.69367	-0.468058	-0.586272	-0.517411	-0.586272	-0.586272	-0.586272	-0.541747	-0.49759	-0.586272
HORVU.MOREX.r2.4HG0342030.1	1.48387	1.76244	1.71571	-0.503516	-0.59467	-0.525633	-0.59467	-0.562418	-0.562771	-0.528811	-0.494861	-0.59467
HORVU.MOREX.r2.4HG0289910.1	1.38371	1.65809	1.88299	-0.431243	-0.678263	-0.516854	-0.611758	-0.678263	-0.54652	-0.523516	-0.346716	-0.591651
HORVU.MOREX.r2.6HG0520750.1	1.4335	1.62221	1.88129	-0.461704	-0.625047	-0.625047	-0.625047	-0.625047	-0.459301	-0.625047	-0.446655	-0.444102
HORVU.MOREX.r2.5HG0352430.1	1.44484	1.61727	1.88317	-0.54273	-0.595595	-0.595595	-0.437438	-0.595595	-0.450237	-0.595595	-0.595595	-0.536901
HORVU.MOREX.r2.7HG0602520.1	1.32677	1.76817	1.83751	-0.59059	-0.561519	-0.558733	-0.617188	-0.617188	-0.538846	-0.534993	-0.506473	-0.406926
HORVU.MOREX.r2.1HG0049130.1	1.37935	1.62195	1.93245	-0.565103	-0.496545	-0.635763	-0.55723	-0.56332	-0.635763	-0.496333	-0.4928	-0.490897
HORVU.MOREX.r2.2HG0143110.1	1.29123	1.69761	1.93758	-0.54738	-0.54738	-0.54738	-0.54738	-0.54738	-0.54738	-0.54738	-0.54738	-0.54738
HORVU.MOREX.r2.4HG0284940.1	1.17975	1.45622	2.19446	-0.537548	-0.659683	-0.523943	-0.588687	-0.534482	-0.38228	-0.659683	-0.388135	-0.555987
HORVU.MOREX.r2.5HG0442890.1	1.20714	1.47463	2.13767	-0.297715	-0.664697	-0.639212	-0.662382	-0.711863	-0.568479	-0.543622	-0.247636	-0.483832
HORVU.MOREX.r2.2HG0168790.1	1.06438	1.8386	1.93947	-0.436754	-0.652497	-0.610259	-0.686201	-0.590221	-0.43279	-0.419868	-0.366516	-0.647335
HORVU.MOREX.r2.5HG0424300.1	1.0938	1.79934	1.975	-0.54971	-0.644929	-0.492445	-0.539114	-0.54731	-0.548311	-0.543703	-0.412749	-0.589864
HORVU.MOREX.r2.6HG0505360.1	1.04846	1.77283	1.96907	-0.51844	-0.781208	-0.65605	-0.370454	-0.60001	-0.469477	-0.57245	-0.104799	-0.717472
HORVU.MOREX.r2.7HG0537790.1	0.98922	1.75422	2.03615	-0.307046	-0.497728	-0.627558	-0.492299	-0.568174	-0.635576	-0.728695	-0.199747	-0.722766
HORVU.MOREX.r2.7HG0555540.1	1.19924	1.54216	2.11304	-0.486214	-0.469146	-0.793954	-0.554037	-0.395645	-0.573961	-0.468668	-0.558011	-0.554805
HORVU.MOREX.r2.4HG0296620.1	1.01574	1.59772	2.16874	-0.580103	-0.141373	-0.580103	-0.580103	-0.580103	-0.580103	-0.580103	-0.580103	-0.580103
HORVU.MOREX.r2.5HG0365590.1	0.96776	1.74477	2.07835	-0.425103	-0.398787	-0.558099	-0.809189	-0.365262	-0.528819	-0.646445	-0.499602	-0.559573
HORVU.MOREX.r2.1HG0049100.1	0.921842	1.70685	2.13855	-0.587066	-0.539614	-0.492989	-0.633405	-0.633405	-0.435149	-0.633405	-0.230287	-0.581919
HORVU.MOREX.r2.3HG0193890.1	0.759873	1.69854	2.23619	-0.571318	-0.571318	-0.571318	-0.571318	-0.419862	-0.571318	-0.571318	-0.27551	-0.571318
HORVU.MOREX.r2.6HG0451400.1	0.861736	1.73336	2.16104	-0.633793	-0.456296	-0.570786	-0.588131	-0.424636	-0.40199	-0.663946	-0.478529	-0.538025
HORVU.MOREX.r2.3HG0244810.1	0.882853	1.94826	1.92315	-0.66002	-0.569579	-0.74697	-0.74697	-0.428681	-0.43173	-0.490734	-0.274634	-0.404942
HORVU.MOREX.r2.3HG0204400.1	0.820914	2.00989	1.91346	-0.6158	-0.533057	-0.6158	-0.454061	-0.6158	-0.6158	-0.53292	-0.231619	-0.529414
HORVU.MOREX.r2.7HG0580380.1	1.01178	1.9705	1.85152	-0.602118	-0.536738	-0.566981	-0.470991	-0.602118	-0.570235	-0.602118	-0.315376	-0.567127
HORVU.MOREX.r2.1HG0065260.1	1.21828	1.49202	2.06236	-0.576523	-0.586803	-0.536471	-0.764885	-0.2476	-0.178131	-0.586215	-0.323818	-0.972222
HORVU.MOREX.r2.2HG0162290.1	1.37028	1.69379	1.83144	-0.69164	-0.69164	-0.521856	-0.69164	-0.328931	-0.224988	-0.528585	-0.524596	-0.69164
HORVU.MOREX.r2.3HG0236590.1	1.34717	1.61177	1.91193	-0.703106	-0.312005	-0.320106	-0.824859	-0.455961	-0.568162	-0.737386	-0.347607	-0.601679
HORVU.MOREX.r2.2HG0168320.1	1.32969	1.58335	1.85764	-0.556556	-0.533774	-0.190955	-0.964847	-0.239833	-0.388566	-0.729233	-0.202069	-0.964847
HORVU.MOREX.r2.5HG0431480.1	1.27624	1.72011	1.83602	-0.317457	-0.455232	-0.563509	-0.97072	-0.366025	-0.478862	-0.636998	-0.238909	-0.804659
HORVU.MOREX.r2.2HG0106940.1	1.33826	1.7072	1.74702	-0.0197476	-0.396195	-0.533389	-0.474653	-0.316918	-0.553955	-1.07185	-0.676113	-0.749661
HORVU.MOREX.r2.6HG0492460.1	1.54726	1.66423	1.66745	-0.368174	-0.531294	-0.627481	-0.527975	-0.113017	-0.51632	-0.962744	-0.599143	-0.632788
HORVU.MOREX.r2.6HG0494290.1	1.05083	1.93139	1.71271	-0.508835	-0.162715	-0.491011	-0.792916	-0.10387	-0.351205	-1.10051	-0.46758	-0.716284
HORVU.MOREX.r2.2HG0133980.1	1.22361	1.8793	1.71386	-0.650304	-0.213859	-0.717463	-0.52194	-0.525739	-0.40016	-0.806619	-0.166423	-0.814263
HORVU.MOREX.r2.5HG0386570.1	1.09983	2.09067	1.57584	-0.544526	-0.299946	-0.48152	-0.505234	-0.56349	-0.487522	-0.945215	-0.175175	-0.763719
HORVU.MOREX.r2.1HG0065240.1	0.425765	2.20262	1.88098	-0.187503	-0.600833	-0.600833	-0.600833	-0.484266	-0.600833	-0.600833	-0.476301	-0.357139
HORVU.MOREX.r2.6HG0493860.1	0.28965	2.12596	2.01823	-0.326815	-0.580346	-0.580346	-0.580346	-0.580346	-0.32288	-0.580346	-0.302076	-0.580346
HORVU.MOREX.r2.5HG0404720.1	0.248678	2.22291	1.94798	-0.512116	-0.512116	-0.512116	-0.512116	-0.512116	-0.512116	-0.512116	-0.322641	-0.512116
HORVU.MOREX.r2.7HG0597200.1	0.231652	2.12576	2.06245	-0.441666	-0.500066	-0.477735	-0.500066	-0.500066	-0.500066	-0.500066	-0.500066	-0.500066
HORVU.MOREX.r2.6HG0473340.1	0.686013	1.9967	1.97545	-0.303211	-0.458503	-0.422488	-0.897612	-0.453694	-0.556878	-0.457258	-0.469426	-0.639087
HORVU.MOREX.r2.1HG0055440.1	0.678196	2.02497	1.9708	-0.363092	-0.608396	-0.608396	-0.608396	-0.608396	-0.279771	-0.442095	-0.547023	-0.608396
HORVU.MOREX.r2.1HG0007300.1	0.729135	2.00698	1.97823	-0.493256	-0.514402	-0.602301	-0.570874	-0.602301	-0.491587	-0.327809	-0.571463	-0.54035
HORVU.MOREX.r2.2HG0142870.1	0.827808	2.01665	1.91477	-0.466382	-0.531536	-0.523783	-0.59745	-0.662841	-0.47762	-0.383808	-0.477676	-0.638131
HORVU.MOREX.r2.3HG0271560.1	0.552453	2.07558	1.98873	-0.536201	-0.534439	-0.504106	-0.563202	-0.535479	-0.535781	-0.281155	-0.563202	-0.563202
HORVU.MOREX.r2.3HG0216220.1	0.715167	1.94955	2.053	-0.524191	-0.524191	-0.524191	-0.524191	-0.524191	-0.524191	-0.524191	-0.524191	-0.524191
HORVU.MOREX.r2.6HG0462320.1	0.758265	2.0744	1.90478	-0.526383	-0.526383	-0.526383	-0.526383	-0.526383	-0.526383	-0.526383	-0.526383	-0.526383
HORVU.MOREX.r2.3HG0248300.1	0.424667	1.89147	2.1931	-0.375448	-0.58921	-0.455305	-0.65076	-0.593909	-0.535754	-0.200429	-0.652081	-0.456341
HORVU.MOREX.r2.7HG0623280.1	0.181302	1.9558	2.19655	-0.37453	-0.629334	-0.216554	-0.629334	-0.494626	-0.496077	-0.234526	-0.629334	-0.629334
HORVU.MOREX.r2.1HG0066440.1	0.333108	1.99256	2.11913	-0.845764	-0.579465	-0.350266	-0.562097	-0.304197	-0.309791	-0.470944	-0.458886	-0.563391
HORVU.MOREX.r2.6HG0477380.1	0.254504	1.95155	2.17142	-0.392227	-0.483462	-0.100916	-0.460097	-0.438018	-0.443466	-0.694005	-0.685055	-0.680227
HORVU.MOREX.r2.3HG0275240.1	0.634677	2.0228	1.91952	-0.932518	-0.199018	-0.668606	-0.23899	-0.247375	-0.482784	-0.584606	-0.720055	-0.503043
HORVU.MOREX.r2.5HG0382860.1	0.590664	1.83251	2.14094	-0.52515	-0.222144	-0.758156	-0.184346	-0.486448	-0.691984	-0.389439	-0.818921	-0.487534
HORVU.MOREX.r2.1HG0053200.1	0.51453	1.77992	2.25934	-0.581864	-0.16807	-0.48448	-0.581864	-0.581864	-0.410062	-0.581864	-0.581864	-0.581864
HORVU.MOREX.r2.6HG0499960.1	0.567947	1.87115	2.11388	-0.923807	-0.0421786	-0.595035	-0.45502	-0.553119	-0.491844	-0.528337	-0.474505	-0.48914
HORVU.MOREX.r2.6HG0518680.1	0.399419	2.03262	1.99154	-0.790606	0.00175686	-0.624243	-0.609705	-0.675736	-0.286864	-0.289064	-0.7663	-0.382813
HORVU.MOREX.r2.4HG0281300.1	0.290984	2.10441	2.03701	-0.538809	-0.121925	-0.538809	-0.538809	-0.538809	-0.538809	-0.538809	-0.538809	-0.538809
HORVU.MOREX.r2.6HG0512080.1	0.169925	2.13147	1.99611	-0.784663	-0.0851753	-0.437986	-0.40609	-0.542275	-0.225513	-0.51736	-0.713431	-0.585014
HORVU.MOREX.r2.5HG0365110.1	0.202148	2.1309	1.94189	-0.426685	0.0347851	-0.887891	-0.564668	-0.406436	-0.44411	-0.67279	-0.198172	-0.708973
HORVU.MOREX.r2.2HG0173800.1	0.647445	1.95412	2.00441	-0.358871	-0.140081	-0.886015	-0.472251	-0.486022	-0.46829	-0.742616	-0.407715	-0.644116
HORVU.MOREX.r2.1HG0055620.1	0.564911	1.90003	2.13152	-0.50718	-0.193149	-0.683884	-0.487433	-0.502709	-0.683884	-0.617814	-0.490864	-0.429544
HORVU.MOREX.r2.7HG0570890.1	0.582944	1.86222	2.13012	-0.467494	-0.241973	-0.915163	-0.567279	-0.329217	-0.628077	-0.633699	-0.403101	-0.38928
HORVU.MOREX.r2.1HG0037920.1	0.537202	2.15668	1.89293	-0.583464	-0.583464	-0.583464	-0.583464	-0.583464	-0.583464	-0.447834	-0.196296	-0.441902
HORVU.MOREX.r2.3HG0207770.1	0.302939	2.30239	1.80766	-0.40178	-0.371777	-0.680804	-0.537088	-0.702437	-0.571721	-0.4292	-0.24589	-0.472288
HORVU.MOREX.r2.3HG0253380.1	0.389504	2.313	1.75977	-0.653137	-0.357643	-0.653137	-0.485517	-0.572373	-0.500001	-0.357198	-0.230124	-0.653137
HORVU.MOREX.r2.2HG0156170.1	-0.0521515	2.30021	1.9288	-0.515474	-0.515474	-0.515474	-0.356147	-0.368854	-0.515474	-0.515474	-0.359006	-0.515474
HORVU.MOREX.r2.3HG0210270.1	-0.0458552	2.14042	2.10053	-0.51498	-0.51498	-0.398574	-0.51498	-0.305845	-0.51498	-0.51498	-0.400795	-0.51498
HORVU.MOREX.r2.1HG0052360.1	-0.0237948	2.2865	1.94937	-0.468009	-0.468009	-0.468009	-0.468009	-0.468009	-0.468009	-0.468009	-0.468009	-0.468009
HORVU.MOREX.r2.3HG0205330.1	-0.0509174	2.15689	2.09409	-0.466673	-0.466673	-0.466673	-0.466673	-0.466673	-0.466673	-0.466673	-0.466673	-0.466673
HORVU.MOREX.r2.3HG0260750.1	0.190214	2.3108	1.85431	-0.527155	-0.527155	-0.527155	-0.527155	-0.430196	-0.527155	-0.235042	-0.527155	-0.527155
HORVU.MOREX.r2.5HG0417490.1	0.171322	2.36655	1.80072	-0.445542	-0.556661	-0.475987	-0.550601	-0.532822	-0.346108	-0.431139	-0.493889	-0.505846
HORVU.MOREX.r2.6HG0469020.1	0.219604	2.31462	1.85771	-0.487992	-0.487992	-0.487992	-0.487992	-0.487992	-0.487992	-0.487992	-0.487992	-0.487992
HORVU.MOREX.r2.1HG0049380.1	0.261084	2.35102	1.68923	-0.784163	-0.667822	-0.409379	-0.465738	-0.0541827	-0.539569	-0.605026	-0.656874	-0.118575
HORVU.MOREX.r2.3HG0224190.1	0.503796	2.26999	1.67011	-0.668252	-0.668252	-0.245453	-0.668252	0.0581709	-0.668252	-0.668252	-0.668252	-0.247104
HORVU.MOREX.r2.6HG0486320.1	0.564136	2.39789	1.51003	-0.668061	-0.668061	-0.208486	-0.668061	-0.0594574	-0.668061	-0.436896	-0.668061	-0.426917
HORVU.MOREX.r2.7HG0603140.1	0.841583	2.23958	1.52498	-0.462934	-0.492014	-0.542547	-0.444346	-0.110442	-0.829826	-0.225424	-1.00202	-0.496591
HORVU.MOREX.r2.5HG0418610.1	0.670496	2.2028	1.77042	-0.795179	-0.327484	-0.401506	-0.580147	-0.564347	-0.480635	-0.472331	-0.636419	-0.385674
HORVU.MOREX.r2.6HG0489650.1	0.772036	2.06301	1.87863	-0.768816	-0.586621	-0.434162	-0.631777	-0.349352	-0.424008	-0.448426	-0.635098	-0.435418
HORVU.MOREX.r2.7HG0534030.1	0.885016	2.15218	1.70352	-0.654469	-0.519987	-0.42394	-0.557481	-0.200332	-0.612507	-0.483405	-0.729294	-0.559301
HORVU.MOREX.r2.6HG0466350.1	0.308163	2.23961	1.88331	-0.569393	-0.470425	-0.509276	-0.146387	-0.477181	-0.523172	-0.51627	-0.660021	-0.558962
HORVU.MOREX.r2.1HG0026420.1	0.509503	2.28983	1.75622	-0.544696	-0.544696	-0.544696	-0.544696	-0.19799	-0.544696	-0.544696	-0.544696	-0.544696
HORVU.MOREX.r2.7HG0595360.1	0.609591	2.21109	1.77443	-0.598854	-0.318651	-0.440015	-0.485794	-0.27726	-0.560342	-0.501432	-0.531921	-0.88084
HORVU.MOREX.r2.4HG0311780.1	0.526332	1.91256	1.96995	-0.175209	-0.825488	-0.825488	-0.439371	0.11454	-0.166167	-0.825488	-0.825488	-0.44068
HORVU.MOREX.r2.3HG0249000.1	0.122949	2.41507	1.61024	-0.280392	-0.163109	-0.675056	-0.580979	-0.0966193	-0.23129	-0.745414	-0.907513	-0.467889
HORVU.MOREX.r2.6HG0505110.1	0.123117	2.3639	1.74715	0.0137345	-0.570742	-0.570742	-0.570742	-0.25271	-0.570742	-0.570742	-0.570742	-0.570742
HORVU.MOREX.r2.7HG0560600.1	0.256009	2.31505	1.78809	-0.117714	-0.575523	-0.575523	-0.575523	-0.575523	-0.212778	-0.575523	-0.575523	-0.575523
HORVU.MOREX.r2.5HG0421770.1	0.483912	2.0083	1.66882	-0.827108	0.53558	-0.159941	-0.619899	-0.822269	0.0106602	-1.01441	-0.809425	-0.454229
HORVU.MOREX.r2.3HG0241240.1	0.494552	1.89616	1.85999	-0.755803	0.41753	-0.692709	-0.839829	-0.87793	-0.259375	-0.45617	-0.848389	0.0619804
HORVU.MOREX.r2.4HG0296300.1	0.412753	2.00238	1.79164	-0.908909	0.580314	-0.573722	-0.908909	-0.600341	-0.332059	-0.443043	-0.738864	-0.28124
HORVU.MOREX.r2.2HG0157360.1	0.595358	1.88817	2.02592	-0.26822	0.0497759	-0.470527	-0.808824	-0.749254	-0.414961	-0.398261	-0.929198	-0.519983
HORVU.MOREX.r2.2HG0164450.1	0.800283	1.8734	1.97564	-0.620736	-0.112541	-0.274242	-0.559172	-0.725145	-0.436987	-0.365417	-1.00273	-0.552355
HORVU.MOREX.r2.7HG0564200.1	0.671475	2.0399	1.89256	-0.433361	0.0305279	-0.471108	-0.419216	-0.693668	-0.689645	-0.60923	-0.55203	-0.766199
HORVU.MOREX.r2.7HG0611270.1	0.645787	1.81308	2.04688	-0.548463	0.259351	-0.679984	-0.478258	-0.54689	-0.606845	-0.298098	-0.796658	-0.809897
HORVU.MOREX.r2.5HG0441120.1	0.75809	1.86908	1.84675	-0.0605139	0.0930663	-0.502709	-0.234426	-0.822378	-0.378448	-0.606858	-1.19238	-0.76927
HORVU.MOREX.r2.7HG0536330.1	0.42192	1.65734	2.16313	-0.131699	0.0183776	-0.629632	-0.25482	-0.817777	-0.0103558	-0.357984	-1.00382	-1.05468
HORVU.MOREX.r2.6HG0456850.1	0.939471	2.11307	1.23196	-0.556927	-0.344488	-0.35168	0.13776	-0.560915	0.373389	-0.682411	-1.15808	-1.14115
HORVU.MOREX.r2.2HG0163620.1	0.53978	2.10077	1.7318	-0.821119	-0.643927	-0.211163	0.00311258	-0.821119	0.11893	-0.354834	-0.821119	-0.821119
HORVU.MOREX.r2.6HG0511410.1	0.578652	2.09595	1.62787	-0.671205	-0.470117	-0.849593	0.424566	-0.428142	0.00341051	-0.572827	-0.755603	-0.982962
HORVU.MOREX.r2.6HG0503200.1	0.257051	2.11072	1.75159	-1.17802	-0.475121	-0.528954	-0.0639117	-0.415673	0.380021	-0.829014	-0.513054	-0.49564
HORVU.MOREX.r2.2HG0088010.1	0.673462	2.08452	1.53435	-1.07351	-0.736054	-0.252676	0.307026	-0.16011	0.0332235	-0.735509	-0.726415	-0.948308
HORVU.MOREX.r2.2HG0163680.1	0.760726	2.04385	1.35539	-1.34596	-0.275554	-0.182062	0.181506	0.0173757	0.117332	-0.725646	-0.880508	-1.06645
HORVU.MOREX.r2.7HG0598400.1	0.751894	2.11498	1.34944	-1.30075	-0.219825	-0.0537424	0.129077	0.0206588	-0.164857	-0.891057	-0.70575	-1.03006
HORVU.MOREX.r2.3HG0218650.1	0.977949	2.1503	1.42383	-1.21718	-0.322791	-0.481146	-0.198548	-0.0502315	-0.22867	-0.587535	-0.557829	-0.908143
HORVU.MOREX.r2.1HG0063760.1	0.636254	2.28376	1.44808	-1.21966	-0.37988	-0.298349	-0.120238	-0.0680242	-0.317556	-0.779684	-0.335224	-0.84947
HORVU.MOREX.r2.5HG0439910.1	0.916159	2.05959	1.5353	-1.15706	-0.527712	-0.412121	0.0207911	0.00321109	-0.314261	-0.901362	-0.370922	-0.851612
HORVU.MOREX.r2.1HG0025370.1	0.878083	2.20781	1.51774	-0.99989	-0.521704	-0.495673	-0.0729241	-0.241435	-0.438252	-0.308402	-0.664646	-0.860707
HORVU.MOREX.r2.3HG0187900.1	0.979069	2.08788	1.48871	-1.05346	-0.0763208	-0.523458	-0.0346167	-0.290799	-0.165684	-0.677272	-0.845126	-0.888923
HORVU.MOREX.r2.1HG0022960.1	1.61292	1.9119	0.756216	-0.932266	-0.110913	-0.34115	0.052782	-0.26073	0.0281681	-0.254736	-1.28503	-1.17716
HORVU.MOREX.r2.5HG0411610.1	1.57491	1.60429	1.23933	-0.903331	-0.154483	-0.481031	0.188898	-0.0422609	-0.247601	-0.375367	-1.52646	-0.876895
HORVU.MOREX.r2.1HG0055470.1	1.43821	1.88183	1.15818	-0.479818	-0.886129	-0.22653	-0.279401	-0.106364	0.103529	-0.282905	-0.926446	-1.39416
HORVU.MOREX.r2.1HG0066450.1	1.22983	1.83421	1.38058	-0.700422	-0.455085	0.382149	-0.00665701	-0.369254	-0.280897	-0.76417	-0.979637	-1.27064
HORVU.MOREX.r2.5HG0397680.1	1.68376	1.64504	1.26293	-0.717	-0.344871	0.142012	-0.181494	-0.195505	-0.350283	-0.755392	-1.25246	-0.936741
HORVU.MOREX.r2.1HG0075340.1	1.48907	1.8572	1.43575	-0.147037	-0.363774	-0.665054	-0.190556	-0.467832	-0.331962	-0.751698	-0.995086	-0.869027
HORVU.MOREX.r2.5HG0402310.1	1.21072	1.9717	1.41612	-0.340733	-0.131075	-0.360134	-0.261174	-0.411973	-0.025143	-1.02398	-1.04924	-0.995083
HORVU.MOREX.r2.3HG0233470.1	1.65365	1.91774	1.19981	-0.505307	-0.115459	-0.753459	-0.491992	-0.518806	-0.108228	-0.713836	-0.949497	-0.614619
HORVU.MOREX.r2.5HG0411310.1	1.86504	1.64525	1.2782	-0.755177	-0.334795	-0.768707	-0.382612	-0.292822	-0.138486	-0.454035	-1.01707	-0.644793
HORVU.MOREX.r2.1HG0054470.1	1.87636	1.87401	0.987594	-0.454999	-0.617448	-0.303002	-0.159063	-0.414735	-0.409395	-0.991067	-0.669851	-0.718407
HORVU.MOREX.r2.1HG0061420.1	1.9005	1.66464	1.11202	-0.778451	-0.447049	-0.689201	-0.137841	-0.532876	0.146107	-0.728604	-0.524837	-0.984401
HORVU.MOREX.r2.7HG0529630.1	1.72633	1.84364	1.24414	-0.593666	-0.530547	-0.59348	-0.292944	-0.475681	-0.180891	-0.882359	-0.346065	-0.918481
HORVU.MOREX.r2.3HG0238610.1	1.79736	1.67233	1.25007	-1.1898	-0.308181	-0.392165	-0.271751	-0.531294	-0.256821	-0.248414	-0.531838	-0.989494
HORVU.MOREX.r2.6HG0521030.1	1.77476	1.63525	1.43423	-0.833957	-0.366236	-0.522931	-0.277504	-0.430433	-0.409223	-0.492899	-0.437934	-1.07313
HORVU.MOREX.r2.2HG0144600.1	1.80004	1.53031	1.40717	-1.16717	-0.301807	-0.57846	-0.676099	-0.0472601	-0.205137	-0.356549	-0.571537	-0.833495
HORVU.MOREX.r2.4HG0349140.1	2.00541	1.6697	1.10496	-0.966093	-0.314666	-0.610839	-0.563102	-0.237075	-0.262336	-0.545301	-0.592913	-0.68775
HORVU.MOREX.r2.5HG0413670.1	1.59646	1.84226	0.954935	-1.09289	-0.00795987	-0.40727	-0.36225	-0.719589	0.30934	-0.211762	-0.643887	-1.25738
HORVU.MOREX.r2.1HG0051050.1	1.44452	1.89815	1.26631	-0.810867	-0.143128	-0.220894	-0.235412	-0.0960862	-0.269665	-0.705469	-0.861326	-1.26614
HORVU.MOREX.r2.6HG0519090.1	1.30599	1.94436	1.35237	-0.662754	-0.317297	-0.2587	-0.356263	-0.156203	-0.0220499	-0.770435	-0.703193	-1.35582
HORVU.MOREX.r2.2HG0165100.1	1.43779	1.90396	1.3188	-1.08358	-0.124766	-0.399223	-0.131875	-0.232429	-0.19567	-0.76849	-0.735569	-0.988947
HORVU.MOREX.r2.5HG0380830.1	1.54423	1.89532	1.12327	-0.956039	-0.116462	-0.43938	-0.175929	-0.100851	-0.209185	-0.817567	-0.44902	-1.29839
HORVU.MOREX.r2.7HG0607880.1	1.47511	1.68959	1.191	-0.589055	0.187292	-0.74443	-0.015471	0.236744	-0.277811	-0.758865	-1.05668	-1.33742
HORVU.MOREX.r2.3HG0183060.1	1.36538	1.51054	1.4581	-0.457852	0.153572	-0.574705	-0.494995	0.283893	-0.113101	-1.22171	-0.44904	-1.46008
HORVU.MOREX.r2.7HG0553140.1	1.54362	1.50825	1.30408	-0.44768	0.209522	-0.322186	-0.046701	-0.0978473	-0.288567	-1.41086	-0.586169	-1.36547
HORVU.MOREX.r2.7HG0565640.1	1.73467	1.36279	1.31157	-1.21525	-0.182206	-0.307508	-0.696872	0.231219	0.277328	-0.608855	-0.998706	-0.908187
HORVU.MOREX.r2.2HG0167180.1	1.69427	1.47992	1.35023	-0.936828	-0.631137	-0.460323	-0.164189	0.0425113	0.299825	-0.693904	-0.806923	-1.17345
HORVU.MOREX.r2.4HG0331880.1	1.72022	1.47405	1.36735	-0.949871	-0.314489	-0.794708	-0.410105	0.0765945	0.288671	-1.06885	-0.668518	-0.720353
HORVU.MOREX.r2.7HG0543650.1	1.24617	1.72607	1.64474	-0.926671	-0.167678	-0.483201	-0.43672	0.0262248	-0.193656	-0.371384	-0.762126	-1.30177
HORVU.MOREX.r2.2HG0141650.1	1.45277	1.71659	1.49421	-0.99684	-0.445598	-0.392146	-0.125938	0.0997234	-0.427225	-0.386731	-0.875051	-1.11377
HORVU.MOREX.r2.7HG0594650.1	1.44617	1.65864	1.61953	-0.783812	-0.511663	-0.393956	-0.417046	0.110682	-0.168884	-0.591617	-0.952986	-1.01506
HORVU.MOREX.r2.1HG0018960.1	1.50705	1.23104	1.93722	-0.964029	-0.300345	-0.638856	-0.426738	0.185316	-0.247431	-0.653696	-0.822813	-0.806722
HORVU.MOREX.r2.7HG0623050.1	1.32125	1.7257	1.56806	-1.02195	-0.271879	-0.514495	-0.205687	0.000561584	0.032587	-0.806777	-1.10149	-0.725879
HORVU.MOREX.r2.5HG0439140.1	1.15035	1.3659	1.87389	-1.31007	0.0352514	-0.404232	0.152319	-0.0340977	-0.213589	-0.694705	-0.858466	-1.06256
HORVU.MOREX.r2.7HG0562230.1	1.29403	1.28945	1.75818	-1.31303	0.0597534	-0.302126	-0.0577109	-0.0416428	0.0187041	-0.559146	-0.817273	-1.32918
HORVU.MOREX.r2.3HG0252930.1	1.28574	1.72047	1.67275	-1.26276	-0.244122	-0.211247	-0.243574	-0.132239	-0.331531	-0.717053	-0.834472	-0.701957
HORVU.MOREX.r2.3HG0267270.1	1.24293	1.60788	1.81213	-1.08438	-0.343644	0.104238	-0.260014	-0.211623	-0.426071	-0.828908	-0.811049	-0.801486
HORVU.MOREX.r2.1HG0018970.1	1.52783	1.21427	1.72227	-1.24024	-0.419174	0.116018	-0.17894	0.171798	-0.271601	-0.819052	-0.790044	-1.03314
HORVU.MOREX.r2.3HG0199090.1	1.56812	1.39859	1.66072	-1.31274	-0.485519	-0.0261354	-0.118269	-0.03718	-0.488807	-0.551228	-0.711578	-0.895971
HORVU.MOREX.r2.5HG0383880.1	1.23968	1.74313	1.21002	-1.04508	-0.0714794	-0.282094	-0.339543	-0.148493	-0.329985	-1.03922	0.536159	-1.4731
HORVU.MOREX.r2.4HG0319930.1	0.971844	1.94743	1.43389	-0.361063	0.0134851	-0.130781	-0.603009	-0.123816	-0.222825	-0.993722	-0.341998	-1.58943
HORVU.MOREX.r2.5HG0392780.1	1.20659	1.86109	1.44389	-0.914029	0.0178309	-0.0890584	-0.288489	-0.369689	-0.721139	-1.12119	0.0478227	-1.07363
HORVU.MOREX.r2.6HG0463780.1	0.648007	2.24828	1.42947	-0.623947	0.0692899	-0.289428	-0.400383	-0.273525	-0.83063	-0.825291	0.0301032	-1.18194
HORVU.MOREX.r2.1HG0026140.1	0.468833	1.95834	1.14768	-0.371478	0.812503	-1.3029	-0.252995	0.177016	-0.789996	-0.664286	0.20616	-1.38888
HORVU.MOREX.r2.2HG0155540.1	1.09223	2.24815	0.455261	-0.184751	0.340664	-0.714341	-0.384065	0.300602	-1.09945	-1.09945	0.144588	-1.09945
HORVU.MOREX.r2.1HG0067380.1	0.629516	1.87297	1.54448	-0.156874	0.355405	-0.401744	0.324927	-0.918983	-0.366682	-0.552546	-0.782778	-1.54769
HORVU.MOREX.r2.2HG0144240.1	0.562891	1.84294	1.75261	-0.496047	0.266132	-0.373707	-0.806101	-0.985504	0.240847	-0.494992	-0.164697	-1.34438
HORVU.MOREX.r2.5HG0413680.1	0.604891	2.21794	1.50781	-0.515997	0.19793	-0.695865	-0.265583	-0.952832	-0.509777	-0.707391	0.0717112	-0.952832
HORVU.MOREX.r2.5HG0400790.1	-0.244574	1.7281	2.08138	0.216935	0.503708	-0.483377	-0.483615	-0.722257	-0.954435	-0.713569	0.0261456	-0.954435
HORVU.MOREX.r2.2HG0125530.1	0.567618	1.53127	2.24804	-0.192366	-0.0231245	-0.415289	-0.20929	-0.559706	-1.0075	-0.877991	-0.104953	-0.956716
HORVU.MOREX.r2.2HG0178770.1	0.559562	1.79658	2.07709	-0.207141	-0.0939627	-0.538647	-0.354076	-1.04057	-1.01531	-0.621956	-0.182052	-0.37952
HORVU.MOREX.r2.3HG0206380.1	-0.149629	2.35985	1.55183	0.274019	0.32129	-0.421897	-0.701713	-0.701713	-0.701713	-0.701713	-0.426894	-0.701713
HORVU.MOREX.r2.7HG0582820.1	0.252249	2.50971	1.23758	-0.165186	0.398596	-0.737497	-0.737497	-0.433438	-0.737497	-0.737497	-0.112034	-0.737497
HORVU.MOREX.r2.2HG0156390.1	0.0581341	2.04681	1.64143	-0.170817	0.77343	-1.1138	-0.673442	-0.0875001	-0.702677	-0.848658	-0.193182	-0.72973
HORVU.MOREX.r2.4HG0280890.1	-0.0399097	2.06768	2.00937	-0.42168	0.242681	-0.637174	-0.761513	-0.127392	-0.622586	-0.547147	-0.786357	-0.375976
HORVU.MOREX.r2.5HG0436180.1	-0.0623886	2.32238	1.79428	-0.53842	0.253086	-0.53842	-0.53842	-0.53842	-0.53842	-0.53842	-0.53842	-0.53842
HORVU.MOREX.r2.5HG0412770.1	0.525542	2.51966	1.06459	-0.72139	-0.712904	-0.853105	0.0028436	-0.71791	0.0272279	-0.458364	0.176911	-0.853105
HORVU.MOREX.r2.3HG0239770.1	0.226774	2.74624	0.700624	-0.601139	-0.601139	-0.601139	-0.0817732	-0.601139	-0.601139	-0.601139	0.616103	-0.601139
HORVU.MOREX.r2.6HG0497480.1	0.489333	2.60161	1.01561	-0.0890317	-0.414114	-0.381511	-0.381889	-0.904652	-0.66133	-0.893982	0.235849	-0.615894
HORVU.MOREX.r2.4HG0322580.1	0.665526	2.86656	0.63831	-0.463377	-0.463377	-0.463377	-0.463377	-0.463377	-0.463377	-0.463377	-0.463377	-0.463377
HORVU.MOREX.r2.7HG0546710.1	0.769953	2.7479	0.735117	-0.165016	-0.450424	-0.611405	-0.611405	-0.611405	-0.611405	-0.135096	-0.445406	-0.611405
HORVU.MOREX.r2.1HG0058330.1	1.12055	2.55728	0.887668	-0.544687	-0.208004	-0.544687	-0.544687	-0.544687	-0.544687	-0.544687	-0.544687	-0.544687
HORVU.MOREX.r2.6HG0478980.1	1.0227	2.67489	0.69093	-0.537857	-0.537857	-0.537857	-0.537857	-0.537857	-0.537857	-0.537857	-0.0856649	-0.537857
HORVU.MOREX.r2.1HG0019350.1	1.17828	2.70758	0.444249	-0.481123	-0.481123	-0.481123	-0.481123	-0.481123	-0.481123	-0.481123	-0.481123	-0.481123
HORVU.MOREX.r2.7HG0527320.1	1.11145	2.66317	0.682098	-0.495191	-0.495191	-0.495191	-0.495191	-0.495191	-0.495191	-0.495191	-0.495191	-0.495191
HORVU.MOREX.r2.3HG0249710.1	0.7483	2.66023	0.911983	-0.202741	-0.0799451	-0.567232	-0.646614	-0.503583	-0.764394	-0.466424	-0.7629	-0.326674
HORVU.MOREX.r2.6HG0486620.1	0.33141	2.74785	0.994224	-0.0721474	-0.271879	-0.515876	-0.801826	-0.290452	-0.542238	-0.529145	-0.801826	-0.248091
HORVU.MOREX.r2.3HG0241100.1	0.619152	2.70741	0.723615	0.285992	-0.604724	-0.59501	-0.798235	-0.611647	-0.440052	-0.251497	-0.236772	-0.798235
HORVU.MOREX.r2.4HG0303650.1	0.778212	2.67682	0.74652	0.209944	-0.610444	-0.610444	-0.610444	-0.610444	-0.610444	-0.610444	-0.138391	-0.610444
HORVU.MOREX.r2.1HG0046870.1	0.399186	2.61232	1.25201	0.043173	-0.58626	-0.58626	-0.58626	-0.58626	-0.58626	-0.58626	-0.202867	-0.58626
HORVU.MOREX.r2.3HG0196400.1	0.33264	2.72831	1	0.18903	-0.583376	-0.583376	-0.583376	-0.583376	-0.166347	-0.583376	-0.583376	-0.583376
HORVU.MOREX.r2.1HG0066910.1	0.341979	2.56171	1.23019	-0.561665	-0.746389	-0.652622	-0.652841	0.231547	-0.491828	-0.670826	-0.00870579	-0.580551
HORVU.MOREX.r2.UnG0636460.1	0.768776	2.54481	1.08624	-0.580314	-0.580314	-0.580314	-0.580314	0.242684	-0.580314	-0.580314	-0.580314	-0.580314
HORVU.MOREX.r2.2HG0137390.1	0.372898	2.69548	1.1327	-0.676315	-0.269761	-0.676315	-0.250152	-0.676315	-0.676315	-0.46653	-0.257747	-0.25162
HORVU.MOREX.r2.5HG0397210.1	0.770772	2.62525	1.02749	-0.604495	-0.271684	-0.604495	-0.427006	-0.604495	-0.604495	-0.604495	-0.0978581	-0.604495
HORVU.MOREX.r2.6HG0473810.1	0.389958	2.81987	0.904685	-0.531888	-0.0933351	-0.531888	-0.531888	-0.531888	-0.531888	-0.531888	-0.297956	-0.531888
HORVU.MOREX.r2.2HG0105830.1	0.827965	2.54338	1.15462	-0.693475	-0.559879	-0.616258	-0.616465	-0.610113	-0.20386	-0.424842	-0.54757	-0.253501
HORVU.MOREX.r2.6HG0451850.1	0.634681	2.64138	1.17566	-0.315403	-0.51704	-0.51704	-0.51704	-0.51704	-0.51704	-0.51704	-0.51704	-0.51704
HORVU.MOREX.r2.4HG0337600.1	0.565128	2.53472	1.39392	-0.530278	-0.530278	-0.251544	-0.530278	-0.530278	-0.530278	-0.530278	-0.530278	-0.530278
HORVU.MOREX.r2.7HG0603430.1	0.730513	2.42664	1.47232	-0.53434	-0.53434	-0.53434	-0.53434	-0.354763	-0.53434	-0.53434	-0.53434	-0.53434
HORVU.MOREX.r2.2HG0144290.1	0.522691	2.42933	1.48662	-0.564599	-0.163419	-0.546748	-0.72236	-0.72236	-0.184642	-0.72236	-0.549929	-0.262225
HORVU.MOREX.r2.7HG0581310.1	0.428846	2.68863	1.08123	-0.660343	-0.155381	-0.660343	-0.660343	-0.173212	-0.178392	-0.660343	-0.660343	-0.389997
HORVU.MOREX.r2.3HG0245990.1	0.467375	2.5222	0.629128	0.0106791	-0.334661	-1.04031	-0.289465	0.761584	-0.59495	-1.05337	-0.785369	-0.292843
HORVU.MOREX.r2.3HG0262160.1	-0.460297	2.76676	0.969532	-0.637246	-0.333393	-0.637246	0.354917	0.0478533	-0.637246	-0.637246	-0.476687	-0.319701
HORVU.MOREX.r2.3HG0267210.1	0.200139	2.90187	0.758462	-0.494334	-0.494334	-0.494334	-0.494334	-0.494334	0.0941974	-0.494334	-0.494334	-0.494334
HORVU.MOREX.r2.2HG0110500.1	-0.160485	2.94278	0.89912	-0.409046	-0.409046	-0.409046	-0.409046	-0.409046	-0.409046	-0.409046	-0.409046	-0.409046
HORVU.MOREX.r2.5HG0412810.1	-0.173055	3.00008	0.721067	-0.274268	-0.460647	-0.460647	-0.38709	-0.393075	-0.393803	-0.460647	-0.257268	-0.460647
HORVU.MOREX.r2.7HG0570450.1	0.0894789	2.8394	1.06404	-0.462715	-0.2912	-0.462715	-0.462715	-0.462715	-0.462715	-0.462715	-0.462715	-0.462715
HORVU.MOREX.r2.5HG0358140.1	0.0165679	2.71916	1.31777	-0.482811	-0.364072	-0.521461	-0.478193	-0.521461	-0.407112	-0.521461	-0.437894	-0.319035
HORVU.MOREX.r2.2HG0098960.1	-0.0421041	2.80274	1.18773	-0.438707	-0.438707	-0.438707	-0.438707	-0.438707	-0.438707	-0.438707	-0.438707	-0.438707
HORVU.MOREX.r2.5HG0442240.1	0.0184801	2.71274	1.34095	-0.452464	-0.452464	-0.452464	-0.452464	-0.452464	-0.452464	-0.452464	-0.452464	-0.452464
HORVU.MOREX.r2.4HG0320330.1	-0.144659	2.70513	1.33985	-0.592541	-0.19138	-0.592541	-0.522984	-0.355335	-0.305599	-0.292443	-0.524265	-0.523232
HORVU.MOREX.r2.2HG0093800.1	-0.169528	2.66005	1.46399	-0.453595	-0.453595	-0.453595	-0.453595	-0.453595	-0.453595	-0.325758	-0.453595	-0.453595
HORVU.MOREX.r2.4HG0338890.1	0.0503325	2.61008	1.50298	-0.4626	-0.4626	-0.4626	-0.4626	-0.4626	-0.4626	-0.4626	-0.4626	-0.4626
HORVU.MOREX.r2.5HG0355600.1	0.0872171	2.57984	1.39046	-0.210905	0.0112057	-0.659769	-0.393835	-0.659769	-0.659769	-0.659769	-0.659769	-0.165138
HORVU.MOREX.r2.4HG0297480.1	-0.238358	2.71567	1.31214	-0.18215	-0.508679	-0.508679	-0.508679	-0.508679	-0.508679	-0.508679	-0.508679	-0.0465502
HORVU.MOREX.r2.5HG0416850.1	0.0567656	2.77618	1.14	-0.498716	-0.498716	-0.498716	-0.498716	-0.498716	-0.498716	-0.498716	-0.498716	0.0167877
HORVU.MOREX.r2.1HG0039750.1	0.59241	2.39268	1.33417	-0.689385	-0.602982	-0.684868	-0.569715	-0.664862	-0.657516	-0.724596	0.330396	-0.0557292
HORVU.MOREX.r2.1HG0042930.1	0.540133	2.24403	1.68873	-0.678918	-0.710286	-0.556894	-0.181145	-0.550307	-0.743375	-0.723698	0.0350163	-0.363288
HORVU.MOREX.r2.5HG0397060.1	0.553657	2.248	1.65276	-1.01682	-0.526086	-0.597926	-0.406464	-0.441443	-0.807942	-0.452344	-0.0748237	-0.130569
HORVU.MOREX.r2.2HG0136820.1	0.926854	2.3306	1.27361	-0.977745	-0.533854	-0.630996	-0.348418	-0.3136	-0.524256	-0.386449	0.0776175	-0.893359
HORVU.MOREX.r2.5HG0433110.1	0.966517	2.27655	1.35283	-0.767942	-0.555513	-0.503748	-0.751569	-0.351837	-0.673973	-0.563369	0.203818	-0.631764
HORVU.MOREX.r2.2HG0153460.1	1.02444	2.16152	1.29346	-0.915989	-0.589792	-0.945575	-0.457557	-0.503151	-0.447813	-0.662543	0.480503	-0.437505
HORVU.MOREX.r2.6HG0473580.1	0.800027	2.36452	1.27531	-0.942605	-0.413482	-1.16796	-0.431665	-0.316157	-0.309529	-0.488945	-0.0631684	-0.306343
HORVU.MOREX.r2.7HG0579820.1	0.53707	2.26726	1.62975	-0.953674	-0.502115	-0.702789	-0.690388	-0.671155	-0.477017	-0.0743574	-0.0516967	-0.310889
HORVU.MOREX.r2.5HG0405180.1	0.379924	2.09572	1.8763	-1.08583	-0.544252	-0.628031	-0.678922	-0.413518	-0.582982	-0.238109	0.0296114	-0.209909
HORVU.MOREX.r2.5HG0411270.1	0.621678	2.12396	1.63607	-1.3352	-0.428013	-0.622389	-0.570938	-0.538556	-0.563325	-0.151475	0.139028	-0.310846
HORVU.MOREX.r2.1HG0060710.1	0.477085	2.21586	1.66163	-1.3583	-0.535491	-0.450061	-0.177019	-0.450656	-0.491003	-0.180394	-0.302095	-0.409558
HORVU.MOREX.r2.4HG0326830.1	0.411452	2.30897	1.41483	-1.42923	-0.571683	-0.304566	-0.404092	-0.639993	-0.598635	-0.122181	0.176211	-0.241088
HORVU.MOREX.r2.3HG0239700.1	0.719088	2.20602	1.47635	-1.13399	-0.348455	-0.741447	-0.457316	-0.807204	-0.60578	-0.189957	-0.381927	0.26462
HORVU.MOREX.r2.7HG0532700.1	0.304811	2.51185	1.35414	-0.987164	-0.261565	-0.620857	-0.732206	-0.663216	-0.544343	-0.10599	-0.226392	-0.0290713
HORVU.MOREX.r2.7HG0559960.1	0.740279	2.34842	1.41079	-1.0654	-0.217322	-0.636439	-0.643225	-0.72924	-0.481943	-0.183935	-0.290224	-0.251762
HORVU.MOREX.r2.6HG0514380.1	0.469638	2.13764	1.67139	-0.811009	-0.583752	-0.630907	-0.895695	-0.943981	-0.518882	-0.129438	0.197664	0.0373268
HORVU.MOREX.r2.7HG0546890.1	0.734953	2.02488	1.80541	-0.874684	-0.307388	-0.928184	-0.562083	-0.892678	-0.239382	-0.205591	-0.198306	-0.356946
HORVU.MOREX.r2.1HG0066650.1	0.607843	2.62097	0.817758	-0.97371	-0.339225	-0.309038	-0.626713	-0.0885666	-0.658037	-0.97371	0.234051	-0.311623
HORVU.MOREX.r2.6HG0516550.1	0.688726	2.53755	1.046	-0.610314	-0.339089	-0.688219	-1.07785	-0.54773	-0.430805	-0.573244	-0.168735	0.163709
HORVU.MOREX.r2.6HG0518320.1	0.628452	2.30645	1.28214	-0.940017	-0.212858	-0.663292	-0.674707	-0.519487	-0.670021	-0.923637	-0.0985369	0.485512
HORVU.MOREX.r2.5HG0388300.1	1.25706	1.71919	1.62427	-0.853111	-0.926553	-0.125802	-0.539939	-0.142186	-0.998479	-0.902655	-0.272763	0.160968
HORVU.MOREX.r2.4HG0317020.1	1.28705	2.13477	1.06889	-0.932097	-0.847027	-0.0768491	-0.847996	-0.248652	-0.682341	-0.753827	-0.391267	0.289345
HORVU.MOREX.r2.5HG0394610.1	1.37927	1.95031	1.30015	-1.02987	-0.464958	0.0685193	-0.613148	-0.631504	-0.966589	-0.635872	-0.447545	0.0912298
HORVU.MOREX.r2.6HG0479620.1	0.859668	2.18698	1.36702	-0.636013	-0.802995	0.189355	-1.01136	-0.300761	-0.46291	-1.01136	0.0375205	-0.415135
HORVU.MOREX.r2.3HG0221910.1	1.48367	1.98903	1.10676	-0.831487	-0.831487	-0.130693	-0.831487	-0.831487	-0.37434	-0.831487	0.036254	0.0467497
HORVU.MOREX.r2.7HG0544790.1	1.51133	2.03669	0.94379	-1.01991	-0.448952	-0.355438	-0.557576	-0.551146	-0.54731	-1.14228	0.267108	-0.136317
HORVU.MOREX.r2.2HG0104760.1	1.05643	2.10889	1.31132	-0.981792	-0.487088	-0.650353	-0.075948	-0.0972448	-0.738681	0.0945849	-0.359562	-1.18056
HORVU.MOREX.r2.7HG0527020.1	1.07974	2.32163	1.14168	-0.985375	-0.162818	-0.475978	-0.320205	-0.650306	-0.141314	-0.201512	-0.658178	-0.947369
HORVU.MOREX.r2.2HG0087000.1	1.20302	1.97802	1.58049	-0.889329	-0.205711	-0.603483	-0.196012	-0.727531	-0.54298	-0.19196	-0.530424	-0.874103
HORVU.MOREX.r2.7HG0544690.1	1.29177	2.1281	1.39674	-0.719374	-0.239271	-0.73339	-0.479782	-0.499156	-0.44238	-0.336781	-0.591312	-0.77517
HORVU.MOREX.r2.5HG0355270.1	1.18105	2.04704	1.59913	-0.907802	-0.620891	-0.543012	-0.379803	-0.556741	-0.636502	-0.523492	-0.294023	-0.364961
HORVU.MOREX.r2.7HG0589120.1	1.25328	2.03729	1.56592	-0.8929	-0.409661	-0.625086	-0.538623	-0.519956	-0.563941	-0.550923	-0.335951	-0.419448
HORVU.MOREX.r2.7HG0610790.1	1.17117	1.99298	1.64881	-0.953643	-0.439625	-0.544138	-0.363361	-0.448847	-0.39372	-0.548913	-0.314182	-0.806532
HORVU.MOREX.r2.3HG0218580.1	1.27394	1.94281	1.66035	-0.850198	-0.51462	-0.649483	-0.36428	-0.509932	-0.381892	-0.687363	-0.496254	-0.423077
HORVU.MOREX.r2.6HG0511470.1	1.30053	1.90165	1.64087	-1.0635	-0.289434	-0.549381	-0.446134	-0.440395	-0.381162	-0.63394	-0.479034	-0.560067
HORVU.MOREX.r2.1HG0042260.1	1.22827	2.16391	1.26689	-1.09368	-0.17691	-0.809842	-0.053453	-0.544136	-0.4365	-0.402688	-0.663217	-0.478637
HORVU.MOREX.r2.5HG0433200.1	1.06739	2.16332	1.50736	-0.726018	-0.312622	-0.897598	-0.210213	-0.360425	-0.576783	-0.625871	-0.673397	-0.35514
HORVU.MOREX.r2.1HG0062380.1	1.09607	1.89239	1.63363	-1.21252	-0.291429	-0.315576	-0.255322	-0.0175833	-0.400427	-0.836837	-0.388557	-0.903832
HORVU.MOREX.r2.2HG0156810.1	1.04115	1.89789	1.73534	-1.03645	-0.311907	-0.415807	-0.463885	-0.104325	-0.376641	-0.909505	-0.207244	-0.848613
HORVU.MOREX.r2.1HG0008270.1	1.44089	1.75071	1.58781	-1.0674	-0.210241	-0.40076	-0.28288	-0.283158	-0.552865	-0.960396	-0.306676	-0.715041
HORVU.MOREX.r2.5HG0421920.1	1.55838	1.74296	1.49702	-1.00799	-0.239029	-0.444225	-0.314719	-0.334527	-0.345347	-0.927256	-0.33817	-0.8471
HORVU.MOREX.r2.3HG0261170.1	1.32877	1.729	1.68521	-1.15	-0.26893	-0.312944	-0.202868	-0.259698	-0.367908	-0.772215	-0.504025	-0.904392
HORVU.MOREX.r2.5HG0386850.1	1.35907	1.6106	1.72594	-1.14114	-0.117727	-0.444253	-0.191424	-0.111399	-0.439351	-0.986136	-0.469309	-0.794871
HORVU.MOREX.r2.1HG0075860.1	1.2269	1.85147	1.60521	-1.28765	-0.498078	-0.563528	-0.322172	-0.327768	0.054712	-0.521781	-0.469029	-0.74828
HORVU.MOREX.r2.6HG0507470.1	1.12723	1.70546	1.87703	-1.26233	-0.240988	-0.528836	-0.422221	-0.309061	-0.185983	-0.544913	-0.501884	-0.713507
HORVU.MOREX.r2.5HG0433500.1	1.32875	1.8844	1.56508	-0.866331	-0.276891	-0.456462	-0.245228	-0.349218	-0.363472	-0.780185	-0.375197	-1.06525
HORVU.MOREX.r2.7HG0544410.1	1.23441	1.83888	1.70431	-0.798361	-0.333496	-0.338228	-0.47752	-0.527295	-0.174828	-0.577529	-0.41801	-1.13233
HORVU.MOREX.r2.4HG0303300.1	1.28491	1.89086	1.607	-1.15869	-0.172028	-0.419307	-0.431458	-0.352609	-0.458334	-0.406605	-0.692464	-0.691274
HORVU.MOREX.r2.1HG0036730.1	1.38465	1.69657	1.74343	-1.09095	-0.35365	-0.255874	-0.475342	-0.465516	-0.261631	-0.516803	-0.604882	-0.800014
HORVU.MOREX.r2.6HG0463730.1	1.34643	1.80427	1.71874	-0.908614	-0.347398	-0.488013	-0.353298	-0.403568	-0.360794	-0.638161	-0.561829	-0.807766
HORVU.MOREX.r2.7HG0544820.1	1.53256	1.70754	1.65112	-1.04405	-0.390966	-0.383067	-0.427925	-0.433636	-0.468775	-0.585687	-0.48818	-0.668932
HORVU.MOREX.r2.2HG0090930.1	1.37751	2.04909	1.31254	-1.04016	-0.0618544	-0.328126	-0.5259	-0.335208	-0.404448	-0.698645	-0.526292	-0.818501
HORVU.MOREX.r2.7HG0621920.1	1.56782	1.7975	1.437	-0.96425	-0.298204	-0.25051	-0.595562	-0.272386	-0.182731	-0.764279	-0.612425	-0.861983
HORVU.MOREX.r2.1HG0037070.1	0.95237	2.39317	1.05383	-1.0289	0.0183756	-0.279927	-0.913045	-0.309736	-0.789914	-0.450664	-0.599196	-0.0463583
HORVU.MOREX.r2.3HG0199080.1	0.814519	2.50347	1.18004	-0.892547	-0.383317	-0.27406	-0.213877	-0.537714	-0.804122	-0.604724	-0.411174	-0.3765
HORVU.MOREX.r2.2HG0120380.1	1.19862	2.29336	1.21144	-1.00248	-0.23727	-0.477182	-0.460676	-0.490557	-0.48156	-0.6938	-0.354419	-0.505482
HORVU.MOREX.r2.7HG0575810.1	1.13173	2.38191	1.15031	-0.849923	-0.164366	-0.644814	-0.460617	-0.696568	-0.514774	-0.4812	-0.407109	-0.444578
HORVU.MOREX.r2.7HG0599940.1	1.27256	2.27648	1.02681	-0.951629	-0.0470263	-0.370462	-0.492171	-0.376249	-1.0224	-0.190358	-0.567282	-0.558284
HORVU.MOREX.r2.3HG0253590.1	0.828547	2.26493	1.52243	-0.916907	-0.303668	-0.242479	-0.595721	-0.530064	-0.818262	-0.235434	-0.627243	-0.346131
HORVU.MOREX.r2.6HG0456480.1	1.07824	2.2101	1.42098	-0.906173	-0.303917	-0.502198	-0.340801	-0.316798	-0.838398	-0.312842	-0.743733	-0.444457
HORVU.MOREX.r2.4HG0288290.1	1.4184	1.86409	1.40605	-1.23864	0.0135544	-0.303114	-0.637941	-0.474099	-0.618163	-0.811172	-0.156736	-0.462222
HORVU.MOREX.r2.7HG0544980.1	1.00786	1.77809	1.70577	-1.532	0.0979936	-0.450979	-0.578732	-0.341828	-0.558534	-0.683096	-0.33138	-0.113166
HORVU.MOREX.r2.7HG0589030.1	1.08169	1.8237	1.58399	-1.39983	0.160567	-0.258106	-0.271583	-0.338927	-0.567627	-1.05533	-0.503545	-0.254995
HORVU.MOREX.r2.3HG0217480.1	1.18474	2.07592	1.02657	-1.45765	0.344488	0.0927853	-0.649608	-0.352869	-0.315486	-0.860534	-0.577613	-0.510753
HORVU.MOREX.r2.2HG0111830.1	0.944511	2.39639	1.15855	-1.19264	-0.263643	-0.310916	-0.42173	-0.493217	-0.184242	-0.783395	-0.376629	-0.473043
HORVU.MOREX.r2.3HG0213980.1	0.949981	2.17774	1.30856	-1.44041	0.0641982	-0.320818	-0.548827	-0.362887	-0.116251	-0.717263	-0.442617	-0.55141
HORVU.MOREX.r2.4HG0299790.1	1.19819	2.15126	0.816756	-1.7688	-0.194617	-0.306031	0.0130589	-0.271537	-0.550916	-0.720002	-0.0322391	-0.335121
HORVU.MOREX.r2.7HG0540450.1	1.32256	2.15916	0.736949	-1.38386	-0.504542	-0.155159	-0.0173415	-0.13834	-0.734679	-1.03169	0.186886	-0.439938
HORVU.MOREX.r2.2HG0155530.1	1.15292	1.81313	1.45409	-1.38765	-0.115682	-0.41574	-0.0143562	0.103398	-1.03934	-0.930877	-0.249209	-0.370689
HORVU.MOREX.r2.1HG0036020.1	1.14878	2.1313	1.21464	-1.16682	-0.297745	-0.531217	0.121138	-0.0870955	-0.739156	-1.03566	-0.407213	-0.350964
HORVU.MOREX.r2.1HG0049550.1	1.23767	1.86471	1.47431	-1.23112	-0.302814	-0.378854	0.0690703	-0.0402173	-0.538079	-0.998419	-0.348633	-0.80762
HORVU.MOREX.r2.3HG0241060.1	1.39695	1.96911	1.27875	-1.21018	-0.192542	-0.437254	-0.199541	-0.134073	-0.638791	-0.979337	-0.261724	-0.591364
HORVU.MOREX.r2.1HG0042330.1	1.62677	2.12249	0.818536	-1.13501	0.0705407	-0.546017	-0.577373	-0.250465	-0.328097	-0.589302	-0.576432	-0.63564
HORVU.MOREX.r2.7HG0562210.1	1.4916	2.14862	1.04124	-1.08696	-0.0953362	-0.35455	-0.741467	-0.320586	-0.487958	-0.506448	-0.446773	-0.641374
HORVU.MOREX.r2.2HG0079840.1	1.39447	2.07258	1.13271	-1.25152	0.141978	-0.636419	-0.555305	-0.592188	-0.605482	-0.432788	-0.490998	-0.17703
HORVU.MOREX.r2.2HG0089840.1	1.46726	2.12161	1.18237	-0.887891	-0.12799	-0.560584	-0.636248	-0.592178	-0.528729	-0.650764	-0.567846	-0.219006
HORVU.MOREX.r2.1HG0043610.1	1.48124	2.01133	1.21256	-0.838864	-0.366617	-0.24382	-0.511935	0.0816167	-0.671074	-0.983291	-0.687766	-0.483382
HORVU.MOREX.r2.5HG0415180.1	1.62963	1.94464	1.22655	-0.748869	-0.332934	-0.420204	-0.128641	-0.297964	-0.568807	-0.687093	-0.770919	-0.845403
HORVU.MOREX.r2.1HG0055270.1	1.37338	2.18509	1.21627	-0.79573	-0.337773	-0.567808	-0.372197	-0.188649	-0.550503	-0.59893	-0.569205	-0.793941
HORVU.MOREX.r2.5HG0404830.1	1.29437	2.13291	1.32924	-0.813617	-0.385789	-0.517647	-0.29176	-0.130017	-0.398518	-0.84581	-0.758667	-0.614692
HORVU.MOREX.r2.1HG0022540.1	1.76534	1.74703	1.24326	-1.00467	-0.248021	-0.431372	-0.218965	-0.471075	-0.713351	-1.00467	-0.230163	-0.433338
HORVU.MOREX.r2.5HG0387730.1	1.75626	1.76588	1.22614	-1.07038	-0.262434	-0.484911	-0.159177	-0.274029	-0.599132	-0.981926	-0.477437	-0.43884
HORVU.MOREX.r2.1HG0055520.1	1.53556	2.24429	0.911873	-0.737492	-0.45407	-0.737492	-0.440815	-0.342896	-0.665195	-0.737492	-0.200394	-0.37588
HORVU.MOREX.r2.3HG0212370.1	1.42788	2.03367	1.25538	-0.867848	-0.116082	-0.835332	-0.455947	-0.402789	-0.508524	-1.00003	-0.177178	-0.353206
HORVU.MOREX.r2.2HG0143540.1	0.439122	1.90709	1.78226	-1.18363	-0.602736	-0.392472	-0.193281	0.452977	-0.376039	-0.625051	-1.13838	-0.0698583
HORVU.MOREX.r2.2HG0092070.1	1.12195	1.76524	1.57282	-1.5626	-0.695366	-0.23236	-0.366059	0.259031	-0.42932	-0.279367	-0.723403	-0.430563
HORVU.MOREX.r2.3HG0228090.1	0.69019	1.94983	1.78886	-1.37372	-0.814675	-0.270435	-0.386962	-0.310248	-0.184577	-0.0458907	-0.711474	-0.330896
HORVU.MOREX.r2.1HG0015920.1	0.379231	2.34106	1.16972	-1.68946	-0.0891011	-0.40429	-0.208195	0.188012	-0.692992	-0.580937	-0.207525	-0.205521
HORVU.MOREX.r2.5HG0384030.1	0.478568	2.08004	1.79332	-1.13945	-0.317227	-0.464819	-0.0886084	0.0537669	-0.610726	-0.904187	-0.33005	-0.550619
HORVU.MOREX.r2.4HG0335130.1	0.0711458	2.44005	1.6435	-0.8882	-0.361293	-0.360811	-0.487723	-0.0848775	-0.644966	-0.527653	-0.273947	-0.525225
HORVU.MOREX.r2.7HG0562010.1	0.274378	2.23759	1.75549	-0.890338	-0.504404	-0.485551	-0.485771	0.11896	-0.890338	-0.50376	-0.139089	-0.487167
HORVU.MOREX.r2.1HG0052590.1	0.675218	2.17335	1.3563	-1.48403	-0.190215	-0.25899	0.164186	-0.0729175	-0.439293	-0.371655	-1.00816	-0.543788
HORVU.MOREX.r2.7HG0588650.1	0.524269	2.10485	1.63692	-1.44614	-0.0248208	-0.432319	-0.0979921	-0.251448	-0.108338	-0.481781	-0.770724	-0.65247
HORVU.MOREX.r2.1HG0046850.1	0.612177	2.45685	1.26544	-1.33717	-0.336962	-0.309058	-0.483975	-0.499202	-0.319608	-0.253888	-0.509033	-0.285567
HORVU.MOREX.r2.3HG0250750.1	0.805733	2.30614	1.42905	-1.14056	-0.0604147	-0.430494	-0.391397	-0.427253	-0.450421	-0.541638	-0.729465	-0.369278
HORVU.MOREX.r2.5HG0398520.1	0.717384	2.34511	1.39309	-1.05516	-0.168086	-0.615228	-0.143148	-0.297169	-0.488205	-0.20657	-0.876982	-0.605033
HORVU.MOREX.r2.2HG0157320.1	0.137464	2.40593	1.6087	-0.89307	-0.185912	-0.862469	-0.0712545	-0.273226	-0.628026	-0.491491	-0.504233	-0.242407
HORVU.MOREX.r2.5HG0424010.1	0.344125	2.32944	1.56262	-1.22806	-0.222367	-0.733409	-0.319955	-0.439424	-0.623344	-0.161667	-0.452597	-0.0553593
HORVU.MOREX.r2.6HG0463890.1	0.427766	2.01057	1.80222	-1.33012	-0.0843978	-0.778789	-0.318136	-0.427715	-0.113411	0.0238227	-0.8425	-0.369307
HORVU.MOREX.r2.6HG0480120.1	0.432657	1.98296	1.83575	-1.07666	-0.105421	-1.07045	-0.0450882	-0.0848662	-0.357623	-0.442073	-0.915654	-0.153523
HORVU.MOREX.r2.1HG0048720.1	0.402651	1.91081	1.82296	-0.886778	-0.695967	0.0623971	0.315197	-0.527142	-0.617225	-0.525169	-0.0148812	-1.24685
HORVU.MOREX.r2.1HG0060140.1	0.77764	1.58566	1.99473	-1.15327	-0.597205	-0.316726	0.0502433	-0.0788079	-0.489135	-0.34189	-0.113153	-1.31808
HORVU.MOREX.r2.4HG0281690.1	0.493752	1.5718	2.18468	-0.888521	-0.654202	-0.319053	0.475396	-0.279967	-0.548829	-0.62349	-0.38721	-1.02436
HORVU.MOREX.r2.2HG0149150.1	0.0362056	1.87706	2.06097	-0.655347	-0.392936	-0.35484	0.279846	-0.139409	-0.852235	-0.947024	-0.0197526	-0.892544
HORVU.MOREX.r2.1HG0038600.1	0.0439452	2.01612	1.72792	-1.52754	-0.333863	-0.339797	0.359484	0.052587	-0.52248	-0.527283	-0.11823	-0.830866
HORVU.MOREX.r2.6HG0511690.1	0.452014	1.89882	1.60931	-1.28307	-0.516149	-0.0950077	0.696742	0.00352078	-0.54976	-1.02013	-0.338622	-0.857666
HORVU.MOREX.r2.5HG0377020.1	0.901863	1.91071	1.42092	-0.681573	-1.32425	-0.280021	0.296121	0.15776	-1.14205	-0.118594	-0.307281	-0.833596
HORVU.MOREX.r2.2HG0155110.1	1.26479	1.83263	1.54867	-0.927856	-0.740748	-0.0303995	0.129672	-0.444777	-0.925983	-0.238313	-0.617894	-0.849799
HORVU.MOREX.r2.7HG0622970.1	0.970911	1.69693	1.92125	-0.859266	-0.726405	-0.0446044	0.15158	-0.417721	-0.85568	-0.288613	-0.715488	-0.832889
HORVU.MOREX.r2.3HG0209430.1	0.644923	1.9869	1.41755	-0.617349	-1.39271	-0.320908	0.759098	-0.322399	-0.0298876	-0.603854	-0.768853	-0.75251
HORVU.MOREX.r2.5HG0430040.1	0.787401	1.96321	1.40428	-0.543863	-0.526886	-0.81808	0.979788	-0.81808	-0.81808	-0.273204	-0.518412	-0.81808
HORVU.MOREX.r2.7HG0541210.1	0.55054	1.44854	2.24268	-0.474102	0.309602	-0.294321	-1.02727	-0.591603	-0.956216	-0.889447	-0.171934	-0.146468
HORVU.MOREX.r2.7HG0599740.1	0.700437	1.15517	2.18926	-0.313504	0.0544834	-0.453546	-1.41577	-0.953781	-0.978309	-0.35084	0.100283	0.266126
HORVU.MOREX.r2.1HG0012470.1	0.772775	1.53875	1.91811	-1.04844	0.0215656	-1.10756	-0.94026	-0.418505	-0.440787	-0.760518	0.444078	0.0207969
HORVU.MOREX.r2.3HG0195040.1	0.542237	1.56562	1.8357	-0.741415	0.685921	-1.08132	-1.0889	-0.744662	-0.467249	-0.803645	0.301901	-0.00418638
HORVU.MOREX.r2.1HG0049570.1	0.631186	1.55242	2.09612	-0.316354	-0.494402	-0.984215	-0.855534	-0.670152	-0.742862	-0.741378	0.441836	0.0833359
HORVU.MOREX.r2.3HG0195160.1	0.349079	1.75864	2.08466	-0.086797	-0.00775635	-0.664017	-0.811664	-0.760455	-0.697169	-1.07881	0.181198	-0.266908
HORVU.MOREX.r2.6HG0521770.1	0.355292	1.85684	1.9799	-0.228594	-0.00546854	-1.23684	-0.490032	-0.789563	-0.763817	-0.689606	0.0313255	-0.0194347
HORVU.MOREX.r2.5HG0371210.1	0.574551	1.63178	2.22371	-0.867618	0.0185274	-0.83766	-0.765452	-0.63753	-0.6336	-0.353709	-0.29122	-0.0617744
HORVU.MOREX.r2.7HG0578010.1	0.512424	1.97527	1.92961	-0.799973	-0.197684	-0.911137	-0.844319	-0.618818	-0.640533	-0.21536	-0.222581	0.033097
HORVU.MOREX.r2.1HG0014080.1	0.729044	1.56369	2.18036	-0.675785	-0.100917	-1.00775	-0.992761	-0.532831	-0.45669	-0.0225797	-0.535063	-0.148717
HORVU.MOREX.r2.3HG0239810.1	0.888622	1.39704	2.32637	-0.674565	-0.309374	-0.885813	-0.7175	-0.507028	-0.654267	-0.427337	-0.347553	-0.0885952
HORVU.MOREX.r2.3HG0205650.1	0.999999	1.98219	1.76663	-0.276696	-0.517488	-0.923149	-0.739737	-0.623329	-0.445382	-0.665714	-0.380658	-0.176661
HORVU.MOREX.r2.3HG0230400.1	0.683696	2.03918	1.87743	-0.574743	-0.523834	-0.721823	-0.659856	-0.820939	-0.654481	-0.374475	-0.20354	-0.0666173
HORVU.MOREX.r2.7HG0613400.1	0.700965	1.80473	2.02819	-0.339648	-0.430511	-0.821409	-0.735645	-0.795073	-0.62265	-0.773947	-0.0428289	0.0278214
HORVU.MOREX.r2.3HG0240090.1	0.833987	1.90651	1.85999	-0.348382	0.00498316	-0.784842	-0.924279	-0.71512	-0.825646	-0.330837	-0.129393	-0.546971
HORVU.MOREX.r2.4HG0336870.1	0.669933	2.04766	1.89211	-0.54606	-0.217833	-0.654459	-0.82989	-0.459074	-0.768788	-0.490893	-0.139358	-0.503346
HORVU.MOREX.r2.2HG0176080.1	0.758995	1.71201	2.16139	-0.612334	-0.37603	-0.674607	-0.708282	-0.913804	-0.446543	-0.290766	-0.158065	-0.451963
HORVU.MOREX.r2.5HG0386940.1	0.615516	1.68376	2.24145	-0.680356	-0.469622	-0.786011	-0.700766	-0.567046	-0.640993	-0.347398	-0.00717114	-0.341361
HORVU.MOREX.r2.7HG0611240.1	0.463577	1.93664	2.04618	-0.376351	-0.355559	-0.705395	-0.973564	-0.730297	-0.581881	-0.453351	-0.235689	-0.034316
HORVU.MOREX.r2.7HG0589460.1	0.335497	2.00639	2.05791	-0.256156	-0.317705	-0.859862	-0.61953	-0.795048	-0.642303	-0.408418	-0.239301	-0.261479
HORVU.MOREX.r2.7HG0590490.1	0.246594	2.0901	1.98591	-0.34935	-0.281374	-0.803238	-0.757393	-0.78957	-0.584797	-0.355668	-0.0694804	-0.331734
HORVU.MOREX.r2.1HG0032340.1	0.773234	1.53055	2.05927	-0.922384	-0.39414	-0.557289	-0.91746	-0.122034	-0.525462	-1.06259	-0.27057	0.40887
HORVU.MOREX.r2.6HG0512740.1	0.833144	1.71362	2.01785	-0.468378	-0.368056	-0.529421	-0.500747	-0.386934	-0.91951	-1.13108	-0.357516	0.097031
HORVU.MOREX.r2.3HG0224140.1	0.518945	1.41805	2.29051	-0.730135	-0.811934	-0.69699	-0.510401	-0.722648	-0.925378	-0.230188	0.0924914	0.307673
HORVU.MOREX.r2.5HG0445250.1	0.612198	1.51216	2.1792	-0.600144	-0.546539	-1.0897	-0.403276	-0.677623	-0.587238	-0.647117	-0.28041	0.52849
HORVU.MOREX.r2.2HG0123530.1	0.995031	1.24605	2.03946	-0.614115	-0.306214	-1.12977	-0.526988	-0.795716	-0.201692	-0.385801	-0.996463	0.676222
HORVU.MOREX.r2.7HG0528410.1	0.930376	1.73256	1.8118	-0.791814	-0.295346	-1.05969	-0.415408	-0.774556	-0.104924	-0.735968	-0.715781	0.418747
HORVU.MOREX.r2.2HG0098020.1	-0.104891	1.83146	2.14195	-0.813394	-0.113524	-0.685476	-0.253317	-0.788621	-0.321748	-0.298162	-0.94803	0.353752
HORVU.MOREX.r2.2HG0142560.1	0.00407375	1.61857	2.17044	-0.49028	-0.121179	-0.627451	-0.518612	-0.546565	0.11259	-0.9316	-1.15596	0.485974
HORVU.MOREX.r2.4HG0341540.1	1.19658	1.46309	1.59004	-0.933464	0.440357	-1.08711	-0.719867	-0.547944	-0.774712	-0.209672	-0.951153	0.533858
HORVU.MOREX.r2.5HG0414810.1	0.972323	1.19099	1.87257	-0.984846	0.682349	-1.28026	-0.357238	-0.424502	-0.633415	0.157702	-1.14844	-0.0472225
HORVU.MOREX.r2.3HG0204770.1	0.573036	1.71231	1.99921	-1.23294	0.189359	-0.961272	-0.526673	-0.638675	0.0127049	-0.618696	-0.434869	-0.0734975
HORVU.MOREX.r2.4HG0313280.1	0.441292	1.4971	2.24935	-1.2494	0.0322139	-0.665335	-0.410098	-0.768609	-0.315882	-0.422961	-0.63368	0.246012
HORVU.MOREX.r2.6HG0520870.1	0.35275	1.75364	1.92658	-0.332243	0.390075	-1.20619	-0.942551	-0.880013	-0.457326	-0.244166	-0.613054	0.252499
HORVU.MOREX.r2.2HG0147490.1	0.711957	2.03464	1.67933	-0.832782	-0.00884399	-0.755538	-0.980773	-0.674437	-0.570494	0.00125451	-0.716844	0.112534
HORVU.MOREX.r2.5HG0392470.1	0.818155	1.90669	1.6966	-0.713375	-0.0430411	-1.21232	-0.644964	-0.899941	-0.501845	-0.0558657	-0.558521	0.208426
HORVU.MOREX.r2.2HG0149220.1	0.276785	1.73107	1.84891	-0.738087	-0.136903	-1.00472	0.10383	0.0288852	-1.00472	-0.720887	-1.00472	0.620558
HORVU.MOREX.r2.2HG0143810.1	0.468839	1.89072	1.69073	-0.782738	0.175702	-1.05893	-0.115437	0.551681	-0.673995	-1.10758	-0.666987	-0.371995
HORVU.MOREX.r2.4HG0339320.1	0.0669988	1.82082	2.09942	-0.258843	-0.376109	-0.893857	-0.599964	0.452223	-0.90066	-0.729893	-0.590505	-0.0896298
HORVU.MOREX.r2.7HG0606090.1	0.282558	1.85497	1.53441	-1.21553	0.443106	-0.789252	-1.08593	0.622308	-0.716471	-0.746864	-0.386257	0.202946
HORVU.MOREX.r2.7HG0599340.1	0.109699	2.22717	1.31958	-0.644789	-0.0182382	-0.675173	-1.03728	-0.179702	-1.10832	-0.823206	0.248581	0.581683
HORVU.MOREX.r2.1HG0019150.1	0.73373	2.19576	1.46906	-0.391876	-0.0534871	-0.950491	-1.21191	-0.171062	-0.731667	-0.458493	-0.422687	-0.00687582
HORVU.MOREX.r2.7HG0528950.1	0.328136	2.38505	1.37568	-0.545627	0.20367	-0.466223	-1.0912	-0.535238	-0.846083	-0.44395	-0.568349	0.204134
HORVU.MOREX.r2.5HG0431340.1	0.0484142	2.30539	1.67418	-0.192374	-0.269453	-0.551075	-1.10094	-0.219247	-0.93336	-0.561503	-0.0934899	-0.106544
HORVU.MOREX.r2.1HG0011320.1	-0.0158762	2.15622	1.90329	-0.445213	-0.0314899	-0.670185	-0.796715	-0.572548	-0.860695	-0.606864	-0.0853622	0.0254342
HORVU.MOREX.r2.5HG0389770.1	0.288098	2.17291	1.80815	-0.81944	0.179191	-0.625173	-0.826897	-0.474037	-0.726938	-0.539663	-0.153615	-0.282591
HORVU.MOREX.r2.6HG0464400.1	0.730495	1.99652	1.24638	-1.3117	-0.704322	0.084096	-0.26203	0.206759	-0.924047	-1.03975	-0.584133	0.561737
HORVU.MOREX.r2.2HG0143420.1	1.18448	1.74599	1.45067	-1.27702	-0.469463	-0.278236	0.428274	-0.568081	-0.719583	-0.708109	-0.977098	0.188173
HORVU.MOREX.r2.3HG0186240.1	1.04845	1.73853	1.60139	-0.973104	-0.803782	-0.027673	0.462191	-0.406379	-1.0802	-0.955387	-0.501072	-0.102971
HORVU.MOREX.r2.6HG0502650.1	1.12933	1.78337	1.6857	-0.842287	-0.722613	0.189954	-0.204142	-0.498324	-0.456105	-0.639139	-1.21883	-0.206917
HORVU.MOREX.r2.1HG0047510.1	1.06792	1.95824	1.54563	-0.935534	-0.387769	-0.130941	-0.377457	-0.417908	-0.433954	-0.235135	-1.40363	-0.249459
HORVU.MOREX.r2.4HG0285890.1	1.16648	1.86796	1.72436	-0.841384	-0.57147	-0.368151	-0.530017	-0.379198	-0.490541	-0.465336	-1.05919	-0.0535112
HORVU.MOREX.r2.7HG0566940.1	1.00024	2.22229	1.19844	-1.25968	-0.599581	-0.00749613	-0.0183585	-0.396514	-0.448862	-0.34243	-1.05706	-0.290986
HORVU.MOREX.r2.1HG0074220.1	1.06974	2.19713	1.31728	-1.10186	-0.635513	0.0526126	-0.40031	-0.722258	-0.385727	-0.170135	-0.793925	-0.427036
HORVU.MOREX.r2.2HG0145540.1	0.888407	2.17888	1.58188	-1.13428	-0.576299	-0.199941	-0.34064	-0.490484	-0.337354	-0.49474	-0.603775	-0.471649
HORVU.MOREX.r2.1HG0022970.1	1.24041	2.39452	0.906623	-0.677349	-0.677349	-0.677349	-0.0448292	-0.677349	-0.385559	-0.677349	-0.677349	-0.0470734
HORVU.MOREX.r2.2HG0122340.1	1.16567	2.16457	1.24763	-0.910705	-0.356449	-0.791456	-0.276629	-0.63333	-0.380165	-0.143762	-1.08333	-0.00204791
HORVU.MOREX.r2.6HG0488170.1	0.886083	2.00429	1.71866	-0.782994	-0.389944	-0.868765	-0.26892	-0.563982	-0.610363	-0.0211057	-0.97123	-0.131724
HORVU.MOREX.r2.5HG0445240.1	1.31153	1.67928	1.74394	-0.494568	-0.553619	-0.446878	-0.368896	-0.398268	-0.886472	-0.502326	-1.15329	0.0695591
HORVU.MOREX.r2.2HG0139460.1	1.22217	1.81245	1.51886	-1.22678	-0.352717	-0.346364	-0.297459	-0.454048	-0.852608	-0.455116	-0.906611	0.338229
HORVU.MOREX.r2.2HG0150460.1	1.5905	1.59673	1.39904	-1.0795	-0.357547	-0.286366	-0.510509	-0.576238	-0.747556	-0.338652	-1.0812	0.391287
HORVU.MOREX.r2.4HG0277990.1	1.43252	1.67762	1.07726	-1.04832	-0.427501	-0.0409243	-0.134048	-0.0574421	-0.711119	-0.8425	-1.46888	0.543335
HORVU.MOREX.r2.5HG0410120.1	1.02315	2.04861	1.18013	-0.925911	-0.184001	-0.240171	-0.50425	-0.488153	-1.04388	-0.561954	-1.00931	0.705737
HORVU.MOREX.r2.6HG0478900.1	1.05838	1.91665	1.2743	-0.925022	-0.909044	-0.642072	-0.41122	-0.268326	0.0783528	-1.17702	-0.651532	0.656563
HORVU.MOREX.r2.3HG0259110.1	0.675672	2.07043	1.53077	-0.934433	-0.182716	-0.36211	-0.69455	-0.0554349	-0.532955	-0.905824	-1.0462	0.43735
HORVU.MOREX.r2.4HG0332210.1	0.898159	2.09778	1.32416	-1.35483	-0.00549625	-0.720996	-0.646103	-0.242802	-0.354791	-0.484528	-0.853788	0.343239
HORVU.MOREX.r2.5HG0361100.1	1.14189	1.44467	1.81806	-0.926868	0.141082	0.386492	-0.586947	-0.926868	-0.926868	-0.926868	-0.592885	-0.0449008
HORVU.MOREX.r2.2HG0113630.1	0.563293	1.74624	1.79709	-0.740761	0.268578	0.114234	-0.912385	-0.593916	-0.663915	-1.40032	-0.378198	0.200059
HORVU.MOREX.r2.5HG0390730.1	1.0151	1.54697	1.70734	-0.525223	0.664601	-0.372923	-0.575799	-1.04258	-0.880768	-1.22232	-0.340324	0.025929
HORVU.MOREX.r2.5HG0440890.1	0.924275	2.13406	1.54076	-0.77221	0.0806499	-0.800716	-0.858558	-0.681488	-0.406316	-0.696619	-0.147911	-0.315924
HORVU.MOREX.r2.3HG0192740.1	1.27913	1.95709	1.5962	-0.789228	-0.207613	-0.542438	-0.680434	-0.734288	-0.749294	-0.449206	-0.460448	-0.219464
HORVU.MOREX.r2.7HG0563010.1	1.19349	2.06341	1.52399	-0.710645	-0.220499	-0.789268	-0.770735	-0.702525	-0.64439	-0.351717	-0.38931	-0.201801
HORVU.MOREX.r2.5HG0443680.1	1.1715	1.74136	1.83768	-0.885577	0.101263	-0.809618	-0.754217	-0.669669	-0.420272	-0.436932	-0.430079	-0.445436
HORVU.MOREX.r2.7HG0559550.1	1.1473	1.7609	1.86402	-0.970248	-0.129957	-0.729084	-0.684752	-0.712292	-0.360671	-0.531305	-0.416683	-0.237231
HORVU.MOREX.r2.5HG0419560.1	1.122	1.92597	1.77181	-0.936612	-0.251051	-0.506022	-0.442858	-0.51073	-0.658701	-0.653896	-0.366892	-0.493021
HORVU.MOREX.r2.5HG0447680.1	1.13124	1.86402	1.78251	-0.902545	-0.218674	-0.508218	-0.646341	-0.529116	-0.628921	-0.824972	-0.119516	-0.399466
HORVU.MOREX.r2.2HG0096210.1	0.888944	1.91836	1.88001	-0.786702	-0.233444	-0.379629	-0.453159	-0.344258	-0.554855	-1.08993	-0.442282	-0.403051
HORVU.MOREX.r2.4HG0277190.1	0.982199	1.75411	1.99578	-0.932898	-0.0919981	-0.449068	-0.462723	-0.40709	-0.448501	-0.793103	-0.456438	-0.690272
HORVU.MOREX.r2.4HG0279710.1	0.824252	1.9275	1.93148	-0.352643	-0.1605	-0.365012	-0.88591	-0.479535	-0.608005	-0.785665	-0.669053	-0.376901
HORVU.MOREX.r2.2HG0167100.1	0.943418	1.98184	1.83988	-0.42084	-0.313922	-0.53927	-0.501652	-0.469306	-0.86932	-0.60428	-0.735691	-0.310856
HORVU.MOREX.r2.6HG0504420.1	0.914137	1.95675	1.88143	-0.432044	-0.371326	-0.806002	-0.438268	-0.462042	-0.672247	-0.828734	-0.404196	-0.337455
HORVU.MOREX.r2.2HG0106960.1	1.47795	1.87849	1.42364	-0.698363	-0.382275	-0.81003	-0.662161	-0.363095	-0.89662	-0.661658	-0.388929	0.0830457
HORVU.MOREX.r2.1HG0078390.1	1.20448	1.91653	1.56456	-0.547484	-0.120302	-0.602054	-1.04929	-0.0746835	-0.817435	-0.647563	-0.741784	-0.084975
HORVU.MOREX.r2.7HG0605160.1	1.02065	1.99664	1.54048	-0.624875	-0.0282074	-0.501049	-0.597199	-0.389963	-1.03635	-0.83753	-0.783598	0.240993
HORVU.MOREX.r2.5HG0391790.1	1.5104	1.8103	1.37106	-0.850905	0.0130038	-0.472258	-0.490375	-0.309498	-0.55872	-0.92524	-1.05258	-0.045197
HORVU.MOREX.r2.7HG0534770.1	1.36285	1.92371	1.47507	-0.81426	-0.352038	-0.0895873	-0.425849	-0.622527	-0.727308	-1.05653	-0.459688	-0.213845
HORVU.MOREX.r2.4HG0294870.1	1.08065	2.10091	1.51613	-0.914795	-0.350164	-0.141554	-0.49302	-0.243843	-0.794747	-0.810506	-0.696776	-0.252284
HORVU.MOREX.r2.6HG0488410.1	1.35314	2.06935	1.41132	-0.71366	-0.35051	-0.461531	-0.364024	-0.464298	-0.55373	-0.809386	-0.799674	-0.317004
HORVU.MOREX.r2.2HG0165740.1	0.790492	1.67856	2.05401	-0.756395	-1.05968	0.0419134	-0.474294	-0.5572	-0.359385	-0.701788	-0.695122	0.0388947
HORVU.MOREX.r2.6HG0507890.1	0.3703	1.72645	2.28309	-0.652846	-0.920602	-0.106465	-0.286861	-0.425026	-0.649051	-0.636572	-0.507115	-0.195293
HORVU.MOREX.r2.4HG0347050.1	0.39053	1.74646	2.17314	-0.907564	-0.659762	0.216345	-0.782669	-0.204347	-0.739072	-0.397094	-0.593234	-0.242729
HORVU.MOREX.r2.2HG0154460.1	0.69866	1.90897	1.75581	-1.02519	-0.936124	0.0873859	-0.718612	-0.223207	-0.693109	-0.510696	-0.663519	0.319631
HORVU.MOREX.r2.3HG0252140.1	0.534709	1.80733	2.02581	-0.925369	-0.684023	-0.116871	-0.662574	-0.257944	-0.265647	-0.581446	-1.03271	0.158734
HORVU.MOREX.r2.6HG0494890.1	0.491823	1.70447	2.2026	-0.592497	-0.206569	-0.158648	-0.708903	-0.400196	-0.105523	-0.955547	-0.942038	-0.328969
HORVU.MOREX.r2.4HG0312650.1	0.67496	1.71511	2.1509	-0.890515	-0.350701	-0.35385	-0.116557	-0.574117	-0.306936	-0.969344	-0.688244	-0.290708
HORVU.MOREX.r2.5HG0386700.1	0.774813	1.90696	1.90215	-0.912284	-0.533574	-0.0181133	-0.433368	-0.619974	-0.213847	-1.00664	-0.561799	-0.284332
HORVU.MOREX.r2.2HG0138750.1	0.396355	2.17227	1.79128	-0.839659	-0.307192	-0.0573913	-0.540816	-0.839659	-0.329365	-0.839659	-0.546055	-0.060102
HORVU.MOREX.r2.3HG0275690.1	0.358305	2.17933	1.82919	-0.486195	-0.450941	0.0864677	-0.697986	-0.298219	-0.874138	-0.78778	-0.433459	-0.424577
HORVU.MOREX.r2.4HG0314320.1	0.37529	2.23699	1.71262	-0.659101	-0.100121	0.231633	-0.659101	-0.659101	-0.501806	-0.659101	-0.659101	-0.659101
HORVU.MOREX.r2.7HG0559730.1	-0.0977562	2.33679	1.51111	-0.259115	-0.815357	-0.149609	-0.809286	-0.507413	-0.608607	-0.756854	-0.480639	0.636741
HORVU.MOREX.r2.4HG0282650.1	0.455385	2.35288	1.62162	-0.575857	-0.608452	-0.48679	-0.704108	-0.432764	-0.702671	-0.668136	-0.2548	0.00369339
HORVU.MOREX.r2.4HG0340260.1	0.397931	2.43977	1.5824	-0.393244	-0.670215	-0.507236	-0.507325	-0.520205	-0.521776	-0.670215	-0.510221	-0.119662
HORVU.MOREX.r2.2HG0121280.1	0.359465	2.48392	1.37892	-0.179231	-0.619094	-0.619094	-0.619094	-0.619094	-0.619094	-0.619094	-0.619094	0.290586
HORVU.MOREX.r2.2HG0121300.1	0.414538	2.45883	1.40978	-0.704075	-0.704075	-0.704075	-0.524296	-0.23843	-0.38743	-0.532488	-0.704075	0.215797
HORVU.MOREX.r2.7HG0585160.1	0.603542	2.01308	1.64072	-0.269342	-0.413973	-0.321468	-0.602245	-0.962317	-0.568503	-0.511366	-1.16594	0.557811
HORVU.MOREX.r2.2HG0160080.1	0.633329	2.2008	1.60087	-0.787402	-0.160929	-0.254121	-0.677646	-0.864503	-0.778509	-0.225605	-0.780802	0.0945223
HORVU.MOREX.r2.3HG0190970.1	0.623622	2.14478	1.64341	-0.762029	-0.374149	-0.00861858	-0.691434	-0.801879	-0.502072	-0.127861	-1.09431	-0.0494641
HORVU.MOREX.r2.7HG0587420.1	0.396351	1.8634	2.039	-0.540347	-0.395811	-0.3118	-1.24715	-0.436154	-0.627042	-0.334334	-0.611866	0.205753
HORVU.MOREX.r2.1HG0077880.1	0.871404	1.91306	1.65575	-0.513108	-0.224188	-0.10476	-1.15645	-1.05607	-0.587575	-0.433911	-0.662897	0.298747
HORVU.MOREX.r2.2HG0150990.1	0.945334	1.9785	1.60238	-0.0807737	-0.410774	-0.341045	-1.15818	-0.968874	-0.685484	-0.254546	-0.714286	0.0877559
HORVU.MOREX.r2.6HG0473950.1	0.388298	1.56907	1.86447	-0.432993	-0.987416	0.348003	0.536166	-0.633499	-0.563432	-0.524697	-1.53128	-0.0326903
HORVU.MOREX.r2.2HG0113120.1	0.735159	1.05989	2.28396	-0.533726	-1.02194	0.0985793	0.2038	0.125107	-0.963872	-1.16451	-0.635066	-0.187386
HORVU.MOREX.r2.3HG0226820.1	0.972821	1.20663	2.17229	-0.75012	-0.645017	-0.165579	-0.252778	-0.0490375	-0.878978	-0.857609	-1.08872	0.336101
HORVU.MOREX.r2.4HG0312660.1	0.602144	1.82513	2.04077	-0.715502	0.0729078	-0.536937	-0.0941358	-0.349326	-0.696146	-0.945998	-0.827392	-0.375517
HORVU.MOREX.r2.6HG0460930.1	0.920775	1.93378	1.67218	-0.61614	0.0181752	-0.577013	0.0604001	-0.294645	-0.958121	-0.958121	-0.958121	-0.24315
HORVU.MOREX.r2.3HG0252570.1	0.90858	1.89108	1.79939	-0.888046	-0.501754	-0.393396	-0.17777	0.0151539	-0.644854	-0.931479	-0.905977	-0.170935
HORVU.MOREX.r2.6HG0466430.1	1.08678	2.01437	1.50934	-1.24082	-0.237151	-0.505502	-0.271044	-0.15854	-0.567797	-0.862166	-0.677746	-0.0897211
HORVU.MOREX.r2.2HG0109290.1	1.13186	1.4102	2.06871	-1.00981	-0.167326	-0.524676	-0.363967	-0.335571	-0.74188	-0.953859	-0.637896	0.124205
HORVU.MOREX.r2.2HG0157030.1	0.774817	1.69437	2.01653	-1.00308	0.0344142	-0.635104	-0.367967	-0.408099	-0.413078	-0.754162	-1.00308	0.0644462
HORVU.MOREX.r2.5HG0432190.1	1.07457	1.65319	1.9689	-0.750539	-0.123745	-0.50874	-0.605205	-0.646819	-0.477204	-0.725058	-0.925123	0.065771
HORVU.MOREX.r2.3HG0192010.1	0.940917	1.54238	2.04609	-0.816023	-0.140817	-0.402399	0.259855	-0.542591	-0.638166	-1.15467	-0.554295	-0.540286
HORVU.MOREX.r2.3HG0239790.1	0.787285	1.68256	2.04732	-0.971036	-0.175423	-0.115268	-0.0821429	-0.142574	-0.606729	-0.7091	-0.823926	-0.890966
HORVU.MOREX.r2.7HG0589750.1	0.751508	1.56099	2.1626	-0.796862	-0.211836	-0.38111	0.283509	-0.437621	-0.686522	-0.587652	-0.96118	-0.695829
HORVU.MOREX.r2.3HG0237810.1	1.20399	1.59516	1.80817	-0.747087	-0.359853	-0.0511998	-0.122209	-0.531543	-0.230568	-1.16899	-1.1191	-0.276774
HORVU.MOREX.r2.4HG0298010.1	0.878991	1.72656	1.93982	-0.943308	-0.442333	-0.146556	-0.0752436	-0.329701	-0.182699	-1.04151	-0.997161	-0.386859
HORVU.MOREX.r2.3HG0232290.1	0.964535	1.59305	2.02373	-0.909706	-0.624023	-0.268747	-0.191294	0.0393662	-0.210267	-1.04686	-0.808968	-0.560812
HORVU.MOREX.r2.3HG0258420.1	1.04172	1.60919	1.98149	-1.18445	-0.450515	-0.318578	-0.115194	-0.292349	-0.383986	-0.522275	-1.02967	-0.335387
HORVU.MOREX.r2.1HG0041680.1	1.06812	1.63364	1.61622	-0.691607	-0.0130959	-0.251945	-0.116504	0.392021	-0.681094	-0.760243	-1.55433	-0.641185
HORVU.MOREX.r2.1HG0078570.1	1.04585	1.37302	1.59453	-0.985421	0.156621	-0.0295347	0.461266	-0.0343367	-0.695621	-1.09785	-1.5941	-0.194416
HORVU.MOREX.r2.2HG0166760.1	1.53772	0.944333	1.97969	-0.602582	-0.485025	0.265057	-0.206598	-0.02262	-1.00525	-0.942231	-1.00042	-0.462078
HORVU.MOREX.r2.6HG0519160.1	1.74526	1.28394	1.59793	-0.477953	-0.332177	0.0672223	-0.405887	-0.119177	-0.78979	-0.668594	-1.3703	-0.530478
HORVU.MOREX.r2.1HG0041850.1	1.70091	1.49191	1.46321	-0.595351	-0.605407	-0.143815	-0.154267	-0.141067	-0.377247	-0.675836	-1.44462	-0.518421
HORVU.MOREX.r2.6HG0503070.1	1.52952	1.33732	1.74741	-0.580952	-0.41785	-0.316102	0.12166	-0.0621485	-0.699699	-0.699811	-1.35993	-0.59941
HORVU.MOREX.r2.2HG0171770.1	0.48007	1.48019	1.38215	-0.522704	0.601712	-0.104926	-0.183071	0.235185	-1.24565	-2.08377	-0.158532	0.119353
HORVU.MOREX.r2.1HG0039310.1	1.06415	2.15392	0.636558	-0.581425	0.615515	-0.866643	0.00295073	0.160728	-1.01893	-1.3677	-0.62438	-0.174745
HORVU.MOREX.r2.4HG0329280.1	1.14695	1.82117	1.10204	-0.779492	-0.0930502	-0.600496	-0.341106	0.454557	-0.668408	-1.83869	-0.15299	-0.0504937
HORVU.MOREX.r2.5HG0373890.1	0.563077	1.57037	1.34908	-0.964576	0.966121	0.147828	0.146951	-1.08911	-1.26125	-1.21824	0.216211	-0.426454
HORVU.MOREX.r2.1HG0062670.1	0.602379	1.85635	1.33496	-1.43848	0.425258	0.312359	-0.235693	-0.400109	-0.84252	-1.01007	-0.985214	0.380775
HORVU.MOREX.r2.7HG0599080.1	0.320425	2.11757	0.886027	-0.976345	0.554877	0.32004	-0.29545	0.0941976	-1.68543	-0.901221	-0.676209	0.241525
HORVU.MOREX.r2.2HG0172190.1	1.10903	1.58144	1.13481	-0.280358	-0.639535	1.40558	-0.370251	-0.928337	-0.780748	-0.336383	-0.933129	-0.962124
HORVU.MOREX.r2.3HG0246790.1	1.1617	1.36014	1.11668	-1.04099	-0.0542283	1.39147	0.184904	-0.921981	-0.80919	-0.681562	-1.04099	-0.665955
HORVU.MOREX.r2.4HG0336260.1	1.01296	1.12892	1.67759	-0.862156	-0.277056	1.37438	-0.204814	-0.401199	-0.862156	-0.862156	-0.862156	-0.862156
HORVU.MOREX.r2.3HG0267120.1	1.52675	0.524091	1.52594	-0.915774	0.186432	1.38904	-0.444142	-0.479085	-0.915774	-0.565941	-0.915774	-0.915774
HORVU.MOREX.r2.6HG0512360.1	1.37914	0.610125	1.72817	-1.02033	-0.193331	1.12788	0.104176	-0.221574	-1.02033	-0.453255	-1.02033	-1.02033
HORVU.MOREX.r2.4HG0318200.1	1.59863	0.331745	1.67134	-1.25596	-0.328435	1.18273	-0.765478	0.0821173	-0.655956	-0.193595	-0.775777	-0.891358
HORVU.MOREX.r2.1HG0045010.1	1.525	0.446206	1.50295	-1.25907	-0.348447	1.32213	-0.230414	-0.246709	-0.21575	-0.241148	-1.10352	-1.15123
HORVU.MOREX.r2.3HG0199390.1	1.3456	0.392956	1.50551	-1.32495	-0.55471	1.60625	-0.120875	-0.377794	-0.403299	-0.211851	-0.793596	-1.06324
HORVU.MOREX.r2.7HG0588440.1	1.14175	1.5027	1.32229	-1.78182	0.128114	0.422776	-0.0759588	-0.180824	-0.066845	-0.343021	-1.13084	-0.938313
HORVU.MOREX.r2.7HG0613500.1	0.886595	1.40405	1.41649	-1.655	-0.637963	1.17956	-0.0569007	-0.227232	-0.523712	-0.167457	-0.935626	-0.6828
HORVU.MOREX.r2.1HG0020550.1	1.47831	0.858807	1.61722	-1.5109	0.114664	0.558931	0.0212016	-1.01433	-0.824664	-0.143034	-1.0551	-0.101099
HORVU.MOREX.r2.6HG0512340.1	1.18491	1.3353	1.69337	-1.38944	-0.410076	0.588879	0.00458913	-0.472787	-0.689864	-0.0720589	-1.22098	-0.551847
HORVU.MOREX.r2.2HG0161240.1	1.27013	1.45719	1.67971	-1.33157	-0.160608	0.428854	0.0655064	-0.608935	-0.494064	-0.55855	-0.894008	-0.853661
HORVU.MOREX.r2.7HG0556500.1	1.46546	1.40188	1.81642	-1.18052	-0.347313	0.0230829	-0.181367	-0.629307	-0.527841	-0.229921	-0.89359	-0.716987
HORVU.MOREX.r2.2HG0140890.1	1.69329	0.343065	1.31317	-1.07316	-0.143596	0.718979	0.546904	-1.12859	0.424431	-0.411298	-1.33242	-0.950767
HORVU.MOREX.r2.2HG0145760.1	1.74328	0.469883	1.25149	-1.66966	-0.209025	0.876048	-0.29014	-0.329795	0.14817	0.141435	-1.25033	-0.88136
HORVU.MOREX.r2.5HG0353300.1	1.95777	0.251651	1.00275	-2.02078	0.360874	0.251268	0.0387657	-0.514025	0.240354	0.103785	-1.04672	-0.62569
HORVU.MOREX.r2.2HG0083720.1	1.92668	0.687169	1.51214	-0.983145	-0.781401	0.031153	0.168661	-0.551638	-0.61301	0.489734	-1.27744	-0.608906
HORVU.MOREX.r2.2HG0169160.1	0.978864	1.00298	2.28453	-1.33216	-0.771639	-0.0243288	-0.466314	-0.346009	-0.202951	0.171049	-0.964229	-0.329792
HORVU.MOREX.r2.7HG0545020.1	1.14123	0.578226	1.89657	-1.35401	-0.594158	0.139915	-0.158101	-0.100632	-0.0523201	0.521192	-1.78832	-0.229592
HORVU.MOREX.r2.6HG0493820.1	1.23617	0.983212	1.40748	-0.77717	-0.737433	-0.261125	0.127835	0.131812	0.756474	0.184196	-1.60515	-1.4463
HORVU.MOREX.r2.5HG0361670.1	1.89605	0.678655	1.70768	-0.907782	-0.0630227	0.0590614	-0.166012	-0.181816	-0.166979	-0.468608	-1.33355	-1.05368
HORVU.MOREX.r2.6HG0496580.1	1.5421	0.969805	1.68722	-0.855702	-0.229473	0.111214	-0.0093692	0.095595	-0.0241061	-0.564255	-1.33147	-1.39156
HORVU.MOREX.r2.2HG0141280.1	1.59066	1.46826	1.21808	-0.595802	-0.300613	0.0226081	-0.501901	-0.213699	0.0969374	0.0674343	-1.37097	-1.481
HORVU.MOREX.r2.7HG0539190.1	1.63863	1.11159	1.42518	-0.415922	0.103271	0.0779412	-0.543052	0.0498364	-0.550195	0.00243844	-1.61437	-1.28534
HORVU.MOREX.r2.5HG0409840.1	0.271381	1.16513	1.12674	-2.02641	-0.50355	0.678635	1.04646	0.74344	-0.550898	-0.512167	-1.05867	-0.380097
HORVU.MOREX.r2.1HG0002200.1	0.143999	1.13323	1.7541	-1.95212	-0.775203	0.336726	0.580067	0.685591	-0.905952	-0.597599	-0.0840311	-0.3188
HORVU.MOREX.r2.2HG0174420.1	-0.13133	1.3229	1.81386	-1.99377	-0.704571	0.423399	0.405944	0.493308	-0.731513	-0.102127	-0.501151	-0.294946
HORVU.MOREX.r2.6HG0511710.1	0.665336	0.982718	1.57895	-1.86201	-0.5422	0.661688	0.844702	-0.530741	-0.474322	-0.520846	0.335084	-1.13836
HORVU.MOREX.r2.5HG0399220.1	0.915394	1.03332	1.21555	-2.3007	-0.432633	0.342999	0.5188	-0.0343986	0.172059	-0.332985	0.160442	-1.25784
HORVU.MOREX.r2.5HG0431560.1	1.02879	1.38204	1.28029	-2.14903	-0.210893	-0.0372323	0.372553	0.117978	0.0734847	-0.764195	-0.106479	-0.9873
HORVU.MOREX.r2.7HG0584030.1	0.906318	1.40895	1.18976	-2.2525	-0.377169	0.0968949	0.433144	0.0923615	0.139979	-0.490833	-0.105398	-1.0415
HORVU.MOREX.r2.2HG0103500.1	1.21416	1.24502	1.51451	-2.09661	-0.314822	-0.12142	-0.17899	0.152373	-0.637347	-0.527568	0.323406	-0.572713
HORVU.MOREX.r2.2HG0147970.1	0.723316	1.47565	1.48125	-1.98167	-0.622098	0.346905	0.186838	0.40702	-0.23419	-1.03639	-0.196467	-0.550176
HORVU.MOREX.r2.5HG0435870.1	1.29249	1.40801	1.30184	-1.87203	-0.7039	0.192904	0.362834	0.242675	-0.687242	-0.502417	-0.231261	-0.803902
HORVU.MOREX.r2.2HG0133470.1	0.525587	1.62474	1.41402	-1.77139	-0.343609	-0.473739	1.07342	-0.0874812	-0.311941	-0.245947	-0.313633	-1.09003
HORVU.MOREX.r2.4HG0283050.1	0.636878	1.48979	0.996515	-2.02933	-0.6516	-0.190235	1.01046	0.750305	-0.170822	-0.480355	-0.554321	-0.807287
HORVU.MOREX.r2.5HG0370050.1	0.226243	1.55471	1.3693	-2.05447	0.098928	-0.115899	0.380384	0.384356	0.121381	-0.722105	0.015667	-1.25849
HORVU.MOREX.r2.5HG0443800.1	0.71419	1.67348	1.20778	-1.91159	0.0878047	0.0938388	0.210037	-0.268706	0.355147	-0.627761	-0.156163	-1.37806
HORVU.MOREX.r2.1HG0055320.1	0.711114	1.57839	1.46432	-2.02523	-0.0819584	0.12887	-0.253018	-0.0562224	0.259342	-0.29311	-0.222538	-1.20996
HORVU.MOREX.r2.3HG0208380.1	0.493185	1.81927	1.64487	-1.86847	-0.293464	0.0169506	-0.247098	-0.208747	0.252984	-0.536448	-0.279878	-0.793154
HORVU.MOREX.r2.4HG0301980.1	0.659112	1.90314	1.58775	-1.44748	0.086523	-0.241356	-0.0149997	-0.020554	-0.475331	-0.435013	-0.270311	-1.33148
HORVU.MOREX.r2.4HG0334670.1	0.259346	2.13375	1.41969	-1.67359	0.180423	-0.334127	0.0565044	-0.0980199	-0.220445	-0.264043	-0.395771	-1.06372
HORVU.MOREX.r2.6HG0486530.1	0.8559	0.671841	2.06145	-1.29643	0.0931837	0.758433	-0.179554	0.0630183	-0.261041	-0.721277	-0.481836	-1.56368
HORVU.MOREX.r2.3HG0219090.1	0.814558	0.661667	2.38644	-1.46193	-0.195512	0.126375	-0.364034	0.0137062	-0.66287	-0.754427	0.314601	-0.878575
HORVU.MOREX.r2.5HG0389380.1	0.997539	1.06035	1.9019	-1.68674	-0.169598	0.256234	-0.365556	0.33455	-0.485577	-0.665113	0.00528479	-1.18327
HORVU.MOREX.r2.1HG0049480.1	1.0611	0.782887	2.15447	-1.42362	0.187229	0.0903817	-0.289969	0.0823387	-0.355927	-0.181273	-1.25135	-0.856277
HORVU.MOREX.r2.2HG0163460.1	0.996256	0.525729	2.23977	-1.24069	0.455074	0.568399	-0.315747	-0.419828	-0.474613	-0.347751	-1.15082	-0.835779
HORVU.MOREX.r2.6HG0507900.1	0.827335	1.12147	2.12307	-1.33655	-0.563361	0.326148	0.0774891	0.0987135	-0.365539	-0.250538	-0.958459	-1.09977
HORVU.MOREX.r2.3HG0200370.1	1.28924	0.936488	2.02981	-1.20694	-0.286204	0.359517	-0.0601234	-0.146182	-0.282048	-0.767645	-0.587828	-1.27809
HORVU.MOREX.r2.3HG0240790.1	1.22558	1.15297	2.1917	-0.829616	-0.325795	-0.0309015	-0.261195	-0.227723	-0.283524	-0.63244	-0.915613	-1.06344
HORVU.MOREX.r2.3HG0252790.1	1.56853	0.763994	1.55648	-1.46928	-0.330319	0.208866	0.460677	-0.000269714	-0.0752688	-1.19315	-0.260387	-1.22987
HORVU.MOREX.r2.5HG0358980.1	1.98686	0.785126	1.52638	-1.38973	-0.12903	-0.364647	-0.0406154	0.0827054	-0.09092	-0.997303	-0.488222	-0.8806
HORVU.MOREX.r2.7HG0585290.1	1.77509	0.748759	1.71143	-1.15511	-0.0422651	-0.405281	0.292242	0.160147	-0.514895	-1.02941	-0.426595	-1.11411
HORVU.MOREX.r2.3HG0192320.1	1.3545	0.443007	2.03478	-1.8185	0.243174	-0.23218	0.141849	-0.0695635	-0.172545	-0.919578	-0.544089	-0.460855
HORVU.MOREX.r2.5HG0355440.1	1.33139	0.775544	1.90371	-1.65414	0.304675	-0.39827	0.203341	0.218767	-0.53483	-0.94556	-0.504124	-0.700512
HORVU.MOREX.r2.1HG0074640.1	1.46778	0.877196	1.87558	-1.74254	0.139364	-0.0248442	-0.265847	-0.199201	-0.626723	-0.55709	-0.123168	-0.820505
HORVU.MOREX.r2.5HG0392790.1	1.54014	0.699272	1.79245	-1.65616	0.214853	-0.37397	-0.307345	0.128522	-0.332116	-1.17476	0.0916065	-0.6225
HORVU.MOREX.r2.3HG0258110.1	1.72306	0.70802	1.84185	-1.53231	-0.0919947	0.187359	-0.254072	-0.0432192	-0.41349	-0.694574	-0.751641	-0.678992
HORVU.MOREX.r2.3HG0260130.1	1.61079	1.02513	1.73303	-1.33599	0.0675483	0.162831	-0.446436	0.143188	-0.539061	-1.00745	-0.779832	-0.633738
HORVU.MOREX.r2.1HG0046130.1	1.08576	1.11485	2.12046	-1.28939	-0.132574	-0.207481	-0.316414	0.212409	-0.133424	-1.14745	-0.541024	-0.765717
HORVU.MOREX.r2.7HG0544330.1	1.29803	0.84925	1.92846	-1.27131	-0.602802	-0.0099108	-0.0308663	0.677268	-0.1788	-1.06168	-0.808857	-0.788789
HORVU.MOREX.r2.1HG0014610.1	1.22725	0.848189	1.48921	-1.67454	0.551779	0.366925	0.0682281	0.391545	-0.217339	-1.03671	-0.960559	-1.05397
HORVU.MOREX.r2.3HG0229430.1	1.32248	0.848272	1.52	-1.54538	0.229988	0.200593	0.372555	0.268519	0.00277752	-1.22745	-0.859256	-1.13309
HORVU.MOREX.r2.3HG0205590.1	1.31947	1.03761	1.59237	-1.99403	-0.179305	-0.112188	0.256725	0.137673	0.0081866	-0.431406	-0.722544	-0.912555
HORVU.MOREX.r2.2HG0172390.1	1.16057	1.13655	1.76898	-1.84689	-0.0579091	-0.190516	0.398806	0.116559	-0.447602	-0.787265	-0.679283	-0.572012
HORVU.MOREX.r2.4HG0325950.1	1.41501	1.24279	1.53023	-1.91856	-0.228828	-0.159901	0.242058	0.0558771	-0.368941	-0.779981	-0.424285	-0.605474
HORVU.MOREX.r2.2HG0177930.1	1.40296	0.84618	1.93951	-1.7243	-0.351843	0.112958	-0.0541241	0.0715718	-0.383701	-0.345955	-0.866768	-0.646495
HORVU.MOREX.r2.6HG0502590.1	1.68002	0.834867	1.70993	-1.53503	-0.0727957	-0.342398	0.317134	0.0352633	-0.485994	-0.482344	-1.08582	-0.572843
HORVU.MOREX.r2.6HG0467950.1	0.793225	1.65195	2.02002	-1.42008	-0.0478981	-0.245944	-0.20735	-0.293237	-0.356786	-0.491398	-0.682229	-0.720271
HORVU.MOREX.r2.7HG0537450.1	0.388627	1.79596	1.98515	-1.5352	-0.0555962	-0.300514	-0.11569	-0.0833971	-0.206149	-0.621809	-0.62367	-0.627709
HORVU.MOREX.r2.1HG0039700.1	0.646804	1.48745	2.11869	-1.64811	-0.36531	-0.320181	-0.241552	-0.101375	-0.334713	-0.633675	-0.0202535	-0.587775
HORVU.MOREX.r2.4HG0308870.1	0.718032	1.37303	2.08986	-1.79512	-0.192376	-0.234059	-0.0487169	-0.282329	-0.373483	-0.694431	-0.111931	-0.448471
HORVU.MOREX.r2.7HG0567230.1	1.03437	1.39305	1.91346	-1.77045	-0.651293	-0.308132	-0.0916017	-0.071398	-0.168679	-0.622883	-0.207435	-0.448998
HORVU.MOREX.r2.2HG0142050.1	0.78334	1.4301	1.84645	-1.9605	-0.331401	-0.204886	0.0374998	0.099118	-0.153981	-0.747503	-0.289268	-0.508967
HORVU.MOREX.r2.5HG0379910.1	0.967514	1.34487	1.9754	-1.70551	-0.287994	-0.44837	-0.0819444	0.215256	-0.370911	-0.798103	-0.357558	-0.452647
HORVU.MOREX.r2.2HG0110310.1	1.00402	0.723768	2.35427	-1.14425	0.0350365	-0.273364	-0.0150314	0.228372	-0.221392	-0.773959	-0.931363	-0.986109
HORVU.MOREX.r2.2HG0143530.1	0.434885	0.981443	2.45617	-1.14413	0.119678	0.0227771	-0.0738378	0.241142	-0.538938	-0.793699	-0.690495	-1.015
HORVU.MOREX.r2.5HG0384850.1	0.700432	1.10902	2.27344	-1.31057	0.576477	-0.117111	-0.285851	-0.34537	-0.596419	-0.703565	-0.376389	-0.924091
HORVU.MOREX.r2.5HG0404080.1	1.00449	1.10555	2.23281	-1.17654	0.268137	-0.49493	-0.0243768	-0.376895	-0.521765	-1.09149	-0.307224	-0.617761
HORVU.MOREX.r2.7HG0589500.1	0.866149	1.69538	1.7716	-1.06161	0.349127	-0.372507	-0.501259	-0.0215456	-0.233845	-0.288012	-1.22871	-0.974762
HORVU.MOREX.r2.6HG0481080.1	0.867677	1.33473	2.26671	-0.795775	-0.31803	-0.399747	-0.427747	-0.047501	-0.491557	-0.135684	-1.29481	-0.55827
HORVU.MOREX.r2.7HG0560300.1	1.2867	1.56929	1.60808	-0.770929	-0.441275	-0.447806	-0.147497	0.332882	-0.436491	-0.24319	-1.51298	-0.796782
HORVU.MOREX.r2.7HG0612960.1	1.36752	1.59443	1.59777	-0.734079	-0.487858	-0.286237	-0.345203	-0.0603024	-0.15486	-0.0656421	-1.4169	-1.00863
HORVU.MOREX.r2.1HG0025880.1	0.422827	1.63892	1.75897	-0.877417	-0.711004	-0.205083	-0.288955	0.588661	0.270088	-0.0657162	-1.34555	-1.18574
HORVU.MOREX.r2.7HG0599610.1	0.922366	1.56439	1.44901	-1.18641	-0.596582	0.314918	-0.192258	0.762151	-0.631397	-0.0748746	-1.16729	-1.16402
HORVU.MOREX.r2.3HG0201670.1	0.927659	1.64129	1.72137	-0.770731	-0.472021	-0.0849571	0.108294	0.452617	-0.472037	-0.795974	-0.98312	-1.27238
HORVU.MOREX.r2.4HG0347290.1	0.650825	1.71407	1.79236	-1.1053	-0.621061	-0.203044	0.437049	0.308826	-0.539896	-0.533929	-0.716048	-1.18385
HORVU.MOREX.r2.2HG0173830.1	0.467617	1.77766	2.00331	-0.425095	-0.530053	-0.197675	0.0513117	0.0936169	-0.269382	-1.13898	-0.762367	-1.06997
HORVU.MOREX.r2.7HG0527360.1	0.146518	1.42796	2.30176	-0.378866	-0.0532857	-0.303406	0.268492	-0.358501	0.0320213	-0.969605	-0.936944	-1.17614
HORVU.MOREX.r2.4HG0327650.1	0.0959543	1.73599	2.2233	-0.717074	-0.15038	-0.337445	-0.157443	0.00440337	-0.0721522	-0.975465	-0.681506	-0.968186
HORVU.MOREX.r2.7HG0587550.1	0.351439	1.61088	2.26227	-0.729043	0.147597	-0.414967	-0.266643	-0.214724	-0.202319	-1.13305	-0.696346	-0.715097
HORVU.MOREX.r2.3HG0188210.1	0.221108	0.830307	2.6359	-0.744961	-0.264725	0.00768581	-0.732769	0.401718	0.0803334	-0.738067	-0.848265	-0.848265
HORVU.MOREX.r2.7HG0598390.1	0.336434	1.21542	2.04793	-0.806622	0.382567	-0.742834	-0.286006	0.831921	-0.0598585	-0.568423	-1.13259	-1.21794
HORVU.MOREX.r2.2HG0139540.1	0.611917	2.06412	0.610912	-2.00225	0.360482	0.303512	-0.245685	-0.876572	-0.047743	-0.664136	-0.548198	0.433644
HORVU.MOREX.r2.3HG0261520.1	1.10874	1.76656	0.807857	-2.14506	0.188294	0.233747	0.0765233	-0.311106	-0.00823141	-0.912726	-0.554703	-0.249894
HORVU.MOREX.r2.4HG0281260.1	1.2532	2.12095	0.767824	-1.44585	0.124539	-0.455542	0.217413	-0.619068	-0.38683	-0.810356	-0.881919	0.115638
HORVU.MOREX.r2.6HG0451430.1	1.1849	2.3181	0.508757	-1.29999	0.0238793	-0.158107	0.250074	-0.0506827	-0.574521	-0.785716	-1.04892	-0.367766
HORVU.MOREX.r2.3HG0192490.1	0.725094	2.19537	0.959114	-1.83232	0.265303	-0.537486	-0.154268	-0.292604	-0.704687	-0.626588	-0.0970235	0.100097
HORVU.MOREX.r2.5HG0369190.1	1.16576	1.89886	0.934259	-1.93123	0.0916067	-0.27765	0.0442148	-0.258269	-0.662713	-0.797681	-0.405035	0.197883
HORVU.MOREX.r2.2HG0098030.1	0.972967	1.86191	1.29059	-1.70015	0.0976609	-0.444971	-0.342047	0.241488	-0.474909	-1.02475	-0.597952	0.120158
HORVU.MOREX.r2.6HG0483720.1	1.23991	1.91766	1.10819	-1.66453	0.137437	-0.211505	-0.273478	0.128893	-0.681632	-0.931052	-0.427172	-0.342731
HORVU.MOREX.r2.5HG0379120.1	1.04553	2.09432	1.05567	-1.76224	0.0950392	-0.525066	-0.266419	0.0677407	-0.28084	-0.749551	-0.380449	-0.393746
HORVU.MOREX.r2.5HG0436900.1	1.00169	2.14523	0.911584	-1.7477	0.130756	-0.474429	0.0520723	0.115493	-0.501358	-0.812185	-0.448111	-0.373034
HORVU.MOREX.r2.1HG0066670.1	1.43381	1.07374	1.81647	-1.73006	-0.00966904	-0.661841	0.00223404	-0.180618	-0.866987	-0.177768	-0.344961	-0.354354
HORVU.MOREX.r2.6HG0463370.1	0.927282	1.33801	2.09657	-1.43747	-0.14163	-0.295697	-0.0227984	0.0255775	-1.00607	-0.542843	-0.592357	-0.348571
HORVU.MOREX.r2.2HG0175580.1	1.1448	1.33641	1.72286	-1.59128	0.356645	-0.465746	-0.591176	-0.0916427	-0.688277	-0.78492	-0.698611	0.350936
HORVU.MOREX.r2.3HG0256460.1	0.868497	1.64385	1.57409	-1.83478	0.258231	-0.166474	-0.472172	-0.0396958	-0.685062	-0.46397	-0.822324	0.139806
HORVU.MOREX.r2.4HG0280040.1	1.08272	1.57272	1.82793	-1.2044	-0.351792	-0.619293	-0.812266	-0.379212	-0.739889	-0.356981	-0.546627	0.527093
HORVU.MOREX.r2.5HG0364910.1	0.647277	1.52836	2.04824	-1.50155	-0.0338855	-0.612333	-0.374183	-0.400895	-0.765702	-0.603464	-0.253656	0.321787
HORVU.MOREX.r2.6HG0459140.1	0.611543	1.36513	2.12347	-1.46293	-0.257324	-0.348761	-0.509312	-0.43679	-0.90125	-0.301448	-0.472695	0.590366
HORVU.MOREX.r2.5HG0417900.1	0.299444	1.29431	1.60823	-1.65352	0.364499	-0.413826	-0.610494	0.465894	-0.646804	0.281191	-1.503	0.514073
HORVU.MOREX.r2.4HG0346430.1	0.656681	1.17159	1.85787	-1.80979	0.131132	0.0357571	-0.032785	-0.0226162	-0.184253	-0.128348	-1.5431	-0.132144
HORVU.MOREX.r2.5HG0389800.1	1.08435	1.56097	1.37697	-1.94763	-0.193758	-0.497791	0.0941007	0.211249	-0.453407	-0.132266	-1.06533	-0.0374688
HORVU.MOREX.r2.5HG0400440.1	1.32332	1.39785	1.15955	-2.16682	0.297968	-0.103595	-0.308718	-0.317567	-0.323967	-0.00962559	-0.924046	-0.0243373
HORVU.MOREX.r2.7HG0586380.1	0.599409	1.31088	1.74543	-2.10556	-0.353239	-0.126838	-0.142518	0.145095	-0.577251	-0.413635	-0.654286	0.572507
HORVU.MOREX.r2.4HG0320340.1	0.484301	1.9132	1.15947	-2.25647	0.040716	-0.375327	0.103978	-0.0814367	-0.568567	-0.305526	-0.264479	0.150145
HORVU.MOREX.r2.2HG0113620.1	0.838155	1.85779	1.05274	-2.0716	-0.24104	-0.381457	-0.118054	-0.118063	-0.541815	-0.368083	-0.579426	0.67085
HORVU.MOREX.r2.7HG0537420.1	0.60062	1.88766	0.947578	-2.10363	0.171608	-0.015012	0.0671685	-0.00922653	-0.468493	-0.584363	-0.966541	0.472634
HORVU.MOREX.r2.2HG0181010.1	0.649037	1.47509	1.35926	-1.8136	0.606419	-0.43504	0.236026	-0.356643	0.000972045	-0.842852	-1.28485	0.406187
HORVU.MOREX.r2.7HG0573310.1	0.275724	1.04415	2.09788	-1.65313	0.419586	0.0791638	-0.115432	-0.32327	-0.443482	-1.05967	-0.877829	0.556316
HORVU.MOREX.r2.1HG0049020.1	1.22974	1.45209	1.32788	-1.97308	0.113959	-0.435715	-1.0431	-0.30431	-0.441167	0.131853	-0.279766	0.221627
HORVU.MOREX.r2.6HG0507700.1	1.49737	1.07896	1.03766	-1.74223	0.493061	-0.28237	-1.20784	-0.655946	-0.363017	0.579856	-0.812234	0.376724
HORVU.MOREX.r2.2HG0135790.1	1.11557	2.00301	0.225406	-1.89164	0.853595	-0.066632	-0.70518	-0.0870191	-0.617452	0.0713482	-0.655659	-0.245345
HORVU.MOREX.r2.3HG0204490.1	0.90108	1.91411	0.986722	-1.29383	0.575363	-0.589646	-1.25665	0.0579314	-0.0834408	0.383459	-1.10513	-0.489965
HORVU.MOREX.r2.5HG0380180.1	0.917912	1.72221	1.19212	-1.3457	0.617643	-0.682158	-0.991258	-0.969942	-0.332974	0.482337	-0.879326	0.269135
HORVU.MOREX.r2.1HG0034940.1	0.594905	1.7415	1.44776	-1.95115	0.515674	-0.416093	-0.515464	-0.729995	0.0877645	0.0156955	-0.671118	-0.11948
HORVU.MOREX.r2.3HG0257860.1	1.00067	2.05762	1.25626	-1.62593	0.264214	-0.479558	-0.323782	-0.60912	-0.37055	-0.28474	-0.722974	-0.162111
HORVU.MOREX.r2.5HG0364260.1	0.826338	2.32291	0.823875	-1.4906	0.586623	-0.589234	-0.439588	-0.777847	-0.308761	-0.170904	-0.615051	-0.16776
HORVU.MOREX.r2.3HG0265360.1	0.907417	1.6161	0.806002	-1.51184	1.39339	-0.914637	0.00759468	-0.619675	-0.646993	0.100985	-1.01113	-0.127207
HORVU.MOREX.r2.2HG0163220.1	1.73783	1.17601	1.19611	-1.19273	0.716189	-0.433395	-0.391836	-0.751549	-0.211326	-0.389054	-1.45894	0.00269037
HORVU.MOREX.r2.3HG0227930.1	1.52611	1.36978	0.887958	-1.11352	1.06273	-0.311252	-0.81392	-0.567115	-0.392705	0.31734	-1.41258	-0.552826
HORVU.MOREX.r2.7HG0545910.1	-0.105496	1.53218	1.41784	-1.58713	0.485291	0.340072	-0.240297	-0.332769	0.362973	0.173126	-1.84084	-0.204948
HORVU.MOREX.r2.4HG0288000.1	0.610092	2.1466	1.37345	-0.721732	0.1174	-0.305899	-0.552394	-0.948427	-0.337655	0.0810966	-1.47643	0.0139049
HORVU.MOREX.r2.1HG0012450.1	0.83733	2.33226	1.08605	-0.772892	-0.309371	0.0532051	-0.692062	-0.452902	-0.579932	-0.311099	-1.35625	0.165664
HORVU.MOREX.r2.3HG0221330.1	0.753331	2.28193	1.04969	-0.955038	0.144828	0.263004	-0.179296	-0.982506	-0.524656	-0.536041	-1.24762	-0.0676314
HORVU.MOREX.r2.2HG0163610.1	0.94679	1.81228	1.16008	-1.63016	-0.111269	0.604622	-0.468499	-0.493208	-0.6099	-0.0730423	-1.25836	0.120664
HORVU.MOREX.r2.4HG0308090.1	0.362089	2.11834	1.38347	-1.53911	-0.0169197	0.207381	-0.900537	-0.616278	-0.169272	0.29306	-0.80643	-0.315795
HORVU.MOREX.r2.6HG0466390.1	0.384665	1.88439	2.05786	-0.790499	-0.512277	-0.391411	-0.240704	-0.201606	-0.744323	-0.292363	-1.13462	-0.0191143
HORVU.MOREX.r2.6HG0498850.1	0.401539	2.1202	1.71018	-0.572368	-0.71096	-0.309884	-0.265619	-0.638184	-0.941356	-0.0106426	-1.03142	0.248514
HORVU.MOREX.r2.3HG0275550.1	0.445889	1.92669	1.90645	-0.436507	0.0646231	-0.631002	-0.659442	-0.495822	-0.916476	-0.0735188	-1.1554	0.0245154
HORVU.MOREX.r2.3HG0185420.1	0.814083	1.94582	1.63106	-0.199765	0.024929	-0.582497	-0.121868	-0.847688	-0.659964	-0.264891	-1.48576	-0.253463
HORVU.MOREX.r2.4HG0335890.1	0.906066	1.90135	1.5704	-0.275679	-0.184257	-0.533354	-0.595237	-0.455295	-0.806107	0.130225	-1.57077	-0.0873481
HORVU.MOREX.r2.5HG0404910.1	0.927904	1.78503	1.5587	-1.11863	0.128297	-0.180819	-0.339717	0.003415	-1.32145	-0.183402	-1.14657	-0.112753
HORVU.MOREX.r2.3HG0232910.1	0.907997	1.59399	1.72964	-1.22633	0.126582	-0.540273	-0.643773	-0.596796	-0.388272	0.129082	-1.35128	0.259436
HORVU.MOREX.r2.3HG0242280.1	1.34282	1.49476	1.48743	-1.20138	-0.0885156	-0.177782	-0.287719	-0.377458	-0.583533	-0.172799	-1.62369	0.187867
HORVU.MOREX.r2.2HG0093560.1	1.29618	0.529278	1.75857	-1.81188	-0.432048	-0.248484	-0.688	-0.759182	0.43833	-0.727627	-0.144829	0.789686
HORVU.MOREX.r2.7HG0610130.1	1.00904	1.21977	1.21939	-2.23087	-0.202547	-1.03262	-0.202472	-0.102203	0.173286	-0.50834	-0.0995349	0.757106
HORVU.MOREX.r2.2HG0113980.1	0.614801	1.33589	1.63597	-1.65199	0.582415	-0.667978	-1.23217	-0.593081	0.692555	-0.210636	-0.502543	-0.00323648
HORVU.MOREX.r2.2HG0169170.1	1.17225	1.39486	1.59452	-1.87221	0.301975	-0.649135	-0.743949	-0.707846	-0.135514	-0.173367	-0.0744134	-0.107171
HORVU.MOREX.r2.7HG0559750.1	1.18408	1.68071	1.63925	-1.54267	-0.0161918	-0.458718	-0.644286	-0.803083	-0.227044	-0.5843	-0.204949	-0.0227987
HORVU.MOREX.r2.1HG0066540.1	1.01921	1.27946	1.88694	-1.91919	0.145379	-0.3648	-0.391725	-0.0238547	-0.165742	-0.406716	-0.62579	-0.43316
HORVU.MOREX.r2.4HG0299970.1	0.878132	1.61067	1.85835	-1.80202	-0.109161	-0.333374	-0.525818	-0.360342	-0.409792	-0.211417	-0.383472	-0.211748
HORVU.MOREX.r2.7HG0583200.1	1.17727	1.67277	1.47812	-1.89244	-0.0399204	-0.426461	-0.301718	-0.475319	-0.216183	-0.0335888	-0.640405	-0.302123
HORVU.MOREX.r2.2HG0093980.1	1.58661	0.808782	1.10636	-1.98343	0.913265	-0.672962	-0.795409	-0.541934	-0.501767	0.300253	-0.32336	0.103604
HORVU.MOREX.r2.6HG0484700.1	1.71549	1.25913	0.758856	-1.79433	0.761878	-0.748789	-0.216158	-0.949974	-0.726735	0.17399	-0.128027	-0.105328
HORVU.MOREX.r2.2HG0149130.1	2.04242	1.21574	0.701865	-1.63801	0.603307	-0.162685	-0.55288	-0.999653	-0.245072	-0.0920733	-0.314406	-0.558561
HORVU.MOREX.r2.7HG0580860.1	2.07706	0.835987	0.915543	-1.74484	0.801413	-0.468781	-0.182195	-0.255816	-0.645581	-0.337424	-0.255201	-0.740165
HORVU.MOREX.r2.4HG0313730.1	1.48608	0.929489	1.20906	-1.89031	0.849789	-0.441057	-0.994703	-0.301618	-0.513467	-0.627122	0.459457	-0.165603
HORVU.MOREX.r2.1HG0040110.1	1.38915	0.776571	1.52429	-1.60536	0.886158	-0.919979	0.0709756	-0.552522	-0.325809	-0.945019	0.389696	-0.688154
HORVU.MOREX.r2.3HG0205170.1	1.34449	1.61651	1.3283	-1.46061	0.427503	-0.447308	-0.3804	-0.409922	-0.625849	-0.931578	0.326226	-0.787363
HORVU.MOREX.r2.3HG0228740.1	0.967404	1.42327	1.49776	-1.79725	0.583517	-0.509542	0.0067081	0.0152474	-0.378001	-1.04061	0.0866872	-0.855201
HORVU.MOREX.r2.2HG0115190.1	1.40359	1.36278	1.01489	-1.75697	0.303701	-0.198181	-0.0882468	-0.777057	-1.34308	-0.455142	-0.0153595	0.549066
HORVU.MOREX.r2.7HG0597490.1	1.5402	1.3662	1.18422	-1.07146	0.207951	-0.511699	-0.280263	-1.06271	-0.840871	-1.30149	0.40143	0.368479
HORVU.MOREX.r2.1HG0043760.1	1.19735	1.44313	1.51132	-1.56631	0.0202151	-0.304727	-1.09667	-0.314312	-0.485481	-0.748617	0.670181	-0.326075
HORVU.MOREX.r2.2HG0111190.1	1.15626	1.86006	1.23101	-1.6301	-0.280531	-0.42525	-0.714973	-0.00276774	-0.353365	-1.02299	0.280887	-0.0982341
HORVU.MOREX.r2.6HG0469460.1	2.00857	1.39549	0.963546	-1.41614	0.0969635	-0.785594	-0.786375	0.0360614	-0.633735	-0.562033	0.0293194	-0.346084
HORVU.MOREX.r2.2HG0110660.1	1.65031	1.45141	1.03589	-1.90019	0.276004	-0.300686	-0.172349	-0.187127	-0.535017	-0.917745	-0.0484376	-0.352067
HORVU.MOREX.r2.6HG0474010.1	1.70425	1.55066	1.10826	-1.68688	0.0244715	-0.231419	-0.625711	0.0561499	-0.495167	-0.733723	-0.0527642	-0.618123
HORVU.MOREX.r2.5HG0384410.1	1.60952	1.6127	1.22695	-1.7885	-0.251849	-0.339441	-0.274346	-0.424734	-0.603656	-0.500041	-0.233864	-0.0327404
HORVU.MOREX.r2.5HG0400980.1	1.77721	1.36919	1.28848	-1.65018	0.0121355	-0.760591	-0.461047	-0.360026	-0.18682	-0.742876	-0.275469	-0.0100035
HORVU.MOREX.r2.7HG0555040.1	1.75672	1.55993	1.01907	-1.68283	0.151722	-0.802809	-0.346381	-0.52558	-0.334675	-0.540459	0.106998	-0.361713
HORVU.MOREX.r2.3HG0248550.1	1.58322	1.804	1.16851	-1.48674	-0.0559307	-0.681735	-0.277293	-0.425017	-0.547842	-0.755668	-0.0803162	-0.245193
HORVU.MOREX.r2.5HG0390380.1	1.50638	1.6354	1.18084	-1.80551	0.177408	-0.687376	-0.134172	-0.326932	-0.316068	-0.735258	-0.175591	-0.319121
HORVU.MOREX.r2.2HG0092660.1	1.3635	0.495098	2.40901	-0.654129	0.0289805	-0.612071	-0.745481	-0.153447	-0.908427	-0.0461709	-0.896563	-0.280301
HORVU.MOREX.r2.3HG0265680.1	1.31695	0.646537	2.08824	-1.27854	0.039597	-0.236564	-0.546014	-0.349659	-1.42553	-0.0805043	-0.487545	0.313035
HORVU.MOREX.r2.3HG0265690.1	1.16899	1.18274	2.04488	-1.3138	-0.0742232	-0.274988	-0.602059	-0.146657	-1.05045	-0.199254	-0.841132	0.105954
HORVU.MOREX.r2.1HG0054580.1	2.00684	0.14224	1.9087	-1.09848	-0.0879435	-0.670083	-0.614694	-0.234804	-0.172182	0.0322729	-1.07914	-0.132725
HORVU.MOREX.r2.4HG0336200.1	1.83666	0.221985	2.06396	-0.975071	-0.819638	-0.216109	-0.610839	-0.259855	-0.220554	-0.465642	-0.905182	0.350277
HORVU.MOREX.r2.7HG0548000.1	1.82725	0.986458	1.5997	-0.752512	-0.45824	-0.557379	-0.925431	-0.3455	-0.879232	-0.336376	-0.843408	0.684675
HORVU.MOREX.r2.7HG0561290.1	1.36479	0.377683	1.96099	-1.414	-0.015535	-0.499729	-1.01424	-0.0332641	-0.555535	-0.413357	-0.703913	0.946107
HORVU.MOREX.r2.3HG0267240.1	1.46557	1.96249	1.16608	-1.16696	-0.374106	-0.819372	-0.540148	-0.346082	-0.641231	-0.00801324	-0.797078	0.0988472
HORVU.MOREX.r2.5HG0350390.1	1.58506	1.52293	1.54424	-1.03478	-0.283844	-0.828784	-0.771279	-0.137487	-0.81435	0.100983	-0.807839	-0.074852
HORVU.MOREX.r2.5HG0415190.1	1.85179	1.63555	1.38012	-0.793201	-0.291265	-0.860832	-0.487208	-0.585647	-0.353272	-0.511066	-0.698227	-0.286742
HORVU.MOREX.r2.5HG0445130.1	2.05673	1.38146	1.33345	-0.873605	0.0102827	-0.765694	-0.663028	-0.567464	-0.41175	-0.40408	-0.686697	-0.409602
HORVU.MOREX.r2.2HG0100570.1	1.91384	1.55167	1.08549	-1.32852	-0.0413215	-0.643411	-0.664804	-0.779912	-0.297614	-0.102492	-0.647467	-0.0454615
HORVU.MOREX.r2.7HG0589100.1	1.9507	1.39159	1.38306	-0.904366	-0.432249	-0.660539	-0.728911	-0.843675	-0.606482	-0.259234	-0.448442	0.158548
HORVU.MOREX.r2.3HG0251820.1	1.38889	1.6737	1.59187	-1.31194	-0.067425	-0.814828	-0.845987	-0.375835	-0.0557969	-0.286154	-0.48143	-0.415058
HORVU.MOREX.r2.4HG0334180.1	1.86373	1.30466	1.50003	-1.29764	-0.0905611	-0.509971	-0.817625	-0.441785	-0.0235131	-0.442262	-0.612545	-0.432526
HORVU.MOREX.r2.1HG0021470.1	1.52613	1.54329	1.31534	-1.60582	0.0650997	-0.485767	-0.403846	-0.362458	-0.502196	-0.559166	-0.873623	0.343009
HORVU.MOREX.r2.2HG0170160.1	1.75636	1.50069	1.30004	-1.28284	0.151138	-0.263903	-0.754429	-0.58108	-0.516032	-0.540516	-0.87133	0.101905
HORVU.MOREX.r2.3HG0234750.1	1.51301	1.85584	1.24782	-1.3713	-0.370139	-0.567082	-0.636357	-0.625439	-0.142132	-0.324929	-0.664387	0.0850914
HORVU.MOREX.r2.7HG0585580.1	1.50863	1.51554	1.34019	-1.68413	-0.323293	-0.598204	-0.607276	-0.562733	-0.35299	-0.130596	-0.552442	0.447299
HORVU.MOREX.r2.6HG0505750.1	1.50317	1.37649	1.91717	-0.844216	-0.705579	-0.180658	-0.572098	-0.396663	-0.827394	-0.759025	-0.415388	-0.0958012
HORVU.MOREX.r2.7HG0547680.1	1.36785	1.15461	2.09109	-1.08699	-0.426412	-0.179318	-0.557353	-0.365772	-0.982861	-0.69416	-0.365237	0.0445631
HORVU.MOREX.r2.5HG0384040.1	1.24524	1.70912	1.80699	-1.06759	-0.503389	-0.0732651	-0.696282	-0.727274	-0.69029	-0.405383	-0.42395	-0.173925
HORVU.MOREX.r2.2HG0109520.1	1.35857	1.52764	1.84389	-1.36124	-0.229385	-0.304372	-0.41244	-0.555468	-0.683548	-0.448589	-0.316558	-0.418493
HORVU.MOREX.r2.7HG0544350.1	1.13993	1.6154	1.98049	-1.15251	-0.280495	-0.316857	-0.21588	-0.489728	-0.79864	-0.514812	-0.531553	-0.435335
HORVU.MOREX.r2.4HG0312670.1	1.52027	1.18413	1.84116	-1.54296	-0.129861	-0.500187	-0.363712	-0.219726	-0.664366	-0.736075	-0.264006	-0.124667
HORVU.MOREX.r2.6HG0488150.1	1.50868	1.42952	1.76794	-1.23008	-0.186286	-0.836399	-0.775916	-0.232593	-0.469993	-0.600051	-0.184188	-0.190639
HORVU.MOREX.r2.4HG0312680.1	1.60875	1.27007	1.9577	-0.729146	-0.250626	-0.482417	-0.279915	-0.551378	-0.740988	-0.700484	-0.785518	-0.316055
HORVU.MOREX.r2.7HG0581850.1	1.54552	1.46093	1.81623	-1.00079	-0.315191	-0.406149	-0.247962	-0.687504	-0.555888	-0.445067	-0.893236	-0.270881
HORVU.MOREX.r2.2HG0128280.1	1.63651	1.45414	1.73459	-0.895721	-0.197908	-0.467263	-0.338699	-0.212141	-0.948124	-0.543816	-0.748909	-0.472663
HORVU.MOREX.r2.4HG0303490.1	1.81459	1.37042	1.59117	-0.992584	0.019727	-0.28674	-0.490829	-0.527626	-0.746548	-0.734723	-0.727664	-0.289186
HORVU.MOREX.r2.4HG0347040.1	1.89351	1.18102	1.71402	-0.974593	-0.231394	-0.333671	-0.572692	-0.556265	-0.455419	-0.888036	-0.260996	-0.515478
HORVU.MOREX.r2.7HG0562250.1	1.56663	1.49944	1.7431	-0.877543	-0.0310049	-0.333425	-0.734974	-0.814441	-0.816413	-0.518923	-0.293358	-0.389082
HORVU.MOREX.r2.3HG0248170.1	1.91091	1.38557	1.2493	-1.01234	-0.0372443	0.115254	-0.284941	-0.403947	-0.584377	-0.770014	-1.24234	-0.325836
HORVU.MOREX.r2.3HG0249490.1	1.68287	1.77279	1.14869	-1.35596	-0.440077	-0.273657	-0.315957	-0.0667007	-0.56059	-0.506096	-0.951856	-0.133452
HORVU.MOREX.r2.5HG0376820.1	1.95912	1.50063	1.2076	-1.15524	-0.228226	-0.163215	-0.646692	-0.291049	-0.437956	-0.291796	-1.04487	-0.408306
HORVU.MOREX.r2.1HG0057320.1	2.13264	1.19787	1.37141	-0.600419	-0.197905	-0.485441	-0.521803	-0.484942	-0.706214	-0.284494	-1.16009	-0.260609
HORVU.MOREX.r2.3HG0217510.1	1.89264	1.3432	1.51616	-0.484761	-0.0967581	-0.56907	-0.483882	-0.666447	-0.844937	-0.790139	-0.853728	0.0377259
HORVU.MOREX.r2.3HG0256590.1	2.2063	1.06031	1.51439	-0.622548	-0.442902	-0.613786	-0.613832	-0.420565	-0.365117	-0.697342	-0.697342	-0.307564
HORVU.MOREX.r2.1HG0007760.1	1.7662	1.35076	1.69351	-0.93963	-0.445013	-0.451976	-0.331894	-0.211732	-0.335243	-0.676952	-1.00209	-0.415934
HORVU.MOREX.r2.3HG0261010.1	1.90973	1.24261	1.57634	-1.1633	-0.526801	-0.662055	-0.552412	-0.32237	-0.269141	-0.301427	-0.818406	-0.112765
HORVU.MOREX.r2.7HG0598410.1	1.92551	1.37895	1.47066	-1.0418	-0.272261	-0.722087	-0.527595	-0.23241	-0.45764	-0.306065	-0.901938	-0.313338
HORVU.MOREX.r2.1HG0054590.1	2.10959	0.957302	1.27847	-0.967033	-0.49416	-1.03576	-0.742233	-0.48701	-0.203839	0.610388	-0.608625	-0.417088
HORVU.MOREX.r2.2HG0162240.1	1.86851	1.08682	1.55798	-0.670416	-0.998184	-0.290716	-0.603008	-0.418612	-0.299675	0.129498	-1.31223	-0.0499607
HORVU.MOREX.r2.7HG0607720.1	1.70706	1.2695	1.59037	-1.01197	-0.747233	-0.351019	-1.09381	-0.118389	-0.148256	-0.211581	-0.976608	0.0919353
HORVU.MOREX.r2.2HG0150130.1	1.7461	0.980539	1.73417	-1.17266	-0.840962	0.248579	-0.664393	-0.641562	0.228216	-0.590007	-0.682172	-0.345854
HORVU.MOREX.r2.4HG0289800.1	1.88364	0.780579	1.80452	-1.04167	-0.350405	-0.296276	-0.602392	-0.854466	0.252062	-0.264645	-0.975486	-0.335465
HORVU.MOREX.r2.2HG0081210.1	1.66016	0.877922	2.06911	-1.04787	-0.415243	0.0484261	-0.668767	-0.435354	-0.306467	-0.343226	-0.852882	-0.585816
HORVU.MOREX.r2.7HG0623270.1	1.47422	0.969755	2.02532	-1.23363	-0.449781	-0.0549446	-0.608109	-0.129332	-0.281732	0.0694955	-0.893429	-0.887824
HORVU.MOREX.r2.6HG0518370.1	1.92411	0.589823	1.99727	-1.00664	-0.55837	-0.376845	-0.294675	-0.176747	-0.143561	-0.425948	-0.81706	-0.711353
HORVU.MOREX.r2.7HG0592230.1	1.90189	0.565179	1.85173	-1.4331	-0.285125	0.0167142	-0.184242	-0.574461	-0.384072	-0.144253	-0.867693	-0.462564
HORVU.MOREX.r2.5HG0400970.1	1.99399	0.927882	1.37938	-1.74892	-0.107563	-0.654646	-0.120179	-0.381771	0.0382322	-0.484233	-0.494443	-0.347723
HORVU.MOREX.r2.6HG0491530.1	1.53568	1.11791	1.66146	-1.80305	-0.0646628	-0.557769	-0.0221379	-0.260175	-0.15184	-0.0983702	-0.826086	-0.530955
HORVU.MOREX.r2.2HG0114220.1	1.66003	1.22933	1.73731	-1.17945	-0.339578	-0.557853	-0.827152	-1.0127	-0.0656718	-0.228951	-0.356772	-0.0585313
HORVU.MOREX.r2.7HG0585870.1	1.8827	0.811118	1.61293	-1.40067	-0.167698	-0.223034	-0.72161	-0.992373	-0.291952	-0.0577461	-0.705501	0.253832
HORVU.MOREX.r2.6HG0449730.1	0.725483	1.65769	1.31792	-1.53343	-0.386176	-0.0642122	-0.769668	-0.289705	-1.04809	-0.332136	-0.456801	1.17913
HORVU.MOREX.r2.7HG0558430.1	1.45469	1.43521	1.21928	-1.50037	-0.708675	0.370373	-0.875372	-0.514262	-0.431674	-0.705585	-0.463044	0.719429
HORVU.MOREX.r2.6HG0495510.1	2.17602	0.899622	0.793402	-1.80152	-0.156152	0.116872	-0.399715	-0.15741	-0.805768	-0.422023	-0.622218	0.378893
HORVU.MOREX.r2.6HG0500690.1	2.05049	1.29061	0.686724	-1.44387	-0.356123	0.193796	-0.519388	-0.0893373	-1.4299	-0.156799	-0.248325	0.0221187
HORVU.MOREX.r2.3HG0241250.1	1.56552	1.54315	1.2647	-1.43034	-0.488369	0.122764	-0.572783	-0.145935	-0.867741	-1.07785	0.0204327	0.0664482
HORVU.MOREX.r2.7HG0614340.1	1.93843	1.17882	1.4376	-0.981652	-0.598928	0.0124026	-0.981652	-0.192432	-0.981652	-0.684798	0.0263585	-0.172484
HORVU.MOREX.r2.3HG0247960.1	1.65579	1.71206	0.987492	-1.15691	-0.673384	0.354853	-1.22279	-0.0494031	-0.648283	-0.318772	-0.643974	0.00331895
HORVU.MOREX.r2.4HG0335800.1	1.54708	1.71062	1.13285	-1.15966	-0.196011	0.445397	-0.596939	-0.0116504	-0.820246	-1.0459	-0.808241	-0.197299
HORVU.MOREX.r2.2HG0148630.1	1.23224	1.28458	1.52629	-1.82588	-0.593034	0.590404	-0.817077	-0.476957	-0.323784	0.0683657	0.015257	-0.680406
HORVU.MOREX.r2.5HG0404650.1	1.36236	1.80719	1.33647	-1.48614	-0.585979	-0.173979	-0.572619	-0.216546	-0.185752	-0.0512401	-0.206601	-1.02715
HORVU.MOREX.r2.3HG0247950.1	1.47209	1.59392	1.61981	-1.01529	-0.746783	0.238168	-0.723512	-0.37978	-0.387203	-0.353289	-0.333341	-0.984791
HORVU.MOREX.r2.4HG0321780.1	1.62612	1.6628	1.37516	-1.35234	-0.729644	0.0695068	-0.504551	-0.256427	-0.355558	-0.255289	-0.67765	-0.602143
HORVU.MOREX.r2.1HG0044870.1	1.26665	1.41228	1.67965	-1.69674	-0.301178	-0.0884136	-0.763463	-0.589207	0.117222	0.0996009	-0.529519	-0.606879
HORVU.MOREX.r2.7HG0593260.1	1.4997	1.51564	1.20221	-1.71572	-0.306925	0.291517	-0.745687	-0.264344	0.026975	-0.0537064	-1.04519	-0.404475
HORVU.MOREX.r2.2HG0177590.1	1.63605	0.604186	1.73928	-1.652	-0.117487	0.34318	-1.1837	-0.20774	-0.240589	0.130458	-0.539096	-0.512548
HORVU.MOREX.r2.4HG0346320.1	1.69182	0.786896	1.60889	-1.79839	-0.421979	-0.377523	-0.847661	0.121055	0.236613	0.063655	-0.440613	-0.622771
HORVU.MOREX.r2.5HG0378830.1	1.39735	1.11922	1.821	-1.1028	-1.21917	0.145361	-0.681127	-0.171691	-0.912361	-0.339035	-0.423777	0.367037
HORVU.MOREX.r2.6HG0496680.1	1.49116	1.24246	1.82049	-0.922776	-1.10765	0.341423	-0.530183	-0.724899	-0.819087	-0.105405	-0.33834	-0.347188
HORVU.MOREX.r2.3HG0239100.1	2.00034	0.858025	1.30278	-1.35934	-1.18519	-0.0282416	-0.625835	-0.405541	-0.542337	-0.41502	-0.123283	0.523648
HORVU.MOREX.r2.7HG0595210.1	1.75505	1.42687	1.49559	-0.875315	-1.10822	-0.332165	-0.959837	-0.233288	-0.307666	-0.659472	-0.192428	-0.00912613
HORVU.MOREX.r2.1HG0058570.1	2.05199	0.323282	1.52503	-1.76852	-0.286826	-0.135883	-0.662518	0.00989987	-0.428745	-0.125855	-0.678752	0.176895
HORVU.MOREX.r2.7HG0614120.1	1.89379	1.18192	1.16057	-1.78672	-0.573192	-0.251163	-0.820872	-0.19532	-0.218017	-0.0708273	-0.527424	0.20725
HORVU.MOREX.r2.7HG0598420.1	1.07748	1.08914	1.59395	-1.83596	-0.838206	0.75343	-0.386576	0.0130576	-0.431559	-0.432236	-0.9205	0.317979
HORVU.MOREX.r2.6HG0501580.1	1.38006	0.803966	2.07274	-1.17878	-0.859325	0.322693	-0.668855	-0.107917	-0.350174	-0.488427	-1.04256	0.116579
HORVU.MOREX.r2.6HG0512560.1	1.40558	0.979588	1.97079	-1.18013	-0.852363	0.373169	-0.276631	-0.0756432	-0.301937	-0.684947	-1.10202	-0.255454
HORVU.MOREX.r2.3HG0262920.1	-0.0229824	1.56505	1.87292	0.601204	0.365266	-0.830586	-0.0500389	-0.935024	0.116495	-1.19065	-1.21327	-0.278387
HORVU.MOREX.r2.3HG0262940.1	0.241754	1.49931	1.63633	0.431098	0.48932	-1.12191	0.0964882	-1.3387	0.414255	-1.00637	-1.1432	-0.198374
HORVU.MOREX.r2.1HG0068510.1	-0.857962	1.30777	1.84195	0.493021	0.650672	-0.857962	0.900982	-0.857962	-0.0466197	-0.857962	-0.857962	-0.857962
HORVU.MOREX.r2.4HG0277340.1	-0.520194	1.4686	1.2331	0.551052	1.56811	-0.962042	0.336082	-0.962042	-0.0837565	-0.962042	-0.876226	-0.790646
HORVU.MOREX.r2.5HG0439320.1	0.574844	1.26313	1.56829	-0.401427	0.580245	-1.14664	0.961469	-0.859781	0.235456	-1.15259	-0.343878	-1.2791
HORVU.MOREX.r2.6HG0467410.1	0.119595	1.66294	1.66492	-1.49394	0.655725	-0.534102	0.719404	-0.564171	-0.0979955	-0.66206	-0.473803	-0.996515
HORVU.MOREX.r2.6HG0467430.1	-0.140742	1.83128	1.74118	-0.935975	0.583546	-0.67749	0.572174	-0.549956	0.103259	-0.66694	-0.702585	-1.15775
HORVU.MOREX.r2.3HG0225660.1	-0.143934	1.11004	1.90407	-1.23497	0.597329	-0.705683	1.21147	0.126785	-0.348125	-0.954412	-0.831446	-0.731124
HORVU.MOREX.r2.5HG0414900.1	0.71188	1.06581	1.83445	-1.37156	0.7213	-0.921367	0.70744	-0.237018	-0.253702	-0.254777	-1.16073	-0.841718
HORVU.MOREX.r2.7HG0622930.1	-0.0373295	0.790227	2.04594	-0.11303	-0.54982	-1.45323	-0.000357399	0.956597	-1.24402	-0.859865	0.707451	-0.242566
HORVU.MOREX.r2.7HG0622940.1	0.225028	1.22685	2.00276	-0.209531	-0.216276	-1.08461	-0.667632	1.08121	-0.857056	-1.32344	0.0688263	-0.246124
HORVU.MOREX.r2.6HG0512480.1	0.484097	0.993118	2.33268	-0.0339516	-1.08431	-0.474757	-0.559236	0.471296	-1.36815	-0.649821	0.168749	-0.279719
HORVU.MOREX.r2.1HG0004760.1	0.667825	1.79563	1.85373	-0.493144	-1.14007	-0.286723	-0.976389	-0.183098	-0.674829	-0.513679	0.504941	-0.554203
HORVU.MOREX.r2.7HG0574580.1	0.455137	1.70584	1.73404	0.0444747	-1.23298	-0.300187	-0.87841	0.168463	-0.496568	-1.23298	0.606656	-0.573487
HORVU.MOREX.r2.3HG0202990.1	0.595182	1.76889	1.74549	-0.479507	-0.179092	0.0775132	-0.685886	0.289846	-0.681254	-1.5522	-0.87965	-0.0193268
HORVU.MOREX.r2.2HG0145190.1	0.325126	1.4955	2.11084	-0.835502	0.167805	-0.18499	-0.920054	0.613154	-0.371239	-1.11991	-0.580971	-0.699761
HORVU.MOREX.r2.5HG0414490.1	0.331184	1.82602	2.01338	-0.975817	-0.025561	-0.244192	-0.680471	0.305439	-0.795437	-1.01042	-0.409932	-0.334198
HORVU.MOREX.r2.5HG0421510.1	0.364781	1.29562	2.16602	-0.669246	-1.2512	-0.608217	-0.349429	0.777796	0.17173	-0.634747	-0.910989	-0.352111
HORVU.MOREX.r2.5HG0392260.1	0.261638	1.16112	2.59758	-0.964415	-0.49241	-0.693066	-0.693206	0.136703	-0.609257	-0.398032	-0.38477	0.0781096
HORVU.MOREX.r2.6HG0483380.1	0.326303	1.5469	2.42358	-0.925012	-0.391125	-0.715709	-0.532054	-0.26841	-0.274343	-0.725066	-0.377049	-0.0880141
HORVU.MOREX.r2.7HG0611530.1	0.119879	1.23557	2.65797	-0.643176	-0.408978	-0.643176	-0.643176	0.00818546	0.00135032	-0.643176	-0.643176	-0.398095
HORVU.MOREX.r2.3HG0201550.1	-0.0597299	1.63982	2.32975	-0.532777	-0.860884	-0.128986	-0.714005	0.220263	-0.60511	-0.91829	-0.215538	-0.154517
HORVU.MOREX.r2.7HG0622060.1	0.379701	1.51228	2.34672	-0.776421	-0.776421	-0.257993	-0.776421	0.242917	-0.104042	-0.510596	-0.503304	-0.776421
HORVU.MOREX.r2.3HG0223640.1	0.367147	1.57621	2.4464	-0.63155	-0.474106	-0.410635	-0.509634	-0.268464	-0.27346	-0.78254	-0.370463	-0.668908
HORVU.MOREX.r2.7HG0607390.1	0.296686	1.75948	2.29297	-0.485836	-0.442342	-0.449075	-0.739965	-0.115108	-0.436686	-0.785391	-0.167589	-0.727138
HORVU.MOREX.r2.5HG0403450.1	-0.865709	1.74229	2.19496	0.186369	-0.183015	-0.617557	-0.386068	-0.997137	-0.00761058	-0.0141548	-0.879884	-0.17248
HORVU.MOREX.r2.3HG0202040.1	-0.389229	1.44025	2.55106	0.294631	-0.557982	-0.557982	-0.557982	-0.557982	0.00916866	-0.557982	-0.557982	-0.557982
HORVU.MOREX.r2.5HG0439300.1	-0.414859	1.84186	2.30112	-0.179018	-0.541265	-0.541265	-0.541265	-0.541265	0.239758	-0.541265	-0.541265	-0.541265
HORVU.MOREX.r2.7HG0561120.1	-0.57782	1.6711	2.48466	-0.142155	-0.333277	-0.57782	-0.57782	-0.57782	-0.135961	-0.33287	-0.57782	-0.322398
HORVU.MOREX.r2.2HG0106970.1	-0.742617	1.57478	2.22981	0.00852599	0.449569	-0.829442	0.176324	-0.829442	-0.49432	-0.0404252	-0.829442	-0.673317
HORVU.MOREX.r2.6HG0485910.1	-0.690836	1.62952	2.31419	0.107681	0.149963	-0.690836	0.183936	-0.690836	-0.240277	-0.690836	-0.690836	-0.690836
HORVU.MOREX.r2.5HG0414790.1	-0.192792	1.69112	2.16222	-0.272936	0.816748	-0.662527	-0.662527	-0.662527	-0.662527	-0.662527	-0.662527	-0.229199
HORVU.MOREX.r2.4HG0345390.1	-0.686468	1.63261	2.30229	-0.666762	0.692332	-0.613697	-0.683843	-0.354995	-0.476698	-0.328106	-0.397746	-0.418925
HORVU.MOREX.r2.5HG0414830.1	-0.522272	1.84914	2.15394	-0.522272	0.697364	-0.522272	-0.522272	-0.522272	-0.522272	-0.522272	-0.522272	-0.522272
HORVU.MOREX.r2.7HG0566380.1	0.0735408	1.52264	2.45315	-0.673017	-0.673017	-0.673017	-0.310797	-0.339945	-0.673017	0.283853	-0.317358	-0.673017
HORVU.MOREX.r2.3HG0243780.1	-0.587	1.94808	2.19736	-0.308421	-0.587	-0.275746	-0.587	-0.587	-0.587	0.242309	-0.281586	-0.587
HORVU.MOREX.r2.7HG0527060.1	-0.620286	1.48778	2.50435	-0.526698	-0.285755	-0.620286	-0.222907	-0.620286	-0.300815	0.392805	-0.620286	-0.567614
HORVU.MOREX.r2.2HG0153800.1	-0.534692	0.931351	2.87355	-0.243051	-0.224608	-0.534692	-0.209551	-0.534692	-0.534692	-0.534692	-0.534692	0.0804576
HORVU.MOREX.r2.1HG0009560.1	-0.202789	1.1142	2.79106	-0.691768	-0.594905	-0.317526	-0.236017	-0.196922	-0.0658904	-0.503059	-0.691768	-0.404616
HORVU.MOREX.r2.5HG0379920.1	-0.30181	1.29971	2.68695	-0.657514	-0.342752	-0.0370015	-0.542495	-1.46027e-05	-0.356852	-0.547799	-0.657514	-0.542907
HORVU.MOREX.r2.3HG0253070.1	-0.471576	1.20051	2.78507	-0.471576	-0.471576	-0.471576	-0.471576	-0.120895	-0.471576	-0.471576	-0.471576	-0.0920799
HORVU.MOREX.r2.1HG0036830.1	-0.033006	1.05563	2.86455	-0.431908	-0.431908	-0.431908	-0.431908	-0.431908	-0.431908	-0.431908	-0.431908	-0.431908
HORVU.MOREX.r2.5HG0363230.1	-0.132606	1.13688	2.82336	-0.476461	-0.476461	-0.310271	-0.476461	-0.182144	-0.476461	-0.476461	-0.476461	-0.476461
HORVU.MOREX.r2.6HG0518430.1	-0.445538	1.308	2.74912	-0.351288	-0.445538	-0.445538	-0.445538	-0.445538	-0.445538	-0.445538	-0.141534	-0.445538
HORVU.MOREX.r2.3HG0265700.1	-0.423712	1.22221	2.80113	-0.423712	-0.423712	-0.423712	-0.423712	-0.423712	-0.423712	-0.209935	-0.423712	-0.423712
HORVU.MOREX.r2.4HG0328050.1	-0.405269	1.26957	2.78312	-0.405269	-0.405269	-0.405269	-0.405269	-0.405269	-0.405269	-0.405269	-0.405269	-0.405269
HORVU.MOREX.r2.4HG0328080.1	-0.40923	1.35627	2.73603	-0.40923	-0.40923	-0.40923	-0.40923	-0.40923	-0.40923	-0.40923	-0.40923	-0.40923
HORVU.MOREX.r2.3HG0239390.1	-0.200841	0.818219	2.85515	-0.0433387	-0.498133	-0.295501	-0.533668	-0.202357	0.0990345	-0.458329	-0.584099	-0.956132
HORVU.MOREX.r2.5HG0404970.1	-0.300412	1.15836	2.74311	-0.337212	-0.511319	-0.511319	-0.511319	-0.511319	0.315389	-0.511319	-0.511319	-0.511319
HORVU.MOREX.r2.2HG0125450.1	-0.409534	0.921186	2.93479	-0.409534	-0.409534	-0.409534	-0.409534	-0.409534	-0.170167	-0.409534	-0.409534	-0.409534
HORVU.MOREX.r2.6HG0477470.1	-0.443779	0.908869	2.91199	-0.337979	-0.443779	-0.443779	-0.443779	-0.443779	0.0673513	-0.443779	-0.443779	-0.443779
HORVU.MOREX.r2.7HG0546880.1	0.0190719	1.30249	2.65502	-0.283011	-0.682544	-0.371225	-0.682544	-0.682544	-0.169394	-0.0462297	-0.376556	-0.682544
HORVU.MOREX.r2.7HG0567980.1	-0.139678	1.44133	2.63182	-0.39694	-0.383986	-0.171109	-0.60482	-0.60482	-0.60482	-0.383621	-0.178543	-0.60482
HORVU.MOREX.r2.4HG0328040.1	0.0926354	1.41979	2.63254	-0.142329	-0.530906	-0.530906	-0.405822	-0.530906	-0.530906	-0.411382	-0.530906	-0.530906
HORVU.MOREX.r2.3HG0228150.1	0.170497	1.27721	2.71248	-0.505531	-0.505531	-0.505531	-0.505531	-0.316764	-0.505531	-0.505531	-0.304704	-0.505531
HORVU.MOREX.r2.4HG0329540.1	0.0694332	1.41911	2.65134	-0.42807	-0.53408	-0.415318	-0.53408	-0.53408	-0.321668	-0.420903	-0.417602	-0.53408
HORVU.MOREX.r2.6HG0480490.1	0.207498	1.09925	2.73163	-0.770012	-0.110905	-0.53137	-0.531505	-0.551207	-0.140858	-0.322653	-0.309857	-0.770012
HORVU.MOREX.r2.2HG0141160.1	0.0864492	0.848754	2.91733	-0.261238	-0.507161	-0.543845	-0.308473	-0.587677	-0.329429	-0.47079	-0.3403	-0.503618
HORVU.MOREX.r2.7HG0622900.1	0.430236	0.975903	2.80868	-0.468313	-0.468313	-0.468313	-0.468313	-0.468313	-0.468313	-0.468313	-0.468313	-0.468313
HORVU.MOREX.r2.4HG0287760.1	0.00193599	1.71208	2.26212	0.253414	-0.793003	-0.6088	-0.542771	-0.553277	-0.705895	-0.818054	0.117589	-0.325337
HORVU.MOREX.r2.4HG0297210.1	0.109256	1.71024	2.17505	0.0981955	-0.708981	-0.490553	-0.698371	-0.925371	-0.528543	-0.708615	0.459937	-0.492244
HORVU.MOREX.r2.1HG0061320.1	-0.0914533	1.56861	2.41938	0.184278	-0.427594	-0.381009	-0.292493	-0.713084	-0.969394	-0.737811	-0.0783187	-0.48111
HORVU.MOREX.r2.4HG0346990.1	-0.244048	1.50193	2.48243	0.00285281	-0.647097	-0.647097	-0.647097	-0.647097	-0.647097	-0.647097	0.0644689	0.0749476
HORVU.MOREX.r2.4HG0340270.1	-0.0772674	1.79537	2.38607	-0.345965	-0.553995	-0.321786	-0.553995	-0.553995	-0.553995	-0.553995	-0.553995	-0.112451
HORVU.MOREX.r2.1HG0059210.1	0.162663	1.88647	2.28429	-0.559748	-0.332263	-0.320844	-0.559748	-0.559748	-0.559748	-0.559748	-0.559748	-0.321824
HORVU.MOREX.r2.UnG0625620.1	0.00823095	1.76033	2.42352	-0.399173	-0.305109	-0.433142	-0.547304	-0.547304	-0.519472	-0.345962	-0.547304	-0.547304
HORVU.MOREX.r2.4HG0288270.1	0.529591	1.75527	2.26784	-0.503369	-0.445689	-0.744934	-0.460556	-0.60994	-0.314547	-0.596549	-0.618644	-0.258482
HORVU.MOREX.r2.2HG0143580.1	0.309929	1.95002	2.16814	-0.729869	-0.288871	-0.593961	-0.534245	-0.563099	-0.600022	-0.532142	-0.20847	-0.377409
HORVU.MOREX.r2.6HG0516230.1	0.607003	1.81022	2.21139	-0.493553	-0.484352	-0.557268	-0.648088	-0.564507	-0.648088	-0.484093	-0.408589	-0.34008
HORVU.MOREX.r2.2HG0109170.1	0.461625	2.09965	2.00194	-0.535145	-0.535145	-0.535145	-0.535145	-0.535145	-0.535145	-0.535145	-0.535145	-0.282062
HORVU.MOREX.r2.3HG0233580.1	0.415547	1.98883	2.13956	-0.504882	-0.504882	-0.504882	-0.504882	-0.504882	-0.504882	-0.504882	-0.504882	-0.504882
HORVU.MOREX.r2.2HG0095690.1	0.148891	1.74869	2.22614	-0.0296216	-0.466755	-0.74095	-0.169833	-0.768313	-1.08626	0.0285268	-0.449618	-0.4409
HORVU.MOREX.r2.2HG0098040.1	0.117948	2.14051	1.874	-0.155835	-0.0633943	-0.977711	-0.600395	-0.919276	-0.728183	-0.198181	-0.32646	-0.163021
HORVU.MOREX.r2.5HG0443250.1	0.376889	1.99009	2.05664	-0.53627	-0.256901	-0.938829	-0.463676	-0.747005	-0.610022	-0.138297	-0.357668	-0.374942
HORVU.MOREX.r2.4HG0300300.1	0.210372	1.69416	2.23888	-0.238171	-0.790723	-0.364401	-0.790723	0.221417	-0.790723	-0.577044	-0.0223208	-0.790723
HORVU.MOREX.r2.5HG0441550.1	0.35328	1.67079	2.15775	-0.361738	-0.534884	-0.928536	-0.985062	0.172764	-0.60215	-0.282433	0.164279	-0.824065
HORVU.MOREX.r2.1HG0078170.1	0.274535	1.68256	2.21743	-0.357349	-0.472539	-0.622195	-0.823353	-0.858828	-0.505496	-0.00481786	0.294937	-0.824891
HORVU.MOREX.r2.1HG0018050.1	0.207245	1.67923	2.332	-0.419134	-0.616349	-0.396245	-0.616349	-0.616349	-0.616349	-0.616349	0.295	-0.616349
HORVU.MOREX.r2.1HG0078180.1	0.171443	1.90516	2.15245	-0.154015	-0.608946	-0.503916	-0.806335	-0.44394	-0.711065	-0.420601	0.134934	-0.715173
HORVU.MOREX.r2.3HG0237890.1	0.210688	2.00806	2.02302	-0.184735	-0.703759	-0.703759	-0.703759	-0.703759	-0.237217	-0.60252	0.195899	-0.598159
HORVU.MOREX.r2.2HG0180530.1	0.174761	1.80283	2.28096	-0.401597	-0.671268	-0.671268	-0.671268	-0.671268	-0.198967	-0.243352	-0.0582937	-0.671268
HORVU.MOREX.r2.4HG0297500.1	0.0862608	1.91798	2.23831	-0.417811	-0.546672	-0.701386	-0.701386	-0.55224	-0.413517	-0.259423	-0.110589	-0.539526
HORVU.MOREX.r2.7HG0590480.1	0.00766503	2.00052	2.09035	-0.0862611	-0.494791	-0.662552	-0.773694	-0.768823	-0.734822	-0.1629	0.0104973	-0.425185
HORVU.MOREX.r2.4HG0328760.1	0.228342	1.9147	2.14644	-0.421059	-0.811357	-0.592772	-0.678734	-0.74889	-0.515924	-0.335827	0.0946295	-0.279556
HORVU.MOREX.r2.6HG0519150.1	0.251055	1.86174	2.24216	-0.237222	-0.620357	-0.620357	-0.620357	-0.620357	-0.620357	-0.620357	-0.200887	-0.194708
HORVU.MOREX.r2.6HG0503720.1	0.11217	1.70174	2.3017	-0.584271	-0.725041	-0.548452	-0.89418	-0.428692	-0.732892	-0.265816	0.159645	-0.095911
HORVU.MOREX.r2.2HG0128710.1	-0.117802	1.92166	2.24246	-0.61155	-0.462815	-0.61155	-0.61155	-0.468241	-0.469815	-0.317251	0.118005	-0.61155
HORVU.MOREX.r2.4HG0294900.1	-0.16375	1.69167	2.4456	-0.646953	-0.51888	-0.619733	-0.619876	-0.337647	-0.643372	-0.231886	-0.0559724	-0.299205
HORVU.MOREX.r2.6HG0518560.1	-0.12005	1.09604	2.60199	-0.0311014	0.0118164	-0.938952	-0.168145	-0.460747	-0.604827	-0.938952	0.297653	-0.744722
HORVU.MOREX.r2.7HG0583110.1	-0.0503333	1.02296	2.80145	-0.398028	-0.240058	-0.717737	-0.364341	-0.254732	-0.717737	-0.378892	0.0151872	-0.717737
HORVU.MOREX.r2.1HG0078450.1	-0.0630242	1.78143	2.22045	-0.585416	0.238084	-0.331656	-0.801321	-0.369338	-0.801321	-0.801321	0.0742334	-0.560797
HORVU.MOREX.r2.2HG0096340.1	-0.546196	1.71853	2.33442	-0.57775	-0.171797	-0.238302	-0.568877	-0.25021	-0.51566	-0.90247	0.290694	-0.572382
HORVU.MOREX.r2.3HG0223230.1	-0.492145	1.68977	2.51087	-0.268241	-0.492145	-0.242827	-0.492145	-0.43173	-0.43239	-0.429347	-0.427523	-0.492145
HORVU.MOREX.r2.2HG0088900.1	-0.457329	1.75658	2.4542	-0.0948144	-0.457329	-0.457329	-0.457329	-0.457329	-0.457329	-0.457329	-0.457329	-0.457329
HORVU.MOREX.r2.4HG0302500.1	-0.476851	1.7607	2.45684	-0.215599	-0.476851	-0.476851	-0.476851	-0.476851	-0.383135	-0.476851	-0.28085	-0.476851
HORVU.MOREX.r2.7HG0607400.1	-0.417528	1.71566	2.47881	-0.4396	-0.432721	-0.549654	-0.427112	-0.246693	-0.549654	-0.152568	-0.429285	-0.549654
HORVU.MOREX.r2.1HG0068720.1	-0.314729	1.65441	2.51974	-0.358117	-0.343449	-0.487527	-0.582883	-0.546645	-0.641495	-0.213408	-0.347003	-0.338895
HORVU.MOREX.r2.5HG0389550.1	-0.41991	1.64099	2.5581	-0.41991	-0.41991	-0.41991	-0.41991	-0.41991	-0.41991	-0.41991	-0.41991	-0.41991
HORVU.MOREX.r2.7HG0600590.1	-0.416644	1.54264	2.62381	-0.416644	-0.416644	-0.416644	-0.416644	-0.416644	-0.416644	-0.416644	-0.416644	-0.416644
HORVU.MOREX.r2.5HG0367670.1	-0.435276	1.58384	2.59218	-0.435276	-0.435276	-0.435276	-0.435276	-0.435276	-0.435276	-0.435276	-0.258539	-0.435276
HORVU.MOREX.r2.7HG0553710.1	-0.437958	1.70218	2.51054	-0.437958	-0.437958	-0.437958	-0.437958	-0.437958	-0.437958	-0.437958	-0.271096	-0.437958
HORVU.MOREX.r2.7HG0567970.1	-0.2913	1.80425	2.39207	-0.560487	-0.0549931	-0.428239	-0.525155	-0.369121	-0.604602	-0.571715	-0.496001	-0.294698
HORVU.MOREX.r2.4HG0337790.1	-0.582545	1.57766	2.55308	-0.363023	-0.00320064	-0.399705	-0.473595	-0.455063	-0.233391	-0.555477	-0.514339	-0.550396
HORVU.MOREX.r2.5HG0389540.1	-0.439423	1.47484	2.6563	-0.439423	-0.176331	-0.439423	-0.439423	-0.439423	-0.439423	-0.439423	-0.439423	-0.439423
HORVU.MOREX.r2.6HG0499020.1	-0.478095	1.66347	2.51806	-0.478095	-0.178643	-0.478095	-0.478095	-0.478095	-0.478095	-0.178124	-0.478095	-0.478095
HORVU.MOREX.r2.3HG0273570.1	-0.637545	1.50368	2.57447	-0.637545	-0.419267	-0.205114	-0.205337	-0.0667026	-0.637545	-0.418903	-0.212651	-0.637545
HORVU.MOREX.r2.3HG0270190.1	-0.504069	1.59557	2.52361	-0.200058	-0.504069	-0.504069	-0.504069	-0.504069	-0.504069	-0.504069	0.113441	-0.504069
HORVU.MOREX.r2.7HG0594090.1	-0.472248	1.29325	2.69267	-0.472248	-0.472248	-0.472248	-0.472248	-0.472248	-0.472248	-0.472248	0.26431	-0.472248
HORVU.MOREX.r2.3HG0224830.1	-0.589303	1.83891	2.26449	-0.589303	-0.179332	-0.589303	0.040526	-0.589303	0.160534	-0.589303	-0.589303	-0.589303
HORVU.MOREX.r2.7HG0614150.1	-0.679086	2.10683	1.96109	-0.610767	0.354795	-0.474246	-0.222466	-0.79803	-0.168656	-0.714548	-0.277279	-0.477641
HORVU.MOREX.r2.5HG0367660.1	-0.147117	1.59054	2.31175	-0.586363	0.0777884	-0.698451	-0.406722	-0.48476	-0.0679057	-0.951528	0.295033	-0.932273
HORVU.MOREX.r2.5HG0425820.1	0.00798971	1.51239	2.39136	-0.767677	-0.00360983	-0.291378	0.0409787	-0.755509	-0.144881	-1.08543	-0.188166	-0.716062
HORVU.MOREX.r2.3HG0189130.1	0.0758126	1.85236	2.01711	-1.02147	0.15581	-0.683722	-0.252391	0.127446	-1.08853	-0.783436	-0.221212	-0.177779
HORVU.MOREX.r2.5HG0367350.1	-0.112777	1.67204	2.20921	-1.10171	0.207404	-0.325389	-0.326064	0.0697752	-1.16765	-0.56068	-0.29125	-0.272918
HORVU.MOREX.r2.1HG0074110.1	-0.188846	1.89913	2.01623	-1.12147	0.340845	-0.988905	-0.276179	-0.445084	-0.664246	0.0853745	-0.296434	-0.36041
HORVU.MOREX.r2.6HG0526670.1	0.0415832	1.8281	2.09199	-1.32091	0.217821	-0.803715	-0.363048	-0.454317	-0.577925	-0.217436	-0.11047	-0.331673
HORVU.MOREX.r2.3HG0219550.1	-0.079244	1.87436	2.01477	-1.44749	-0.132047	-0.711412	-0.387285	-0.0141302	-0.764431	-0.217113	-0.143755	0.00778135
HORVU.MOREX.r2.4HG0326070.1	-0.255571	1.9046	2.12032	-1.11002	0.130451	-0.704269	-0.781937	-0.110532	-0.485476	-0.185688	-0.395613	-0.126266
HORVU.MOREX.r2.3HG0224100.1	0.144313	1.6879	2.28994	-0.791386	0.0271979	-0.578855	-0.460922	-0.68816	-0.811443	-0.679449	-0.302428	0.163289
HORVU.MOREX.r2.1HG0043480.1	-0.0477766	1.79974	2.20826	-0.976897	-0.548898	-0.251143	-0.437142	-0.691301	-0.854935	-0.318013	-0.107591	0.225699
HORVU.MOREX.r2.1HG0048700.1	0.108152	1.77159	2.12183	-1.33463	-0.480333	-0.54353	-0.245327	-0.593709	-0.52603	-0.349893	-0.300091	0.371968
HORVU.MOREX.r2.3HG0246900.1	0.518968	1.80104	2.08401	-1.2594	-0.221393	-0.192259	-0.660261	-0.403981	-0.609471	-0.561921	-0.424804	-0.0705263
HORVU.MOREX.r2.1HG0055880.1	0.473616	1.65514	2.28	-1.0387	-0.144443	-0.193832	-0.494024	-0.650052	-0.771555	-0.319706	-0.300393	-0.496058
HORVU.MOREX.r2.5HG0432200.1	0.477316	1.68142	2.26387	-1.04751	-0.237393	-0.183879	-0.562448	-0.218895	-0.791381	-0.451155	-0.519587	-0.410361
HORVU.MOREX.r2.5HG0395420.1	-0.120432	1.89311	2.15133	-1.24427	-0.35038	-0.325617	-0.299772	0.111348	-0.529226	-0.62429	-0.382729	-0.279062
HORVU.MOREX.r2.2HG0133400.1	-0.0615746	2.02956	2.05703	-1.26199	-0.182605	-0.262183	-0.293751	-0.482207	-0.289915	-0.49087	-0.473638	-0.287859
HORVU.MOREX.r2.5HG0398270.1	0.288437	1.89344	2.02409	-1.41609	0.017534	-0.427888	-0.357367	-0.289286	-0.356814	-0.492011	-0.635009	-0.249035
HORVU.MOREX.r2.2HG0110540.1	-0.550188	2.274	1.94919	-0.252068	-0.233489	-0.218165	-0.218344	-0.550188	-0.550188	-0.550188	-0.550188	-0.550188
HORVU.MOREX.r2.5HG0408230.1	-0.51953	2.10241	2.10094	0.0289762	-0.0760834	-0.51953	-0.51953	-0.51953	-0.51953	-0.51953	-0.51953	-0.51953
HORVU.MOREX.r2.2HG0143790.1	-0.406831	2.45908	1.6984	-0.204512	-0.259987	-0.646739	-0.432485	-0.55512	-0.196677	-0.446987	-0.245901	-0.762241
HORVU.MOREX.r2.2HG0158770.1	-0.121771	2.15175	2.02885	1.1562e-06	-0.330573	-0.724278	-0.529967	-0.544279	-0.289371	-0.461247	-0.45484	-0.724278
HORVU.MOREX.r2.4HG0322320.1	-0.131119	2.22536	1.97264	-0.285726	-0.267734	-0.613003	-0.613003	-0.613003	-0.281401	-0.613003	-0.167004	-0.613003
HORVU.MOREX.r2.4HG0322290.1	-0.176639	2.04853	2.20226	-0.228447	-0.500295	-0.500295	-0.500295	-0.500295	-0.500295	-0.500295	-0.343649	-0.500295
HORVU.MOREX.r2.6HG0518380.1	-0.250351	2.03113	2.22872	-0.351983	-0.506835	-0.506835	-0.506835	-0.506835	-0.410944	-0.439085	-0.273307	-0.506835
HORVU.MOREX.r2.6HG0463390.1	-0.148395	1.91686	2.32934	-0.516143	-0.457989	-0.482887	-0.453762	-0.434805	-0.435958	-0.378136	-0.484042	-0.454079
HORVU.MOREX.r2.5HG0381990.1	-0.426502	1.92541	2.33961	-0.426502	-0.426502	-0.426502	-0.426502	-0.426502	-0.426502	-0.426502	-0.426502	-0.426502
HORVU.MOREX.r2.7HG0552210.1	-0.426214	1.90689	2.35524	-0.426214	-0.426214	-0.426214	-0.426214	-0.426214	-0.426214	-0.426214	-0.426214	-0.426214
HORVU.MOREX.r2.2HG0129600.1	-0.479327	1.97406	2.2725	-0.295358	-0.479327	-0.479327	-0.479327	-0.479327	-0.116583	-0.479327	-0.479327	-0.479327
HORVU.MOREX.r2.5HG0393670.1	-0.462034	2.06903	2.18816	-0.462034	-0.462034	-0.462034	-0.462034	-0.462034	-0.0988827	-0.462034	-0.462034	-0.462034
HORVU.MOREX.r2.2HG0116000.1	-0.523561	2.04623	2.20773	-0.324744	-0.523561	-0.523561	-0.523561	-0.523561	-0.454114	-0.245644	-0.237949	-0.373703
HORVU.MOREX.r2.2HG0174560.1	-0.428114	2.1799	2.10124	-0.428114	-0.428114	-0.428114	-0.428114	-0.428114	-0.428114	-0.428114	-0.428114	-0.428114
HORVU.MOREX.r2.7HG0600580.1	-0.448988	2.18379	2.08879	-0.448988	-0.231691	-0.448988	-0.448988	-0.448988	-0.448988	-0.448988	-0.448988	-0.448988
HORVU.MOREX.r2.2HG0160960.1	-0.459218	2.18434	2.07707	-0.128447	-0.459218	-0.459218	-0.459218	-0.459218	-0.459218	-0.459218	-0.459218	-0.459218
HORVU.MOREX.r2.2HG0164600.1	-0.472248	2.19539	2.06836	-0.244687	-0.472248	-0.472248	-0.472248	-0.472248	-0.241086	-0.472248	-0.472248	-0.472248
HORVU.MOREX.r2.5HG0386840.1	-0.213893	2.37488	1.83518	-0.139578	-0.5165	-0.418113	-0.463514	-0.478915	-0.565686	-0.428842	-0.653715	-0.331308
HORVU.MOREX.r2.2HG0111170.1	-0.425856	2.37302	1.88553	-0.425856	-0.425856	-0.425856	-0.425856	-0.425856	-0.425856	-0.425856	-0.425856	-0.425856
HORVU.MOREX.r2.4HG0334990.1	-0.427111	2.30071	1.9704	-0.427111	-0.427111	-0.427111	-0.427111	-0.427111	-0.427111	-0.427111	-0.427111	-0.427111
HORVU.MOREX.r2.7HG0608840.1	-0.427093	2.30204	1.96889	-0.427093	-0.427093	-0.427093	-0.427093	-0.427093	-0.427093	-0.427093	-0.427093	-0.427093
HORVU.MOREX.r2.5HG0358120.1	-0.219097	2.38322	1.85423	-0.470046	-0.470046	-0.470046	-0.470046	-0.470046	-0.257981	-0.470046	-0.470046	-0.470046
HORVU.MOREX.r2.4HG0276160.1	-0.174542	2.2583	2.00202	-0.473292	-0.473292	-0.473292	-0.473292	-0.41644	-0.417056	-0.473292	-0.41252	-0.473292
HORVU.MOREX.r2.5HG0358130.1	-0.22113	2.35639	1.89558	-0.447871	-0.447871	-0.447871	-0.447871	-0.447871	-0.447871	-0.447871	-0.447871	-0.447871
HORVU.MOREX.r2.2HG0129970.1	-0.496658	2.31379	1.90839	-0.496658	-0.496658	-0.496658	-0.496658	-0.131259	-0.496658	-0.117655	-0.496658	-0.496658
HORVU.MOREX.r2.5HG0430830.1	-0.0642745	2.30777	1.88403	-0.365552	-0.587701	-0.339103	-0.587701	-0.359622	-0.587701	-0.124751	-0.587701	-0.587701
HORVU.MOREX.r2.1HG0001100.1	-0.270685	2.5247	1.57476	0.201104	-0.513589	-0.513589	-0.513589	-0.473958	-0.474387	-0.513589	-0.513589	-0.513589
HORVU.MOREX.r2.1HG0003380.1	0.0171737	2.45959	1.66332	0.0119456	-0.553391	-0.409599	-0.553391	-0.553391	-0.422077	-0.553391	-0.553391	-0.553391
HORVU.MOREX.r2.2HG0121290.1	-0.206631	2.59034	1.49612	-0.162246	-0.551858	-0.706012	-0.706012	-0.415342	-0.283673	-0.263196	-0.547129	-0.244356
HORVU.MOREX.r2.4HG0318610.1	-0.026211	2.55887	1.53774	-0.198429	-0.375054	-0.61132	-0.61132	-0.61132	-0.192808	-0.374671	-0.48416	-0.61132
HORVU.MOREX.r2.4HG0300320.1	-0.322688	2.37219	1.69396	0.138522	-0.363604	-0.668073	-0.668073	-0.0996777	-0.668073	-0.0783399	-0.668073	-0.668073
HORVU.MOREX.r2.6HG0508380.1	-0.324104	2.18811	1.88978	0.112645	-0.493964	-0.646256	-0.646256	-0.646256	-0.371383	0.230194	-0.646256	-0.646256
HORVU.MOREX.r2.4HG0321480.1	-0.15059	2.41271	1.55692	-0.105809	0.0377215	-0.212934	-0.726797	-0.916888	-0.920424	-0.0510433	-0.33968	-0.583188
HORVU.MOREX.r2.1HG0021700.1	0.326819	2.32511	1.64649	-0.427037	-0.133508	-0.724338	-0.552571	-0.724338	-0.724338	0.111436	-0.39939	-0.724338
HORVU.MOREX.r2.1HG0018030.1	0.175044	2.36607	1.77386	-0.604424	-0.278054	-0.484372	-0.370682	-0.604424	-0.604424	-0.277517	-0.486655	-0.604424
HORVU.MOREX.r2.5HG0415050.1	0.16461	2.34065	1.75404	-0.57179	-0.0636552	-0.312178	-0.565016	-0.58831	-0.689148	-0.322364	-0.364472	-0.782371
HORVU.MOREX.r2.2HG0128870.1	0.668429	2.41447	1.4214	-0.607547	-0.598717	-0.748418	-0.748418	-0.475114	-0.605435	-0.236923	-0.0298233	-0.453902
HORVU.MOREX.r2.7HG0609460.1	0.428519	2.55219	1.25559	-0.692991	-0.692991	-0.692991	-0.373624	-0.692991	-0.401625	0.111742	-0.107835	-0.692991
HORVU.MOREX.r2.1HG0011310.1	0.329209	2.18262	1.80615	-0.2925	-0.587036	-0.413643	-0.692914	-0.838483	-0.228565	-0.338823	0.0296185	-0.955634
HORVU.MOREX.r2.4HG0322310.1	-0.0760391	2.52799	1.59467	-0.243916	-0.559727	-0.559727	-0.559727	-0.559727	-0.559727	-0.328301	-0.116042	-0.559727
HORVU.MOREX.r2.4HG0310170.1	0.129321	2.439	1.70314	-0.529119	-0.364325	-0.529119	-0.529119	-0.529119	-0.529119	-0.529119	-0.203308	-0.529119
HORVU.MOREX.r2.5HG0352920.1	0.025586	2.44099	1.70061	-0.518219	-0.518219	-0.518219	-0.518219	-0.518219	-0.518219	-0.518219	-0.0214317	-0.518219
HORVU.MOREX.r2.5HG0403240.1	-0.19229	2.47311	1.64695	-0.687846	-0.382604	-0.368005	-0.521299	-0.687846	-0.687846	-0.118788	-0.104284	-0.369255
HORVU.MOREX.r2.2HG0086590.1	-0.313229	2.41498	1.77223	-0.544652	-0.544652	-0.126089	-0.544652	-0.544652	-0.544652	-0.145231	-0.334758	-0.544652
HORVU.MOREX.r2.5HG0354760.1	-0.546566	2.56158	1.52459	-0.546566	-0.546566	-0.0771394	-0.546566	-0.546566	-0.546566	-0.097584	-0.0854839	-0.546566
HORVU.MOREX.r2.3HG0275060.1	-0.343283	2.33986	1.83857	-0.426673	-0.18795	-0.520873	-0.629635	-0.803416	-0.41238	-0.365706	-0.435503	-0.0530108
HORVU.MOREX.r2.6HG0522740.1	-0.543396	2.50897	1.62667	-0.543396	-0.360493	-0.543396	-0.165881	-0.543396	-0.543396	-0.360174	-0.543396	0.0112826
HORVU.MOREX.r2.6HG0503660.1	-0.4999	2.74735	1.28568	-0.100389	-0.443018	-0.537052	-0.46991	-0.316106	-0.27234	-0.386141	-0.471128	-0.537052
HORVU.MOREX.r2.7HG0603130.1	-0.458927	2.80534	1.16418	-0.458927	-0.458927	-0.458927	-0.458927	-0.299789	0.00169069	-0.458927	-0.458927	-0.458927
HORVU.MOREX.r2.4HG0314290.1	-0.332323	2.75353	1.30097	-0.488212	-0.488212	-0.488212	-0.488212	-0.35575	-0.357177	-0.221525	-0.346661	-0.488212
HORVU.MOREX.r2.1HG0070310.1	-0.432752	2.72187	1.36687	-0.432752	-0.432752	-0.432752	-0.432752	-0.432752	-0.432752	-0.432752	-0.193975	-0.432752
HORVU.MOREX.r2.6HG0479180.1	-0.409147	2.73709	1.35438	-0.409147	-0.409147	-0.409147	-0.409147	-0.409147	-0.409147	-0.409147	-0.409147	-0.409147
HORVU.MOREX.r2.3HG0269960.1	-0.407008	2.76328	1.3068	-0.407008	-0.407008	-0.407008	-0.407008	-0.407008	-0.407008	-0.407008	-0.407008	-0.407008
HORVU.MOREX.r2.1HG0062480.1	-0.405014	2.78594	1.2642	-0.405014	-0.405014	-0.405014	-0.405014	-0.405014	-0.405014	-0.405014	-0.405014	-0.405014
HORVU.MOREX.r2.5HG0445260.1	-0.405988	2.77507	1.28481	-0.405988	-0.405988	-0.405988	-0.405988	-0.405988	-0.405988	-0.405988	-0.405988	-0.405988
HORVU.MOREX.r2.7HG0613720.1	-0.454767	2.59608	1.54804	-0.454767	-0.454767	-0.454767	-0.454767	-0.0512152	-0.454767	-0.454767	-0.454767	-0.454767
HORVU.MOREX.r2.7HG0560610.1	-0.420621	2.54167	1.66455	-0.420621	-0.420621	-0.420621	-0.420621	-0.420621	-0.420621	-0.420621	-0.420621	-0.420621
HORVU.MOREX.r2.7HG0570430.1	-0.422233	2.5005	1.72183	-0.422233	-0.422233	-0.422233	-0.422233	-0.422233	-0.422233	-0.422233	-0.422233	-0.422233
HORVU.MOREX.r2.4HG0322300.1	-0.413607	2.67457	1.46149	-0.413607	-0.413607	-0.413607	-0.413607	-0.413607	-0.413607	-0.413607	-0.413607	-0.413607
HORVU.MOREX.r2.6HG0490860.1	-0.417015	2.61701	1.55313	-0.417015	-0.417015	-0.417015	-0.417015	-0.417015	-0.417015	-0.417015	-0.417015	-0.417015
HORVU.MOREX.r2.2HG0086990.1	-0.419206	2.57352	1.61854	-0.419206	-0.419206	-0.419206	-0.419206	-0.419206	-0.419206	-0.419206	-0.419206	-0.419206
HORVU.MOREX.r2.6HG0486390.1	-0.418754	2.58301	1.60453	-0.418754	-0.418754	-0.418754	-0.418754	-0.418754	-0.418754	-0.418754	-0.418754	-0.418754
HORVU.MOREX.r2.5HG0409070.1	-0.659845	2.64318	1.328	-0.282859	-0.1552	-0.303823	-0.659845	-0.585635	-0.517532	-0.582753	0.210194	-0.433877
HORVU.MOREX.r2.4HG0318620.1	-0.561468	2.82515	1.05862	-0.561468	-0.210282	-0.365556	-0.561468	-0.561468	-0.0836615	-0.561468	-0.0506042	-0.366331
HORVU.MOREX.r2.7HG0607550.1	-0.458936	2.8447	1.0722	-0.458936	0.0238546	-0.458936	-0.458936	-0.458936	-0.269269	-0.458936	-0.458936	-0.458936
HORVU.MOREX.r2.5HG0379360.1	-0.409744	2.24492	1.87414	-0.855443	-0.651786	-0.855443	-0.254887	-0.136694	-0.14381	-0.280681	-0.449421	-0.0811453
HORVU.MOREX.r2.1HG0078160.1	-0.224385	2.33543	1.75457	-0.53083	-0.515392	-0.778723	-0.778723	-0.300419	-0.527137	-0.514956	-0.0600597	0.140626
HORVU.MOREX.r2.3HG0206590.1	0.0684094	2.31376	1.69171	-0.560244	-0.708398	-0.542811	-0.542904	-0.556332	-0.708398	-0.708398	0.00525443	0.248352
HORVU.MOREX.r2.4HG0338660.1	-0.309295	2.08405	2.06774	-0.783177	-0.424273	-0.452663	-0.591101	-0.146914	-0.819665	-0.471774	-0.0052403	-0.147688
HORVU.MOREX.r2.3HG0273560.1	-0.0818317	2.21847	1.78757	-0.996234	-0.401853	-0.61344	-0.358435	-0.578562	-0.87734	-0.280244	0.185878	-0.00397147
HORVU.MOREX.r2.6HG0523240.1	-0.448425	2.11506	1.94806	-0.787692	-0.209776	-0.830817	-0.514139	-0.645421	-0.669131	-0.15616	0.060194	0.138245
HORVU.MOREX.r2.2HG0177730.1	-0.307223	2.04356	1.84535	-0.00903275	-0.530798	-0.87213	-0.664654	-0.777997	-0.741272	-0.563261	0.605895	-0.0284401
HORVU.MOREX.r2.2HG0177740.1	-0.181513	2.05578	1.66248	-0.351438	-0.36599	-0.805673	-0.508488	-0.627772	-0.893662	-0.910853	0.887656	0.0394777
HORVU.MOREX.r2.4HG0343660.1	-0.125806	2.06528	1.77567	-0.529448	-0.702526	-0.702526	-0.702526	-0.702526	-0.526797	-0.702526	0.723373	0.130362
HORVU.MOREX.r2.7HG0564020.1	-0.332048	1.9696	1.96338	-0.611458	-0.665191	-0.400221	-0.617686	-0.607828	-1.02752	-0.342179	0.457948	0.213204
HORVU.MOREX.r2.1HG0011330.1	-0.35634	2.07271	1.99696	-0.604008	-0.604008	-0.604008	-0.604008	-0.604008	-0.604008	-0.187394	0.473405	-0.375295
HORVU.MOREX.r2.5HG0416500.1	-0.104809	1.83042	2.13722	-0.496074	-0.784789	-0.388586	-0.607544	-0.788076	-0.789031	-0.285703	0.541709	-0.264734
HORVU.MOREX.r2.3HG0217960.1	-0.162893	2.04662	1.91926	-0.466051	-0.928698	-0.653456	-0.928698	-0.260866	-0.094401	-0.665602	0.408147	-0.213358
HORVU.MOREX.r2.4HG0283650.1	0.289583	2.19744	1.83142	0.0616748	-0.766378	-0.669056	-0.58267	-0.676825	-0.59823	-0.673433	-0.209849	-0.203681
HORVU.MOREX.r2.5HG0419070.1	0.0336905	2.20106	1.7689	0.0637381	-0.480217	-0.80024	-0.870409	-0.847271	-0.610982	-0.466182	0.208893	-0.20098
HORVU.MOREX.r2.5HG0436140.1	0.0655126	2.12147	1.91512	0.00671057	-0.296939	-0.818366	-0.73647	-0.528838	-0.710428	-0.757084	0.129968	-0.390657
HORVU.MOREX.r2.6HG0512690.1	-0.0896351	2.16589	1.93117	-0.228883	-0.698944	-0.560141	-0.82981	-0.773663	-0.428774	-0.352795	-0.304194	0.169783
HORVU.MOREX.r2.3HG0226830.1	-0.213161	2.14374	1.97435	-0.284577	-0.650508	-0.73296	-0.813084	-0.683361	-0.128175	-0.412279	0.106193	-0.306177
HORVU.MOREX.r2.5HG0415090.1	-0.040519	2.20399	1.89392	-0.502512	-0.488133	-0.602106	-0.744175	-0.744175	-0.394377	-0.608483	0.196053	-0.169481
HORVU.MOREX.r2.3HG0238180.1	-0.266161	2.06711	1.72691	0.381722	-0.753479	0.00264448	-0.919776	-0.596306	-0.246952	-1.04373	0.346835	-0.698818
HORVU.MOREX.r2.2HG0145530.1	-0.00412743	2.30902	1.40327	0.178045	-1.24058	-0.0840768	-0.440527	-1.24747	-0.178791	-0.477693	0.100641	-0.317711
HORVU.MOREX.r2.5HG0436630.1	-0.133688	2.43081	1.38502	-0.144637	-0.937629	0.0987744	-0.199309	-0.582908	-0.588536	-0.39446	0.214462	-1.14791
HORVU.MOREX.r2.5HG0414130.1	-0.301035	2.49773	1.3456	-0.0866796	-0.376263	-0.544945	-0.9927	-0.0660103	-0.58405	-0.564577	0.432643	-0.759716
HORVU.MOREX.r2.7HG0619730.1	0.0488614	2.36016	1.6067	-0.883925	-0.285467	-0.575448	-0.776767	-0.55023	-0.571811	-0.422549	0.370851	-0.320378
HORVU.MOREX.r2.5HG0377410.1	-0.376732	2.69364	1.25958	-0.548907	-0.544448	-0.540747	-0.54079	-0.54708	-0.480655	-0.337362	0.288703	-0.325205
HORVU.MOREX.r2.5HG0431330.1	-0.0147887	2.64785	1.3661	-0.526007	-0.518797	-0.641411	-0.641411	-0.369856	-0.470857	-0.360451	0.042992	-0.513359
HORVU.MOREX.r2.3HG0245520.1	-0.0336107	2.37664	1.49624	0.0807865	-0.472352	-0.500106	-0.235495	-0.190145	-1.25633	-0.878049	0.046922	-0.434513
HORVU.MOREX.r2.4HG0290120.1	-0.0216858	2.32924	1.70188	-0.312746	-0.44154	-0.158837	-0.509683	-0.0773511	-0.226999	-1.10652	-0.335942	-0.839811
HORVU.MOREX.r2.5HG0396750.1	-0.0823623	2.36761	1.64576	-0.916365	-0.3558	0.0609473	-0.414857	-0.394376	-0.427707	-1.00474	-0.0457704	-0.432335
HORVU.MOREX.r2.6HG0520360.1	-1.41902	1.57599	2.05934	-0.42516	-0.817727	0.0803136	-0.803952	-0.751664	0.113414	0.145109	-0.134223	0.377578
HORVU.MOREX.r2.3HG0187140.1	-0.403316	1.74479	2.05675	-0.467334	-1.02412	0.12661	-0.714021	-0.876917	0.341123	-0.526272	-0.664526	0.407225
HORVU.MOREX.r2.6HG0516670.1	-0.419277	1.56996	2.21301	-0.873344	-0.978719	0.407516	-0.286884	-1.15303	-0.2473	-0.118259	-0.259237	0.145566
HORVU.MOREX.r2.2HG0096050.1	-0.619937	2.18168	1.78243	-0.433451	-0.94058	0.0788394	0.278286	-0.197438	-0.94058	-0.65662	-0.15237	-0.380267
HORVU.MOREX.r2.5HG0385930.1	-0.64656	1.88674	2.18317	-0.262985	-0.64656	-0.64656	0.151116	-0.64656	-0.64656	-0.64656	-0.22725	0.148565
HORVU.MOREX.r2.7HG0602070.1	-0.689917	2.06294	2.05143	-0.490373	-0.689917	-0.266193	-0.266415	-0.689917	-0.487348	-0.689917	0.0728525	0.0827762
HORVU.MOREX.r2.2HG0164920.1	-0.614501	1.56938	2.2053	-0.258111	-1.17886	0.478896	-0.349109	0.227524	-0.410625	-0.672774	-0.89757	-0.0995425
HORVU.MOREX.r2.4HG0285800.1	-0.374562	1.72647	2.13101	-1.06868	-0.528579	-0.25015	0.214361	0.161317	-0.199675	-0.375635	-1.25177	-0.184105
HORVU.MOREX.r2.6HG0522860.1	-0.380838	2.0001	2.12803	-0.678458	-0.65242	0.0702681	-0.428594	-0.00479894	-0.483562	-0.455918	-0.864697	-0.249108
HORVU.MOREX.r2.7HG0561020.1	-0.417466	1.71544	2.30843	-0.911152	-0.566652	0.0206035	0.0292113	-0.0540239	-0.257332	-0.288559	-0.829799	-0.748709
HORVU.MOREX.r2.1HG0042850.1	0.786942	1.97521	1.4467	-1.16448	-0.956971	-0.754998	-0.452382	0.258614	-0.176179	-0.00244852	0.144954	-1.10496
HORVU.MOREX.r2.4HG0289030.1	0.70542	1.62425	1.66327	-1.14949	-0.909083	-1.42046	-0.769713	0.424865	0.152507	-0.132969	0.129912	-0.318506
HORVU.MOREX.r2.5HG0357460.1	-0.239519	1.96012	1.74837	-1.60746	-0.618812	-0.549321	-0.484994	-0.156192	-0.443827	-0.256652	0.470018	0.178269
HORVU.MOREX.r2.1HG0036560.1	0.348346	1.98827	1.76765	-1.27843	-0.417676	-0.160869	-0.980235	-0.135925	-0.521979	-0.69044	0.382924	-0.301637
HORVU.MOREX.r2.1HG0037280.1	0.355438	1.83782	1.75107	-1.44992	0.167186	-0.385504	-1.04639	-0.575863	-0.565299	-0.355347	0.481987	-0.21518
HORVU.MOREX.r2.7HG0566530.1	-0.102367	1.62168	2.11694	-1.37303	-0.142213	-0.467579	-0.738272	-0.497247	-0.65206	-0.349266	0.641353	-0.0579344
HORVU.MOREX.r2.5HG0407260.1	0.191022	1.85791	1.58764	-1.47724	0.15326	-0.854439	-0.251072	-0.419966	-0.581851	-0.552764	0.919201	-0.571705
HORVU.MOREX.r2.6HG0477490.1	0.191541	1.54079	1.82214	-1.24101	-0.11389	-0.697525	-0.697804	0.02042	-0.530746	-0.966008	1.14272	-0.470613
HORVU.MOREX.r2.3HG0193840.1	0.373055	1.84688	1.53625	-1.63678	-0.126232	-0.548906	-0.577412	-0.0875672	0.146244	-0.461565	0.607767	-1.07174
HORVU.MOREX.r2.4HG0289060.1	0.0232454	1.13262	2.31688	-1.51705	0.0584634	-0.706866	-0.211216	0.156741	-0.148824	-0.603313	0.443764	-0.944443
HORVU.MOREX.r2.3HG0200360.1	0.541649	1.194	2.26976	-1.20455	0.545554	-0.939532	-0.445848	-0.505632	-0.733811	-0.710472	-0.0138725	0.00276151
HORVU.MOREX.r2.6HG0499930.1	0.333324	0.85661	2.25593	-1.36581	0.514673	-1.16517	-0.0483602	-0.459433	-0.86382	-0.557867	0.551767	-0.0518455
HORVU.MOREX.r2.3HG0197670.1	0.836808	1.43545	1.86101	-1.6423	0.123548	-0.575339	-0.351455	0.275286	-0.835572	-0.729529	0.135429	-0.533329
HORVU.MOREX.r2.4HG0318630.1	0.443953	1.72042	1.75284	-1.65753	0.250397	-0.360671	-0.0412799	0.0861529	-0.804873	-1.01013	0.0117935	-0.391072
HORVU.MOREX.r2.6HG0452530.1	0.849473	1.70164	1.66255	-1.50611	0.212577	-0.61888	-0.0233086	-0.0355029	-0.634729	-1.17387	-0.0662469	-0.367588
HORVU.MOREX.r2.1HG0074610.1	1.21043	1.57823	1.42076	-1.03538	0.692188	-0.617169	-0.573724	0.0626815	-0.927386	-1.2708	-0.00561149	-0.534211
HORVU.MOREX.r2.4HG0290400.1	1.23836	1.57802	1.41557	-1.27878	0.166033	-0.563978	-0.0836351	-0.065449	-1.51325	-0.82788	-0.0703463	0.00532878
HORVU.MOREX.r2.1HG0034930.1	0.834107	1.49377	1.26587	-2.06968	0.663811	-0.408897	-0.398755	-0.39825	-0.853795	-0.596656	0.0515537	0.416924
HORVU.MOREX.r2.3HG0229270.1	0.921787	1.84565	1.2915	-1.98641	0.254418	-0.507562	-0.291326	-0.364132	-0.399328	-0.595423	0.0913931	-0.260574
HORVU.MOREX.r2.5HG0355500.1	1.15784	1.59692	1.39877	-1.80508	0.29861	-0.918314	-0.506701	-0.0996607	-0.549281	-0.624989	0.0537899	-0.00190648
HORVU.MOREX.r2.3HG0248440.1	0.315206	1.80491	1.75342	-1.69598	0.0619682	-0.418966	-0.531153	-0.468918	-0.915469	-0.296843	0.258379	0.133448
HORVU.MOREX.r2.1HG0041940.1	0.433847	1.8951	1.80914	-1.60742	0.0208049	-0.572334	-0.570838	-0.610794	-0.533364	-0.218549	-0.0640169	0.0184321
HORVU.MOREX.r2.6HG0461860.1	0.720367	1.77606	1.88227	-1.40489	-0.0325285	-0.774706	-0.506819	-0.512437	-0.686497	-0.40996	0.130598	-0.181454
HORVU.MOREX.r2.2HG0177150.1	0.837896	1.63708	1.59674	-1.64657	-0.0710302	-0.790962	-0.840547	-0.103598	-0.718026	-0.414558	0.564926	-0.051353
HORVU.MOREX.r2.3HG0268930.1	0.833476	1.65968	1.55388	-1.4916	0.0397565	-0.72634	-1.14266	-0.663544	-0.396853	-0.431134	0.384013	0.381331
HORVU.MOREX.r2.4HG0333570.1	0.0562993	1.97533	1.43182	-1.93541	-0.177677	-0.158654	-0.716197	-0.334868	-0.573764	-0.158381	0.0860522	0.505448
HORVU.MOREX.r2.3HG0251870.1	0.191393	2.09566	1.51676	-1.71741	-0.170327	-0.307253	-0.287443	-0.0456771	-0.833776	-0.245775	-0.509541	0.313396
HORVU.MOREX.r2.7HG0564760.1	0.372467	1.85339	1.50159	-1.82365	0.033058	-0.550947	-0.274362	-0.228406	-0.924931	-0.377626	-0.194998	0.614413
HORVU.MOREX.r2.6HG0504180.1	0.0853024	1.36099	2.04365	-1.68536	-0.329942	0.168659	-0.69531	0.386844	-1.02942	-0.514783	0.0477159	0.161652
HORVU.MOREX.r2.4HG0286610.1	0.0573486	1.31903	2.11592	-1.66728	-0.277187	-0.370687	0.176377	-0.209451	-1.05878	-0.579476	-0.00961437	0.503797
HORVU.MOREX.r2.2HG0170410.1	0.179988	1.72052	1.7631	-1.77606	-0.0129354	0.195235	-0.343953	-0.559131	-0.895707	-0.634008	0.130681	0.232278
HORVU.MOREX.r2.1HG0050840.1	-0.272953	1.80935	2.05833	-1.3903	-0.234846	-0.054474	-0.102954	-0.43769	-0.805824	-0.738145	0.00347495	0.166027
HORVU.MOREX.r2.2HG0097920.1	0.19613	1.80114	1.88522	-1.57752	-0.00810027	-0.473124	0.0405682	-0.40917	-0.804311	-0.790235	0.0510016	0.0883958
HORVU.MOREX.r2.3HG0192760.1	0.374047	2.21169	1.13086	-1.25489	-0.232125	-0.276644	0.114041	-0.830577	-0.590685	-1.28895	0.142079	0.501156
HORVU.MOREX.r2.6HG0478730.1	0.649243	1.93301	1.5722	-1.60033	0.198798	-0.730123	0.220954	-0.512811	-0.699526	-0.454914	-0.464639	-0.111862
HORVU.MOREX.r2.3HG0256370.1	0.00725067	2.01827	1.84754	-1.12374	-0.106443	-0.606423	0.338795	-0.188145	-0.902873	-0.635789	-0.705948	0.0575056
HORVU.MOREX.r2.4HG0328370.1	0.0887144	1.90021	1.8006	-1.55035	-0.230262	-0.534142	0.508763	-0.0834032	-0.704973	-0.631833	-0.477364	-0.0859619
HORVU.MOREX.r2.5HG0431130.1	0.48549	1.96029	1.65283	-1.35368	0.434763	-0.100155	-0.307465	-0.405964	-0.704072	-1.01759	-0.0393789	-0.605061
HORVU.MOREX.r2.3HG0235960.1	0.234773	2.11775	1.71539	-1.20931	0.237896	-0.215975	-0.643656	-0.492285	-0.13382	-0.918795	-0.657125	-0.0348444
HORVU.MOREX.r2.6HG0463560.1	0.316973	1.99399	1.79166	-1.59566	-0.00529039	-0.351561	-0.459151	-0.123701	-0.18515	-0.773331	-0.306686	-0.302093
HORVU.MOREX.r2.4HG0326740.1	-0.677701	1.17122	2.26019	-0.677701	-0.199106	-0.677701	0.0290825	-0.677701	-0.434177	-0.677701	1.239	-0.677701
HORVU.MOREX.r2.5HG0370380.1	0.0408964	1.06111	2.3435	-0.949372	-0.0659725	-0.306295	-0.949372	-0.949372	0.361464	-0.949372	0.671568	-0.308779
HORVU.MOREX.r2.6HG0508560.1	-0.0575804	0.969987	2.72378	-0.616745	-0.616745	-0.616745	-0.616745	-0.616745	0.149515	-0.447952	0.362718	-0.616745
HORVU.MOREX.r2.1HG0040100.1	-0.232222	1.26095	2.1934	-0.554248	-0.165855	-0.538957	-0.621191	-0.592266	-1.10388	-0.755238	1.17878	-0.0692618
HORVU.MOREX.r2.UnG0635560.1	0.090356	1.28622	2.14102	-0.700528	-0.245987	-0.309507	-1.22152	-0.0975495	-0.761524	-0.964951	1.01908	-0.2351
HORVU.MOREX.r2.5HG0397090.1	0.000515828	1.58435	2.08915	-0.795386	-0.795386	0.48461	-0.795386	-0.795386	-0.795386	-0.526149	0.614429	-0.269975
HORVU.MOREX.r2.3HG0204560.1	-0.234968	1.44786	2.51573	-0.728195	-0.486867	-0.141687	-0.402813	-0.772534	-0.886379	-0.280985	0.217878	-0.247046
HORVU.MOREX.r2.3HG0255060.1	-0.206832	1.52678	2.38341	-0.88746	-0.204377	-0.409786	-0.280632	-0.604661	-0.611875	-0.578727	0.56424	-0.690076
HORVU.MOREX.r2.7HG0562020.1	-0.0527149	1.14345	2.62078	-0.546277	-0.546277	-0.546277	-0.546277	-0.546277	-0.546277	-0.546277	0.658695	-0.546277
HORVU.MOREX.r2.3HG0233650.1	-0.0391953	1.53085	1.80211	-0.777607	-0.338239	-0.151501	-0.77376	-0.650968	-0.247914	-0.672596	1.40001	-1.08119
HORVU.MOREX.r2.4HG0296550.1	0.442834	1.27991	1.94469	-0.238789	-0.934139	-0.0793199	-0.704334	-0.973044	-0.346535	-0.775787	1.24325	-0.858747
HORVU.MOREX.r2.4HG0319750.1	0.498246	1.17773	2.33565	-0.0989486	-0.155393	-0.190232	-1.16744	-1.13236	-0.492391	-0.3708	0.403186	-0.807244
HORVU.MOREX.r2.3HG0193940.1	0.781364	1.86909	1.54902	-0.382574	-0.430446	0.0407905	-1.20086	-0.848213	-0.684611	-0.738266	0.72482	-0.680117
HORVU.MOREX.r2.4HG0319520.1	0.149708	1.75845	1.78325	-0.540144	-0.320618	0.413299	-1.27784	-0.853091	-0.274804	-0.686546	0.705535	-0.857197
HORVU.MOREX.r2.2HG0098200.1	0.0495237	1.48275	1.98017	-1.34534	-0.22128	0.916535	-0.723658	-1.13778	-0.402879	-0.359708	-0.261777	0.0234474
HORVU.MOREX.r2.7HG0553350.1	0.333435	0.944715	2.59473	-0.845138	-0.244107	0.0369394	-0.845138	-0.533772	-0.536986	-0.522195	-0.845138	0.462657
HORVU.MOREX.r2.1HG0069810.1	0.576501	1.43631	2.17225	-1.39863	-0.0466461	0.227793	-0.233981	-0.924505	-0.198632	-0.740196	-0.423025	-0.447234
HORVU.MOREX.r2.7HG0585220.1	0.489951	1.06602	2.57335	-0.850623	-0.130536	0.228709	-0.226341	-0.535874	-0.402516	-0.850623	-0.850623	-0.510889
HORVU.MOREX.r2.7HG0543680.1	0.435267	1.23949	2.54161	-1.15513	-0.131062	-0.119773	-0.66571	-0.279964	-0.469442	-0.290343	-0.629609	-0.475334
HORVU.MOREX.r2.7HG0545690.1	0.0371534	1.40812	2.45584	-0.847749	0.374798	0.106184	-0.637492	-0.483563	-0.487138	-0.646739	-0.641201	-0.638209
HORVU.MOREX.r2.1HG0008900.1	1.03498	1.12382	2.18747	-1.46041	-0.433903	-0.0448989	-0.828119	-0.466562	-0.049187	-0.704532	0.0341894	-0.392843
HORVU.MOREX.r2.5HG0404790.1	0.498586	1.14136	2.00208	-1.81569	-0.0685195	0.54274	-1.06763	-0.0533154	-0.13433	-0.795692	-0.0262424	-0.223334
HORVU.MOREX.r2.5HG0368430.1	0.50918	1.31081	1.5616	-1.40381	0.207791	0.392595	-0.990557	0.0640398	-0.631134	-1.59472	0.689794	-0.115593
HORVU.MOREX.r2.6HG0469320.1	0.895622	1.02818	1.84731	-0.799978	-0.596109	0.581425	-0.903584	-0.782598	0.0235657	-1.54216	0.651531	-0.403204
HORVU.MOREX.r2.7HG0605200.1	0.568592	1.48132	1.77024	-1.26914	0.196213	0.420466	-0.967761	-0.869333	0.179938	0.130374	-0.354245	-1.28666
HORVU.MOREX.r2.6HG0516750.1	0.894837	1.40202	2.03554	-0.592536	-0.768399	-0.189084	-0.701462	-0.563211	0.595027	-0.844413	-0.169283	-1.09904
HORVU.MOREX.r2.7HG0554950.1	0.781079	1.73731	1.56875	-0.859547	-0.679459	0.11229	-0.989825	-0.807722	0.729969	-0.97328	0.133697	-0.753266
HORVU.MOREX.r2.6HG0512800.1	0.950535	1.49241	1.999	-0.953553	0.0768897	-0.432111	-1.26666	0.0834888	-0.833726	-0.513911	-0.203045	-0.399323
HORVU.MOREX.r2.1HG0078150.1	0.83008	1.32721	2.33175	-0.617508	-0.22064	-0.549243	-0.767071	-0.251022	-0.811059	-0.0626681	-0.195169	-1.01466
HORVU.MOREX.r2.3HG0192590.1	0.837126	1.2383	2.28273	-1.0222	-0.177127	-0.535794	-0.447428	0.0819147	-0.55921	-0.786621	0.108799	-1.02049
HORVU.MOREX.r2.5HG0363640.1	0.713441	1.3112	2.38972	-0.859311	-0.403563	-0.666687	-0.606605	-0.230622	-0.629057	-0.61782	0.266768	-0.667466
HORVU.MOREX.r2.1HG0036570.1	0.750555	1.91308	1.86341	-0.969273	-0.0660888	0.00929935	-0.613057	-0.690257	-0.106531	-0.827335	-0.548743	-0.715059
HORVU.MOREX.r2.2HG0149420.1	1.07989	1.68526	1.88007	-0.901288	-0.123341	-0.328275	-0.466083	-0.452066	-0.000905555	-1.0029	-0.404657	-0.965713
HORVU.MOREX.r2.1HG0058610.1	0.869419	1.55722	2.06932	-1.02353	0.292194	-0.756619	-0.486092	-0.686324	-0.207417	-0.642843	-0.190529	-0.794802
HORVU.MOREX.r2.3HG0258750.1	1.01256	1.95706	1.64848	-1.13825	0.224514	-0.598641	-0.418625	-0.411549	-0.406902	-0.696745	-0.443743	-0.728155
HORVU.MOREX.r2.4HG0317920.1	1.17697	1.82727	1.68907	-1.08516	0.0359659	-0.482459	-0.745936	-0.111324	-0.48061	-0.7666	-0.348363	-0.708817
HORVU.MOREX.r2.UnG0625530.1	1.19286	1.61854	1.80764	-0.978788	0.219564	-0.380664	-0.761201	-0.38279	-0.419337	-0.883046	-0.113994	-0.918781
HORVU.MOREX.r2.1HG0059970.1	0.888493	2.05672	1.61828	-0.761732	0.112209	-0.350946	-0.219948	-0.671342	-1.10035	-0.719935	-0.259892	-0.591559
HORVU.MOREX.r2.2HG0145500.1	1.09635	1.87128	1.62556	-1.19464	-0.210202	-0.454328	0.102139	-0.527746	-1.01983	-0.638079	-0.206067	-0.444438
HORVU.MOREX.r2.5HG0435900.1	0.906017	1.83372	1.82178	-1.18286	-0.10619	-0.648505	-0.165526	-0.109439	-0.666425	-0.875033	-0.18988	-0.617655
HORVU.MOREX.r2.1HG0055730.1	0.885726	1.72673	1.86127	-1.44379	-0.246227	-0.561564	-0.150385	-0.364447	-0.512601	-0.772292	0.10908	-0.531502
HORVU.MOREX.r2.6HG0524880.1	1.04244	1.73508	1.78902	-1.51263	-0.174757	-0.492327	-0.190078	-0.241521	-0.632672	-0.556668	-0.235795	-0.530097
HORVU.MOREX.r2.3HG0253680.1	0.905651	1.77485	1.98578	-1.08504	-0.176254	-0.412736	-0.42619	-0.160181	-0.697294	-0.593647	-0.415738	-0.6992
HORVU.MOREX.r2.5HG0364820.1	0.80509	1.7776	2.00089	-1.21245	-0.143369	-0.281002	-0.661554	-0.257913	-0.708856	-0.502536	-0.292169	-0.523736
HORVU.MOREX.r2.3HG0244510.1	1.04881	2.0626	1.58051	-1.22567	-0.258735	-0.6197	-0.495678	-0.224006	-0.584941	-0.367032	-0.426409	-0.489748
HORVU.MOREX.r2.5HG0402780.1	0.897011	1.86592	1.83564	-1.25698	-0.274383	-0.413489	-0.277018	-0.193588	-0.61032	-0.495158	-0.218402	-0.859238
HORVU.MOREX.r2.5HG0445750.1	0.671132	2.11378	1.75902	-1.08142	-0.210805	-0.596222	-0.440724	-0.409176	-0.496227	-0.457261	-0.081104	-0.770986
HORVU.MOREX.r2.5HG0400830.1	0.661092	1.39628	1.98955	-1.46381	-0.782157	-0.366947	-0.0659853	-0.943984	-0.728235	-0.0787836	0.552427	-0.16945
HORVU.MOREX.r2.1HG0058030.1	0.432958	1.82538	2.08487	-0.742165	-0.665865	-0.529251	-0.416707	-0.870852	-0.803707	-0.386024	0.290659	-0.219295
HORVU.MOREX.r2.4HG0315210.1	0.378848	1.52178	2.3005	-0.662564	-0.722159	-0.515881	0.0765205	-0.847542	-1.00268	-0.13868	0.120248	-0.508395
HORVU.MOREX.r2.3HG0201490.1	0.385455	1.92773	1.87953	-1.03249	-0.480718	-0.347154	-0.665513	-0.4074	-1.14611	0.153803	0.185216	-0.452336
HORVU.MOREX.r2.3HG0257520.1	0.378401	1.80362	1.94235	-0.676113	-0.516798	0.131536	-0.570136	-0.459573	-1.24425	0.339936	-0.209341	-0.919638
HORVU.MOREX.r2.7HG0619220.1	0.787496	1.68205	1.88526	-0.520247	-0.895857	0.0641893	-0.411964	-0.101487	-1.24164	-0.231236	0.0516935	-1.06826
HORVU.MOREX.r2.1HG0023480.1	0.863755	1.90045	1.5193	-1.07258	-0.533004	-0.159322	-0.628474	-0.400017	-1.0415	-0.318437	0.684729	-0.814896
HORVU.MOREX.r2.6HG0460470.1	0.315643	2.30762	1.47215	-0.610816	-0.53629	0.0192296	-0.36951	-0.379147	-1.17586	-0.534211	0.324033	-0.832852
HORVU.MOREX.r2.5HG0350200.1	1.04638	0.440006	1.9734	-0.595706	-0.0817693	-1.17755	-1.57549	-1.09341	0.394602	-0.0159066	0.328751	0.356709
HORVU.MOREX.r2.5HG0350180.1	0.980195	0.448704	1.92045	0.550316	-0.5636	-1.55918	-1.35519	-0.795831	0.0185574	-0.495484	0.526335	0.32474
HORVU.MOREX.r2.6HG0477140.1	0.698812	0.843816	1.83991	-0.0448814	-0.0925713	-1.34368	-1.38667	-1.18249	-0.383673	-0.321191	0.480453	0.89217
HORVU.MOREX.r2.3HG0199670.1	0.77187	1.39188	1.86402	-0.0131371	-0.00666669	-1.31061	-1.01561	-1.37807	-0.531551	0.155899	-0.0951641	0.167139
HORVU.MOREX.r2.5HG0429320.1	1.03965	1.21466	1.76376	0.0639023	-0.571109	-1.29069	-1.17622	-1.30178	0.23567	0.017944	-0.316298	0.320507
HORVU.MOREX.r2.UnG0624720.1	0.877398	1.51917	1.70421	-0.210283	-0.702985	-1.10145	-1.06745	-1.09044	-0.236368	-0.158051	-0.378583	0.844829
HORVU.MOREX.r2.5HG0416200.1	1.48667	1.26062	1.70988	0.103987	-0.648044	-0.957841	-1.23811	-1.08037	-0.428166	0.0454086	-0.0531187	-0.200915
HORVU.MOREX.r2.6HG0489660.1	1.39714	1.22505	1.45109	0.240506	-0.845809	-0.964412	-1.14996	-1.40471	-0.425463	-0.080165	0.50226	0.0544823
HORVU.MOREX.r2.2HG0095630.1	1.14334	1.14796	2.06302	0.0967775	-0.539979	-1.28712	-0.914014	-0.973997	0.0427371	-0.344264	0.0677953	-0.502249
HORVU.MOREX.r2.7HG0548990.1	0.981333	1.40999	1.72533	-0.0909368	-0.549862	-1.33305	-1.23094	-0.98875	-0.220488	0.18798	0.502852	-0.393461
HORVU.MOREX.r2.2HG0159860.1	1.15507	0.627424	2.17895	-0.797142	-0.676807	-0.536814	-1.21876	-1.06202	-0.34251	0.177623	-0.11167	0.606657
HORVU.MOREX.r2.2HG0168090.1	1.01388	0.583674	2.2277	-0.409095	-0.739419	-0.739419	-0.739419	-0.739419	-0.739419	-0.0815877	-0.739419	1.10194
HORVU.MOREX.r2.6HG0477160.1	1.28441	0.866707	2.10537	0.104499	-1.05521	-1.05521	-1.05521	-0.397822	-0.403565	-0.672394	0.179123	0.0993067
HORVU.MOREX.r2.6HG0477150.1	1.50498	0.660422	1.89756	0.0449891	-0.575507	-0.867849	-1.06951	-1.32197	-0.417344	-0.506719	0.12863	0.522317
HORVU.MOREX.r2.6HG0477170.1	1.29534	0.63445	2.21039	0.0401535	-0.618471	-0.672306	-1.05285	-1.07118	-0.801287	-0.403189	0.0767388	0.362214
HORVU.MOREX.r2.2HG0095640.1	1.27666	1.27055	1.94687	0.43649	-0.944402	-0.844247	-0.803517	-0.881808	-0.232822	-0.449544	-0.69624	-0.077996
HORVU.MOREX.r2.7HG0560950.1	1.10613	1.15631	1.95133	0.512328	-0.801151	-0.998566	-0.75452	-1.01112	-0.0592916	-0.265389	-1.01602	0.179965
HORVU.MOREX.r2.3HG0256810.1	1.43976	1.02649	2.03029	0.175133	-0.662343	-0.401195	-1.21961	-1.01114	-0.574653	-0.182924	-0.476303	-0.143514
HORVU.MOREX.r2.3HG0250720.1	1.38155	1.56607	1.68775	0.198118	-0.713726	-0.718684	-1.00563	-1.05202	-0.425367	-0.0650137	-0.596847	-0.256193
HORVU.MOREX.r2.7HG0595600.1	1.59824	1.29459	1.75777	0.160768	-0.622441	-0.581106	-1.0931	-0.889169	-0.329255	-0.357975	-0.834325	-0.103999
HORVU.MOREX.r2.2HG0110230.1	0.727602	2.09946	1.47913	-0.362038	-0.711991	-0.711991	-0.711991	-0.711991	-0.711991	-0.570746	0.751363	-0.564812
HORVU.MOREX.r2.6HG0488420.1	0.286294	2.04258	1.73056	-0.614351	-0.614351	-0.614351	-0.614351	-0.614351	-0.614351	-0.614351	0.855376	-0.614351
HORVU.MOREX.r2.3HG0270790.1	0.745173	1.65539	1.71991	-0.403356	-0.797602	-0.62159	-0.868984	-0.902744	-0.192327	-0.651997	1.0188	-0.700674
HORVU.MOREX.r2.7HG0621300.1	0.864742	1.69143	1.68236	-0.633628	-0.702059	-0.702059	-0.702059	-0.702059	-0.632577	-0.702059	1.02732	-0.489362
HORVU.MOREX.r2.3HG0253510.1	1.03609	1.83204	1.67199	0.0497005	-0.712118	-0.766939	-0.38275	-0.293952	-0.858969	-0.912316	0.240525	-0.903294
HORVU.MOREX.r2.2HG0122030.1	0.698185	1.93173	2.00191	-0.588204	-0.588204	-0.588204	-0.588204	-0.588204	-0.588204	-0.588204	0.0738059	-0.588204
HORVU.MOREX.r2.6HG0488160.1	0.567316	2.11386	1.8172	-0.525372	-0.684463	-0.684463	-0.345722	-0.684463	-0.374985	-0.684463	0.17001	-0.684463
HORVU.MOREX.r2.1HG0066920.1	0.500775	1.94395	1.98527	-0.599587	-0.39081	-0.760773	-0.399888	-0.460199	-0.689631	-0.541199	0.265039	-0.852952
HORVU.MOREX.r2.7HG0605510.1	0.578865	1.95864	2.01196	-0.276941	-0.380952	-0.617134	-0.721673	-0.477996	-0.565986	-0.636288	-0.0344554	-0.838039
HORVU.MOREX.r2.6HG0518310.1	1.11774	1.34654	1.95419	-0.87803	-0.141645	-1.24304	-0.952961	-0.0950929	-0.547725	-0.317158	0.34506	-0.587886
HORVU.MOREX.r2.7HG0575600.1	1.26102	1.07844	2.02784	-0.728649	-0.712796	-0.983785	-0.983785	-0.492445	-0.724857	-0.264501	0.565954	-0.0424353
HORVU.MOREX.r2.1HG0058150.1	1.04198	1.6871	1.79395	-0.430514	-0.646791	-0.512603	-0.753446	-1.14972	-0.630213	-0.402406	0.518335	-0.515679
HORVU.MOREX.r2.3HG0267220.1	0.819103	1.90317	1.77166	-0.656639	-0.793248	-0.109372	-0.876073	-0.876073	-0.305428	-0.390572	0.302926	-0.789456
HORVU.MOREX.r2.1HG0035930.1	1.33882	1.56205	1.61015	-0.280979	-0.88594	-0.558509	-0.873718	-0.829548	-0.431557	-0.544168	0.67458	-0.781183
HORVU.MOREX.r2.1HG0068610.1	1.38911	1.62455	1.56411	-0.265989	-1.09752	-0.57481	-0.973011	-0.857332	-0.278868	-0.529849	0.411395	-0.411783
HORVU.MOREX.r2.2HG0158830.1	1.32904	1.72139	1.49089	-0.322214	-0.829992	-0.744092	-0.896416	-0.96498	-0.31661	-0.621302	0.561095	-0.40681
HORVU.MOREX.r2.7HG0606110.1	1.32906	1.74296	1.60928	-0.243238	-0.720935	-0.623175	-0.911082	-0.643946	-0.496138	-0.78831	0.369717	-0.624197
HORVU.MOREX.r2.2HG0092670.1	1.12171	1.87066	1.62824	-0.377185	-0.676699	-0.676699	-0.676699	-0.676699	-0.676699	-0.676699	0.493468	-0.676699
HORVU.MOREX.r2.2HG0134650.1	1.15854	1.77702	1.75699	-0.487276	-0.751923	-0.568548	-0.748538	-0.787701	-0.500627	-0.588906	0.357886	-0.61692
HORVU.MOREX.r2.3HG0234840.1	1.20642	1.68676	1.79904	-0.40148	-0.77511	-0.62353	-0.678101	-0.776349	-0.53095	-0.683571	0.376021	-0.599147
HORVU.MOREX.r2.1HG0051470.1	1.44548	1.79847	1.32196	-0.61764	-0.827444	-0.620737	-0.645497	-0.827444	-0.500413	-0.471077	0.643681	-0.699339
HORVU.MOREX.r2.4HG0288990.1	1.3221	1.67318	1.6856	-0.527277	-0.956304	-0.667241	-0.491561	-0.596208	-0.764857	-0.585095	0.425429	-0.51777
HORVU.MOREX.r2.7HG0560260.1	1.28793	1.93302	1.52413	-0.615333	-0.661778	-0.605657	-0.721686	-0.68367	-0.640422	-0.57326	0.291706	-0.534977
HORVU.MOREX.r2.7HG0621310.1	1.35355	1.7637	1.48491	-0.667008	-0.713183	-0.713183	-0.713183	-0.713183	-0.539548	-0.713183	0.613648	-0.443346
HORVU.MOREX.r2.2HG0101160.1	0.970018	1.88437	1.81239	-1.02581	-0.443469	-0.477558	-0.729166	-0.421681	-0.6895	-0.70694	0.0667252	-0.239379
HORVU.MOREX.r2.1HG0054550.1	1.40332	1.70718	1.62599	-1.19556	-0.325463	-0.585565	-0.745596	-0.520172	-0.122936	-0.732033	-0.0458839	-0.463281
HORVU.MOREX.r2.6HG0522070.1	1.33387	1.79119	1.58241	-1.04857	-0.390819	-0.765594	-0.278199	-0.514579	-0.437802	-0.809319	0.201242	-0.663834
HORVU.MOREX.r2.7HG0604310.1	1.45694	1.67724	1.53821	-0.612581	-0.4234	-0.752675	-1.01232	-0.822492	-0.447104	-0.457203	0.405392	-0.549999
HORVU.MOREX.r2.4HG0331520.1	1.22067	1.74159	1.71391	-0.811278	-0.160572	-0.606063	-0.808426	-0.74879	-0.584923	-0.840577	0.27272	-0.388261
HORVU.MOREX.r2.7HG0529950.1	1.19138	1.85909	1.6597	-0.809141	-0.30472	-0.516606	-0.745144	-0.618007	-0.415574	-0.757298	0.240108	-0.783788
HORVU.MOREX.r2.2HG0176120.1	1.05639	1.43104	2.10855	-0.592043	-0.628642	-0.58002	-0.698498	-0.698498	-0.675607	-0.585266	0.443086	-0.580485
HORVU.MOREX.r2.5HG0379500.1	1.12009	1.56132	1.95294	-0.712839	-0.544528	-0.738396	-0.563726	-0.553334	-0.678023	-0.637809	0.459381	-0.665074
HORVU.MOREX.r2.4HG0293150.1	1.16941	1.68647	1.80989	-0.568627	-0.475112	-0.878979	-0.732614	-0.542843	-0.432403	-0.651334	0.388843	-0.772711
HORVU.MOREX.r2.UnG0631640.1	1.3379	1.48813	1.89999	-0.518569	-0.56493	-0.895928	-0.789701	-0.410387	-0.33273	-0.811331	0.218788	-0.621228
HORVU.MOREX.r2.3HG0195630.1	1.21513	1.33931	2.07304	-0.806389	-0.430942	-0.498727	-0.624416	-0.804578	-0.739556	-0.837595	0.223475	-0.108752
HORVU.MOREX.r2.5HG0420450.1	1.30101	1.57353	1.90816	-0.582501	-0.261433	-0.76881	-0.67041	-0.879454	-0.646221	-0.713349	-0.0658519	-0.194665
HORVU.MOREX.r2.2HG0151840.1	1.57083	1.50909	1.70572	-0.802534	-0.982857	-0.585064	-0.552924	-0.483852	-0.559135	-0.593851	0.172537	-0.397967
HORVU.MOREX.r2.3HG0223710.1	1.54263	1.36631	1.8835	-0.491632	-0.625743	-0.748094	-0.806477	-0.781781	-0.61228	-0.304675	0.1012	-0.522954
HORVU.MOREX.r2.5HG0412130.1	1.42174	1.45942	1.9354	-0.543819	-0.705637	-0.625583	-0.909016	-0.71412	-0.453832	-0.229618	-0.0710769	-0.563861
HORVU.MOREX.r2.1HG0049110.1	1.1814	1.40379	2.16654	-0.643989	-0.643989	-0.643989	-0.51457	-0.643989	-0.428472	-0.643989	0.0552404	-0.643989
HORVU.MOREX.r2.1HG0032230.1	1.30633	1.5733	1.98909	-0.670701	-0.670701	-0.670701	-0.424251	-0.670701	-0.446386	-0.435314	-0.209268	-0.670701
HORVU.MOREX.r2.1HG0049080.1	1.39494	1.53574	1.92621	-0.685252	-0.860502	-0.459595	-0.501058	-0.681547	-0.414481	-0.511599	-0.107725	-0.635133
HORVU.MOREX.r2.5HG0414630.1	1.3567	1.64133	1.86416	-0.376899	-0.674262	-0.578738	-0.651754	-0.894025	-0.593533	-0.56887	-0.158647	-0.36546
HORVU.MOREX.r2.5HG0352360.1	1.26157	1.56224	1.89007	-0.385957	-0.715986	-0.633714	-0.557068	-0.910312	-0.568299	-0.644285	0.304049	-0.602311
HORVU.MOREX.r2.7HG0561970.1	1.21721	1.54722	2.00348	-0.317017	-0.708822	-0.705703	-0.738198	-0.74102	-0.521348	-0.532052	0.0900727	-0.593814
HORVU.MOREX.r2.7HG0564900.1	1.56101	1.03497	1.43746	-0.287536	-0.600566	-0.117577	-0.840101	-1.36373	-0.703494	-0.572883	1.08577	-0.633318
HORVU.MOREX.r2.3HG0194060.1	1.47761	1.23632	1.59818	-0.738793	-0.627027	-0.71234	-0.644084	-0.721645	-0.713332	-0.606492	1.05445	-0.602851
HORVU.MOREX.r2.7HG0589600.1	1.57659	1.30675	1.6372	-0.749968	-0.695942	-0.260056	-0.705757	-0.7551	-0.758003	-0.707434	0.712508	-0.600791
HORVU.MOREX.r2.3HG0234450.1	1.35602	1.08638	1.91349	0.0721177	-0.191526	-0.901201	-1.06966	-0.966283	-0.492802	-0.932547	0.428518	-0.302505
HORVU.MOREX.r2.6HG0468040.1	0.969616	1.38154	1.72507	-0.668197	-0.00708112	-0.88006	-1.00529	-1.01676	-0.329721	-0.611651	1.03647	-0.593937
HORVU.MOREX.r2.2HG0094410.1	1.28853	1.61331	1.60828	-0.225905	-0.827267	-0.773247	-0.597084	-0.746685	-0.968968	-0.316352	0.629398	-0.684013
HORVU.MOREX.r2.4HG0282760.1	1.11358	1.42826	1.82679	0.0499226	-0.828289	-0.828289	-0.484276	-0.828289	-0.828289	-0.828289	0.692663	-0.485502
HORVU.MOREX.r2.3HG0239760.1	1.14235	1.59656	1.90305	-0.0297461	-0.868624	-0.680679	-0.865818	-0.870652	-0.397933	-0.671761	0.150449	-0.407194
HORVU.MOREX.r2.2HG0139600.1	1.11249	1.47234	2.00726	-0.24732	-0.583107	-0.727938	-0.786273	-0.777433	-0.313739	-0.774657	0.375065	-0.756693
HORVU.MOREX.r2.3HG0213440.1	1.3011	1.50654	1.7637	-0.0235141	-0.715267	-0.691839	-0.811185	-0.771841	-0.491914	-0.738971	0.484972	-0.811788
HORVU.MOREX.r2.5HG0424280.1	1.37826	1.42684	1.81634	-0.159899	-0.634176	-0.641686	-0.898463	-0.8422	-0.793544	-0.761157	0.366563	-0.256866
HORVU.MOREX.r2.2HG0139200.1	1.19587	1.47029	1.65865	0.07126	-0.797087	-0.479725	-1.01526	-0.901575	-0.515903	-0.897377	0.757037	-0.546189
HORVU.MOREX.r2.5HG0359880.1	1.18074	1.35914	1.75276	-0.242387	-0.826043	-0.693525	-0.826043	-0.826043	-0.606372	-0.826043	0.946324	-0.392519
HORVU.MOREX.r2.5HG0447370.1	1.18227	1.43803	1.79392	-0.198999	-0.894071	-0.826763	-0.856878	-0.76405	-0.442644	-0.671511	0.752717	-0.51203
HORVU.MOREX.r2.1HG0004380.1	1.10898	2.03258	1.46483	-0.00379218	-0.789672	-0.69678	-0.682155	-0.996977	-0.848461	-0.439911	-0.0641552	-0.0844858
HORVU.MOREX.r2.3HG0249690.1	0.991385	1.88765	1.62845	-0.0541347	-0.530384	-0.716429	-0.401558	-1.13764	-1.00713	-0.72831	0.00187549	0.0662263
HORVU.MOREX.r2.2HG0170320.1	1.23494	1.75131	1.56851	-0.276534	-0.965436	-0.120217	-0.908374	-0.72861	-0.886357	-0.872791	0.117927	0.0856422
HORVU.MOREX.r2.6HG0519140.1	1.46777	1.52471	1.50904	0.123161	-0.834408	-0.419168	-0.924398	-1.03441	-0.876618	-0.793725	0.115681	0.14238
HORVU.MOREX.r2.7HG0598840.1	1.56195	1.5519	1.50947	-0.112656	-0.78498	-0.534134	-0.879327	-1.18477	-0.792824	-0.372033	0.104291	-0.0668816
HORVU.MOREX.r2.UnG0632910.1	1.38578	1.44947	1.47628	0.0332031	-0.761197	-0.662182	-1.17993	-0.504085	-0.368862	-0.880731	0.787809	-0.775568
HORVU.MOREX.r2.4HG0322790.1	1.2493	1.77866	1.07674	0.335417	-0.632832	-0.674186	-1.1385	-0.682458	-1.04922	-0.749828	0.793517	-0.306607
HORVU.MOREX.r2.2HG0163520.1	1.38375	1.5464	1.44165	0.0588412	-0.903779	-0.67027	-1.09888	-1.02879	-0.432656	-0.641213	0.631914	-0.286975
HORVU.MOREX.r2.6HG0519100.1	1.25279	1.71571	1.54072	0.0483237	-0.824861	-0.824861	-0.824861	-0.824861	-0.568052	-0.824861	0.501542	-0.366732
HORVU.MOREX.r2.UnG0628590.1	1.26233	1.54328	1.40582	0.104725	-0.734179	-0.802619	-1.13194	-0.70564	-0.483599	-1.13027	0.747041	-0.0749536
HORVU.MOREX.r2.UnG0628630.1	1.36112	1.53256	1.30771	-0.0451413	-1.07034	-0.850991	-0.851287	-0.746756	-0.645222	-0.897201	0.842018	0.0635257
HORVU.MOREX.r2.2HG0087510.1	1.57764	1.46391	1.30301	-0.118505	-0.695526	-1.06607	-1.04417	-0.615951	-1.16181	0.0933674	0.425995	-0.161889
HORVU.MOREX.r2.5HG0435820.1	1.67349	1.7091	1.36409	-0.126899	-0.720865	-0.715606	-1.01495	-0.447875	-0.793539	-0.2333	-0.0194259	-0.674228
HORVU.MOREX.r2.UnG0631310.1	1.31256	1.66115	1.63326	-0.371024	-0.829265	-0.818491	-1.06122	-0.126805	-0.839236	-0.212975	0.274622	-0.622576
HORVU.MOREX.r2.5HG0390890.1	1.49638	1.55379	1.64699	-0.579743	-0.515356	-0.612438	-0.829523	-0.594717	-1.11823	-0.594475	0.0928902	0.0544302
HORVU.MOREX.r2.UnG0628720.1	1.5905	1.57258	1.48446	-0.516628	-0.669307	-0.338434	-0.631062	-0.382051	-1.26206	-0.834596	0.248891	-0.262292
HORVU.MOREX.r2.UnG0634700.1	1.60675	1.67622	1.44004	-0.477853	-0.429027	-0.586339	-0.899324	-0.261912	-1.05872	-0.706391	0.191363	-0.494815
HORVU.MOREX.r2.1HG0022730.1	1.50967	1.47159	1.39862	-0.430402	-0.46533	-0.97359	-0.838294	-0.212425	-1.01589	-0.86244	0.774172	-0.355676
HORVU.MOREX.r2.5HG0361010.1	1.65368	1.59974	1.37193	0.0233661	-0.552954	-0.75562	-0.734884	-0.612778	-1.01442	-0.833741	0.312943	-0.457252
HORVU.MOREX.r2.UnG0634990.1	1.66396	1.61615	1.31345	-0.102922	-0.797804	-0.70693	-0.871633	-0.492783	-1.03254	-0.479167	0.415728	-0.525513
HORVU.MOREX.r2.1HG0022740.1	1.66969	1.64032	1.36462	-0.321716	-0.473096	-0.873196	-0.755182	-0.496397	-0.863813	-0.590175	0.403074	-0.704141
HORVU.MOREX.r2.2HG0136020.1	1.53437	1.67858	1.40157	-0.328669	-0.849538	-0.765911	-0.69456	-0.515502	-0.632101	-0.701979	0.568871	-0.695134
HORVU.MOREX.r2.UnG0628710.1	1.76562	1.61604	1.17234	-0.154803	-0.515327	-0.587747	-1.33076	-0.522403	-0.885243	-0.503991	0.272089	-0.325814
HORVU.MOREX.r2.1HG0022810.1	1.82197	1.50488	1.21863	-0.0315739	-0.784317	-0.46297	-1.16203	-0.301549	-0.760741	-0.899977	0.289503	-0.431826
HORVU.MOREX.r2.UnG0629060.1	1.94942	1.52916	1.10529	-0.224883	-0.907037	-0.66707	-0.980875	-0.231048	-0.814576	-0.720684	0.228533	-0.266221
HORVU.MOREX.r2.UnG0633810.1	1.9322	1.58954	1.03247	-0.0724154	-0.757298	-0.55723	-0.973433	-0.310154	-1.00214	-0.691275	0.251802	-0.442064
HORVU.MOREX.r2.5HG0361050.1	1.60772	1.5938	1.26293	-0.0880912	-0.853021	-0.508493	-1.20433	-0.288905	-1.00579	-0.679004	0.446422	-0.283238
HORVU.MOREX.r2.UnG0634560.1	1.58783	1.66942	1.26678	-0.297105	-0.777095	-0.501303	-1.05033	-0.314047	-1.07618	-0.628089	0.497067	-0.376941
HORVU.MOREX.r2.UnG0634350.1	1.70936	1.60331	1.2957	-0.243654	-0.689722	-0.712058	-0.880007	-0.256777	-0.988386	-0.820388	0.376076	-0.393457
HORVU.MOREX.r2.UnG0632820.1	1.59425	1.71828	1.28323	-0.156375	-0.892092	-0.54551	-1.06466	-0.20087	-0.862597	-0.845183	0.21888	-0.247355
HORVU.MOREX.r2.UnG0634100.1	1.75628	1.66149	1.22206	-0.0670276	-0.716778	-0.599307	-0.984244	-0.399206	-0.863909	-0.837678	0.224942	-0.396628
HORVU.MOREX.r2.UnG0635710.1	1.60948	1.73479	1.30276	-0.040182	-0.772314	-0.531246	-0.921045	-0.425711	-0.842837	-0.889268	0.25294	-0.47737
HORVU.MOREX.r2.5HG0361070.1	1.81669	1.85045	1.02775	-0.297437	-0.699656	-0.559001	-0.965718	-0.287275	-0.824427	-0.58452	0.060381	-0.537234
HORVU.MOREX.r2.5HG0360990.1	1.7495	1.67576	1.35628	-0.199629	-0.584352	-0.484768	-0.842285	-0.427265	-0.725457	-0.839022	0.0622522	-0.741022
HORVU.MOREX.r2.UnG0628430.1	1.67735	1.69992	1.40629	-0.364474	-0.652574	-0.501721	-0.891343	-0.275028	-0.83456	-0.819797	0.0707303	-0.514793
HORVU.MOREX.r2.UnG0634340.1	1.77141	1.63081	1.37048	-0.338536	-0.687206	-0.572848	-0.975942	-0.294908	-0.722857	-0.81076	0.0618783	-0.431525
HORVU.MOREX.r2.UnG0635290.1	1.66582	1.7491	1.25245	-0.304699	-0.821549	-0.413785	-1.12978	-0.36998	-0.728263	-0.562265	0.24466	-0.58171
HORVU.MOREX.r2.UnG0632200.1	1.62199	1.72316	1.3368	-0.273899	-0.85768	-0.492416	-0.904472	-0.372708	-0.818422	-0.693752	0.321532	-0.590132
HORVU.MOREX.r2.UnG0634580.1	1.62686	1.71045	1.30424	-0.191947	-0.944177	-0.535341	-0.932758	-0.283141	-0.773774	-0.813107	0.295591	-0.4629
HORVU.MOREX.r2.5HG0361060.1	1.73752	1.4023	1.52371	-0.218243	-0.929514	-0.408379	-0.851071	-0.256003	-0.687802	-0.831881	0.281215	-0.761858
HORVU.MOREX.r2.1HG0022600.1	1.74995	1.64571	1.33039	-0.321777	-0.887087	-0.859206	-0.85974	-0.187094	-0.673239	-0.731141	0.0504502	-0.257214
HORVU.MOREX.r2.7HG0575610.1	1.45448	1.71548	1.53009	-0.198975	-0.677927	-0.662492	-1.00046	-0.180968	-0.692179	-1.00046	0.0886641	-0.375249
HORVU.MOREX.r2.1HG0071970.1	1.02776	1.49659	1.82712	0.750269	-0.796307	-0.918364	-0.889699	-0.786786	-0.559029	-0.318973	-0.139079	-0.693507
HORVU.MOREX.r2.2HG0116340.1	0.975774	1.45292	1.85739	0.568027	-0.806805	-1.00125	-1.09423	-0.978869	-0.222752	-0.365741	0.029212	-0.413677
HORVU.MOREX.r2.3HG0229830.1	1.31681	1.32277	1.62889	0.579085	-1.39227	-0.518402	-0.90275	-0.92326	-0.437932	-0.532698	0.219507	-0.35975
HORVU.MOREX.r2.7HG0542050.1	1.59383	1.49372	1.37249	0.546192	-0.990887	-0.52283	-0.947159	-0.993874	-0.580428	-0.635159	0.0661372	-0.402038
HORVU.MOREX.r2.2HG0141860.1	1.38989	1.25978	1.6204	0.758697	-1.018	-0.93408	-0.978542	-1.00588	-0.332668	-0.4242	-0.33322	-0.0021767
HORVU.MOREX.r2.5HG0384350.1	1.41109	1.19418	1.75557	0.678104	-1.09568	-0.378928	-1.09136	-0.943523	-0.342617	-0.261983	-0.432365	-0.492494
HORVU.MOREX.r2.4HG0345350.1	0.853166	1.492	1.91115	0.543197	-0.965965	0.043287	-0.99031	-0.865303	-0.592503	-0.746199	0.0416751	-0.724193
HORVU.MOREX.r2.4HG0348880.1	1.09191	1.30768	1.87276	0.623568	-0.842575	0.152394	-1.04801	-0.972554	-0.400551	-0.951381	-0.492694	-0.340555
HORVU.MOREX.r2.3HG0237830.1	0.523619	1.64988	1.97238	0.727713	-0.473228	-0.542237	-1.01818	-1.08243	-0.573554	-0.196043	-0.460895	-0.527023
HORVU.MOREX.r2.3HG0224130.1	1.04201	1.72267	1.71271	0.554525	-0.384002	-0.707564	-0.929179	-1.02165	-0.28452	-0.41285	-0.466819	-0.825336
HORVU.MOREX.r2.2HG0138760.1	0.901468	1.88506	1.73246	0.453129	-0.659198	-0.634135	-0.855107	-0.970554	-0.581279	-0.334268	-0.350118	-0.587457
HORVU.MOREX.r2.4HG0318350.1	0.799098	1.86111	1.62318	0.772317	-0.633442	-0.360937	-0.971119	-1.01279	-0.553763	-0.396467	-0.38042	-0.74676
HORVU.MOREX.r2.2HG0108140.1	0.899798	1.72013	1.7481	0.416941	-0.71059	-0.681653	-1.17479	-0.910267	-0.588084	-0.605375	0.171658	-0.285872
HORVU.MOREX.r2.2HG0150930.1	0.877363	1.84715	1.52732	0.749668	-0.485639	-0.469893	-0.845362	-0.973511	-0.805558	-0.821452	0.0877619	-0.68785
HORVU.MOREX.r2.3HG0238780.1	0.671879	1.74646	1.92927	0.444414	-0.600556	-0.428852	-0.947871	-0.843527	-0.824166	-0.513564	0.0578343	-0.691326
HORVU.MOREX.r2.4HG0314890.1	1.31347	1.59659	1.51453	0.211629	-0.959536	-0.77616	-0.940934	-1.00073	0.240446	-0.431004	0.084042	-0.852351
HORVU.MOREX.r2.1HG0046510.1	1.46468	1.52112	1.47061	0.236023	-0.892134	-0.837565	-1.0572	-0.856016	-0.06029	-0.518717	0.30845	-0.778964
HORVU.MOREX.r2.6HG0508090.1	1.33034	1.52965	1.44689	0.315916	-1.00886	-0.655468	-1.12281	-1.09703	-0.0480238	-0.314127	0.365679	-0.742151
HORVU.MOREX.r2.2HG0157810.1	1.15195	1.42027	1.56535	0.718458	-1.00781	-0.969047	-1.00429	-0.805956	-0.0897513	-0.651084	0.379404	-0.707483
HORVU.MOREX.r2.2HG0092680.1	1.32647	1.52931	1.5213	0.435702	-0.9499	-0.775288	-0.884384	-0.889553	-0.221262	-0.782319	0.397977	-0.708047
HORVU.MOREX.r2.5HG0447360.1	1.46531	1.35963	1.66091	0.204828	-0.79412	-0.840623	-0.871359	-0.981843	-0.245977	-0.7691	0.392737	-0.580397
HORVU.MOREX.r2.6HG0495960.1	1.70937	0.985201	1.7884	0.14739	-1.01997	-1.09076	-0.632969	-0.840861	-0.27375	-0.187908	0.0744485	-0.658592
HORVU.MOREX.r2.2HG0154990.1	1.52402	1.33152	1.81501	0.274626	-1.10874	-0.471221	-0.617747	-0.729836	-0.674057	-0.54893	-0.176288	-0.618355
HORVU.MOREX.r2.4HG0317190.1	1.31929	1.39187	1.87217	0.176386	-0.887026	-0.603313	-0.493121	-0.643725	-0.54355	-0.747423	0.199492	-1.04105
HORVU.MOREX.r2.1HG0069240.1	1.18879	1.09469	2.18478	0.203375	-0.429821	-0.985615	-1.19402	-0.508148	-0.44781	-0.330745	-0.139641	-0.635833
HORVU.MOREX.r2.2HG0091260.1	1.14367	1.16384	2.15756	0.0465	-0.738461	-0.870301	-1.2231	-0.442053	-0.268508	0.0830781	-0.36252	-0.689715
HORVU.MOREX.r2.3HG0266480.1	0.598301	1.36462	2.26828	0.281829	-0.673274	-0.601961	-0.971809	-1.06737	-0.295761	-0.0324687	-0.128047	-0.742336
HORVU.MOREX.r2.5HG0434960.1	0.925325	1.44997	2.07211	-0.00578012	-0.583216	-0.664118	-1.16017	-1.07752	-0.559151	-0.0577655	0.0372424	-0.376922
HORVU.MOREX.r2.6HG0516720.1	1.14431	1.42258	1.83562	0.253503	-1.01781	-0.231632	-0.807878	-1.11479	0.243311	-0.679309	-0.225342	-0.822562
HORVU.MOREX.r2.3HG0239130.1	1.40203	1.52215	1.67341	0.22557	-0.753092	-0.596773	-0.874421	-1.13797	0.0219956	-0.240186	-0.458632	-0.78408
HORVU.MOREX.r2.1HG0075060.1	1.29906	1.53838	1.74026	0.215855	-0.612841	-0.720571	-0.870298	-1.13766	-0.0861324	-0.433418	-0.0828425	-0.849784
HORVU.MOREX.r2.5HG0392240.1	1.46087	1.55401	1.63337	0.261807	-0.877652	-0.5884	-0.846666	-0.872805	-0.27441	-0.53	-0.0478511	-0.872274
HORVU.MOREX.r2.3HG0235210.1	1.48977	1.67275	1.51296	-0.527645	-0.628115	-0.678202	-1.08725	-0.866404	0.125057	-0.264155	-0.0124199	-0.736345
HORVU.MOREX.r2.3HG0243330.1	1.28007	1.72586	1.61416	-0.528981	-0.764211	-0.783849	-0.832201	-0.845148	-0.0336696	-0.492042	0.373689	-0.713678
HORVU.MOREX.r2.2HG0099570.1	1.34126	1.69522	1.71757	-0.645788	-0.861088	-0.527959	-0.831202	-0.718824	0.0583618	-0.507126	-0.0344068	-0.686008
HORVU.MOREX.r2.3HG0191830.1	1.22048	1.65776	1.79882	-0.413522	-0.904716	-0.793532	-0.900389	-0.868323	0.00519743	-0.315798	0.00681025	-0.492781
HORVU.MOREX.r2.1HG0010150.1	1.42121	1.62836	1.7198	-0.229858	-0.852857	-0.635338	-0.852857	-0.74083	-0.224378	-0.364586	-0.0157992	-0.852857
HORVU.MOREX.r2.2HG0149680.1	1.39084	1.46598	1.84979	-0.250581	-0.960337	-0.721257	-0.732777	-0.824943	-0.0148059	-0.465019	0.00841921	-0.745304
HORVU.MOREX.r2.5HG0387910.1	1.29243	1.62078	1.73708	-0.117356	-0.78693	-0.634515	-0.982902	-0.994284	-0.105819	-0.461005	0.11007	-0.677549
HORVU.MOREX.r2.5HG0403680.1	1.16277	1.54502	1.91429	-0.0738444	-0.78784	-0.695845	-0.6812	-0.990331	-0.191769	-0.492494	0.150973	-0.859727
HORVU.MOREX.r2.3HG0229100.1	1.37644	1.63492	1.60275	-0.0421319	-0.757742	-0.374877	-1.08263	-0.920845	-0.287921	-0.624492	0.246792	-0.770266
HORVU.MOREX.r2.6HG0516710.1	1.42488	1.57993	1.61117	-0.129586	-1.12319	-0.464796	-0.850661	-0.816656	-0.0899843	-0.589937	0.216726	-0.767887
HORVU.MOREX.r2.1HG0065280.1	1.46493	1.72355	1.61528	-0.228682	-0.684414	-0.542802	-0.75494	-0.831925	-0.0838119	-0.558194	-0.204445	-0.914556
HORVU.MOREX.r2.7HG0590150.1	1.44457	1.68448	1.48675	-0.1521	-0.5882	-0.571194	-1.05658	-0.916494	-0.0490294	-0.426044	0.147755	-1.00392
HORVU.MOREX.r2.7HG0598890.1	0.794611	2.00079	1.4586	0.22281	-0.093576	-0.720075	-1.10925	-0.693453	-1.0497	0.243989	-0.186749	-0.867992
HORVU.MOREX.r2.3HG0248990.1	0.694188	1.92046	1.65162	0.415486	-0.326913	-0.881777	-1.09522	-1.01129	-0.402905	0.161467	-0.589546	-0.535576
HORVU.MOREX.r2.7HG0618800.1	0.894028	1.93591	1.37592	0.497382	-0.20476	-0.986555	-1.07016	-1.17599	-0.224927	0.140114	-0.617532	-0.563423
HORVU.MOREX.r2.7HG0587460.1	0.830536	2.10982	1.5675	0.206584	-0.362141	-0.674719	-0.989231	-0.681194	-0.249142	-0.188953	-0.758468	-0.810598
HORVU.MOREX.r2.3HG0263670.1	0.793528	1.9659	1.71744	0.292887	-0.325679	-0.876324	-1.11432	-0.794691	-0.411446	-0.362243	-0.318553	-0.5665
HORVU.MOREX.r2.5HG0434920.1	0.99986	1.9827	1.50405	0.466296	-0.318395	-1.04432	-0.983038	-0.721636	-0.455639	-0.357321	-0.535544	-0.537007
HORVU.MOREX.r2.6HG0504410.1	0.325255	2.01465	1.69184	0.605023	-0.723231	-0.817626	-0.962052	-1.09869	-0.306163	-0.316623	-0.249644	-0.162736
HORVU.MOREX.r2.1HG0043660.1	0.394519	2.18279	1.59123	0.301347	-0.527636	-0.837502	-0.717998	-1.11652	-0.469538	-0.587366	0.145138	-0.358458
HORVU.MOREX.r2.5HG0434400.1	0.600481	2.39503	1.21739	0.271779	-0.670866	-1.05346	-0.76781	-0.783137	-0.540655	-0.49257	0.0427094	-0.218897
HORVU.MOREX.r2.3HG0205420.1	0.99142	2.16249	1.30114	-0.0397504	-0.268532	-1.09594	-1.00097	-0.955191	-0.456037	-0.422022	0.0483891	-0.265001
HORVU.MOREX.r2.6HG0524950.1	0.74005	2.36278	1.12957	0.0652067	-0.220463	-1.18673	-0.702118	-1.12415	-0.506911	-0.156895	-0.116227	-0.284113
HORVU.MOREX.r2.4HG0317370.1	0.700025	2.18112	1.52196	0.163336	-0.249853	-1.08175	-0.78093	-0.993372	-0.20776	-0.490204	-0.436816	-0.32575
HORVU.MOREX.r2.1HG0066410.1	0.793926	2.34872	1.32595	0.0942496	-0.629834	-0.953935	-0.861894	-0.728688	-0.438012	-0.260771	-0.407751	-0.281967
HORVU.MOREX.r2.5HG0398910.1	1.13255	2.23373	1.16062	0.0902339	-0.455308	-0.940935	-0.895016	-1.02036	-0.360296	-0.237057	-0.376216	-0.331948
HORVU.MOREX.r2.5HG0364990.1	0.484367	2.20237	1.50184	-0.0571354	-0.306949	-1.27298	-0.940034	-0.8756	-0.481883	-0.175228	-0.151419	0.0726542
HORVU.MOREX.r2.1HG0035690.1	0.468313	2.26921	1.65473	-0.260542	-0.49521	-0.827835	-0.719644	-0.95225	-0.394704	0.00981585	-0.250254	-0.501628
HORVU.MOREX.r2.3HG0245640.1	0.536585	2.19123	1.38035	0.211588	-0.283624	-0.984817	-0.81785	-1.3416	-0.332351	0.11224	-0.120573	-0.551178
HORVU.MOREX.r2.6HG0522890.1	0.613454	1.97403	1.8381	-0.122552	-0.443788	-0.892875	-0.806539	-0.52538	-0.756545	-0.710431	-0.484643	0.317168
HORVU.MOREX.r2.2HG0110810.1	1.10013	1.89611	1.73768	-0.0738902	-0.647814	-0.70957	-0.69582	-0.375643	-0.900209	-0.527241	-0.725667	-0.0780702
HORVU.MOREX.r2.7HG0601090.1	0.922713	1.65061	2.02676	0.147121	-0.469465	-0.795314	-0.978824	-0.48904	-0.681454	-0.66045	-0.578904	-0.0937566
HORVU.MOREX.r2.1HG0045880.1	0.579018	1.95352	1.79958	0.359698	-0.498205	-0.346666	-1.15769	-0.771889	-0.767129	-0.282731	-0.690165	-0.177342
HORVU.MOREX.r2.4HG0346800.1	0.262931	1.97013	1.88068	0.348372	-0.575296	-0.607819	-1.27458	-0.475468	-0.744978	-0.443412	-0.293807	-0.0467426
HORVU.MOREX.r2.3HG0242420.1	0.876019	1.92535	1.77951	-0.240693	-0.899467	-0.568205	-0.885995	-0.5775	-0.966107	-0.282925	-0.19049	0.0305015
HORVU.MOREX.r2.1HG0057780.1	0.628946	2.26668	1.54372	-0.152625	-0.632031	-0.534424	-0.948705	-0.832713	-0.719374	-0.16364	-0.486329	0.0305022
HORVU.MOREX.r2.4HG0277730.1	0.666273	2.11573	1.67166	-0.0624063	-0.616412	-0.662736	-0.902833	-0.943154	-0.81023	-0.104122	-0.0566985	-0.295071
HORVU.MOREX.r2.7HG0615700.1	0.665554	2.12895	1.59724	-0.199404	-0.575514	-0.729224	-1.07396	-0.71605	-0.663401	-0.228671	0.339419	-0.544948
HORVU.MOREX.r2.7HG0616010.1	0.953795	2.03608	1.56726	-0.353507	-0.474492	-0.886844	-0.952716	-0.840925	-0.626009	-0.100881	0.215331	-0.537098
HORVU.MOREX.r2.1HG0051730.1	0.652237	2.08153	1.50351	-0.0553634	-0.604455	-0.970873	-1.36568	-0.736254	-0.419685	-0.180702	0.205575	-0.109835
HORVU.MOREX.r2.6HG0514940.1	0.417004	2.14539	1.64657	-0.105546	-0.73333	-0.670889	-1.25755	-0.679259	-0.467695	-0.39504	0.262992	-0.162641
HORVU.MOREX.r2.6HG0468220.1	0.81977	2.22143	1.08419	0.0076879	-0.139953	-0.836723	-1.07076	-0.990487	-1.10111	-0.0668095	0.311026	-0.238251
HORVU.MOREX.r2.2HG0158370.1	1.38263	1.84172	1.32238	0.0207947	-0.1894	-1.0649	-1.11949	-0.906118	-0.755229	-0.336648	-0.108676	-0.0870682
HORVU.MOREX.r2.5HG0431770.1	1.14187	2.18321	1.0922	-0.368456	-0.128211	-1.15726	-0.977607	-0.648308	-0.753556	-0.537581	0.0580071	0.095693
HORVU.MOREX.r2.2HG0141960.1	1.31101	2.09433	1.32725	-0.889339	-0.0963079	-0.454014	-0.922215	-0.63139	-0.545029	-0.512295	-0.133732	-0.548265
HORVU.MOREX.r2.4HG0295920.1	1.61617	2.00144	1.26878	-0.637317	-0.359947	-0.487939	-0.637317	-0.500252	-0.637317	-0.637317	-0.351668	-0.637317
HORVU.MOREX.r2.7HG0594110.1	1.38121	2.12526	1.33951	-0.636156	-0.350233	-0.636156	-0.636156	-0.636156	-0.636156	-0.636156	-0.341609	-0.337206
HORVU.MOREX.r2.5HG0411600.1	1.61315	1.67473	1.64327	-0.446971	-0.305587	-0.800827	-0.670246	-0.618286	-0.543538	-0.363203	-0.581273	-0.601219
HORVU.MOREX.r2.3HG0257760.1	1.58264	1.7032	1.64487	-0.679425	-0.549508	-0.629332	-0.763454	-0.610775	-0.512499	-0.467234	-0.22852	-0.489956
HORVU.MOREX.r2.2HG0165750.1	1.56932	1.77263	1.60573	-0.627878	-0.568969	-0.659006	-0.680713	-0.646017	-0.452768	-0.450694	-0.477242	-0.384407
HORVU.MOREX.r2.5HG0398940.1	1.47754	1.73796	1.72398	-0.665776	-0.552482	-0.604326	-0.578019	-0.675245	-0.636686	-0.465026	-0.446575	-0.315347
HORVU.MOREX.r2.7HG0566560.1	1.71132	1.73338	1.46261	-0.535575	-0.51464	-0.497589	-0.921461	-0.526944	-0.706073	-0.514054	-0.348823	-0.342141
HORVU.MOREX.r2.2HG0146510.1	1.44219	2.08103	1.32655	-0.337238	-0.439798	-0.554299	-0.842535	-0.651193	-0.705215	-0.420386	-0.41021	-0.488899
HORVU.MOREX.r2.5HG0438460.1	1.45746	1.98676	1.46362	-0.62593	-0.608678	-0.594955	-0.728473	-0.433337	-0.562573	-0.365912	-0.575333	-0.412659
HORVU.MOREX.r2.3HG0233630.1	1.16004	2.04463	1.53341	-0.209232	-0.515992	-0.627939	-0.901547	-1.01796	-0.487915	-0.413177	-0.258848	-0.305473
HORVU.MOREX.r2.3HG0243010.1	1.35755	1.7625	1.66895	-0.487928	-0.470521	-0.689497	-0.911192	-1.02708	-0.339213	-0.387004	-0.0554945	-0.421067
HORVU.MOREX.r2.4HG0331480.1	1.31279	1.88278	1.59774	-0.23676	-0.383096	-0.755739	-0.799152	-0.899368	-0.448567	-0.43762	-0.0864781	-0.746523
HORVU.MOREX.r2.7HG0619140.1	1.20931	2.01479	1.52594	-0.709477	-0.122331	-0.708849	-0.921005	-0.846895	-0.512587	-0.269525	-0.256714	-0.402658
HORVU.MOREX.r2.3HG0191760.1	1.24515	2.01806	1.55508	-0.765434	-0.419649	-0.836973	-0.662826	-0.650242	-0.552064	-0.363892	-0.149368	-0.417841
HORVU.MOREX.r2.6HG0520620.1	1.20671	2.15917	1.38899	-0.57791	-0.341589	-0.769823	-0.786296	-0.709517	-0.5923	-0.485614	-0.0459364	-0.445889
HORVU.MOREX.r2.3HG0255090.1	1.62564	1.89644	1.272	-0.529083	-0.383927	-0.656	-0.99864	-0.826411	-0.543622	-0.461503	-0.101448	-0.293448
HORVU.MOREX.r2.7HG0605500.1	1.42334	1.90743	1.44404	-0.424728	-0.256393	-0.816399	-0.713194	-0.987386	-0.64087	-0.55454	-0.0125503	-0.368743
HORVU.MOREX.r2.2HG0091050.1	1.37662	2.09839	1.27261	-0.685453	-0.685453	-0.481224	-0.481335	-0.685453	-0.49955	-0.685453	0.141753	-0.685453
HORVU.MOREX.r2.6HG0500510.1	1.05723	2.00998	1.61952	-0.694472	-0.929296	-0.390291	-0.621664	-0.76235	-0.314665	-0.644626	0.139245	-0.46861
HORVU.MOREX.r2.1HG0022630.1	1.47907	1.85738	1.44335	-0.724317	-0.724317	-0.724317	-0.724317	-0.724317	0.0692961	-0.724317	-0.254839	-0.248355
HORVU.MOREX.r2.2HG0176830.1	1.60994	1.88822	1.39049	-0.602638	-0.68022	-0.645463	-0.679647	-0.659497	-0.15002	-0.61671	-0.395267	-0.459183
HORVU.MOREX.r2.6HG0485590.1	1.74	1.77644	1.38901	-0.672664	-0.777229	-0.561566	-0.6979	-0.45758	-0.325165	-0.647105	-0.361799	-0.404442
HORVU.MOREX.r2.4HG0323870.1	1.54409	1.81585	1.56455	-0.43775	-0.721447	-0.774998	-0.590665	-0.611102	-0.320029	-0.557244	-0.394652	-0.516609
HORVU.MOREX.r2.UnG0628620.1	1.56875	1.88959	1.41626	-0.344478	-0.607728	-0.800258	-0.800258	-0.614085	-0.465723	-0.607425	-0.19588	-0.438767
HORVU.MOREX.r2.2HG0168310.1	1.44929	1.84578	1.38661	-0.481799	-0.586944	-0.483261	-1.0354	-0.779631	-0.441052	-0.169712	0.199789	-0.903679
HORVU.MOREX.r2.5HG0389930.1	1.46354	1.94128	1.34328	-0.474022	-0.685135	-0.403385	-0.868791	-0.724244	-0.319855	-0.572675	0.136656	-0.83665
HORVU.MOREX.r2.7HG0615890.1	1.49338	1.82174	1.47917	-0.472988	-0.717933	-0.484789	-0.743443	-0.83935	-0.269279	-0.379665	0.0158539	-0.902695
HORVU.MOREX.r2.4HG0282260.1	1.55172	1.72226	1.53001	-0.736481	-0.523699	-0.169353	-0.78107	-0.659844	-0.399703	-0.646298	0.0160839	-0.903624
HORVU.MOREX.r2.5HG0434820.1	1.49773	1.84652	1.47302	-0.446049	-0.515499	-0.0512347	-0.942873	-0.675513	-0.457227	-0.504141	-0.337134	-0.887604
HORVU.MOREX.r2.3HG0244820.1	1.3058	2.02168	1.49595	-0.809826	-0.642236	-0.486708	-0.620397	-0.548536	-0.260597	-0.254117	-0.350312	-0.850697
HORVU.MOREX.r2.6HG0471160.1	1.16179	1.92027	1.67289	-0.755453	-0.85267	-0.49049	-0.678616	-0.653322	0.0648816	-0.25317	-0.456552	-0.679563
HORVU.MOREX.r2.2HG0145010.1	1.32099	1.95373	1.62943	-0.514872	-0.637127	-0.655295	-0.540526	-0.680493	-0.382881	-0.377981	-0.467511	-0.647456
HORVU.MOREX.r2.3HG0185850.1	1.35266	1.86308	1.70997	-0.452755	-0.629093	-0.629093	-0.59451	-0.629093	-0.352926	-0.580285	-0.463322	-0.594633
HORVU.MOREX.r2.4HG0334090.1	1.34141	1.81431	1.75503	-0.600719	-0.647983	-0.631537	-0.660497	-0.610804	-0.250359	-0.490628	-0.413943	-0.604266
HORVU.MOREX.r2.6HG0463200.1	1.44109	1.78458	1.64009	-0.552488	-0.41851	-0.680787	-0.794033	-0.724641	-0.0697891	-0.549884	-0.359763	-0.715874
HORVU.MOREX.r2.2HG0166040.1	1.44374	1.75829	1.72847	-0.686899	-0.412985	-0.601615	-0.673816	-0.519288	-0.486743	-0.536743	-0.317899	-0.69451
HORVU.MOREX.r2.2HG0163530.1	1.51515	1.75081	1.6799	-0.536783	-0.427301	-0.58695	-0.659826	-0.659826	-0.354216	-0.590187	-0.470944	-0.659826
HORVU.MOREX.r2.4HG0316190.1	1.55086	1.60726	1.77081	-0.652849	-0.527095	-0.504299	-0.697641	-0.702713	-0.333121	-0.513807	-0.31908	-0.678325
HORVU.MOREX.r2.2HG0093350.1	1.30471	1.64811	1.89153	-0.507306	-0.731538	-0.702775	-0.731538	-0.679683	-0.284697	-0.346733	-0.157191	-0.702894
HORVU.MOREX.r2.5HG0356290.1	1.446	1.68542	1.67866	-0.48511	-0.777981	-0.680063	-0.595896	-0.734426	-0.182617	-0.573938	0.049293	-0.829343
HORVU.MOREX.r2.2HG0096480.1	1.36748	1.69754	1.7894	-0.481448	-0.707739	-0.502108	-0.782955	-0.751247	-0.395209	-0.572218	-0.0292688	-0.632233
HORVU.MOREX.r2.1HG0007100.1	1.57484	1.66689	1.64225	-0.512943	-0.778686	-0.554896	-0.736708	-0.648638	-0.404793	-0.54115	-0.0388236	-0.667337
HORVU.MOREX.r2.2HG0157580.1	1.40563	1.78958	1.66978	-0.530013	-0.742553	-0.606749	-0.734912	-0.656256	-0.369337	-0.462046	-0.0490294	-0.714095
HORVU.MOREX.r2.4HG0315540.1	1.64218	1.53788	1.70419	-0.297616	-0.57196	-0.62681	-0.766765	-0.842767	-0.276996	-0.338107	-0.40912	-0.75411
HORVU.MOREX.r2.1HG0014600.1	1.54953	1.62907	1.71391	-0.27938	-0.834194	-0.540813	-0.777031	-0.726008	-0.403675	-0.415464	-0.291645	-0.62429
HORVU.MOREX.r2.2HG0087590.1	1.48083	1.75516	1.62384	-0.151218	-0.754744	-0.557133	-0.761837	-0.758735	-0.340047	-0.405177	-0.329455	-0.801486
HORVU.MOREX.r2.5HG0446480.1	1.43566	1.77808	1.68852	-0.328246	-0.65177	-0.570985	-0.727573	-0.691897	-0.382671	-0.42533	-0.337458	-0.786334
HORVU.MOREX.r2.4HG0322480.1	1.54846	1.77934	1.56648	-0.508633	-0.729542	-0.568525	-0.653664	-0.616473	-0.235647	-0.469386	-0.267852	-0.844561
HORVU.MOREX.r2.4HG0322490.1	1.5744	1.76849	1.56547	-0.409544	-0.606983	-0.534819	-0.76507	-0.682458	-0.365122	-0.54363	-0.235672	-0.76507
HORVU.MOREX.r2.4HG0334330.1	1.43134	1.66185	1.82511	-0.487136	-0.64148	-0.597275	-0.556908	-0.660667	-0.341957	-0.454055	-0.379103	-0.799711
HORVU.MOREX.r2.3HG0260070.1	1.46165	1.78167	1.66247	-0.327723	-0.695177	-0.465358	-0.642366	-0.627036	-0.299788	-0.518406	-0.478664	-0.851269
HORVU.MOREX.r2.4HG0279940.1	1.45343	1.72536	1.73479	-0.403954	-0.777625	-0.44341	-0.67352	-0.711787	-0.366002	-0.40834	-0.42579	-0.703151
HORVU.MOREX.r2.5HG0394680.1	1.49254	1.78893	1.65543	-0.455073	-0.68815	-0.458907	-0.6393	-0.667823	-0.324879	-0.531045	-0.509529	-0.662195
HORVU.MOREX.r2.5HG0365210.1	1.66799	1.65609	1.38016	-0.42379	-0.21554	-0.894365	-0.790402	-0.334879	0.147104	-0.978951	-0.393025	-0.820394
HORVU.MOREX.r2.1HG0022420.1	1.3814	1.94749	1.43639	-0.325012	-0.661648	-0.651314	-0.869593	-0.669017	-0.317264	-0.869593	0.0508788	-0.45272
HORVU.MOREX.r2.1HG0070840.1	1.26013	2.22281	1.15976	-0.208015	-0.436775	-0.524617	-0.784438	-0.507835	-0.227744	-0.995364	-0.130925	-0.826982
HORVU.MOREX.r2.5HG0429730.1	1.67944	1.58939	1.55144	-0.382003	-0.453111	-0.391087	-0.650205	-0.558395	-0.310298	-0.584839	-0.266228	-1.2241
HORVU.MOREX.r2.2HG0143300.1	1.76935	1.62154	1.50039	-0.264559	-0.47373	-0.556608	-0.594762	-0.365051	-0.417738	-0.725644	-0.54441	-0.948776
HORVU.MOREX.r2.5HG0423820.1	1.60058	1.62781	1.70927	-0.408751	-0.403626	-0.540061	-0.706403	-0.470546	-0.464897	-0.762416	-0.468073	-0.712884
HORVU.MOREX.r2.1HG0042990.1	1.49663	1.6914	1.60137	-0.216833	-1.02572	-0.286153	-0.773134	-0.622765	-0.426916	-0.401547	-0.138809	-0.897519
HORVU.MOREX.r2.1HG0051400.1	1.46839	1.78148	1.63932	-0.38462	-0.99108	-0.542621	-0.500953	-0.463747	-0.403978	-0.55566	-0.332715	-0.713811
HORVU.MOREX.r2.6HG0514290.1	1.89997	1.52016	1.41967	-0.0907213	-0.718006	-0.74581	-0.538038	-0.696479	-0.48244	-0.63174	-0.204838	-0.731721
HORVU.MOREX.r2.1HG0018070.1	1.46117	1.63743	1.71079	-0.152773	-0.758657	-0.678329	-0.67843	-0.842728	-0.460691	-0.594042	0.0353227	-0.679068
HORVU.MOREX.r2.UnG0632330.1	1.58264	1.7248	1.54068	-0.307089	-0.709552	-0.709552	-0.709552	-0.709552	-0.466689	-0.709552	0.0354877	-0.562073
HORVU.MOREX.r2.3HG0263650.1	1.46456	1.98848	1.28567	-0.400112	-0.494848	-0.82118	-0.527298	-0.486559	-0.615984	-0.22284	-0.06507	-1.10482
HORVU.MOREX.r2.5HG0365200.1	1.48626	1.76774	1.46308	-0.270617	-0.0743495	-0.787417	-0.630809	-0.702675	-0.685568	-0.497226	0.0345652	-1.103
HORVU.MOREX.r2.4HG0344490.1	1.31645	1.88836	1.64343	-0.0133694	-0.539116	-0.655177	-0.424245	-0.701213	-0.686294	-0.562453	-0.53517	-0.731204
HORVU.MOREX.r2.5HG0443190.1	1.26332	1.80701	1.71285	0.0409775	-0.582135	-0.562389	-0.539505	-0.373293	-0.627238	-0.603355	-0.467999	-1.06824
HORVU.MOREX.r2.3HG0249650.1	1.30004	1.78006	1.75422	-0.202094	-0.55124	-0.981537	-0.5278	-0.661754	-0.259285	-0.378402	-0.536844	-0.735364
HORVU.MOREX.r2.1HG0007290.1	1.28074	2.01625	1.57433	-0.381954	-0.282747	-0.720693	-0.672044	-0.644503	-0.447847	-0.508043	-0.540744	-0.672747
HORVU.MOREX.r2.7HG0528740.1	1.28014	1.97011	1.63134	-0.396349	-0.470502	-0.672974	-0.352241	-0.682577	-0.484861	-0.572221	-0.461067	-0.788795
HORVU.MOREX.r2.1HG0038230.1	1.3116	1.72154	1.66501	-0.15526	-0.125956	-0.900555	-0.762925	-1.04372	-0.107372	-0.637125	-0.219871	-0.745364
HORVU.MOREX.r2.4HG0318270.1	1.36808	1.62199	1.65186	-0.461407	-0.203099	-0.584003	-0.790913	-1.21159	0.000372437	-0.429683	-0.0153952	-0.946212
HORVU.MOREX.r2.6HG0510670.1	1.28232	1.84878	1.34826	-0.276208	-0.579436	-0.315003	-0.722971	-1.28401	-0.18793	-0.972702	0.401568	-0.542671
HORVU.MOREX.r2.7HG0615710.1	1.22986	1.94606	1.14159	-0.296727	-0.193376	-0.619285	-1.10173	-1.27173	0.0930011	-0.603113	0.399843	-0.724392
HORVU.MOREX.r2.6HG0454880.1	0.983535	1.92352	1.68478	-0.126347	0.0797842	-0.965582	-1.00934	-0.590935	-0.477251	-0.676575	-0.143298	-0.682292
HORVU.MOREX.r2.2HG0125170.1	1.43209	1.69665	1.66822	0.00160185	-0.211196	-0.960997	-0.534218	-0.699145	-0.580959	-0.694097	-0.334207	-0.783742
HORVU.MOREX.r2.4HG0282580.1	1.1182	1.87764	1.74753	0.0120406	-0.125286	-0.734994	-0.800291	-0.774161	-0.595011	-0.440916	-0.623906	-0.660838
HORVU.MOREX.r2.7HG0617630.1	1.22688	1.79765	1.7281	0.154591	-0.298138	-0.735687	-0.861523	-0.701708	-0.439251	-0.509509	-0.613664	-0.747743
HORVU.MOREX.r2.1HG0018090.1	1.4099	1.90844	1.19005	0.315719	-0.456148	-0.802364	-0.604515	-0.802364	-0.802364	-0.802364	0.248369	-0.802364
HORVU.MOREX.r2.5HG0390170.1	1.88895	1.61265	1.16993	-0.0818384	-0.211641	-0.766641	-0.798034	-0.952399	-0.547738	-0.68737	0.0813916	-0.707262
HORVU.MOREX.r2.2HG0100880.1	1.28188	0.899029	2.00182	-1.51571	0.442411	-0.747471	-0.554224	-0.56639	-0.447901	-0.325491	0.23792	-0.705876
HORVU.MOREX.r2.4HG0300240.1	1.44744	1.08115	1.80512	-0.765871	0.451612	-1.27438	-0.738913	-0.819922	-0.399026	-0.270886	0.231153	-0.747475
HORVU.MOREX.r2.2HG0162730.1	1.83201	1.21637	1.36814	-1.32083	0.169458	-0.815958	-0.300351	-0.405886	-0.733745	-0.0775685	0.090946	-1.02258
HORVU.MOREX.r2.3HG0257510.1	1.99109	0.741164	1.68303	-1.37657	-0.0229715	-0.358953	-0.360224	-0.520838	-0.458013	-0.376658	-0.00479121	-0.936273
HORVU.MOREX.r2.7HG0606550.1	1.44352	1.44082	1.70205	-1.15195	-0.22055	-0.475754	-0.315654	-0.725491	-0.181951	-0.519386	0.179234	-1.17489
HORVU.MOREX.r2.7HG0560480.1	1.51264	1.62897	1.68469	-0.780071	-0.143248	-0.651165	-0.651365	-0.603453	-0.539819	-0.667914	0.0114049	-0.800671
HORVU.MOREX.r2.4HG0325540.1	1.34516	1.72515	1.64956	-1.11415	0.0319163	-0.798323	-0.639909	-0.423656	-0.450651	-0.304217	-0.18796	-0.832926
HORVU.MOREX.r2.7HG0531900.1	1.27433	1.64343	1.87889	-1.05376	-0.243995	-0.429607	-0.623212	-0.698623	-0.396092	-0.37747	-0.221959	-0.751924
HORVU.MOREX.r2.1HG0038970.1	1.76147	1.35668	1.31789	-0.690762	0.647344	-1.13283	-0.338608	-0.641551	-0.661995	-0.952737	-0.179074	-0.485828
HORVU.MOREX.r2.1HG0047100.1	1.20136	1.49513	1.91809	-0.238794	0.024012	-1.19347	-0.138295	-0.863451	-0.868707	-0.547919	-0.270849	-0.517104
HORVU.MOREX.r2.2HG0153450.1	1.36794	1.71712	1.38425	-0.593904	-0.101014	-1.2848	-0.504349	-0.83484	-0.748416	-0.623712	0.514217	-0.292488
HORVU.MOREX.r2.5HG0428430.1	1.48608	1.67577	1.55456	-0.583895	-0.35504	-1.23612	-0.491639	-0.77041	-0.534145	-0.42116	0.17064	-0.494643
HORVU.MOREX.r2.2HG0086380.1	1.67479	1.92624	1.09464	-0.794513	-0.101723	-0.740556	-0.734689	-0.883879	-0.269828	-0.0562708	-0.358792	-0.755429
HORVU.MOREX.r2.7HG0617550.1	1.76041	1.75881	1.12435	-0.425279	0.0606712	-0.830949	-1.0259	-0.909093	-0.573961	-0.197623	-0.100415	-0.641012
HORVU.MOREX.r2.4HG0325550.1	1.64037	1.88066	1.15543	-1.02464	-0.194809	-0.783312	-0.743677	-0.77475	-0.702239	-0.263357	-0.062449	-0.127222
HORVU.MOREX.r2.4HG0325680.1	1.79316	1.59626	1.20245	-1.16432	-0.36748	-0.625368	-0.86428	-0.773238	-0.401742	-0.345077	0.350487	-0.400847
HORVU.MOREX.r2.5HG0374930.1	1.7307	1.61104	1.52537	-0.763048	-0.473519	-0.763048	-0.182364	-0.763048	-0.486722	-0.207477	-0.464837	-0.763048
HORVU.MOREX.r2.7HG0583550.1	1.74712	1.58391	1.56271	-0.797272	-0.545187	-0.805334	-0.585444	-0.710681	-0.411001	-0.189571	-0.392821	-0.456429
HORVU.MOREX.r2.4HG0322260.1	1.61685	1.76577	1.42084	-0.735428	-0.652957	-0.711484	-0.244956	-0.851935	-0.817407	-0.499677	-0.022147	-0.267466
HORVU.MOREX.r2.2HG0135070.1	1.56716	1.69804	1.67149	-0.568433	-0.557091	-0.767416	-0.384021	-0.481701	-0.767416	-0.472472	-0.389538	-0.548608
HORVU.MOREX.r2.5HG0434020.1	1.38067	1.68975	1.78214	-0.51678	-0.642086	-0.705009	-0.35237	-0.618191	-0.720135	-0.551273	-0.000184069	-0.746524
HORVU.MOREX.r2.3HG0189020.1	1.65479	1.56972	1.50895	-1.02327	0.0299354	-0.736525	-0.449583	-0.219717	-0.586802	-0.936856	-0.151104	-0.659542
HORVU.MOREX.r2.1HG0001720.1	1.73905	1.71908	1.25512	-0.780102	-0.0150432	-0.624708	-0.549161	-0.373946	-0.64593	-0.748951	0.037114	-1.01251
HORVU.MOREX.r2.4HG0345480.1	1.84557	1.59203	1.28661	-0.730048	-0.235268	-0.577271	-0.62941	-0.151698	-0.840072	-0.739056	0.0761197	-0.897501
HORVU.MOREX.r2.6HG0515160.1	1.27616	1.95829	1.53363	-0.900336	-0.344478	-0.789382	-0.501041	-0.114386	-0.279784	-0.790117	-0.283762	-0.764789
HORVU.MOREX.r2.5HG0367320.1	1.55998	1.80562	1.52728	-0.851933	-0.317115	-0.683238	-0.552323	-0.271395	-0.349625	-0.707167	-0.523022	-0.637065
HORVU.MOREX.r2.6HG0518760.1	1.52121	1.62963	1.72311	-0.849393	-0.146517	-0.672077	-0.583118	-0.378609	-0.394549	-0.650678	-0.393017	-0.805989
HORVU.MOREX.r2.2HG0103520.1	1.43581	1.95501	1.41593	-0.824727	-0.343375	-0.583297	-0.373815	-0.219752	-0.89818	-0.760387	-0.204568	-0.598657
HORVU.MOREX.r2.5HG0378590.1	1.61605	1.72621	1.50038	-0.664621	-0.493035	-0.521319	-0.724015	0.0159076	-0.620971	-0.763143	-0.276463	-0.794978
HORVU.MOREX.r2.7HG0546860.1	1.05879	1.34858	1.31165	-0.190645	0.919942	0.299737	-1.15374	-1.20563	-1.5239	-0.374126	-0.25356	-0.237097
HORVU.MOREX.r2.7HG0546870.1	1.38722	1.1776	1.56353	-0.827249	0.759878	-0.0260702	-1.13087	-0.664727	-1.20058	0.205296	-0.665148	-0.578882
HORVU.MOREX.r2.4HG0292230.1	1.28614	1.01814	1.76298	-0.601294	0.55303	-0.573081	-0.304521	-0.201266	-1.90068	-0.50645	-0.091909	-0.441095
HORVU.MOREX.r2.2HG0162260.1	1.03373	1.20555	2.06905	-0.650889	0.898773	-0.650889	-0.650889	-0.650889	-0.650889	-0.650889	-0.650889	-0.650889
HORVU.MOREX.r2.4HG0307770.1	1.22007	1.4132	1.9943	-0.465196	0.321239	-0.774455	-0.774455	-0.179782	-0.774455	-0.774455	-0.774455	-0.431556
HORVU.MOREX.r2.2HG0167450.1	1.76704	1.08807	1.71702	-0.521311	0.375283	-0.411843	-0.465327	-0.564185	-0.731055	-0.92545	-0.242566	-1.08568
HORVU.MOREX.r2.4HG0292240.1	1.22924	1.41932	1.81138	-0.406327	0.356903	-0.0821188	-0.877606	-0.530757	-1.26968	-0.54359	-0.151985	-0.954781
HORVU.MOREX.r2.4HG0282700.1	0.939109	1.38062	1.09709	-1.33244	0.161498	-1.44412	-1.37106	-0.222577	-0.385104	-0.120662	0.954807	0.342841
HORVU.MOREX.r2.1HG0046210.1	1.42898	1.187	1.0826	-1.14201	-0.707779	-0.961327	-1.47536	-0.646874	-0.346501	0.271925	0.628221	0.681126
HORVU.MOREX.r2.3HG0194300.1	1.24809	1.1689	1.65857	-1.44224	-0.0258293	-0.638316	-1.49549	-0.641346	-0.261081	-0.0356488	0.155203	0.309174
HORVU.MOREX.r2.3HG0205850.1	0.99798	1.36106	1.42392	-0.946741	0.0652658	-1.17465	-1.6646	-0.494817	-0.553034	0.0441921	0.274632	0.666794
HORVU.MOREX.r2.6HG0488210.1	0.483416	1.24161	1.62771	-1.46927	-0.0430953	-1.1167	-0.981724	-0.889606	-0.194184	-0.0699327	0.273858	1.13792
HORVU.MOREX.r2.6HG0504050.1	0.973227	1.45975	1.86688	-0.98391	-0.669254	-0.98391	-0.98391	-0.680145	0.235816	-0.668733	0.105494	0.328697
HORVU.MOREX.r2.4HG0305710.1	1.39643	1.41838	1.12168	-1.27885	-0.153941	0.210125	-1.2828	-1.39283	-0.431871	-0.272657	0.397567	0.268755
HORVU.MOREX.r2.5HG0406540.1	1.56781	0.910041	1.26547	-1.21701	-0.621587	-0.346861	-1.01667	-1.46813	-0.500584	0.416145	0.519536	0.491825
HORVU.MOREX.r2.5HG0378480.1	0.891474	1.75843	1.47474	-0.587999	-0.265861	-0.875492	-1.34457	-1.11198	-0.578524	0.181089	-0.115886	0.574574
HORVU.MOREX.r2.5HG0447090.1	0.864521	1.8641	1.23066	-0.908926	-0.386638	-0.771431	-1.31865	-1.10568	-0.480552	0.255071	0.106594	0.650931
HORVU.MOREX.r2.5HG0405940.1	0.887301	1.48128	1.70027	-0.799488	-0.473817	-0.761442	-1.15163	-1.05627	-0.844647	-0.00792685	0.544452	0.481916
HORVU.MOREX.r2.5HG0439330.1	1.17089	1.71549	1.58806	-0.966676	-0.316775	-0.749783	-0.912161	-0.935408	-0.829696	-0.134994	0.391319	-0.0202681
HORVU.MOREX.r2.3HG0235880.1	0.566925	1.86766	1.79066	-0.527826	-0.21274	-0.595966	-1.09613	-1.17709	-0.747213	-0.0876088	-0.14316	0.362482
HORVU.MOREX.r2.5HG0424350.1	0.915884	1.87429	1.58467	-0.364169	-0.296909	-0.713149	-1.11134	-0.990799	-1.00019	-0.303508	0.292836	0.112378
HORVU.MOREX.r2.2HG0131460.1	1.52495	1.35307	1.63386	-0.626356	-0.0212511	-1.19821	-1.1082	-0.68262	-0.738941	-0.13313	-0.211227	0.208062
HORVU.MOREX.r2.6HG0503690.1	1.11248	1.50425	1.83924	-0.703388	-0.304099	-0.911425	-0.816337	-0.886907	-0.959008	-0.234547	-0.14143	0.501173
HORVU.MOREX.r2.1HG0078510.1	1.17733	1.82611	1.31912	-0.995786	-0.0609882	-0.993085	-0.559935	-1.0998	-0.721302	-0.540475	0.400825	0.247989
HORVU.MOREX.r2.4HG0326050.1	0.8034	1.81432	1.7683	-1.04073	-0.227326	-0.680734	-0.830368	-0.87319	-0.793913	-0.354401	0.0592268	0.355406
HORVU.MOREX.r2.5HG0366490.1	0.971562	1.82591	1.73995	-1.144	-0.0967625	-0.564549	-0.581952	-1.06261	-0.675827	-0.362286	-0.0453335	-0.0041125
HORVU.MOREX.r2.1HG0056920.1	1.414	0.894258	1.56311	-0.417715	-0.451901	-0.917911	-0.722146	-1.23769	-1.04264	-0.413776	0.25573	1.07668
HORVU.MOREX.r2.2HG0131530.1	1.45218	1.58383	1.20811	-0.651053	-0.207283	-0.98193	-0.550324	-1.25514	-0.67605	-0.739961	0.0379982	0.779619
HORVU.MOREX.r2.4HG0295140.1	1.12838	1.61581	1.29782	-0.575025	-0.82594	-0.810681	-1.12892	-0.298953	-1.12892	-0.539164	0.50689	0.758698
HORVU.MOREX.r2.2HG0175470.1	0.953029	1.29507	1.33239	-1.17558	-0.408048	-0.472335	-0.918306	-0.90852	-1.2368	-0.223443	0.699472	1.06306
HORVU.MOREX.r2.3HG0238340.1	0.854343	1.51074	1.36901	-0.867286	-0.175333	-0.464444	-0.759062	-0.971989	-1.56419	-0.141703	0.160376	1.04952
HORVU.MOREX.r2.5HG0361020.1	1.04958	2.20262	1.22454	-0.726382	-0.150419	-0.726382	-0.726382	-0.726382	-0.726382	-0.407361	0.439337	-0.726382
HORVU.MOREX.r2.5HG0361000.1	1.32213	2.19901	1.08738	-0.502557	-0.488771	-0.722215	-0.722215	-0.722215	-0.722215	-0.722215	0.256267	-0.262383
HORVU.MOREX.r2.3HG0234490.1	1.10884	2.22323	0.948943	-0.675575	-0.657382	-0.642406	-0.642581	-0.668101	-0.972999	-0.388228	0.731853	-0.365594
HORVU.MOREX.r2.3HG0241970.1	1.25564	2.30183	0.796979	-0.492327	-0.476071	-0.752409	-0.462815	-0.752409	-0.752409	-0.475612	0.562016	-0.752409
HORVU.MOREX.r2.3HG0244440.1	1.12949	1.76935	1.30763	-1.20584	-0.0885161	-0.923214	-0.757711	-1.07248	-0.561688	0.214314	0.57701	-0.388363
HORVU.MOREX.r2.7HG0553070.1	1.38198	2.17503	0.648472	-0.763526	-0.435658	-0.7819	-0.280363	-0.852016	-0.994479	0.295145	0.350011	-0.742691
HORVU.MOREX.r2.2HG0135610.1	0.672546	2.33166	0.965986	-1.00684	0.320918	-0.449177	-0.700805	-0.999756	-1.00271	-0.483865	0.359444	-0.00739509
HORVU.MOREX.r2.7HG0571790.1	1.37389	2.2668	0.346663	-1.10186	0.335074	-0.364045	-0.776051	-1.08248	-0.65901	-0.41817	0.105476	-0.0262909
HORVU.MOREX.r2.1HG0036610.1	0.665158	2.43309	0.842377	-0.396039	0.499352	-0.342371	-0.855945	-0.855945	-0.855945	-0.605507	0.327719	-0.855945
HORVU.MOREX.r2.3HG0214830.1	1.26586	2.21881	0.779611	-0.696764	0.0270959	-0.10514	-0.881875	-0.881875	-0.340078	-0.881875	0.378112	-0.881875
HORVU.MOREX.r2.1HG0047370.1	0.837837	2.1556	1.09442	-0.317139	0.188182	-1.1273	-0.415751	-1.50313	-0.322663	0.146097	-0.0377518	-0.6984
HORVU.MOREX.r2.4HG0342150.1	1.20595	2.29431	0.53476	-0.729203	0.0641387	-1.07406	-0.618352	-1.21278	-0.0192845	0.349457	-0.483373	-0.311564
HORVU.MOREX.r2.3HG0210160.1	0.393006	2.31204	1.11773	-1.31306	0.224692	-0.709767	-0.380942	-1.30965	-0.238113	0.118185	-0.203084	-0.0110339
[truncated: 9,133 more rows]
