# Supplementary material for: Revealing the Effects of Zinc Sulphate Treatment on Melatonin Synthesis and Regulatory Gene Expression in Germinating Hull-Less Barley through Transcriptomic Analysis
Source: Genes (Basel). 2024 Aug 15;15(8):1077. doi: 10.3390/genes15081077 (PMC11354046; doi:10.3390/genes15081077)
Supplement: Supplementary file 1 [file genes-15-01077-s001.zip › Supplementary tables/Table S3.xlsx]

## Sheet: Sheet1
GO functional enrichment analysis of differentially expressed genes in the S.vs.C comparison group
Category	GO.ID	Term	Up	Down	DEG	Total	Pvalue	FDR	Up_Gene	Down_Gene
CC	GO:0000786	nucleosome	1	81	82	162	7.18821e-17	5.23302e-14	HORVU.MOREX.r2.4HG0276160.1	HORVU.MOREX.r2.1HG0004830.1,HORVU.MOREX.r2.1HG0004860.1,HORVU.MOREX.r2.1HG0014310.1,HORVU.MOREX.r2.1HG0016400.1,HORVU.MOREX.r2.1HG0016410.1,HORVU.MOREX.r2.1HG0018750.1,HORVU.MOREX.r2.1HG0018760.1,HORVU.MOREX.r2.1HG0028580.1,HORVU.MOREX.r2.1HG0047830.1,HORVU.MOREX.r2.1HG0047870.1,HORVU.MOREX.r2.1HG0054070.1,HORVU.MOREX.r2.1HG0054810.1,HORVU.MOREX.r2.1HG0056280.1,HORVU.MOREX.r2.1HG0058190.1,HORVU.M…
BP	GO:0009415	response to water	53	106	159	418	6.60714e-15	2.47127e-11	HORVU.MOREX.r2.1HG0015410.1,HORVU.MOREX.r2.1HG0018100.1,HORVU.MOREX.r2.1HG0038230.1,HORVU.MOREX.r2.1HG0042930.1,HORVU.MOREX.r2.1HG0046510.1,HORVU.MOREX.r2.1HG0062850.1,HORVU.MOREX.r2.1HG0065240.1,HORVU.MOREX.r2.1HG0065260.1,HORVU.MOREX.r2.1HG0065280.1,HORVU.MOREX.r2.1HG0066450.1,HORVU.MOREX.r2.1HG0073400.1,HORVU.MOREX.r2.2HG0100880.1,HORVU.MOREX.r2.2HG0102950.1,HORVU.MOREX.r2.2HG0120560.1,HORVU.M…	HORVU.MOREX.r2.1HG0012880.1,HORVU.MOREX.r2.1HG0014310.1,HORVU.MOREX.r2.1HG0016410.1,HORVU.MOREX.r2.1HG0018750.1,HORVU.MOREX.r2.1HG0031840.1,HORVU.MOREX.r2.1HG0040690.1,HORVU.MOREX.r2.1HG0044460.1,HORVU.MOREX.r2.1HG0044470.1,HORVU.MOREX.r2.1HG0045280.1,HORVU.MOREX.r2.1HG0050860.1,HORVU.MOREX.r2.1HG0052200.1,HORVU.MOREX.r2.1HG0054810.1,HORVU.MOREX.r2.1HG0058190.1,HORVU.MOREX.r2.1HG0059020.1,HORVU.M…
BP	GO:0009414	response to water deprivation	53	105	158	416	9.38219e-15	2.47127e-11	HORVU.MOREX.r2.1HG0015410.1,HORVU.MOREX.r2.1HG0018100.1,HORVU.MOREX.r2.1HG0038230.1,HORVU.MOREX.r2.1HG0042930.1,HORVU.MOREX.r2.1HG0046510.1,HORVU.MOREX.r2.1HG0062850.1,HORVU.MOREX.r2.1HG0065240.1,HORVU.MOREX.r2.1HG0065260.1,HORVU.MOREX.r2.1HG0065280.1,HORVU.MOREX.r2.1HG0066450.1,HORVU.MOREX.r2.1HG0073400.1,HORVU.MOREX.r2.2HG0100880.1,HORVU.MOREX.r2.2HG0102950.1,HORVU.MOREX.r2.2HG0120560.1,HORVU.M…	HORVU.MOREX.r2.1HG0012880.1,HORVU.MOREX.r2.1HG0014310.1,HORVU.MOREX.r2.1HG0016410.1,HORVU.MOREX.r2.1HG0018750.1,HORVU.MOREX.r2.1HG0031840.1,HORVU.MOREX.r2.1HG0040690.1,HORVU.MOREX.r2.1HG0044460.1,HORVU.MOREX.r2.1HG0044470.1,HORVU.MOREX.r2.1HG0045280.1,HORVU.MOREX.r2.1HG0050860.1,HORVU.MOREX.r2.1HG0052200.1,HORVU.MOREX.r2.1HG0054810.1,HORVU.MOREX.r2.1HG0058190.1,HORVU.MOREX.r2.1HG0059020.1,HORVU.M…
BP	GO:1901700	response to oxygen-containing compound	166	369	535	1872	1.61972e-14	2.84423e-11	HORVU.MOREX.r2.1HG0000960.1,HORVU.MOREX.r2.1HG0015410.1,HORVU.MOREX.r2.1HG0015580.1,HORVU.MOREX.r2.1HG0018070.1,HORVU.MOREX.r2.1HG0018100.1,HORVU.MOREX.r2.1HG0026420.1,HORVU.MOREX.r2.1HG0036730.1,HORVU.MOREX.r2.1HG0038230.1,HORVU.MOREX.r2.1HG0042930.1,HORVU.MOREX.r2.1HG0045440.1,HORVU.MOREX.r2.1HG0046510.1,HORVU.MOREX.r2.1HG0048720.1,HORVU.MOREX.r2.1HG0049080.1,HORVU.MOREX.r2.1HG0049090.1,HORVU.M…	HORVU.MOREX.r2.1HG0002090.1,HORVU.MOREX.r2.1HG0006240.1,HORVU.MOREX.r2.1HG0006720.1,HORVU.MOREX.r2.1HG0012880.1,HORVU.MOREX.r2.1HG0013160.1,HORVU.MOREX.r2.1HG0013800.1,HORVU.MOREX.r2.1HG0013930.1,HORVU.MOREX.r2.1HG0014310.1,HORVU.MOREX.r2.1HG0014420.1,HORVU.MOREX.r2.1HG0016410.1,HORVU.MOREX.r2.1HG0018750.1,HORVU.MOREX.r2.1HG0021720.1,HORVU.MOREX.r2.1HG0024800.1,HORVU.MOREX.r2.1HG0030320.1,HORVU.M…
CC	GO:0032993	protein-DNA complex	3	91	94	212	1.90188e-14	6.92285e-12	HORVU.MOREX.r2.4HG0276160.1,HORVU.MOREX.r2.6HG0494900.1,HORVU.MOREX.r2.7HG0527020.1	HORVU.MOREX.r2.1HG0004830.1,HORVU.MOREX.r2.1HG0004860.1,HORVU.MOREX.r2.1HG0014310.1,HORVU.MOREX.r2.1HG0016400.1,HORVU.MOREX.r2.1HG0016410.1,HORVU.MOREX.r2.1HG0018750.1,HORVU.MOREX.r2.1HG0018760.1,HORVU.MOREX.r2.1HG0028580.1,HORVU.MOREX.r2.1HG0047830.1,HORVU.MOREX.r2.1HG0047870.1,HORVU.MOREX.r2.1HG0048650.1,HORVU.MOREX.r2.1HG0054070.1,HORVU.MOREX.r2.1HG0054810.1,HORVU.MOREX.r2.1HG0056280.1,HORVU.M…
CC	GO:0071944	cell periphery	205	704	909	3539	4.3931e-14	1.06606e-11	HORVU.MOREX.r2.1HG0002200.1,HORVU.MOREX.r2.1HG0015580.1,HORVU.MOREX.r2.1HG0022310.1,HORVU.MOREX.r2.1HG0025370.1,HORVU.MOREX.r2.1HG0026420.1,HORVU.MOREX.r2.1HG0035930.1,HORVU.MOREX.r2.1HG0036730.1,HORVU.MOREX.r2.1HG0041150.1,HORVU.MOREX.r2.1HG0042990.1,HORVU.MOREX.r2.1HG0043660.1,HORVU.MOREX.r2.1HG0044870.1,HORVU.MOREX.r2.1HG0044890.1,HORVU.MOREX.r2.1HG0045010.1,HORVU.MOREX.r2.1HG0048720.1,HORVU.M…	HORVU.MOREX.r2.1HG0000050.1,HORVU.MOREX.r2.1HG0002100.1,HORVU.MOREX.r2.1HG0002140.1,HORVU.MOREX.r2.1HG0002410.1,HORVU.MOREX.r2.1HG0004680.1,HORVU.MOREX.r2.1HG0005560.1,HORVU.MOREX.r2.1HG0006240.1,HORVU.MOREX.r2.1HG0008340.1,HORVU.MOREX.r2.1HG0009940.1,HORVU.MOREX.r2.1HG0012390.1,HORVU.MOREX.r2.1HG0013800.1,HORVU.MOREX.r2.1HG0013930.1,HORVU.MOREX.r2.1HG0014310.1,HORVU.MOREX.r2.1HG0016060.1,HORVU.M…
CC	GO:0044815	DNA packaging complex	1	86	87	198	3.34122e-13	6.08102e-11	HORVU.MOREX.r2.4HG0276160.1	HORVU.MOREX.r2.1HG0004830.1,HORVU.MOREX.r2.1HG0004860.1,HORVU.MOREX.r2.1HG0014310.1,HORVU.MOREX.r2.1HG0016400.1,HORVU.MOREX.r2.1HG0016410.1,HORVU.MOREX.r2.1HG0018750.1,HORVU.MOREX.r2.1HG0018760.1,HORVU.MOREX.r2.1HG0028580.1,HORVU.MOREX.r2.1HG0047830.1,HORVU.MOREX.r2.1HG0047870.1,HORVU.MOREX.r2.1HG0054070.1,HORVU.MOREX.r2.1HG0054810.1,HORVU.MOREX.r2.1HG0056280.1,HORVU.MOREX.r2.1HG0058190.1,HORVU.M…
BP	GO:0009628	response to abiotic stimulus	217	379	596	2159	5.39088e-13	7.09979e-10	HORVU.MOREX.r2.1HG0015010.1,HORVU.MOREX.r2.1HG0015410.1,HORVU.MOREX.r2.1HG0015870.1,HORVU.MOREX.r2.1HG0018070.1,HORVU.MOREX.r2.1HG0018100.1,HORVU.MOREX.r2.1HG0022310.1,HORVU.MOREX.r2.1HG0025880.1,HORVU.MOREX.r2.1HG0037130.1,HORVU.MOREX.r2.1HG0038230.1,HORVU.MOREX.r2.1HG0039150.1,HORVU.MOREX.r2.1HG0041150.1,HORVU.MOREX.r2.1HG0042930.1,HORVU.MOREX.r2.1HG0046510.1,HORVU.MOREX.r2.1HG0047900.1,HORVU.M…	HORVU.MOREX.r2.1HG0002090.1,HORVU.MOREX.r2.1HG0005560.1,HORVU.MOREX.r2.1HG0006050.1,HORVU.MOREX.r2.1HG0012880.1,HORVU.MOREX.r2.1HG0013080.1,HORVU.MOREX.r2.1HG0013160.1,HORVU.MOREX.r2.1HG0013800.1,HORVU.MOREX.r2.1HG0013930.1,HORVU.MOREX.r2.1HG0014310.1,HORVU.MOREX.r2.1HG0016410.1,HORVU.MOREX.r2.1HG0016720.1,HORVU.MOREX.r2.1HG0017110.1,HORVU.MOREX.r2.1HG0018750.1,HORVU.MOREX.r2.1HG0019640.1,HORVU.M…
MF	GO:0003700	DNA-binding transcription factor activity	96	239	335	1089	2.95066e-12	5.46167e-09	HORVU.MOREX.r2.1HG0006630.1,HORVU.MOREX.r2.1HG0015870.1,HORVU.MOREX.r2.1HG0045880.1,HORVU.MOREX.r2.1HG0051470.1,HORVU.MOREX.r2.1HG0061390.1,HORVU.MOREX.r2.1HG0072720.1,HORVU.MOREX.r2.1HG0078570.1,HORVU.MOREX.r2.2HG0084290.1,HORVU.MOREX.r2.2HG0086590.1,HORVU.MOREX.r2.2HG0089210.1,HORVU.MOREX.r2.2HG0092780.1,HORVU.MOREX.r2.2HG0094080.1,HORVU.MOREX.r2.2HG0098040.1,HORVU.MOREX.r2.2HG0100880.1,HORVU.M…	HORVU.MOREX.r2.1HG0006720.1,HORVU.MOREX.r2.1HG0008140.1,HORVU.MOREX.r2.1HG0020410.1,HORVU.MOREX.r2.1HG0024800.1,HORVU.MOREX.r2.1HG0030320.1,HORVU.MOREX.r2.1HG0033880.1,HORVU.MOREX.r2.1HG0041020.1,HORVU.MOREX.r2.1HG0041130.1,HORVU.MOREX.r2.1HG0041620.1,HORVU.MOREX.r2.1HG0045700.1,HORVU.MOREX.r2.1HG0045820.1,HORVU.MOREX.r2.1HG0051900.1,HORVU.MOREX.r2.1HG0052200.1,HORVU.MOREX.r2.1HG0052410.1,HORVU.M…
BP	GO:0001101	response to acid chemical	113	272	385	1322	9.86473e-12	1.03935e-08	HORVU.MOREX.r2.1HG0015410.1,HORVU.MOREX.r2.1HG0018070.1,HORVU.MOREX.r2.1HG0018100.1,HORVU.MOREX.r2.1HG0036730.1,HORVU.MOREX.r2.1HG0038230.1,HORVU.MOREX.r2.1HG0042930.1,HORVU.MOREX.r2.1HG0045440.1,HORVU.MOREX.r2.1HG0046510.1,HORVU.MOREX.r2.1HG0048720.1,HORVU.MOREX.r2.1HG0049080.1,HORVU.MOREX.r2.1HG0049090.1,HORVU.MOREX.r2.1HG0049100.1,HORVU.MOREX.r2.1HG0049110.1,HORVU.MOREX.r2.1HG0049130.1,HORVU.M…	HORVU.MOREX.r2.1HG0002090.1,HORVU.MOREX.r2.1HG0006240.1,HORVU.MOREX.r2.1HG0006720.1,HORVU.MOREX.r2.1HG0012880.1,HORVU.MOREX.r2.1HG0013930.1,HORVU.MOREX.r2.1HG0014310.1,HORVU.MOREX.r2.1HG0016410.1,HORVU.MOREX.r2.1HG0018750.1,HORVU.MOREX.r2.1HG0024800.1,HORVU.MOREX.r2.1HG0031840.1,HORVU.MOREX.r2.1HG0032390.1,HORVU.MOREX.r2.1HG0040690.1,HORVU.MOREX.r2.1HG0041620.1,HORVU.MOREX.r2.1HG0043220.1,HORVU.M…
MF	GO:0140110	transcription regulator activity	102	248	350	1172	5.94151e-11	5.49887e-08	HORVU.MOREX.r2.1HG0006630.1,HORVU.MOREX.r2.1HG0015870.1,HORVU.MOREX.r2.1HG0045880.1,HORVU.MOREX.r2.1HG0051470.1,HORVU.MOREX.r2.1HG0061390.1,HORVU.MOREX.r2.1HG0072720.1,HORVU.MOREX.r2.1HG0078570.1,HORVU.MOREX.r2.2HG0084290.1,HORVU.MOREX.r2.2HG0086590.1,HORVU.MOREX.r2.2HG0089210.1,HORVU.MOREX.r2.2HG0092780.1,HORVU.MOREX.r2.2HG0094080.1,HORVU.MOREX.r2.2HG0098040.1,HORVU.MOREX.r2.2HG0100880.1,HORVU.M…	HORVU.MOREX.r2.1HG0006720.1,HORVU.MOREX.r2.1HG0008140.1,HORVU.MOREX.r2.1HG0020410.1,HORVU.MOREX.r2.1HG0024800.1,HORVU.MOREX.r2.1HG0030320.1,HORVU.MOREX.r2.1HG0033880.1,HORVU.MOREX.r2.1HG0041020.1,HORVU.MOREX.r2.1HG0041130.1,HORVU.MOREX.r2.1HG0041620.1,HORVU.MOREX.r2.1HG0045700.1,HORVU.MOREX.r2.1HG0045820.1,HORVU.MOREX.r2.1HG0051900.1,HORVU.MOREX.r2.1HG0052200.1,HORVU.MOREX.r2.1HG0052410.1,HORVU.M…
BP	GO:0006952	defense response	96	314	410	1441	6.55363e-11	5.75408e-08	HORVU.MOREX.r2.1HG0006630.1,HORVU.MOREX.r2.1HG0048720.1,HORVU.MOREX.r2.1HG0052590.1,HORVU.MOREX.r2.1HG0054540.1,HORVU.MOREX.r2.1HG0057490.1,HORVU.MOREX.r2.1HG0061120.1,HORVU.MOREX.r2.1HG0061390.1,HORVU.MOREX.r2.1HG0062850.1,HORVU.MOREX.r2.1HG0066370.1,HORVU.MOREX.r2.1HG0072510.1,HORVU.MOREX.r2.2HG0082310.1,HORVU.MOREX.r2.2HG0085380.1,HORVU.MOREX.r2.2HG0095620.1,HORVU.MOREX.r2.2HG0099570.1,HORVU.M…	HORVU.MOREX.r2.1HG0004640.1,HORVU.MOREX.r2.1HG0004680.1,HORVU.MOREX.r2.1HG0006240.1,HORVU.MOREX.r2.1HG0016060.1,HORVU.MOREX.r2.1HG0017110.1,HORVU.MOREX.r2.1HG0019270.1,HORVU.MOREX.r2.1HG0030320.1,HORVU.MOREX.r2.1HG0030930.1,HORVU.MOREX.r2.1HG0032390.1,HORVU.MOREX.r2.1HG0034750.1,HORVU.MOREX.r2.1HG0034890.1,HORVU.MOREX.r2.1HG0036750.1,HORVU.MOREX.r2.1HG0038710.1,HORVU.MOREX.r2.1HG0040690.1,HORVU.M…
MF	GO:0046982	protein heterodimerization activity	7	87	94	233	2.11619e-10	1.30569e-07	HORVU.MOREX.r2.2HG0129220.1,HORVU.MOREX.r2.3HG0232290.1,HORVU.MOREX.r2.4HG0276160.1,HORVU.MOREX.r2.4HG0333510.1,HORVU.MOREX.r2.5HG0365110.1,HORVU.MOREX.r2.5HG0403150.1,HORVU.MOREX.r2.7HG0591140.1	HORVU.MOREX.r2.1HG0004830.1,HORVU.MOREX.r2.1HG0004860.1,HORVU.MOREX.r2.1HG0014310.1,HORVU.MOREX.r2.1HG0015730.1,HORVU.MOREX.r2.1HG0016400.1,HORVU.MOREX.r2.1HG0016410.1,HORVU.MOREX.r2.1HG0018750.1,HORVU.MOREX.r2.1HG0018760.1,HORVU.MOREX.r2.1HG0028580.1,HORVU.MOREX.r2.1HG0047830.1,HORVU.MOREX.r2.1HG0047870.1,HORVU.MOREX.r2.1HG0054070.1,HORVU.MOREX.r2.1HG0054810.1,HORVU.MOREX.r2.1HG0056280.1,HORVU.M…
BP	GO:0010200	response to chitin	8	50	58	124	3.62075e-10	2.72487e-07	HORVU.MOREX.r2.2HG0111180.1,HORVU.MOREX.r2.2HG0118870.1,HORVU.MOREX.r2.3HG0250900.1,HORVU.MOREX.r2.4HG0337600.1,HORVU.MOREX.r2.5HG0413200.1,HORVU.MOREX.r2.5HG0416500.1,HORVU.MOREX.r2.6HG0507900.1,HORVU.MOREX.r2.7HG0570330.1	HORVU.MOREX.r2.1HG0006720.1,HORVU.MOREX.r2.1HG0021720.1,HORVU.MOREX.r2.1HG0030320.1,HORVU.MOREX.r2.1HG0042840.1,HORVU.MOREX.r2.1HG0045700.1,HORVU.MOREX.r2.1HG0052200.1,HORVU.MOREX.r2.1HG0060770.1,HORVU.MOREX.r2.1HG0063880.1,HORVU.MOREX.r2.2HG0101740.1,HORVU.MOREX.r2.2HG0128260.1,HORVU.MOREX.r2.2HG0137960.1,HORVU.MOREX.r2.2HG0140090.1,HORVU.MOREX.r2.2HG0153890.1,HORVU.MOREX.r2.2HG0166600.1,HORVU.M…
CC	GO:0005886	plasma membrane	168	585	753	2981	6.63587e-10	9.66183e-08	HORVU.MOREX.r2.1HG0002200.1,HORVU.MOREX.r2.1HG0015580.1,HORVU.MOREX.r2.1HG0022310.1,HORVU.MOREX.r2.1HG0025370.1,HORVU.MOREX.r2.1HG0026420.1,HORVU.MOREX.r2.1HG0035930.1,HORVU.MOREX.r2.1HG0036730.1,HORVU.MOREX.r2.1HG0041150.1,HORVU.MOREX.r2.1HG0042990.1,HORVU.MOREX.r2.1HG0043660.1,HORVU.MOREX.r2.1HG0044870.1,HORVU.MOREX.r2.1HG0044890.1,HORVU.MOREX.r2.1HG0048720.1,HORVU.MOREX.r2.1HG0051020.1,HORVU.M…	HORVU.MOREX.r2.1HG0000050.1,HORVU.MOREX.r2.1HG0002100.1,HORVU.MOREX.r2.1HG0002140.1,HORVU.MOREX.r2.1HG0002410.1,HORVU.MOREX.r2.1HG0004680.1,HORVU.MOREX.r2.1HG0005560.1,HORVU.MOREX.r2.1HG0006240.1,HORVU.MOREX.r2.1HG0008340.1,HORVU.MOREX.r2.1HG0009940.1,HORVU.MOREX.r2.1HG0012390.1,HORVU.MOREX.r2.1HG0013930.1,HORVU.MOREX.r2.1HG0014310.1,HORVU.MOREX.r2.1HG0016060.1,HORVU.MOREX.r2.1HG0016410.1,HORVU.M…
BP	GO:0010035	response to inorganic substance	110	206	316	1086	9.77291e-10	6.43546e-07	HORVU.MOREX.r2.1HG0015010.1,HORVU.MOREX.r2.1HG0015410.1,HORVU.MOREX.r2.1HG0018100.1,HORVU.MOREX.r2.1HG0022310.1,HORVU.MOREX.r2.1HG0025880.1,HORVU.MOREX.r2.1HG0026420.1,HORVU.MOREX.r2.1HG0038230.1,HORVU.MOREX.r2.1HG0042930.1,HORVU.MOREX.r2.1HG0046510.1,HORVU.MOREX.r2.1HG0059310.1,HORVU.MOREX.r2.1HG0062850.1,HORVU.MOREX.r2.1HG0065240.1,HORVU.MOREX.r2.1HG0065260.1,HORVU.MOREX.r2.1HG0065280.1,HORVU.M…	HORVU.MOREX.r2.1HG0006240.1,HORVU.MOREX.r2.1HG0006720.1,HORVU.MOREX.r2.1HG0012880.1,HORVU.MOREX.r2.1HG0013800.1,HORVU.MOREX.r2.1HG0014310.1,HORVU.MOREX.r2.1HG0016410.1,HORVU.MOREX.r2.1HG0017110.1,HORVU.MOREX.r2.1HG0018530.1,HORVU.MOREX.r2.1HG0018750.1,HORVU.MOREX.r2.1HG0018770.1,HORVU.MOREX.r2.1HG0031840.1,HORVU.MOREX.r2.1HG0040690.1,HORVU.MOREX.r2.1HG0044460.1,HORVU.MOREX.r2.1HG0044470.1,HORVU.M…
MF	GO:0046983	protein dimerization activity	35	182	217	697	8.88505e-09	4.11156e-06	HORVU.MOREX.r2.2HG0129220.1,HORVU.MOREX.r2.2HG0139130.1,HORVU.MOREX.r2.2HG0146920.1,HORVU.MOREX.r2.2HG0158780.1,HORVU.MOREX.r2.3HG0182490.1,HORVU.MOREX.r2.3HG0194930.1,HORVU.MOREX.r2.3HG0232290.1,HORVU.MOREX.r2.3HG0245530.1,HORVU.MOREX.r2.3HG0250900.1,HORVU.MOREX.r2.4HG0276160.1,HORVU.MOREX.r2.4HG0283610.1,HORVU.MOREX.r2.4HG0333510.1,HORVU.MOREX.r2.5HG0365110.1,HORVU.MOREX.r2.5HG0379120.1,HORVU.M…	HORVU.MOREX.r2.1HG0002090.1,HORVU.MOREX.r2.1HG0002490.1,HORVU.MOREX.r2.1HG0004830.1,HORVU.MOREX.r2.1HG0004860.1,HORVU.MOREX.r2.1HG0012100.1,HORVU.MOREX.r2.1HG0014310.1,HORVU.MOREX.r2.1HG0014420.1,HORVU.MOREX.r2.1HG0015730.1,HORVU.MOREX.r2.1HG0016400.1,HORVU.MOREX.r2.1HG0016410.1,HORVU.MOREX.r2.1HG0018750.1,HORVU.MOREX.r2.1HG0018760.1,HORVU.MOREX.r2.1HG0020410.1,HORVU.MOREX.r2.1HG0028580.1,HORVU.M…
BP	GO:0019748	secondary metabolic process	26	107	133	402	4.41055e-08	2.36357e-05	HORVU.MOREX.r2.2HG0092420.1,HORVU.MOREX.r2.2HG0092500.1,HORVU.MOREX.r2.2HG0100880.1,HORVU.MOREX.r2.2HG0145460.1,HORVU.MOREX.r2.2HG0165740.1,HORVU.MOREX.r2.2HG0174220.1,HORVU.MOREX.r2.3HG0192320.1,HORVU.MOREX.r2.3HG0236170.1,HORVU.MOREX.r2.3HG0261470.1,HORVU.MOREX.r2.4HG0287580.1,HORVU.MOREX.r2.4HG0331800.1,HORVU.MOREX.r2.4HG0337790.1,HORVU.MOREX.r2.5HG0379730.1,HORVU.MOREX.r2.5HG0411910.1,HORVU.M…	HORVU.MOREX.r2.1HG0006000.1,HORVU.MOREX.r2.1HG0006050.1,HORVU.MOREX.r2.1HG0006100.1,HORVU.MOREX.r2.1HG0016070.1,HORVU.MOREX.r2.1HG0018440.1,HORVU.MOREX.r2.1HG0038640.1,HORVU.MOREX.r2.1HG0038670.1,HORVU.MOREX.r2.1HG0038750.1,HORVU.MOREX.r2.1HG0040690.1,HORVU.MOREX.r2.1HG0054200.1,HORVU.MOREX.r2.1HG0059500.1,HORVU.MOREX.r2.1HG0059530.1,HORVU.MOREX.r2.1HG0061800.1,HORVU.MOREX.r2.1HG0062890.1,HORVU.M…
BP	GO:0042221	response to chemical	286	578	864	3465	4.48666e-08	2.36357e-05	HORVU.MOREX.r2.1HG0000960.1,HORVU.MOREX.r2.1HG0015010.1,HORVU.MOREX.r2.1HG0015410.1,HORVU.MOREX.r2.1HG0015580.1,HORVU.MOREX.r2.1HG0018070.1,HORVU.MOREX.r2.1HG0018100.1,HORVU.MOREX.r2.1HG0022310.1,HORVU.MOREX.r2.1HG0025880.1,HORVU.MOREX.r2.1HG0026420.1,HORVU.MOREX.r2.1HG0036730.1,HORVU.MOREX.r2.1HG0038230.1,HORVU.MOREX.r2.1HG0041150.1,HORVU.MOREX.r2.1HG0042930.1,HORVU.MOREX.r2.1HG0045010.1,HORVU.M…	HORVU.MOREX.r2.1HG0002090.1,HORVU.MOREX.r2.1HG0005560.1,HORVU.MOREX.r2.1HG0006240.1,HORVU.MOREX.r2.1HG0006720.1,HORVU.MOREX.r2.1HG0012880.1,HORVU.MOREX.r2.1HG0013160.1,HORVU.MOREX.r2.1HG0013800.1,HORVU.MOREX.r2.1HG0013930.1,HORVU.MOREX.r2.1HG0014310.1,HORVU.MOREX.r2.1HG0014420.1,HORVU.MOREX.r2.1HG0016410.1,HORVU.MOREX.r2.1HG0017040.1,HORVU.MOREX.r2.1HG0017090.1,HORVU.MOREX.r2.1HG0017110.1,HORVU.M…
BP	GO:0006950	response to stress	308	629	937	3793	6.24464e-08	2.90771e-05	HORVU.MOREX.r2.1HG0004050.1,HORVU.MOREX.r2.1HG0006630.1,HORVU.MOREX.r2.1HG0015010.1,HORVU.MOREX.r2.1HG0015410.1,HORVU.MOREX.r2.1HG0015870.1,HORVU.MOREX.r2.1HG0018070.1,HORVU.MOREX.r2.1HG0018100.1,HORVU.MOREX.r2.1HG0022310.1,HORVU.MOREX.r2.1HG0025370.1,HORVU.MOREX.r2.1HG0025880.1,HORVU.MOREX.r2.1HG0026420.1,HORVU.MOREX.r2.1HG0037130.1,HORVU.MOREX.r2.1HG0038230.1,HORVU.MOREX.r2.1HG0042930.1,HORVU.M…	HORVU.MOREX.r2.1HG0002090.1,HORVU.MOREX.r2.1HG0004640.1,HORVU.MOREX.r2.1HG0004680.1,HORVU.MOREX.r2.1HG0005560.1,HORVU.MOREX.r2.1HG0006050.1,HORVU.MOREX.r2.1HG0006240.1,HORVU.MOREX.r2.1HG0012880.1,HORVU.MOREX.r2.1HG0013800.1,HORVU.MOREX.r2.1HG0013930.1,HORVU.MOREX.r2.1HG0014310.1,HORVU.MOREX.r2.1HG0016060.1,HORVU.MOREX.r2.1HG0016410.1,HORVU.MOREX.r2.1HG0016720.1,HORVU.MOREX.r2.1HG0017040.1,HORVU.M…
BP	GO:0009808	lignin metabolic process	8	37	45	98	6.62349e-08	2.90771e-05	HORVU.MOREX.r2.2HG0092420.1,HORVU.MOREX.r2.2HG0092500.1,HORVU.MOREX.r2.3HG0192320.1,HORVU.MOREX.r2.3HG0261470.1,HORVU.MOREX.r2.6HG0519560.1,HORVU.MOREX.r2.6HG0521410.1,HORVU.MOREX.r2.7HG0592230.1,HORVU.MOREX.r2.UnG0625620.1	HORVU.MOREX.r2.1HG0006000.1,HORVU.MOREX.r2.1HG0016070.1,HORVU.MOREX.r2.1HG0038750.1,HORVU.MOREX.r2.1HG0059500.1,HORVU.MOREX.r2.2HG0152980.1,HORVU.MOREX.r2.2HG0158470.1,HORVU.MOREX.r2.2HG0164020.1,HORVU.MOREX.r2.3HG0192710.1,HORVU.MOREX.r2.3HG0211680.1,HORVU.MOREX.r2.3HG0211730.1,HORVU.MOREX.r2.3HG0227590.1,HORVU.MOREX.r2.3HG0249550.1,HORVU.MOREX.r2.3HG0251790.1,HORVU.MOREX.r2.3HG0252310.1,HORVU.M…
BP	GO:0009698	phenylpropanoid metabolic process	14	65	79	215	2.32545e-07	9.42342e-05	HORVU.MOREX.r2.2HG0092420.1,HORVU.MOREX.r2.2HG0092500.1,HORVU.MOREX.r2.2HG0165740.1,HORVU.MOREX.r2.2HG0174220.1,HORVU.MOREX.r2.3HG0192320.1,HORVU.MOREX.r2.3HG0261470.1,HORVU.MOREX.r2.4HG0337790.1,HORVU.MOREX.r2.6HG0519560.1,HORVU.MOREX.r2.6HG0521410.1,HORVU.MOREX.r2.7HG0592230.1,HORVU.MOREX.r2.7HG0592850.1,HORVU.MOREX.r2.7HG0593020.1,HORVU.MOREX.r2.7HG0614180.1,HORVU.MOREX.r2.UnG0625620.1	HORVU.MOREX.r2.1HG0006000.1,HORVU.MOREX.r2.1HG0016070.1,HORVU.MOREX.r2.1HG0018440.1,HORVU.MOREX.r2.1HG0038750.1,HORVU.MOREX.r2.1HG0040690.1,HORVU.MOREX.r2.1HG0059500.1,HORVU.MOREX.r2.1HG0059530.1,HORVU.MOREX.r2.1HG0062890.1,HORVU.MOREX.r2.2HG0089030.1,HORVU.MOREX.r2.2HG0098620.1,HORVU.MOREX.r2.2HG0107530.1,HORVU.MOREX.r2.2HG0150540.1,HORVU.MOREX.r2.2HG0150550.1,HORVU.MOREX.r2.2HG0152980.1,HORVU.M…
BP	GO:0009607	response to biotic stimulus	87	260	347	1289	1.20912e-06	0.000428573	HORVU.MOREX.r2.1HG0006630.1,HORVU.MOREX.r2.1HG0025370.1,HORVU.MOREX.r2.1HG0038230.1,HORVU.MOREX.r2.1HG0048720.1,HORVU.MOREX.r2.1HG0052590.1,HORVU.MOREX.r2.1HG0054540.1,HORVU.MOREX.r2.1HG0057490.1,HORVU.MOREX.r2.1HG0059310.1,HORVU.MOREX.r2.1HG0061390.1,HORVU.MOREX.r2.1HG0062850.1,HORVU.MOREX.r2.1HG0066370.1,HORVU.MOREX.r2.1HG0068000.1,HORVU.MOREX.r2.2HG0082310.1,HORVU.MOREX.r2.2HG0085380.1,HORVU.M…	HORVU.MOREX.r2.1HG0004680.1,HORVU.MOREX.r2.1HG0006240.1,HORVU.MOREX.r2.1HG0016060.1,HORVU.MOREX.r2.1HG0017110.1,HORVU.MOREX.r2.1HG0019270.1,HORVU.MOREX.r2.1HG0019290.1,HORVU.MOREX.r2.1HG0024800.1,HORVU.MOREX.r2.1HG0030930.1,HORVU.MOREX.r2.1HG0032390.1,HORVU.MOREX.r2.1HG0034750.1,HORVU.MOREX.r2.1HG0034890.1,HORVU.MOREX.r2.1HG0040690.1,HORVU.MOREX.r2.1HG0040840.1,HORVU.MOREX.r2.1HG0043220.1,HORVU.M…
BP	GO:0006970	response to osmotic stress	48	129	177	595	1.22031e-06	0.000428573	HORVU.MOREX.r2.1HG0015410.1,HORVU.MOREX.r2.1HG0018070.1,HORVU.MOREX.r2.1HG0038230.1,HORVU.MOREX.r2.1HG0042930.1,HORVU.MOREX.r2.1HG0051630.1,HORVU.MOREX.r2.1HG0055270.1,HORVU.MOREX.r2.1HG0061390.1,HORVU.MOREX.r2.1HG0066450.1,HORVU.MOREX.r2.2HG0095480.1,HORVU.MOREX.r2.2HG0098040.1,HORVU.MOREX.r2.2HG0100880.1,HORVU.MOREX.r2.2HG0102950.1,HORVU.MOREX.r2.2HG0143210.1,HORVU.MOREX.r2.2HG0143440.1,HORVU.M…	HORVU.MOREX.r2.1HG0002090.1,HORVU.MOREX.r2.1HG0005560.1,HORVU.MOREX.r2.1HG0012880.1,HORVU.MOREX.r2.1HG0013930.1,HORVU.MOREX.r2.1HG0016720.1,HORVU.MOREX.r2.1HG0017110.1,HORVU.MOREX.r2.1HG0032390.1,HORVU.MOREX.r2.1HG0040690.1,HORVU.MOREX.r2.1HG0041620.1,HORVU.MOREX.r2.1HG0043450.1,HORVU.MOREX.r2.1HG0050860.1,HORVU.MOREX.r2.1HG0051580.1,HORVU.MOREX.r2.1HG0059750.1,HORVU.MOREX.r2.1HG0061250.1,HORVU.M…
CC	GO:0005576	extracellular region	92	278	370	1417	1.26868e-06	0.000135578	HORVU.MOREX.r2.1HG0025880.1,HORVU.MOREX.r2.1HG0039150.1,HORVU.MOREX.r2.1HG0045010.1,HORVU.MOREX.r2.1HG0054470.1,HORVU.MOREX.r2.1HG0055240.1,HORVU.MOREX.r2.1HG0058830.1,HORVU.MOREX.r2.1HG0059310.1,HORVU.MOREX.r2.1HG0062600.1,HORVU.MOREX.r2.1HG0067490.1,HORVU.MOREX.r2.1HG0072510.1,HORVU.MOREX.r2.1HG0075990.1,HORVU.MOREX.r2.2HG0087420.1,HORVU.MOREX.r2.2HG0091260.1,HORVU.MOREX.r2.2HG0092070.1,HORVU.M…	HORVU.MOREX.r2.1HG0004640.1,HORVU.MOREX.r2.1HG0006240.1,HORVU.MOREX.r2.1HG0013800.1,HORVU.MOREX.r2.1HG0016070.1,HORVU.MOREX.r2.1HG0017040.1,HORVU.MOREX.r2.1HG0017090.1,HORVU.MOREX.r2.1HG0017110.1,HORVU.MOREX.r2.1HG0019270.1,HORVU.MOREX.r2.1HG0020800.1,HORVU.MOREX.r2.1HG0023660.1,HORVU.MOREX.r2.1HG0026980.1,HORVU.MOREX.r2.1HG0034470.1,HORVU.MOREX.r2.1HG0036330.1,HORVU.MOREX.r2.1HG0040690.1,HORVU.M…
CC	GO:0030054	cell junction	71	169	240	867	1.30711e-06	0.000135578	HORVU.MOREX.r2.1HG0022310.1,HORVU.MOREX.r2.1HG0041150.1,HORVU.MOREX.r2.1HG0044870.1,HORVU.MOREX.r2.1HG0044890.1,HORVU.MOREX.r2.1HG0045010.1,HORVU.MOREX.r2.1HG0048720.1,HORVU.MOREX.r2.1HG0057320.1,HORVU.MOREX.r2.1HG0066450.1,HORVU.MOREX.r2.2HG0089140.1,HORVU.MOREX.r2.2HG0090790.1,HORVU.MOREX.r2.2HG0102950.1,HORVU.MOREX.r2.2HG0139460.1,HORVU.MOREX.r2.2HG0140690.1,HORVU.MOREX.r2.2HG0143420.1,HORVU.M…	HORVU.MOREX.r2.1HG0013800.1,HORVU.MOREX.r2.1HG0014310.1,HORVU.MOREX.r2.1HG0016410.1,HORVU.MOREX.r2.1HG0018530.1,HORVU.MOREX.r2.1HG0018750.1,HORVU.MOREX.r2.1HG0027480.1,HORVU.MOREX.r2.1HG0030160.1,HORVU.MOREX.r2.1HG0039170.1,HORVU.MOREX.r2.1HG0041020.1,HORVU.MOREX.r2.1HG0051660.1,HORVU.MOREX.r2.1HG0053340.1,HORVU.MOREX.r2.1HG0054810.1,HORVU.MOREX.r2.1HG0055200.1,HORVU.MOREX.r2.1HG0055210.1,HORVU.M…
BP	GO:0044550	secondary metabolite biosynthetic process	13	84	97	290	1.67303e-06	0.000550847	HORVU.MOREX.r2.2HG0092420.1,HORVU.MOREX.r2.2HG0092500.1,HORVU.MOREX.r2.2HG0145460.1,HORVU.MOREX.r2.2HG0174220.1,HORVU.MOREX.r2.3HG0261470.1,HORVU.MOREX.r2.4HG0331800.1,HORVU.MOREX.r2.4HG0337790.1,HORVU.MOREX.r2.6HG0519560.1,HORVU.MOREX.r2.6HG0521410.1,HORVU.MOREX.r2.7HG0592230.1,HORVU.MOREX.r2.7HG0594650.1,HORVU.MOREX.r2.7HG0614180.1,HORVU.MOREX.r2.UnG0625620.1	HORVU.MOREX.r2.1HG0006000.1,HORVU.MOREX.r2.1HG0006050.1,HORVU.MOREX.r2.1HG0006100.1,HORVU.MOREX.r2.1HG0018440.1,HORVU.MOREX.r2.1HG0038640.1,HORVU.MOREX.r2.1HG0038670.1,HORVU.MOREX.r2.1HG0038750.1,HORVU.MOREX.r2.1HG0040690.1,HORVU.MOREX.r2.1HG0054200.1,HORVU.MOREX.r2.1HG0059530.1,HORVU.MOREX.r2.1HG0061800.1,HORVU.MOREX.r2.1HG0062890.1,HORVU.MOREX.r2.1HG0072060.1,HORVU.MOREX.r2.1HG0078280.1,HORVU.M…
CC	GO:0009506	plasmodesma	63	162	225	808	1.78255e-06	0.000135578	HORVU.MOREX.r2.1HG0022310.1,HORVU.MOREX.r2.1HG0044870.1,HORVU.MOREX.r2.1HG0044890.1,HORVU.MOREX.r2.1HG0045010.1,HORVU.MOREX.r2.1HG0048720.1,HORVU.MOREX.r2.1HG0057320.1,HORVU.MOREX.r2.1HG0066450.1,HORVU.MOREX.r2.2HG0089140.1,HORVU.MOREX.r2.2HG0090790.1,HORVU.MOREX.r2.2HG0102950.1,HORVU.MOREX.r2.2HG0139460.1,HORVU.MOREX.r2.2HG0140690.1,HORVU.MOREX.r2.2HG0143420.1,HORVU.MOREX.r2.2HG0167440.1,HORVU.M…	HORVU.MOREX.r2.1HG0013800.1,HORVU.MOREX.r2.1HG0014310.1,HORVU.MOREX.r2.1HG0016410.1,HORVU.MOREX.r2.1HG0018530.1,HORVU.MOREX.r2.1HG0018750.1,HORVU.MOREX.r2.1HG0027480.1,HORVU.MOREX.r2.1HG0030160.1,HORVU.MOREX.r2.1HG0039170.1,HORVU.MOREX.r2.1HG0041020.1,HORVU.MOREX.r2.1HG0051660.1,HORVU.MOREX.r2.1HG0053340.1,HORVU.MOREX.r2.1HG0054810.1,HORVU.MOREX.r2.1HG0055200.1,HORVU.MOREX.r2.1HG0055210.1,HORVU.M…
CC	GO:0055044	symplast	63	162	225	808	1.78255e-06	0.000135578	HORVU.MOREX.r2.1HG0022310.1,HORVU.MOREX.r2.1HG0044870.1,HORVU.MOREX.r2.1HG0044890.1,HORVU.MOREX.r2.1HG0045010.1,HORVU.MOREX.r2.1HG0048720.1,HORVU.MOREX.r2.1HG0057320.1,HORVU.MOREX.r2.1HG0066450.1,HORVU.MOREX.r2.2HG0089140.1,HORVU.MOREX.r2.2HG0090790.1,HORVU.MOREX.r2.2HG0102950.1,HORVU.MOREX.r2.2HG0139460.1,HORVU.MOREX.r2.2HG0140690.1,HORVU.MOREX.r2.2HG0143420.1,HORVU.MOREX.r2.2HG0167440.1,HORVU.M…	HORVU.MOREX.r2.1HG0013800.1,HORVU.MOREX.r2.1HG0014310.1,HORVU.MOREX.r2.1HG0016410.1,HORVU.MOREX.r2.1HG0018530.1,HORVU.MOREX.r2.1HG0018750.1,HORVU.MOREX.r2.1HG0027480.1,HORVU.MOREX.r2.1HG0030160.1,HORVU.MOREX.r2.1HG0039170.1,HORVU.MOREX.r2.1HG0041020.1,HORVU.MOREX.r2.1HG0051660.1,HORVU.MOREX.r2.1HG0053340.1,HORVU.MOREX.r2.1HG0054810.1,HORVU.MOREX.r2.1HG0055200.1,HORVU.MOREX.r2.1HG0055210.1,HORVU.M…
BP	GO:0009699	phenylpropanoid biosynthetic process	10	52	62	165	1.88797e-06	0.000568109	HORVU.MOREX.r2.2HG0092420.1,HORVU.MOREX.r2.2HG0092500.1,HORVU.MOREX.r2.2HG0174220.1,HORVU.MOREX.r2.3HG0261470.1,HORVU.MOREX.r2.4HG0337790.1,HORVU.MOREX.r2.6HG0519560.1,HORVU.MOREX.r2.6HG0521410.1,HORVU.MOREX.r2.7HG0592230.1,HORVU.MOREX.r2.7HG0614180.1,HORVU.MOREX.r2.UnG0625620.1	HORVU.MOREX.r2.1HG0006000.1,HORVU.MOREX.r2.1HG0018440.1,HORVU.MOREX.r2.1HG0038750.1,HORVU.MOREX.r2.1HG0040690.1,HORVU.MOREX.r2.1HG0059530.1,HORVU.MOREX.r2.1HG0062890.1,HORVU.MOREX.r2.2HG0089030.1,HORVU.MOREX.r2.2HG0098620.1,HORVU.MOREX.r2.2HG0107530.1,HORVU.MOREX.r2.2HG0150540.1,HORVU.MOREX.r2.2HG0150550.1,HORVU.MOREX.r2.2HG0152980.1,HORVU.MOREX.r2.2HG0158470.1,HORVU.MOREX.r2.2HG0164020.1,HORVU.M…
BP	GO:0043207	response to external biotic stimulus	86	250	336	1249	1.94115e-06	0.000568109	HORVU.MOREX.r2.1HG0006630.1,HORVU.MOREX.r2.1HG0025370.1,HORVU.MOREX.r2.1HG0038230.1,HORVU.MOREX.r2.1HG0048720.1,HORVU.MOREX.r2.1HG0054540.1,HORVU.MOREX.r2.1HG0057490.1,HORVU.MOREX.r2.1HG0059310.1,HORVU.MOREX.r2.1HG0061390.1,HORVU.MOREX.r2.1HG0062850.1,HORVU.MOREX.r2.1HG0066370.1,HORVU.MOREX.r2.1HG0068000.1,HORVU.MOREX.r2.2HG0082310.1,HORVU.MOREX.r2.2HG0085380.1,HORVU.MOREX.r2.2HG0089140.1,HORVU.M…	HORVU.MOREX.r2.1HG0004680.1,HORVU.MOREX.r2.1HG0006240.1,HORVU.MOREX.r2.1HG0016060.1,HORVU.MOREX.r2.1HG0017110.1,HORVU.MOREX.r2.1HG0019270.1,HORVU.MOREX.r2.1HG0019290.1,HORVU.MOREX.r2.1HG0024800.1,HORVU.MOREX.r2.1HG0030930.1,HORVU.MOREX.r2.1HG0032390.1,HORVU.MOREX.r2.1HG0034750.1,HORVU.MOREX.r2.1HG0034890.1,HORVU.MOREX.r2.1HG0040690.1,HORVU.MOREX.r2.1HG0040840.1,HORVU.MOREX.r2.1HG0043220.1,HORVU.M…
CC	GO:0005911	cell-cell junction	65	162	227	818	2.10287e-06	0.000135578	HORVU.MOREX.r2.1HG0022310.1,HORVU.MOREX.r2.1HG0041150.1,HORVU.MOREX.r2.1HG0044870.1,HORVU.MOREX.r2.1HG0044890.1,HORVU.MOREX.r2.1HG0045010.1,HORVU.MOREX.r2.1HG0048720.1,HORVU.MOREX.r2.1HG0057320.1,HORVU.MOREX.r2.1HG0066450.1,HORVU.MOREX.r2.2HG0089140.1,HORVU.MOREX.r2.2HG0090790.1,HORVU.MOREX.r2.2HG0102950.1,HORVU.MOREX.r2.2HG0139460.1,HORVU.MOREX.r2.2HG0140690.1,HORVU.MOREX.r2.2HG0143420.1,HORVU.M…	HORVU.MOREX.r2.1HG0013800.1,HORVU.MOREX.r2.1HG0014310.1,HORVU.MOREX.r2.1HG0016410.1,HORVU.MOREX.r2.1HG0018530.1,HORVU.MOREX.r2.1HG0018750.1,HORVU.MOREX.r2.1HG0027480.1,HORVU.MOREX.r2.1HG0030160.1,HORVU.MOREX.r2.1HG0039170.1,HORVU.MOREX.r2.1HG0041020.1,HORVU.MOREX.r2.1HG0051660.1,HORVU.MOREX.r2.1HG0053340.1,HORVU.MOREX.r2.1HG0054810.1,HORVU.MOREX.r2.1HG0055200.1,HORVU.MOREX.r2.1HG0055210.1,HORVU.M…
CC	GO:0070161	anchoring junction	65	162	227	818	2.10287e-06	0.000135578	HORVU.MOREX.r2.1HG0022310.1,HORVU.MOREX.r2.1HG0041150.1,HORVU.MOREX.r2.1HG0044870.1,HORVU.MOREX.r2.1HG0044890.1,HORVU.MOREX.r2.1HG0045010.1,HORVU.MOREX.r2.1HG0048720.1,HORVU.MOREX.r2.1HG0057320.1,HORVU.MOREX.r2.1HG0066450.1,HORVU.MOREX.r2.2HG0089140.1,HORVU.MOREX.r2.2HG0090790.1,HORVU.MOREX.r2.2HG0102950.1,HORVU.MOREX.r2.2HG0139460.1,HORVU.MOREX.r2.2HG0140690.1,HORVU.MOREX.r2.2HG0143420.1,HORVU.M…	HORVU.MOREX.r2.1HG0013800.1,HORVU.MOREX.r2.1HG0014310.1,HORVU.MOREX.r2.1HG0016410.1,HORVU.MOREX.r2.1HG0018530.1,HORVU.MOREX.r2.1HG0018750.1,HORVU.MOREX.r2.1HG0027480.1,HORVU.MOREX.r2.1HG0030160.1,HORVU.MOREX.r2.1HG0039170.1,HORVU.MOREX.r2.1HG0041020.1,HORVU.MOREX.r2.1HG0051660.1,HORVU.MOREX.r2.1HG0053340.1,HORVU.MOREX.r2.1HG0054810.1,HORVU.MOREX.r2.1HG0055200.1,HORVU.MOREX.r2.1HG0055210.1,HORVU.M…
BP	GO:0050896	response to stimulus	483	1004	1487	6347	2.11125e-06	0.000569209	HORVU.MOREX.r2.1HG0000960.1,HORVU.MOREX.r2.1HG0004050.1,HORVU.MOREX.r2.1HG0006630.1,HORVU.MOREX.r2.1HG0015010.1,HORVU.MOREX.r2.1HG0015410.1,HORVU.MOREX.r2.1HG0015580.1,HORVU.MOREX.r2.1HG0015870.1,HORVU.MOREX.r2.1HG0018070.1,HORVU.MOREX.r2.1HG0018100.1,HORVU.MOREX.r2.1HG0022310.1,HORVU.MOREX.r2.1HG0025370.1,HORVU.MOREX.r2.1HG0025880.1,HORVU.MOREX.r2.1HG0026420.1,HORVU.MOREX.r2.1HG0036730.1,HORVU.M…	HORVU.MOREX.r2.1HG0000050.1,HORVU.MOREX.r2.1HG0002090.1,HORVU.MOREX.r2.1HG0004640.1,HORVU.MOREX.r2.1HG0004680.1,HORVU.MOREX.r2.1HG0005560.1,HORVU.MOREX.r2.1HG0006050.1,HORVU.MOREX.r2.1HG0006240.1,HORVU.MOREX.r2.1HG0006720.1,HORVU.MOREX.r2.1HG0012880.1,HORVU.MOREX.r2.1HG0013080.1,HORVU.MOREX.r2.1HG0013160.1,HORVU.MOREX.r2.1HG0013800.1,HORVU.MOREX.r2.1HG0013930.1,HORVU.MOREX.r2.1HG0014310.1,HORVU.M…
BP	GO:0051707	response to other organism	84	250	334	1242	2.16101e-06	0.000569209	HORVU.MOREX.r2.1HG0006630.1,HORVU.MOREX.r2.1HG0025370.1,HORVU.MOREX.r2.1HG0038230.1,HORVU.MOREX.r2.1HG0048720.1,HORVU.MOREX.r2.1HG0054540.1,HORVU.MOREX.r2.1HG0057490.1,HORVU.MOREX.r2.1HG0059310.1,HORVU.MOREX.r2.1HG0061390.1,HORVU.MOREX.r2.1HG0062850.1,HORVU.MOREX.r2.1HG0066370.1,HORVU.MOREX.r2.1HG0068000.1,HORVU.MOREX.r2.2HG0082310.1,HORVU.MOREX.r2.2HG0085380.1,HORVU.MOREX.r2.2HG0089140.1,HORVU.M…	HORVU.MOREX.r2.1HG0004680.1,HORVU.MOREX.r2.1HG0006240.1,HORVU.MOREX.r2.1HG0016060.1,HORVU.MOREX.r2.1HG0017110.1,HORVU.MOREX.r2.1HG0019270.1,HORVU.MOREX.r2.1HG0019290.1,HORVU.MOREX.r2.1HG0024800.1,HORVU.MOREX.r2.1HG0030930.1,HORVU.MOREX.r2.1HG0032390.1,HORVU.MOREX.r2.1HG0034750.1,HORVU.MOREX.r2.1HG0034890.1,HORVU.MOREX.r2.1HG0040690.1,HORVU.MOREX.r2.1HG0040840.1,HORVU.MOREX.r2.1HG0043220.1,HORVU.M…
CC	GO:0031224	intrinsic component of membrane	225	705	930	3920	2.2348e-06	0.000135578	HORVU.MOREX.r2.1HG0009950.1,HORVU.MOREX.r2.1HG0013410.1,HORVU.MOREX.r2.1HG0018070.1,HORVU.MOREX.r2.1HG0018090.1,HORVU.MOREX.r2.1HG0025370.1,HORVU.MOREX.r2.1HG0035930.1,HORVU.MOREX.r2.1HG0039700.1,HORVU.MOREX.r2.1HG0040470.1,HORVU.MOREX.r2.1HG0043590.1,HORVU.MOREX.r2.1HG0043650.1,HORVU.MOREX.r2.1HG0043660.1,HORVU.MOREX.r2.1HG0046850.1,HORVU.MOREX.r2.1HG0047900.1,HORVU.MOREX.r2.1HG0048720.1,HORVU.M…	HORVU.MOREX.r2.1HG0000050.1,HORVU.MOREX.r2.1HG0002100.1,HORVU.MOREX.r2.1HG0002140.1,HORVU.MOREX.r2.1HG0002410.1,HORVU.MOREX.r2.1HG0005560.1,HORVU.MOREX.r2.1HG0006050.1,HORVU.MOREX.r2.1HG0006100.1,HORVU.MOREX.r2.1HG0009630.1,HORVU.MOREX.r2.1HG0012100.1,HORVU.MOREX.r2.1HG0012390.1,HORVU.MOREX.r2.1HG0013080.1,HORVU.MOREX.r2.1HG0013990.1,HORVU.MOREX.r2.1HG0016020.1,HORVU.MOREX.r2.1HG0016720.1,HORVU.M…
CC	GO:0009505	plant-type cell wall	15	72	87	262	3.04092e-06	0.000163308	HORVU.MOREX.r2.1HG0045010.1,HORVU.MOREX.r2.2HG0092070.1,HORVU.MOREX.r2.2HG0139460.1,HORVU.MOREX.r2.2HG0140690.1,HORVU.MOREX.r2.2HG0143440.1,HORVU.MOREX.r2.2HG0154460.1,HORVU.MOREX.r2.3HG0212680.1,HORVU.MOREX.r2.3HG0271560.1,HORVU.MOREX.r2.4HG0285800.1,HORVU.MOREX.r2.4HG0288710.1,HORVU.MOREX.r2.4HG0341790.1,HORVU.MOREX.r2.5HG0370390.1,HORVU.MOREX.r2.6HG0511690.1,HORVU.MOREX.r2.7HG0535670.1,HORVU.M…	HORVU.MOREX.r2.1HG0017110.1,HORVU.MOREX.r2.1HG0021180.1,HORVU.MOREX.r2.1HG0035900.1,HORVU.MOREX.r2.1HG0040690.1,HORVU.MOREX.r2.1HG0044050.1,HORVU.MOREX.r2.1HG0052840.1,HORVU.MOREX.r2.1HG0057060.1,HORVU.MOREX.r2.1HG0065130.1,HORVU.MOREX.r2.1HG0065140.1,HORVU.MOREX.r2.1HG0065190.1,HORVU.MOREX.r2.1HG0067200.1,HORVU.MOREX.r2.2HG0083800.1,HORVU.MOREX.r2.2HG0090880.1,HORVU.MOREX.r2.2HG0105270.1,HORVU.M…
CC	GO:0031226	intrinsic component of plasma membrane	18	99	117	377	3.14053e-06	0.000163308	HORVU.MOREX.r2.1HG0035930.1,HORVU.MOREX.r2.1HG0053200.1,HORVU.MOREX.r2.2HG0094410.1,HORVU.MOREX.r2.2HG0151840.1,HORVU.MOREX.r2.2HG0178770.1,HORVU.MOREX.r2.3HG0188210.1,HORVU.MOREX.r2.3HG0239650.1,HORVU.MOREX.r2.3HG0244380.1,HORVU.MOREX.r2.3HG0250710.1,HORVU.MOREX.r2.4HG0319320.1,HORVU.MOREX.r2.5HG0370390.1,HORVU.MOREX.r2.5HG0390890.1,HORVU.MOREX.r2.5HG0399830.1,HORVU.MOREX.r2.5HG0408800.1,HORVU.M…	HORVU.MOREX.r2.1HG0018740.1,HORVU.MOREX.r2.1HG0025160.1,HORVU.MOREX.r2.1HG0030930.1,HORVU.MOREX.r2.1HG0038700.1,HORVU.MOREX.r2.1HG0042300.1,HORVU.MOREX.r2.1HG0053340.1,HORVU.MOREX.r2.1HG0055410.1,HORVU.MOREX.r2.1HG0055860.1,HORVU.MOREX.r2.1HG0067560.1,HORVU.MOREX.r2.2HG0081320.1,HORVU.MOREX.r2.2HG0105270.1,HORVU.MOREX.r2.2HG0108520.1,HORVU.MOREX.r2.2HG0130010.1,HORVU.MOREX.r2.2HG0141150.1,HORVU.M…
BP	GO:0009875	pollen-pistil interaction	4	35	39	91	4.08919e-06	0.0010258	HORVU.MOREX.r2.2HG0110310.1,HORVU.MOREX.r2.2HG0163680.1,HORVU.MOREX.r2.3HG0260340.1,HORVU.MOREX.r2.5HG0356470.1	HORVU.MOREX.r2.1HG0002100.1,HORVU.MOREX.r2.1HG0002140.1,HORVU.MOREX.r2.1HG0002410.1,HORVU.MOREX.r2.1HG0013990.1,HORVU.MOREX.r2.1HG0052830.1,HORVU.MOREX.r2.1HG0063530.1,HORVU.MOREX.r2.1HG0063540.1,HORVU.MOREX.r2.1HG0066510.1,HORVU.MOREX.r2.1HG0066530.1,HORVU.MOREX.r2.2HG0080600.1,HORVU.MOREX.r2.2HG0112770.1,HORVU.MOREX.r2.2HG0112790.1,HORVU.MOREX.r2.2HG0149690.1,HORVU.MOREX.r2.2HG0149700.1,HORVU.M…
BP	GO:0048544	recognition of pollen	4	34	38	88	4.35038e-06	0.00104172	HORVU.MOREX.r2.2HG0110310.1,HORVU.MOREX.r2.2HG0163680.1,HORVU.MOREX.r2.3HG0260340.1,HORVU.MOREX.r2.5HG0356470.1	HORVU.MOREX.r2.1HG0002100.1,HORVU.MOREX.r2.1HG0002140.1,HORVU.MOREX.r2.1HG0002410.1,HORVU.MOREX.r2.1HG0013990.1,HORVU.MOREX.r2.1HG0052830.1,HORVU.MOREX.r2.1HG0063530.1,HORVU.MOREX.r2.1HG0063540.1,HORVU.MOREX.r2.1HG0066510.1,HORVU.MOREX.r2.1HG0066530.1,HORVU.MOREX.r2.2HG0080600.1,HORVU.MOREX.r2.2HG0112770.1,HORVU.MOREX.r2.2HG0112790.1,HORVU.MOREX.r2.2HG0149690.1,HORVU.MOREX.r2.2HG0149700.1,HORVU.M…
BP	GO:0009651	response to salt stress	37	113	150	503	6.79613e-06	0.00155661	HORVU.MOREX.r2.1HG0015410.1,HORVU.MOREX.r2.1HG0018070.1,HORVU.MOREX.r2.1HG0038230.1,HORVU.MOREX.r2.1HG0042930.1,HORVU.MOREX.r2.1HG0051630.1,HORVU.MOREX.r2.1HG0055270.1,HORVU.MOREX.r2.1HG0066450.1,HORVU.MOREX.r2.2HG0095480.1,HORVU.MOREX.r2.2HG0098040.1,HORVU.MOREX.r2.2HG0100880.1,HORVU.MOREX.r2.2HG0143210.1,HORVU.MOREX.r2.2HG0143440.1,HORVU.MOREX.r2.2HG0151680.1,HORVU.MOREX.r2.2HG0167340.1,HORVU.M…	HORVU.MOREX.r2.1HG0002090.1,HORVU.MOREX.r2.1HG0012880.1,HORVU.MOREX.r2.1HG0013930.1,HORVU.MOREX.r2.1HG0016720.1,HORVU.MOREX.r2.1HG0017110.1,HORVU.MOREX.r2.1HG0032390.1,HORVU.MOREX.r2.1HG0041620.1,HORVU.MOREX.r2.1HG0050860.1,HORVU.MOREX.r2.1HG0051580.1,HORVU.MOREX.r2.1HG0059750.1,HORVU.MOREX.r2.1HG0061250.1,HORVU.MOREX.r2.1HG0062410.1,HORVU.MOREX.r2.1HG0070680.1,HORVU.MOREX.r2.1HG0073000.1,HORVU.M…
BP	GO:0009834	plant-type secondary cell wall biogenesis	6	25	31	68	8.5495e-06	0.00187662	HORVU.MOREX.r2.2HG0140890.1,HORVU.MOREX.r2.3HG0201490.1,HORVU.MOREX.r2.5HG0434680.1,HORVU.MOREX.r2.6HG0467940.1,HORVU.MOREX.r2.7HG0556130.1,HORVU.MOREX.r2.7HG0588010.1	HORVU.MOREX.r2.1HG0043690.1,HORVU.MOREX.r2.1HG0043700.1,HORVU.MOREX.r2.1HG0048800.1,HORVU.MOREX.r2.1HG0074950.1,HORVU.MOREX.r2.2HG0083040.1,HORVU.MOREX.r2.2HG0088410.1,HORVU.MOREX.r2.2HG0088420.1,HORVU.MOREX.r2.2HG0164020.1,HORVU.MOREX.r2.2HG0170120.1,HORVU.MOREX.r2.3HG0182580.1,HORVU.MOREX.r2.3HG0195770.1,HORVU.MOREX.r2.3HG0215880.1,HORVU.MOREX.r2.3HG0228250.1,HORVU.MOREX.r2.3HG0239900.1,HORVU.M…
BP	GO:0009809	lignin biosynthetic process	7	28	35	81	1.00822e-05	0.00212451	HORVU.MOREX.r2.2HG0092420.1,HORVU.MOREX.r2.2HG0092500.1,HORVU.MOREX.r2.3HG0261470.1,HORVU.MOREX.r2.6HG0519560.1,HORVU.MOREX.r2.6HG0521410.1,HORVU.MOREX.r2.7HG0592230.1,HORVU.MOREX.r2.UnG0625620.1	HORVU.MOREX.r2.1HG0006000.1,HORVU.MOREX.r2.1HG0038750.1,HORVU.MOREX.r2.2HG0152980.1,HORVU.MOREX.r2.2HG0158470.1,HORVU.MOREX.r2.2HG0164020.1,HORVU.MOREX.r2.3HG0192710.1,HORVU.MOREX.r2.3HG0211680.1,HORVU.MOREX.r2.3HG0211730.1,HORVU.MOREX.r2.3HG0227590.1,HORVU.MOREX.r2.3HG0249550.1,HORVU.MOREX.r2.3HG0252410.1,HORVU.MOREX.r2.3HG0261450.1,HORVU.MOREX.r2.3HG0274970.1,HORVU.MOREX.r2.5HG0350510.1,HORVU.M…
BP	GO:0009617	response to bacterium	37	118	155	527	1.10765e-05	0.00224427	HORVU.MOREX.r2.1HG0038230.1,HORVU.MOREX.r2.1HG0054540.1,HORVU.MOREX.r2.1HG0057490.1,HORVU.MOREX.r2.1HG0059310.1,HORVU.MOREX.r2.1HG0062850.1,HORVU.MOREX.r2.1HG0066370.1,HORVU.MOREX.r2.2HG0082310.1,HORVU.MOREX.r2.2HG0085380.1,HORVU.MOREX.r2.2HG0151680.1,HORVU.MOREX.r2.2HG0157120.1,HORVU.MOREX.r2.2HG0162190.1,HORVU.MOREX.r2.3HG0210600.1,HORVU.MOREX.r2.3HG0224840.1,HORVU.MOREX.r2.3HG0225050.1,HORVU.M…	HORVU.MOREX.r2.1HG0016060.1,HORVU.MOREX.r2.1HG0017110.1,HORVU.MOREX.r2.1HG0032390.1,HORVU.MOREX.r2.1HG0055410.1,HORVU.MOREX.r2.1HG0061250.1,HORVU.MOREX.r2.1HG0073000.1,HORVU.MOREX.r2.1HG0077030.1,HORVU.MOREX.r2.2HG0081320.1,HORVU.MOREX.r2.2HG0082470.1,HORVU.MOREX.r2.2HG0083110.1,HORVU.MOREX.r2.2HG0083130.1,HORVU.MOREX.r2.2HG0083800.1,HORVU.MOREX.r2.2HG0092750.1,HORVU.MOREX.r2.2HG0093300.1,HORVU.M…
BP	GO:0071365	cellular response to auxin stimulus	26	67	93	287	1.18121e-05	0.00230467	HORVU.MOREX.r2.1HG0053170.1,HORVU.MOREX.r2.1HG0055270.1,HORVU.MOREX.r2.2HG0113090.1,HORVU.MOREX.r2.2HG0143210.1,HORVU.MOREX.r2.2HG0146110.1,HORVU.MOREX.r2.2HG0169120.1,HORVU.MOREX.r2.2HG0169160.1,HORVU.MOREX.r2.2HG0178770.1,HORVU.MOREX.r2.3HG0256800.1,HORVU.MOREX.r2.3HG0260040.1,HORVU.MOREX.r2.3HG0270590.1,HORVU.MOREX.r2.4HG0317370.1,HORVU.MOREX.r2.4HG0337600.1,HORVU.MOREX.r2.4HG0348880.1,HORVU.M…	HORVU.MOREX.r2.1HG0018740.1,HORVU.MOREX.r2.1HG0041130.1,HORVU.MOREX.r2.1HG0044460.1,HORVU.MOREX.r2.1HG0044470.1,HORVU.MOREX.r2.1HG0054200.1,HORVU.MOREX.r2.1HG0055860.1,HORVU.MOREX.r2.1HG0059860.1,HORVU.MOREX.r2.1HG0060180.1,HORVU.MOREX.r2.1HG0068210.1,HORVU.MOREX.r2.2HG0150360.1,HORVU.MOREX.r2.2HG0152760.1,HORVU.MOREX.r2.2HG0169020.1,HORVU.MOREX.r2.2HG0178450.1,HORVU.MOREX.r2.3HG0182580.1,HORVU.M…
CC	GO:0005871	kinesin complex	0	29	29	64	1.21477e-05	0.00058957	-	HORVU.MOREX.r2.1HG0008340.1,HORVU.MOREX.r2.1HG0038710.1,HORVU.MOREX.r2.1HG0043790.1,HORVU.MOREX.r2.1HG0050850.1,HORVU.MOREX.r2.1HG0059400.1,HORVU.MOREX.r2.2HG0099610.1,HORVU.MOREX.r2.2HG0110790.1,HORVU.MOREX.r2.2HG0132010.1,HORVU.MOREX.r2.2HG0165450.1,HORVU.MOREX.r2.3HG0215880.1,HORVU.MOREX.r2.3HG0224030.1,HORVU.MOREX.r2.3HG0226650.1,HORVU.MOREX.r2.4HG0318730.1,HORVU.MOREX.r2.4HG0321880.1,HORVU.M…
MF	GO:0016798	hydrolase activity, acting on glycosyl bonds	28	112	140	459	1.30755e-05	0.00484056	HORVU.MOREX.r2.1HG0026420.1,HORVU.MOREX.r2.1HG0046970.1,HORVU.MOREX.r2.1HG0047900.1,HORVU.MOREX.r2.2HG0092070.1,HORVU.MOREX.r2.2HG0092680.1,HORVU.MOREX.r2.2HG0108980.1,HORVU.MOREX.r2.2HG0113950.1,HORVU.MOREX.r2.2HG0140690.1,HORVU.MOREX.r2.2HG0145500.1,HORVU.MOREX.r2.2HG0150130.1,HORVU.MOREX.r2.2HG0174050.1,HORVU.MOREX.r2.3HG0185850.1,HORVU.MOREX.r2.3HG0207570.1,HORVU.MOREX.r2.3HG0246790.1,HORVU.M…	HORVU.MOREX.r2.1HG0008950.1,HORVU.MOREX.r2.1HG0026980.1,HORVU.MOREX.r2.1HG0030180.1,HORVU.MOREX.r2.1HG0031840.1,HORVU.MOREX.r2.1HG0035900.1,HORVU.MOREX.r2.1HG0039790.1,HORVU.MOREX.r2.1HG0045280.1,HORVU.MOREX.r2.1HG0050640.1,HORVU.MOREX.r2.1HG0052840.1,HORVU.MOREX.r2.1HG0055640.1,HORVU.MOREX.r2.1HG0065130.1,HORVU.MOREX.r2.1HG0065140.1,HORVU.MOREX.r2.1HG0065190.1,HORVU.MOREX.r2.1HG0066000.1,HORVU.M…
BP	GO:0042742	defense response to bacterium	30	96	126	415	1.4381e-05	0.00270568	HORVU.MOREX.r2.1HG0054540.1,HORVU.MOREX.r2.1HG0057490.1,HORVU.MOREX.r2.1HG0062850.1,HORVU.MOREX.r2.1HG0066370.1,HORVU.MOREX.r2.2HG0082310.1,HORVU.MOREX.r2.2HG0085380.1,HORVU.MOREX.r2.2HG0151680.1,HORVU.MOREX.r2.2HG0157120.1,HORVU.MOREX.r2.2HG0162190.1,HORVU.MOREX.r2.3HG0210600.1,HORVU.MOREX.r2.3HG0246620.1,HORVU.MOREX.r2.3HG0270590.1,HORVU.MOREX.r2.4HG0314890.1,HORVU.MOREX.r2.4HG0332490.1,HORVU.M…	HORVU.MOREX.r2.1HG0016060.1,HORVU.MOREX.r2.1HG0017110.1,HORVU.MOREX.r2.1HG0032390.1,HORVU.MOREX.r2.1HG0055410.1,HORVU.MOREX.r2.1HG0061250.1,HORVU.MOREX.r2.1HG0073000.1,HORVU.MOREX.r2.1HG0077030.1,HORVU.MOREX.r2.2HG0081320.1,HORVU.MOREX.r2.2HG0082470.1,HORVU.MOREX.r2.2HG0083110.1,HORVU.MOREX.r2.2HG0083130.1,HORVU.MOREX.r2.2HG0092750.1,HORVU.MOREX.r2.2HG0093300.1,HORVU.MOREX.r2.2HG0101740.1,HORVU.M…
BP	GO:0008037	cell recognition	4	34	38	93	2.04609e-05	0.00371683	HORVU.MOREX.r2.2HG0110310.1,HORVU.MOREX.r2.2HG0163680.1,HORVU.MOREX.r2.3HG0260340.1,HORVU.MOREX.r2.5HG0356470.1	HORVU.MOREX.r2.1HG0002100.1,HORVU.MOREX.r2.1HG0002140.1,HORVU.MOREX.r2.1HG0002410.1,HORVU.MOREX.r2.1HG0013990.1,HORVU.MOREX.r2.1HG0052830.1,HORVU.MOREX.r2.1HG0063530.1,HORVU.MOREX.r2.1HG0063540.1,HORVU.MOREX.r2.1HG0066510.1,HORVU.MOREX.r2.1HG0066530.1,HORVU.MOREX.r2.2HG0080600.1,HORVU.MOREX.r2.2HG0112770.1,HORVU.MOREX.r2.2HG0112790.1,HORVU.MOREX.r2.2HG0149690.1,HORVU.MOREX.r2.2HG0149700.1,HORVU.M…
CC	GO:0016021	integral component of membrane	221	672	893	3801	2.07342e-05	0.000943405	HORVU.MOREX.r2.1HG0009950.1,HORVU.MOREX.r2.1HG0013410.1,HORVU.MOREX.r2.1HG0018070.1,HORVU.MOREX.r2.1HG0018090.1,HORVU.MOREX.r2.1HG0025370.1,HORVU.MOREX.r2.1HG0035930.1,HORVU.MOREX.r2.1HG0039700.1,HORVU.MOREX.r2.1HG0040470.1,HORVU.MOREX.r2.1HG0043590.1,HORVU.MOREX.r2.1HG0043650.1,HORVU.MOREX.r2.1HG0043660.1,HORVU.MOREX.r2.1HG0046850.1,HORVU.MOREX.r2.1HG0047900.1,HORVU.MOREX.r2.1HG0048720.1,HORVU.M…	HORVU.MOREX.r2.1HG0000050.1,HORVU.MOREX.r2.1HG0002100.1,HORVU.MOREX.r2.1HG0002140.1,HORVU.MOREX.r2.1HG0002410.1,HORVU.MOREX.r2.1HG0005560.1,HORVU.MOREX.r2.1HG0006050.1,HORVU.MOREX.r2.1HG0006100.1,HORVU.MOREX.r2.1HG0009630.1,HORVU.MOREX.r2.1HG0012100.1,HORVU.MOREX.r2.1HG0012390.1,HORVU.MOREX.r2.1HG0013080.1,HORVU.MOREX.r2.1HG0013990.1,HORVU.MOREX.r2.1HG0016020.1,HORVU.MOREX.r2.1HG0016720.1,HORVU.M…
BP	GO:0098656	anion transmembrane transport	17	73	90	280	2.29955e-05	0.00403801	HORVU.MOREX.r2.1HG0066370.1,HORVU.MOREX.r2.2HG0131300.1,HORVU.MOREX.r2.2HG0137930.1,HORVU.MOREX.r2.2HG0153460.1,HORVU.MOREX.r2.2HG0162190.1,HORVU.MOREX.r2.2HG0165750.1,HORVU.MOREX.r2.3HG0201670.1,HORVU.MOREX.r2.3HG0241460.1,HORVU.MOREX.r2.3HG0262150.1,HORVU.MOREX.r2.4HG0319930.1,HORVU.MOREX.r2.5HG0370810.1,HORVU.MOREX.r2.5HG0406540.1,HORVU.MOREX.r2.5HG0439480.1,HORVU.MOREX.r2.6HG0502940.1,HORVU.M…	HORVU.MOREX.r2.1HG0012390.1,HORVU.MOREX.r2.1HG0013080.1,HORVU.MOREX.r2.1HG0033820.1,HORVU.MOREX.r2.1HG0038700.1,HORVU.MOREX.r2.1HG0041330.1,HORVU.MOREX.r2.1HG0044460.1,HORVU.MOREX.r2.1HG0044470.1,HORVU.MOREX.r2.1HG0056470.1,HORVU.MOREX.r2.1HG0060010.1,HORVU.MOREX.r2.1HG0060180.1,HORVU.MOREX.r2.1HG0070800.1,HORVU.MOREX.r2.2HG0140630.1,HORVU.MOREX.r2.2HG0142920.1,HORVU.MOREX.r2.2HG0143410.1,HORVU.M…
BP	GO:0044419	biological process involved in interspecies interaction between organisms	96	273	369	1425	2.6821e-05	0.00452953	HORVU.MOREX.r2.1HG0006630.1,HORVU.MOREX.r2.1HG0019070.1,HORVU.MOREX.r2.1HG0025370.1,HORVU.MOREX.r2.1HG0038230.1,HORVU.MOREX.r2.1HG0048720.1,HORVU.MOREX.r2.1HG0054540.1,HORVU.MOREX.r2.1HG0057490.1,HORVU.MOREX.r2.1HG0059310.1,HORVU.MOREX.r2.1HG0061390.1,HORVU.MOREX.r2.1HG0062850.1,HORVU.MOREX.r2.1HG0066370.1,HORVU.MOREX.r2.1HG0068000.1,HORVU.MOREX.r2.1HG0072510.1,HORVU.MOREX.r2.2HG0082310.1,HORVU.M…	HORVU.MOREX.r2.1HG0004680.1,HORVU.MOREX.r2.1HG0006240.1,HORVU.MOREX.r2.1HG0016060.1,HORVU.MOREX.r2.1HG0017110.1,HORVU.MOREX.r2.1HG0019270.1,HORVU.MOREX.r2.1HG0019290.1,HORVU.MOREX.r2.1HG0024800.1,HORVU.MOREX.r2.1HG0030930.1,HORVU.MOREX.r2.1HG0032390.1,HORVU.MOREX.r2.1HG0034750.1,HORVU.MOREX.r2.1HG0034890.1,HORVU.MOREX.r2.1HG0040690.1,HORVU.MOREX.r2.1HG0040840.1,HORVU.MOREX.r2.1HG0043220.1,HORVU.M…
BP	GO:0009737	response to abscisic acid	61	118	179	632	2.75142e-05	0.00452953	HORVU.MOREX.r2.1HG0018070.1,HORVU.MOREX.r2.1HG0036730.1,HORVU.MOREX.r2.1HG0038230.1,HORVU.MOREX.r2.1HG0042930.1,HORVU.MOREX.r2.1HG0045440.1,HORVU.MOREX.r2.1HG0048720.1,HORVU.MOREX.r2.1HG0049080.1,HORVU.MOREX.r2.1HG0049090.1,HORVU.MOREX.r2.1HG0049100.1,HORVU.MOREX.r2.1HG0049110.1,HORVU.MOREX.r2.1HG0049130.1,HORVU.MOREX.r2.1HG0061390.1,HORVU.MOREX.r2.1HG0066410.1,HORVU.MOREX.r2.1HG0066450.1,HORVU.M…	HORVU.MOREX.r2.1HG0002090.1,HORVU.MOREX.r2.1HG0013930.1,HORVU.MOREX.r2.1HG0030320.1,HORVU.MOREX.r2.1HG0031000.1,HORVU.MOREX.r2.1HG0032390.1,HORVU.MOREX.r2.1HG0040690.1,HORVU.MOREX.r2.1HG0041130.1,HORVU.MOREX.r2.1HG0050860.1,HORVU.MOREX.r2.1HG0053340.1,HORVU.MOREX.r2.1HG0055980.1,HORVU.MOREX.r2.1HG0061250.1,HORVU.MOREX.r2.1HG0066210.1,HORVU.MOREX.r2.1HG0067200.1,HORVU.MOREX.r2.1HG0073000.1,HORVU.M…
MF	GO:0016684	oxidoreductase activity, acting on peroxide as acceptor	17	35	52	140	3.48882e-05	0.0105339	HORVU.MOREX.r2.1HG0045010.1,HORVU.MOREX.r2.2HG0092420.1,HORVU.MOREX.r2.2HG0092500.1,HORVU.MOREX.r2.2HG0099570.1,HORVU.MOREX.r2.2HG0149680.1,HORVU.MOREX.r2.3HG0212680.1,HORVU.MOREX.r2.3HG0271560.1,HORVU.MOREX.r2.4HG0288710.1,HORVU.MOREX.r2.4HG0293480.1,HORVU.MOREX.r2.5HG0368600.1,HORVU.MOREX.r2.5HG0409840.1,HORVU.MOREX.r2.5HG0411910.1,HORVU.MOREX.r2.5HG0429310.1,HORVU.MOREX.r2.5HG0429320.1,HORVU.M…	HORVU.MOREX.r2.1HG0017040.1,HORVU.MOREX.r2.1HG0017090.1,HORVU.MOREX.r2.1HG0017110.1,HORVU.MOREX.r2.1HG0058680.1,HORVU.MOREX.r2.2HG0085360.1,HORVU.MOREX.r2.2HG0088330.1,HORVU.MOREX.r2.2HG0139700.1,HORVU.MOREX.r2.2HG0142810.1,HORVU.MOREX.r2.2HG0169690.1,HORVU.MOREX.r2.2HG0178450.1,HORVU.MOREX.r2.2HG0180660.1,HORVU.MOREX.r2.3HG0200670.1,HORVU.MOREX.r2.3HG0211680.1,HORVU.MOREX.r2.3HG0211730.1,HORVU.M…
MF	GO:0008509	anion transmembrane transporter activity	15	67	82	248	3.98364e-05	0.0105339	HORVU.MOREX.r2.1HG0066370.1,HORVU.MOREX.r2.2HG0137930.1,HORVU.MOREX.r2.2HG0153460.1,HORVU.MOREX.r2.2HG0165750.1,HORVU.MOREX.r2.3HG0201670.1,HORVU.MOREX.r2.3HG0241460.1,HORVU.MOREX.r2.3HG0262150.1,HORVU.MOREX.r2.4HG0319930.1,HORVU.MOREX.r2.5HG0370810.1,HORVU.MOREX.r2.5HG0406540.1,HORVU.MOREX.r2.5HG0439480.1,HORVU.MOREX.r2.6HG0502940.1,HORVU.MOREX.r2.6HG0510170.1,HORVU.MOREX.r2.6HG0513540.1,HORVU.M…	HORVU.MOREX.r2.1HG0012390.1,HORVU.MOREX.r2.1HG0013080.1,HORVU.MOREX.r2.1HG0033820.1,HORVU.MOREX.r2.1HG0038700.1,HORVU.MOREX.r2.1HG0041330.1,HORVU.MOREX.r2.1HG0044460.1,HORVU.MOREX.r2.1HG0044470.1,HORVU.MOREX.r2.1HG0056470.1,HORVU.MOREX.r2.1HG0060180.1,HORVU.MOREX.r2.2HG0140630.1,HORVU.MOREX.r2.2HG0143410.1,HORVU.MOREX.r2.2HG0148400.1,HORVU.MOREX.r2.2HG0150720.1,HORVU.MOREX.r2.2HG0155560.1,HORVU.M…
BP	GO:0009266	response to temperature stimulus	100	87	187	669	4.2026e-05	0.00653527	HORVU.MOREX.r2.1HG0015410.1,HORVU.MOREX.r2.1HG0022310.1,HORVU.MOREX.r2.1HG0025880.1,HORVU.MOREX.r2.1HG0037130.1,HORVU.MOREX.r2.1HG0038230.1,HORVU.MOREX.r2.1HG0046510.1,HORVU.MOREX.r2.1HG0053170.1,HORVU.MOREX.r2.1HG0055270.1,HORVU.MOREX.r2.1HG0059310.1,HORVU.MOREX.r2.1HG0062850.1,HORVU.MOREX.r2.1HG0065240.1,HORVU.MOREX.r2.1HG0065260.1,HORVU.MOREX.r2.1HG0065280.1,HORVU.MOREX.r2.1HG0066370.1,HORVU.M…	HORVU.MOREX.r2.1HG0002090.1,HORVU.MOREX.r2.1HG0006050.1,HORVU.MOREX.r2.1HG0012880.1,HORVU.MOREX.r2.1HG0013800.1,HORVU.MOREX.r2.1HG0038140.1,HORVU.MOREX.r2.1HG0042840.1,HORVU.MOREX.r2.1HG0054900.1,HORVU.MOREX.r2.1HG0054910.1,HORVU.MOREX.r2.1HG0067320.1,HORVU.MOREX.r2.2HG0091760.1,HORVU.MOREX.r2.2HG0105270.1,HORVU.MOREX.r2.2HG0138610.1,HORVU.MOREX.r2.2HG0139700.1,HORVU.MOREX.r2.2HG0141580.1,HORVU.M…
BP	GO:0006820	anion transport	24	87	111	365	4.21791e-05	0.00653527	HORVU.MOREX.r2.1HG0009950.1,HORVU.MOREX.r2.1HG0066370.1,HORVU.MOREX.r2.2HG0118630.1,HORVU.MOREX.r2.2HG0131300.1,HORVU.MOREX.r2.2HG0137930.1,HORVU.MOREX.r2.2HG0153460.1,HORVU.MOREX.r2.2HG0162190.1,HORVU.MOREX.r2.2HG0165750.1,HORVU.MOREX.r2.3HG0201670.1,HORVU.MOREX.r2.3HG0234750.1,HORVU.MOREX.r2.3HG0241460.1,HORVU.MOREX.r2.3HG0262150.1,HORVU.MOREX.r2.4HG0319930.1,HORVU.MOREX.r2.4HG0325950.1,HORVU.M…	HORVU.MOREX.r2.1HG0012390.1,HORVU.MOREX.r2.1HG0013080.1,HORVU.MOREX.r2.1HG0029250.1,HORVU.MOREX.r2.1HG0033820.1,HORVU.MOREX.r2.1HG0038700.1,HORVU.MOREX.r2.1HG0041330.1,HORVU.MOREX.r2.1HG0042840.1,HORVU.MOREX.r2.1HG0044460.1,HORVU.MOREX.r2.1HG0044470.1,HORVU.MOREX.r2.1HG0056470.1,HORVU.MOREX.r2.1HG0060010.1,HORVU.MOREX.r2.1HG0060180.1,HORVU.MOREX.r2.1HG0070800.1,HORVU.MOREX.r2.2HG0140630.1,HORVU.M…
BP	GO:0009734	auxin-activated signaling pathway	25	62	87	273	4.43855e-05	0.00668065	HORVU.MOREX.r2.1HG0053170.1,HORVU.MOREX.r2.1HG0055270.1,HORVU.MOREX.r2.2HG0143210.1,HORVU.MOREX.r2.2HG0146110.1,HORVU.MOREX.r2.2HG0169120.1,HORVU.MOREX.r2.2HG0169160.1,HORVU.MOREX.r2.2HG0178770.1,HORVU.MOREX.r2.3HG0256800.1,HORVU.MOREX.r2.3HG0260040.1,HORVU.MOREX.r2.3HG0270590.1,HORVU.MOREX.r2.4HG0317370.1,HORVU.MOREX.r2.4HG0337600.1,HORVU.MOREX.r2.4HG0348880.1,HORVU.MOREX.r2.5HG0360080.1,HORVU.M…	HORVU.MOREX.r2.1HG0018740.1,HORVU.MOREX.r2.1HG0044460.1,HORVU.MOREX.r2.1HG0044470.1,HORVU.MOREX.r2.1HG0054200.1,HORVU.MOREX.r2.1HG0055860.1,HORVU.MOREX.r2.1HG0059860.1,HORVU.MOREX.r2.1HG0060180.1,HORVU.MOREX.r2.1HG0068210.1,HORVU.MOREX.r2.2HG0150360.1,HORVU.MOREX.r2.2HG0152760.1,HORVU.MOREX.r2.2HG0169020.1,HORVU.MOREX.r2.2HG0178450.1,HORVU.MOREX.r2.3HG0182580.1,HORVU.MOREX.r2.3HG0183740.1,HORVU.M…
BP	GO:0097305	response to alcohol	65	119	184	658	4.71574e-05	0.0069007	HORVU.MOREX.r2.1HG0018070.1,HORVU.MOREX.r2.1HG0036730.1,HORVU.MOREX.r2.1HG0038230.1,HORVU.MOREX.r2.1HG0042930.1,HORVU.MOREX.r2.1HG0045440.1,HORVU.MOREX.r2.1HG0048720.1,HORVU.MOREX.r2.1HG0049080.1,HORVU.MOREX.r2.1HG0049090.1,HORVU.MOREX.r2.1HG0049100.1,HORVU.MOREX.r2.1HG0049110.1,HORVU.MOREX.r2.1HG0049130.1,HORVU.MOREX.r2.1HG0061390.1,HORVU.MOREX.r2.1HG0066410.1,HORVU.MOREX.r2.1HG0066450.1,HORVU.M…	HORVU.MOREX.r2.1HG0002090.1,HORVU.MOREX.r2.1HG0013930.1,HORVU.MOREX.r2.1HG0030320.1,HORVU.MOREX.r2.1HG0031000.1,HORVU.MOREX.r2.1HG0032390.1,HORVU.MOREX.r2.1HG0040690.1,HORVU.MOREX.r2.1HG0041130.1,HORVU.MOREX.r2.1HG0050860.1,HORVU.MOREX.r2.1HG0053340.1,HORVU.MOREX.r2.1HG0055980.1,HORVU.MOREX.r2.1HG0061250.1,HORVU.MOREX.r2.1HG0066210.1,HORVU.MOREX.r2.1HG0067200.1,HORVU.MOREX.r2.1HG0073000.1,HORVU.M…
BP	GO:0009725	response to hormone	153	338	491	1961	5.01316e-05	0.00713766	HORVU.MOREX.r2.1HG0015580.1,HORVU.MOREX.r2.1HG0018070.1,HORVU.MOREX.r2.1HG0036730.1,HORVU.MOREX.r2.1HG0038230.1,HORVU.MOREX.r2.1HG0042930.1,HORVU.MOREX.r2.1HG0045440.1,HORVU.MOREX.r2.1HG0048720.1,HORVU.MOREX.r2.1HG0049080.1,HORVU.MOREX.r2.1HG0049090.1,HORVU.MOREX.r2.1HG0049100.1,HORVU.MOREX.r2.1HG0049110.1,HORVU.MOREX.r2.1HG0049130.1,HORVU.MOREX.r2.1HG0053170.1,HORVU.MOREX.r2.1HG0055270.1,HORVU.M…	HORVU.MOREX.r2.1HG0002090.1,HORVU.MOREX.r2.1HG0006240.1,HORVU.MOREX.r2.1HG0006720.1,HORVU.MOREX.r2.1HG0013930.1,HORVU.MOREX.r2.1HG0014420.1,HORVU.MOREX.r2.1HG0017110.1,HORVU.MOREX.r2.1HG0018740.1,HORVU.MOREX.r2.1HG0024800.1,HORVU.MOREX.r2.1HG0030320.1,HORVU.MOREX.r2.1HG0031000.1,HORVU.MOREX.r2.1HG0032390.1,HORVU.MOREX.r2.1HG0036700.1,HORVU.MOREX.r2.1HG0040690.1,HORVU.MOREX.r2.1HG0041130.1,HORVU.M…
BP	GO:0009605	response to external stimulus	111	321	432	1706	5.15656e-05	0.00714863	HORVU.MOREX.r2.1HG0000960.1,HORVU.MOREX.r2.1HG0006630.1,HORVU.MOREX.r2.1HG0015410.1,HORVU.MOREX.r2.1HG0025370.1,HORVU.MOREX.r2.1HG0038230.1,HORVU.MOREX.r2.1HG0048720.1,HORVU.MOREX.r2.1HG0049660.1,HORVU.MOREX.r2.1HG0054540.1,HORVU.MOREX.r2.1HG0055270.1,HORVU.MOREX.r2.1HG0057490.1,HORVU.MOREX.r2.1HG0059310.1,HORVU.MOREX.r2.1HG0061390.1,HORVU.MOREX.r2.1HG0062850.1,HORVU.MOREX.r2.1HG0066370.1,HORVU.M…	HORVU.MOREX.r2.1HG0004680.1,HORVU.MOREX.r2.1HG0006240.1,HORVU.MOREX.r2.1HG0013160.1,HORVU.MOREX.r2.1HG0016060.1,HORVU.MOREX.r2.1HG0017110.1,HORVU.MOREX.r2.1HG0019270.1,HORVU.MOREX.r2.1HG0019290.1,HORVU.MOREX.r2.1HG0020430.1,HORVU.MOREX.r2.1HG0021520.1,HORVU.MOREX.r2.1HG0024800.1,HORVU.MOREX.r2.1HG0030930.1,HORVU.MOREX.r2.1HG0032390.1,HORVU.MOREX.r2.1HG0034750.1,HORVU.MOREX.r2.1HG0034890.1,HORVU.M…
CC	GO:0005887	integral component of plasma membrane	13	64	77	242	5.7804e-05	0.00247537	HORVU.MOREX.r2.1HG0035930.1,HORVU.MOREX.r2.1HG0053200.1,HORVU.MOREX.r2.2HG0094410.1,HORVU.MOREX.r2.2HG0151840.1,HORVU.MOREX.r2.2HG0178770.1,HORVU.MOREX.r2.3HG0188210.1,HORVU.MOREX.r2.3HG0244380.1,HORVU.MOREX.r2.5HG0390890.1,HORVU.MOREX.r2.5HG0399830.1,HORVU.MOREX.r2.5HG0408800.1,HORVU.MOREX.r2.6HG0502940.1,HORVU.MOREX.r2.6HG0513540.1,HORVU.MOREX.r2.7HG0580380.1	HORVU.MOREX.r2.1HG0018740.1,HORVU.MOREX.r2.1HG0025160.1,HORVU.MOREX.r2.1HG0038700.1,HORVU.MOREX.r2.1HG0042300.1,HORVU.MOREX.r2.1HG0053340.1,HORVU.MOREX.r2.1HG0055410.1,HORVU.MOREX.r2.1HG0055860.1,HORVU.MOREX.r2.2HG0141150.1,HORVU.MOREX.r2.2HG0147120.1,HORVU.MOREX.r2.2HG0150890.1,HORVU.MOREX.r2.2HG0156410.1,HORVU.MOREX.r2.2HG0168940.1,HORVU.MOREX.r2.2HG0169020.1,HORVU.MOREX.r2.3HG0182580.1,HORVU.M…
BP	GO:0055085	transmembrane transport	71	252	323	1241	5.80538e-05	0.00784173	HORVU.MOREX.r2.1HG0009950.1,HORVU.MOREX.r2.1HG0018090.1,HORVU.MOREX.r2.1HG0035930.1,HORVU.MOREX.r2.1HG0039700.1,HORVU.MOREX.r2.1HG0053200.1,HORVU.MOREX.r2.1HG0059100.1,HORVU.MOREX.r2.1HG0066370.1,HORVU.MOREX.r2.1HG0069800.1,HORVU.MOREX.r2.1HG0070430.1,HORVU.MOREX.r2.1HG0070610.1,HORVU.MOREX.r2.2HG0083720.1,HORVU.MOREX.r2.2HG0088740.1,HORVU.MOREX.r2.2HG0131300.1,HORVU.MOREX.r2.2HG0137930.1,HORVU.M…	HORVU.MOREX.r2.1HG0005560.1,HORVU.MOREX.r2.1HG0006240.1,HORVU.MOREX.r2.1HG0009630.1,HORVU.MOREX.r2.1HG0012390.1,HORVU.MOREX.r2.1HG0013080.1,HORVU.MOREX.r2.1HG0016020.1,HORVU.MOREX.r2.1HG0016720.1,HORVU.MOREX.r2.1HG0018740.1,HORVU.MOREX.r2.1HG0024240.1,HORVU.MOREX.r2.1HG0025160.1,HORVU.MOREX.r2.1HG0029250.1,HORVU.MOREX.r2.1HG0030160.1,HORVU.MOREX.r2.1HG0032390.1,HORVU.MOREX.r2.1HG0033820.1,HORVU.M…
BP	GO:0033993	response to lipid	88	198	286	1086	6.49413e-05	0.00855276	HORVU.MOREX.r2.1HG0015580.1,HORVU.MOREX.r2.1HG0018070.1,HORVU.MOREX.r2.1HG0036730.1,HORVU.MOREX.r2.1HG0038230.1,HORVU.MOREX.r2.1HG0042930.1,HORVU.MOREX.r2.1HG0045440.1,HORVU.MOREX.r2.1HG0048720.1,HORVU.MOREX.r2.1HG0049080.1,HORVU.MOREX.r2.1HG0049090.1,HORVU.MOREX.r2.1HG0049100.1,HORVU.MOREX.r2.1HG0049110.1,HORVU.MOREX.r2.1HG0049130.1,HORVU.MOREX.r2.1HG0061390.1,HORVU.MOREX.r2.1HG0066410.1,HORVU.M…	HORVU.MOREX.r2.1HG0002090.1,HORVU.MOREX.r2.1HG0006240.1,HORVU.MOREX.r2.1HG0006720.1,HORVU.MOREX.r2.1HG0013930.1,HORVU.MOREX.r2.1HG0014420.1,HORVU.MOREX.r2.1HG0030320.1,HORVU.MOREX.r2.1HG0031000.1,HORVU.MOREX.r2.1HG0032390.1,HORVU.MOREX.r2.1HG0040690.1,HORVU.MOREX.r2.1HG0041130.1,HORVU.MOREX.r2.1HG0041620.1,HORVU.MOREX.r2.1HG0041980.1,HORVU.MOREX.r2.1HG0043220.1,HORVU.MOREX.r2.1HG0045820.1,HORVU.M…
MF	GO:0004601	peroxidase activity	16	34	50	136	6.63961e-05	0.0133868	HORVU.MOREX.r2.1HG0045010.1,HORVU.MOREX.r2.2HG0092420.1,HORVU.MOREX.r2.2HG0092500.1,HORVU.MOREX.r2.2HG0099570.1,HORVU.MOREX.r2.3HG0212680.1,HORVU.MOREX.r2.3HG0271560.1,HORVU.MOREX.r2.4HG0288710.1,HORVU.MOREX.r2.4HG0293480.1,HORVU.MOREX.r2.5HG0368600.1,HORVU.MOREX.r2.5HG0409840.1,HORVU.MOREX.r2.5HG0411910.1,HORVU.MOREX.r2.5HG0429310.1,HORVU.MOREX.r2.5HG0429320.1,HORVU.MOREX.r2.5HG0447780.1,HORVU.M…	HORVU.MOREX.r2.1HG0017040.1,HORVU.MOREX.r2.1HG0017090.1,HORVU.MOREX.r2.1HG0017110.1,HORVU.MOREX.r2.1HG0058680.1,HORVU.MOREX.r2.2HG0085360.1,HORVU.MOREX.r2.2HG0088330.1,HORVU.MOREX.r2.2HG0139700.1,HORVU.MOREX.r2.2HG0142810.1,HORVU.MOREX.r2.2HG0169690.1,HORVU.MOREX.r2.2HG0178450.1,HORVU.MOREX.r2.2HG0180660.1,HORVU.MOREX.r2.3HG0200670.1,HORVU.MOREX.r2.3HG0211680.1,HORVU.MOREX.r2.3HG0211730.1,HORVU.M…
MF	GO:0004553	hydrolase activity, hydrolyzing O-glycosyl compounds	24	101	125	416	7.81216e-05	0.0133868	HORVU.MOREX.r2.1HG0026420.1,HORVU.MOREX.r2.1HG0046970.1,HORVU.MOREX.r2.1HG0047900.1,HORVU.MOREX.r2.2HG0092070.1,HORVU.MOREX.r2.2HG0092680.1,HORVU.MOREX.r2.2HG0108980.1,HORVU.MOREX.r2.2HG0113950.1,HORVU.MOREX.r2.2HG0140690.1,HORVU.MOREX.r2.2HG0145500.1,HORVU.MOREX.r2.2HG0150130.1,HORVU.MOREX.r2.2HG0174050.1,HORVU.MOREX.r2.3HG0185850.1,HORVU.MOREX.r2.3HG0207570.1,HORVU.MOREX.r2.3HG0246790.1,HORVU.M…	HORVU.MOREX.r2.1HG0026980.1,HORVU.MOREX.r2.1HG0030180.1,HORVU.MOREX.r2.1HG0031840.1,HORVU.MOREX.r2.1HG0035900.1,HORVU.MOREX.r2.1HG0039790.1,HORVU.MOREX.r2.1HG0045280.1,HORVU.MOREX.r2.1HG0050640.1,HORVU.MOREX.r2.1HG0052840.1,HORVU.MOREX.r2.1HG0055640.1,HORVU.MOREX.r2.1HG0065130.1,HORVU.MOREX.r2.1HG0065140.1,HORVU.MOREX.r2.1HG0065190.1,HORVU.MOREX.r2.1HG0066000.1,HORVU.MOREX.r2.1HG0066160.1,HORVU.M…
MF	GO:0005342	organic acid transmembrane transporter activity	8	33	41	106	7.95543e-05	0.0133868	HORVU.MOREX.r2.2HG0137930.1,HORVU.MOREX.r2.2HG0153460.1,HORVU.MOREX.r2.3HG0201670.1,HORVU.MOREX.r2.4HG0319930.1,HORVU.MOREX.r2.5HG0370810.1,HORVU.MOREX.r2.5HG0406540.1,HORVU.MOREX.r2.6HG0502940.1,HORVU.MOREX.r2.6HG0513540.1	HORVU.MOREX.r2.1HG0012390.1,HORVU.MOREX.r2.1HG0013080.1,HORVU.MOREX.r2.1HG0041330.1,HORVU.MOREX.r2.1HG0056470.1,HORVU.MOREX.r2.1HG0060180.1,HORVU.MOREX.r2.2HG0143410.1,HORVU.MOREX.r2.2HG0155560.1,HORVU.MOREX.r2.3HG0194540.1,HORVU.MOREX.r2.3HG0200760.1,HORVU.MOREX.r2.3HG0207880.1,HORVU.MOREX.r2.3HG0228290.1,HORVU.MOREX.r2.4HG0291400.1,HORVU.MOREX.r2.4HG0326510.1,HORVU.MOREX.r2.5HG0363900.1,HORVU.M…
MF	GO:0046943	carboxylic acid transmembrane transporter activity	8	33	41	106	7.95543e-05	0.0133868	HORVU.MOREX.r2.2HG0137930.1,HORVU.MOREX.r2.2HG0153460.1,HORVU.MOREX.r2.3HG0201670.1,HORVU.MOREX.r2.4HG0319930.1,HORVU.MOREX.r2.5HG0370810.1,HORVU.MOREX.r2.5HG0406540.1,HORVU.MOREX.r2.6HG0502940.1,HORVU.MOREX.r2.6HG0513540.1	HORVU.MOREX.r2.1HG0012390.1,HORVU.MOREX.r2.1HG0013080.1,HORVU.MOREX.r2.1HG0041330.1,HORVU.MOREX.r2.1HG0056470.1,HORVU.MOREX.r2.1HG0060180.1,HORVU.MOREX.r2.2HG0143410.1,HORVU.MOREX.r2.2HG0155560.1,HORVU.MOREX.r2.3HG0194540.1,HORVU.MOREX.r2.3HG0200760.1,HORVU.MOREX.r2.3HG0207880.1,HORVU.MOREX.r2.3HG0228290.1,HORVU.MOREX.r2.4HG0291400.1,HORVU.MOREX.r2.4HG0326510.1,HORVU.MOREX.r2.5HG0363900.1,HORVU.M…
BP	GO:0009719	response to endogenous stimulus	153	342	495	1990	9.25506e-05	0.0117414	HORVU.MOREX.r2.1HG0015580.1,HORVU.MOREX.r2.1HG0018070.1,HORVU.MOREX.r2.1HG0036730.1,HORVU.MOREX.r2.1HG0038230.1,HORVU.MOREX.r2.1HG0042930.1,HORVU.MOREX.r2.1HG0045440.1,HORVU.MOREX.r2.1HG0048720.1,HORVU.MOREX.r2.1HG0049080.1,HORVU.MOREX.r2.1HG0049090.1,HORVU.MOREX.r2.1HG0049100.1,HORVU.MOREX.r2.1HG0049110.1,HORVU.MOREX.r2.1HG0049130.1,HORVU.MOREX.r2.1HG0053170.1,HORVU.MOREX.r2.1HG0055270.1,HORVU.M…	HORVU.MOREX.r2.1HG0002090.1,HORVU.MOREX.r2.1HG0006240.1,HORVU.MOREX.r2.1HG0006720.1,HORVU.MOREX.r2.1HG0013930.1,HORVU.MOREX.r2.1HG0014420.1,HORVU.MOREX.r2.1HG0017110.1,HORVU.MOREX.r2.1HG0018740.1,HORVU.MOREX.r2.1HG0024800.1,HORVU.MOREX.r2.1HG0030320.1,HORVU.MOREX.r2.1HG0031000.1,HORVU.MOREX.r2.1HG0032390.1,HORVU.MOREX.r2.1HG0036700.1,HORVU.MOREX.r2.1HG0040690.1,HORVU.MOREX.r2.1HG0041130.1,HORVU.M…
BP	GO:1903825	organic acid transmembrane transport	8	33	41	109	9.58391e-05	0.0117414	HORVU.MOREX.r2.2HG0137930.1,HORVU.MOREX.r2.2HG0153460.1,HORVU.MOREX.r2.3HG0201670.1,HORVU.MOREX.r2.4HG0319930.1,HORVU.MOREX.r2.5HG0370810.1,HORVU.MOREX.r2.5HG0406540.1,HORVU.MOREX.r2.6HG0502940.1,HORVU.MOREX.r2.6HG0513540.1	HORVU.MOREX.r2.1HG0012390.1,HORVU.MOREX.r2.1HG0013080.1,HORVU.MOREX.r2.1HG0041330.1,HORVU.MOREX.r2.1HG0056470.1,HORVU.MOREX.r2.1HG0060180.1,HORVU.MOREX.r2.2HG0143410.1,HORVU.MOREX.r2.2HG0155560.1,HORVU.MOREX.r2.3HG0194540.1,HORVU.MOREX.r2.3HG0200760.1,HORVU.MOREX.r2.3HG0207880.1,HORVU.MOREX.r2.3HG0228290.1,HORVU.MOREX.r2.4HG0291400.1,HORVU.MOREX.r2.4HG0326510.1,HORVU.MOREX.r2.5HG0363900.1,HORVU.M…
BP	GO:1905039	carboxylic acid transmembrane transport	8	33	41	109	9.58391e-05	0.0117414	HORVU.MOREX.r2.2HG0137930.1,HORVU.MOREX.r2.2HG0153460.1,HORVU.MOREX.r2.3HG0201670.1,HORVU.MOREX.r2.4HG0319930.1,HORVU.MOREX.r2.5HG0370810.1,HORVU.MOREX.r2.5HG0406540.1,HORVU.MOREX.r2.6HG0502940.1,HORVU.MOREX.r2.6HG0513540.1	HORVU.MOREX.r2.1HG0012390.1,HORVU.MOREX.r2.1HG0013080.1,HORVU.MOREX.r2.1HG0041330.1,HORVU.MOREX.r2.1HG0056470.1,HORVU.MOREX.r2.1HG0060180.1,HORVU.MOREX.r2.2HG0143410.1,HORVU.MOREX.r2.2HG0155560.1,HORVU.MOREX.r2.3HG0194540.1,HORVU.MOREX.r2.3HG0200760.1,HORVU.MOREX.r2.3HG0207880.1,HORVU.MOREX.r2.3HG0228290.1,HORVU.MOREX.r2.4HG0291400.1,HORVU.MOREX.r2.4HG0326510.1,HORVU.MOREX.r2.5HG0363900.1,HORVU.M…
BP	GO:0098542	defense response to other organism	65	178	243	912	0.000106269	0.0127233	HORVU.MOREX.r2.1HG0006630.1,HORVU.MOREX.r2.1HG0048720.1,HORVU.MOREX.r2.1HG0054540.1,HORVU.MOREX.r2.1HG0057490.1,HORVU.MOREX.r2.1HG0061390.1,HORVU.MOREX.r2.1HG0062850.1,HORVU.MOREX.r2.1HG0066370.1,HORVU.MOREX.r2.2HG0082310.1,HORVU.MOREX.r2.2HG0085380.1,HORVU.MOREX.r2.2HG0099570.1,HORVU.MOREX.r2.2HG0117400.1,HORVU.MOREX.r2.2HG0151680.1,HORVU.MOREX.r2.2HG0157120.1,HORVU.MOREX.r2.2HG0162190.1,HORVU.M…	HORVU.MOREX.r2.1HG0004680.1,HORVU.MOREX.r2.1HG0016060.1,HORVU.MOREX.r2.1HG0017110.1,HORVU.MOREX.r2.1HG0019270.1,HORVU.MOREX.r2.1HG0030930.1,HORVU.MOREX.r2.1HG0032390.1,HORVU.MOREX.r2.1HG0034750.1,HORVU.MOREX.r2.1HG0034890.1,HORVU.MOREX.r2.1HG0040690.1,HORVU.MOREX.r2.1HG0040840.1,HORVU.MOREX.r2.1HG0043450.1,HORVU.MOREX.r2.1HG0044050.1,HORVU.MOREX.r2.1HG0045700.1,HORVU.MOREX.r2.1HG0050640.1,HORVU.M…
BP	GO:1990748	cellular detoxification	20	46	66	201	0.00013404	0.0156916	HORVU.MOREX.r2.1HG0045010.1,HORVU.MOREX.r2.1HG0057110.1,HORVU.MOREX.r2.2HG0092420.1,HORVU.MOREX.r2.2HG0092500.1,HORVU.MOREX.r2.2HG0099570.1,HORVU.MOREX.r2.3HG0212680.1,HORVU.MOREX.r2.3HG0271560.1,HORVU.MOREX.r2.4HG0288710.1,HORVU.MOREX.r2.4HG0293480.1,HORVU.MOREX.r2.4HG0335030.1,HORVU.MOREX.r2.5HG0368600.1,HORVU.MOREX.r2.5HG0398330.1,HORVU.MOREX.r2.5HG0409840.1,HORVU.MOREX.r2.5HG0411910.1,HORVU.M…	HORVU.MOREX.r2.1HG0006240.1,HORVU.MOREX.r2.1HG0013800.1,HORVU.MOREX.r2.1HG0017040.1,HORVU.MOREX.r2.1HG0017090.1,HORVU.MOREX.r2.1HG0017110.1,HORVU.MOREX.r2.1HG0020650.1,HORVU.MOREX.r2.1HG0058680.1,HORVU.MOREX.r2.2HG0085360.1,HORVU.MOREX.r2.2HG0088330.1,HORVU.MOREX.r2.2HG0139110.1,HORVU.MOREX.r2.2HG0139700.1,HORVU.MOREX.r2.2HG0142810.1,HORVU.MOREX.r2.2HG0142920.1,HORVU.MOREX.r2.2HG0169690.1,HORVU.M…
MF	GO:0008574	plus-end-directed microtubule motor activity	0	12	12	19	0.000137713	0.0212422	-	HORVU.MOREX.r2.1HG0008340.1,HORVU.MOREX.r2.2HG0110790.1,HORVU.MOREX.r2.2HG0132010.1,HORVU.MOREX.r2.3HG0224030.1,HORVU.MOREX.r2.4HG0321880.1,HORVU.MOREX.r2.5HG0355340.1,HORVU.MOREX.r2.5HG0386640.1,HORVU.MOREX.r2.5HG0387610.1,HORVU.MOREX.r2.5HG0426910.1,HORVU.MOREX.r2.6HG0448870.1,HORVU.MOREX.r2.6HG0521190.1,HORVU.MOREX.r2.6HG0522360.1
BP	GO:0009961	response to 1-aminocyclopropane-1-carboxylic acid	8	0	8	10	0.000137766	0.0157773	HORVU.MOREX.r2.4HG0283670.1,HORVU.MOREX.r2.5HG0421320.1,HORVU.MOREX.r2.5HG0421340.1,HORVU.MOREX.r2.5HG0429440.1,HORVU.MOREX.r2.6HG0455550.1,HORVU.MOREX.r2.6HG0516710.1,HORVU.MOREX.r2.6HG0516720.1,HORVU.MOREX.r2.6HG0516750.1	-
BP	GO:0097237	cellular response to toxic substance	20	54	74	232	0.000154001	0.0172612	HORVU.MOREX.r2.1HG0045010.1,HORVU.MOREX.r2.1HG0057110.1,HORVU.MOREX.r2.2HG0092420.1,HORVU.MOREX.r2.2HG0092500.1,HORVU.MOREX.r2.2HG0099570.1,HORVU.MOREX.r2.3HG0212680.1,HORVU.MOREX.r2.3HG0271560.1,HORVU.MOREX.r2.4HG0288710.1,HORVU.MOREX.r2.4HG0293480.1,HORVU.MOREX.r2.4HG0335030.1,HORVU.MOREX.r2.5HG0368600.1,HORVU.MOREX.r2.5HG0398330.1,HORVU.MOREX.r2.5HG0409840.1,HORVU.MOREX.r2.5HG0411910.1,HORVU.M…	HORVU.MOREX.r2.1HG0006240.1,HORVU.MOREX.r2.1HG0013800.1,HORVU.MOREX.r2.1HG0017040.1,HORVU.MOREX.r2.1HG0017090.1,HORVU.MOREX.r2.1HG0017110.1,HORVU.MOREX.r2.1HG0020650.1,HORVU.MOREX.r2.1HG0055200.1,HORVU.MOREX.r2.1HG0055210.1,HORVU.MOREX.r2.1HG0058680.1,HORVU.MOREX.r2.1HG0073000.1,HORVU.MOREX.r2.2HG0085360.1,HORVU.MOREX.r2.2HG0088330.1,HORVU.MOREX.r2.2HG0139110.1,HORVU.MOREX.r2.2HG0139700.1,HORVU.M…
BP	GO:0005975	carbohydrate metabolic process	79	219	298	1150	0.000158079	0.0173492	HORVU.MOREX.r2.1HG0000960.1,HORVU.MOREX.r2.1HG0005340.1,HORVU.MOREX.r2.1HG0013410.1,HORVU.MOREX.r2.1HG0015410.1,HORVU.MOREX.r2.1HG0026420.1,HORVU.MOREX.r2.1HG0046970.1,HORVU.MOREX.r2.1HG0047900.1,HORVU.MOREX.r2.1HG0062600.1,HORVU.MOREX.r2.1HG0066410.1,HORVU.MOREX.r2.1HG0066450.1,HORVU.MOREX.r2.1HG0067490.1,HORVU.MOREX.r2.1HG0068000.1,HORVU.MOREX.r2.1HG0075760.1,HORVU.MOREX.r2.2HG0091260.1,HORVU.M…	HORVU.MOREX.r2.1HG0006240.1,HORVU.MOREX.r2.1HG0015850.1,HORVU.MOREX.r2.1HG0016840.1,HORVU.MOREX.r2.1HG0020430.1,HORVU.MOREX.r2.1HG0020800.1,HORVU.MOREX.r2.1HG0026980.1,HORVU.MOREX.r2.1HG0030180.1,HORVU.MOREX.r2.1HG0030930.1,HORVU.MOREX.r2.1HG0031840.1,HORVU.MOREX.r2.1HG0035900.1,HORVU.MOREX.r2.1HG0039790.1,HORVU.MOREX.r2.1HG0043690.1,HORVU.MOREX.r2.1HG0043700.1,HORVU.MOREX.r2.1HG0044390.1,HORVU.M…
MF	GO:0020037	heme binding	31	79	110	366	0.000202619	0.0288499	HORVU.MOREX.r2.1HG0018070.1,HORVU.MOREX.r2.1HG0040470.1,HORVU.MOREX.r2.1HG0043660.1,HORVU.MOREX.r2.1HG0045010.1,HORVU.MOREX.r2.1HG0056920.1,HORVU.MOREX.r2.1HG0062670.1,HORVU.MOREX.r2.1HG0070610.1,HORVU.MOREX.r2.2HG0086340.1,HORVU.MOREX.r2.2HG0092420.1,HORVU.MOREX.r2.2HG0092500.1,HORVU.MOREX.r2.2HG0095480.1,HORVU.MOREX.r2.2HG0145460.1,HORVU.MOREX.r2.2HG0155110.1,HORVU.MOREX.r2.2HG0174220.1,HORVU.M…	HORVU.MOREX.r2.1HG0006050.1,HORVU.MOREX.r2.1HG0006100.1,HORVU.MOREX.r2.1HG0017040.1,HORVU.MOREX.r2.1HG0017090.1,HORVU.MOREX.r2.1HG0017110.1,HORVU.MOREX.r2.1HG0038640.1,HORVU.MOREX.r2.1HG0038670.1,HORVU.MOREX.r2.1HG0038750.1,HORVU.MOREX.r2.1HG0042170.1,HORVU.MOREX.r2.1HG0046900.1,HORVU.MOREX.r2.1HG0060340.1,HORVU.MOREX.r2.1HG0066640.1,HORVU.MOREX.r2.1HG0072060.1,HORVU.MOREX.r2.1HG0078280.1,HORVU.M…
BP	GO:0006811	ion transport	55	197	252	959	0.000205556	0.0216779	HORVU.MOREX.r2.1HG0009950.1,HORVU.MOREX.r2.1HG0018090.1,HORVU.MOREX.r2.1HG0035930.1,HORVU.MOREX.r2.1HG0042990.1,HORVU.MOREX.r2.1HG0059100.1,HORVU.MOREX.r2.1HG0066370.1,HORVU.MOREX.r2.1HG0070610.1,HORVU.MOREX.r2.2HG0083720.1,HORVU.MOREX.r2.2HG0118630.1,HORVU.MOREX.r2.2HG0131300.1,HORVU.MOREX.r2.2HG0137930.1,HORVU.MOREX.r2.2HG0143540.1,HORVU.MOREX.r2.2HG0144600.1,HORVU.MOREX.r2.2HG0151840.1,HORVU.M…	HORVU.MOREX.r2.1HG0005560.1,HORVU.MOREX.r2.1HG0006240.1,HORVU.MOREX.r2.1HG0012390.1,HORVU.MOREX.r2.1HG0013080.1,HORVU.MOREX.r2.1HG0016720.1,HORVU.MOREX.r2.1HG0024240.1,HORVU.MOREX.r2.1HG0026080.1,HORVU.MOREX.r2.1HG0029250.1,HORVU.MOREX.r2.1HG0033820.1,HORVU.MOREX.r2.1HG0037190.1,HORVU.MOREX.r2.1HG0038700.1,HORVU.MOREX.r2.1HG0041330.1,HORVU.MOREX.r2.1HG0041720.1,HORVU.MOREX.r2.1HG0042300.1,HORVU.M…
BP	GO:0010033	response to organic substance	191	406	597	2454	0.000205751	0.0216779	HORVU.MOREX.r2.1HG0000960.1,HORVU.MOREX.r2.1HG0015580.1,HORVU.MOREX.r2.1HG0018070.1,HORVU.MOREX.r2.1HG0036730.1,HORVU.MOREX.r2.1HG0038230.1,HORVU.MOREX.r2.1HG0042930.1,HORVU.MOREX.r2.1HG0045440.1,HORVU.MOREX.r2.1HG0048720.1,HORVU.MOREX.r2.1HG0049080.1,HORVU.MOREX.r2.1HG0049090.1,HORVU.MOREX.r2.1HG0049100.1,HORVU.MOREX.r2.1HG0049110.1,HORVU.MOREX.r2.1HG0049130.1,HORVU.MOREX.r2.1HG0053170.1,HORVU.M…	HORVU.MOREX.r2.1HG0002090.1,HORVU.MOREX.r2.1HG0006240.1,HORVU.MOREX.r2.1HG0006720.1,HORVU.MOREX.r2.1HG0013160.1,HORVU.MOREX.r2.1HG0013930.1,HORVU.MOREX.r2.1HG0014420.1,HORVU.MOREX.r2.1HG0017110.1,HORVU.MOREX.r2.1HG0018740.1,HORVU.MOREX.r2.1HG0021720.1,HORVU.MOREX.r2.1HG0024800.1,HORVU.MOREX.r2.1HG0030320.1,HORVU.MOREX.r2.1HG0031000.1,HORVU.MOREX.r2.1HG0032390.1,HORVU.MOREX.r2.1HG0034750.1,HORVU.M…
MF	GO:0003777	microtubule motor activity	0	32	32	80	0.000227316	0.0300545	-	HORVU.MOREX.r2.1HG0008340.1,HORVU.MOREX.r2.1HG0038710.1,HORVU.MOREX.r2.1HG0043790.1,HORVU.MOREX.r2.1HG0050850.1,HORVU.MOREX.r2.1HG0059400.1,HORVU.MOREX.r2.2HG0099610.1,HORVU.MOREX.r2.2HG0110790.1,HORVU.MOREX.r2.2HG0132010.1,HORVU.MOREX.r2.2HG0143160.1,HORVU.MOREX.r2.2HG0165450.1,HORVU.MOREX.r2.3HG0215880.1,HORVU.MOREX.r2.3HG0224030.1,HORVU.MOREX.r2.3HG0226650.1,HORVU.MOREX.r2.4HG0318730.1,HORVU.M…
BP	GO:0009404	toxin metabolic process	6	11	17	34	0.000235255	0.0243004	HORVU.MOREX.r2.4HG0331800.1,HORVU.MOREX.r2.5HG0411910.1,HORVU.MOREX.r2.5HG0429310.1,HORVU.MOREX.r2.5HG0429320.1,HORVU.MOREX.r2.5HG0447780.1,HORVU.MOREX.r2.7HG0594650.1	HORVU.MOREX.r2.1HG0054200.1,HORVU.MOREX.r2.2HG0178450.1,HORVU.MOREX.r2.3HG0244730.1,HORVU.MOREX.r2.4HG0320920.1,HORVU.MOREX.r2.4HG0328730.1,HORVU.MOREX.r2.5HG0407420.1,HORVU.MOREX.r2.5HG0427340.1,HORVU.MOREX.r2.5HG0427360.1,HORVU.MOREX.r2.5HG0427370.1,HORVU.MOREX.r2.6HG0456510.1,HORVU.MOREX.r2.6HG0472030.1
BP	GO:0009733	response to auxin	36	91	127	444	0.000248967	0.0248934	HORVU.MOREX.r2.1HG0053170.1,HORVU.MOREX.r2.1HG0055270.1,HORVU.MOREX.r2.2HG0086590.1,HORVU.MOREX.r2.2HG0093610.1,HORVU.MOREX.r2.2HG0100880.1,HORVU.MOREX.r2.2HG0113090.1,HORVU.MOREX.r2.2HG0143210.1,HORVU.MOREX.r2.2HG0143440.1,HORVU.MOREX.r2.2HG0146110.1,HORVU.MOREX.r2.2HG0168870.1,HORVU.MOREX.r2.2HG0169120.1,HORVU.MOREX.r2.2HG0169160.1,HORVU.MOREX.r2.2HG0178770.1,HORVU.MOREX.r2.3HG0236170.1,HORVU.M…	HORVU.MOREX.r2.1HG0018740.1,HORVU.MOREX.r2.1HG0041130.1,HORVU.MOREX.r2.1HG0044460.1,HORVU.MOREX.r2.1HG0044470.1,HORVU.MOREX.r2.1HG0054200.1,HORVU.MOREX.r2.1HG0055860.1,HORVU.MOREX.r2.1HG0059860.1,HORVU.MOREX.r2.1HG0060180.1,HORVU.MOREX.r2.1HG0067400.1,HORVU.MOREX.r2.1HG0068210.1,HORVU.MOREX.r2.1HG0078280.1,HORVU.MOREX.r2.2HG0143330.1,HORVU.MOREX.r2.2HG0150360.1,HORVU.MOREX.r2.2HG0152760.1,HORVU.M…
BP	GO:0072330	monocarboxylic acid biosynthetic process	38	84	122	424	0.000251611	0.0248934	HORVU.MOREX.r2.1HG0005340.1,HORVU.MOREX.r2.1HG0063760.1,HORVU.MOREX.r2.2HG0086340.1,HORVU.MOREX.r2.2HG0100880.1,HORVU.MOREX.r2.2HG0140870.1,HORVU.MOREX.r2.2HG0149680.1,HORVU.MOREX.r2.2HG0174220.1,HORVU.MOREX.r2.2HG0174570.1,HORVU.MOREX.r2.2HG0176830.1,HORVU.MOREX.r2.2HG0177700.1,HORVU.MOREX.r2.3HG0191310.1,HORVU.MOREX.r2.3HG0196570.1,HORVU.MOREX.r2.3HG0213560.1,HORVU.MOREX.r2.3HG0236170.1,HORVU.M…	HORVU.MOREX.r2.1HG0013160.1,HORVU.MOREX.r2.1HG0018440.1,HORVU.MOREX.r2.1HG0018530.1,HORVU.MOREX.r2.1HG0031000.1,HORVU.MOREX.r2.1HG0036750.1,HORVU.MOREX.r2.1HG0040690.1,HORVU.MOREX.r2.1HG0044740.1,HORVU.MOREX.r2.1HG0045970.1,HORVU.MOREX.r2.2HG0082470.1,HORVU.MOREX.r2.2HG0085790.1,HORVU.MOREX.r2.2HG0093300.1,HORVU.MOREX.r2.2HG0138610.1,HORVU.MOREX.r2.2HG0141810.1,HORVU.MOREX.r2.2HG0144650.1,HORVU.M…
BP	GO:0098754	detoxification	21	50	71	224	0.000255172	0.0248934	HORVU.MOREX.r2.1HG0045010.1,HORVU.MOREX.r2.1HG0057110.1,HORVU.MOREX.r2.2HG0092420.1,HORVU.MOREX.r2.2HG0092500.1,HORVU.MOREX.r2.2HG0099570.1,HORVU.MOREX.r2.2HG0151140.1,HORVU.MOREX.r2.3HG0212680.1,HORVU.MOREX.r2.3HG0271560.1,HORVU.MOREX.r2.4HG0288710.1,HORVU.MOREX.r2.4HG0293480.1,HORVU.MOREX.r2.4HG0335030.1,HORVU.MOREX.r2.5HG0368600.1,HORVU.MOREX.r2.5HG0398330.1,HORVU.MOREX.r2.5HG0409840.1,HORVU.M…	HORVU.MOREX.r2.1HG0006240.1,HORVU.MOREX.r2.1HG0013800.1,HORVU.MOREX.r2.1HG0017040.1,HORVU.MOREX.r2.1HG0017090.1,HORVU.MOREX.r2.1HG0017110.1,HORVU.MOREX.r2.1HG0020650.1,HORVU.MOREX.r2.1HG0058680.1,HORVU.MOREX.r2.2HG0078890.1,HORVU.MOREX.r2.2HG0085360.1,HORVU.MOREX.r2.2HG0088330.1,HORVU.MOREX.r2.2HG0139110.1,HORVU.MOREX.r2.2HG0139700.1,HORVU.MOREX.r2.2HG0142810.1,HORVU.MOREX.r2.2HG0142920.1,HORVU.M…
MF	GO:0008514	organic anion transmembrane transporter activity	11	41	52	150	0.000269184	0.0332174	HORVU.MOREX.r2.2HG0137930.1,HORVU.MOREX.r2.2HG0153460.1,HORVU.MOREX.r2.2HG0165750.1,HORVU.MOREX.r2.3HG0201670.1,HORVU.MOREX.r2.3HG0262150.1,HORVU.MOREX.r2.4HG0319930.1,HORVU.MOREX.r2.5HG0370810.1,HORVU.MOREX.r2.5HG0406540.1,HORVU.MOREX.r2.6HG0502940.1,HORVU.MOREX.r2.6HG0513540.1,HORVU.MOREX.r2.7HG0537760.1	HORVU.MOREX.r2.1HG0012390.1,HORVU.MOREX.r2.1HG0013080.1,HORVU.MOREX.r2.1HG0033820.1,HORVU.MOREX.r2.1HG0041330.1,HORVU.MOREX.r2.1HG0056470.1,HORVU.MOREX.r2.1HG0060180.1,HORVU.MOREX.r2.2HG0143410.1,HORVU.MOREX.r2.2HG0150720.1,HORVU.MOREX.r2.2HG0155560.1,HORVU.MOREX.r2.2HG0165760.1,HORVU.MOREX.r2.3HG0194540.1,HORVU.MOREX.r2.3HG0200760.1,HORVU.MOREX.r2.3HG0207880.1,HORVU.MOREX.r2.3HG0221290.1,HORVU.M…
BP	GO:0098869	cellular oxidant detoxification	20	44	64	198	0.000275629	0.0264002	HORVU.MOREX.r2.1HG0045010.1,HORVU.MOREX.r2.1HG0057110.1,HORVU.MOREX.r2.2HG0092420.1,HORVU.MOREX.r2.2HG0092500.1,HORVU.MOREX.r2.2HG0099570.1,HORVU.MOREX.r2.3HG0212680.1,HORVU.MOREX.r2.3HG0271560.1,HORVU.MOREX.r2.4HG0288710.1,HORVU.MOREX.r2.4HG0293480.1,HORVU.MOREX.r2.4HG0335030.1,HORVU.MOREX.r2.5HG0368600.1,HORVU.MOREX.r2.5HG0398330.1,HORVU.MOREX.r2.5HG0409840.1,HORVU.MOREX.r2.5HG0411910.1,HORVU.M…	HORVU.MOREX.r2.1HG0006240.1,HORVU.MOREX.r2.1HG0013800.1,HORVU.MOREX.r2.1HG0017040.1,HORVU.MOREX.r2.1HG0017090.1,HORVU.MOREX.r2.1HG0017110.1,HORVU.MOREX.r2.1HG0020650.1,HORVU.MOREX.r2.1HG0058680.1,HORVU.MOREX.r2.2HG0085360.1,HORVU.MOREX.r2.2HG0088330.1,HORVU.MOREX.r2.2HG0139110.1,HORVU.MOREX.r2.2HG0139700.1,HORVU.MOREX.r2.2HG0142810.1,HORVU.MOREX.r2.2HG0169690.1,HORVU.MOREX.r2.2HG0178450.1,HORVU.M…
BP	GO:0009636	response to toxic substance	39	85	124	434	0.000307768	0.0288203	HORVU.MOREX.r2.1HG0026420.1,HORVU.MOREX.r2.1HG0045010.1,HORVU.MOREX.r2.1HG0057110.1,HORVU.MOREX.r2.1HG0059310.1,HORVU.MOREX.r2.2HG0092420.1,HORVU.MOREX.r2.2HG0092500.1,HORVU.MOREX.r2.2HG0099570.1,HORVU.MOREX.r2.2HG0107720.1,HORVU.MOREX.r2.2HG0124590.1,HORVU.MOREX.r2.2HG0151140.1,HORVU.MOREX.r2.2HG0151680.1,HORVU.MOREX.r2.2HG0165740.1,HORVU.MOREX.r2.3HG0205650.1,HORVU.MOREX.r2.3HG0212680.1,HORVU.M…	HORVU.MOREX.r2.1HG0006240.1,HORVU.MOREX.r2.1HG0013800.1,HORVU.MOREX.r2.1HG0017040.1,HORVU.MOREX.r2.1HG0017090.1,HORVU.MOREX.r2.1HG0017110.1,HORVU.MOREX.r2.1HG0020650.1,HORVU.MOREX.r2.1HG0036750.1,HORVU.MOREX.r2.1HG0044460.1,HORVU.MOREX.r2.1HG0044470.1,HORVU.MOREX.r2.1HG0055200.1,HORVU.MOREX.r2.1HG0055210.1,HORVU.MOREX.r2.1HG0058680.1,HORVU.MOREX.r2.1HG0073000.1,HORVU.MOREX.r2.2HG0078890.1,HORVU.M…
BP	GO:1902584	positive regulation of response to water deprivation	9	5	14	26	0.000311837	0.0288203	HORVU.MOREX.r2.1HG0018100.1,HORVU.MOREX.r2.1HG0046510.1,HORVU.MOREX.r2.1HG0065240.1,HORVU.MOREX.r2.1HG0065260.1,HORVU.MOREX.r2.1HG0065280.1,HORVU.MOREX.r2.2HG0143210.1,HORVU.MOREX.r2.4HG0316190.1,HORVU.MOREX.r2.6HG0511470.1,HORVU.MOREX.r2.7HG0541630.1	HORVU.MOREX.r2.1HG0040690.1,HORVU.MOREX.r2.2HG0093440.1,HORVU.MOREX.r2.4HG0316960.1,HORVU.MOREX.r2.4HG0341030.1,HORVU.MOREX.r2.4HG0341050.1
BP	GO:0044706	multi-multicellular organism process	18	66	84	276	0.000332697	0.0302181	HORVU.MOREX.r2.1HG0048720.1,HORVU.MOREX.r2.2HG0098070.1,HORVU.MOREX.r2.2HG0110310.1,HORVU.MOREX.r2.2HG0163530.1,HORVU.MOREX.r2.2HG0163680.1,HORVU.MOREX.r2.3HG0192320.1,HORVU.MOREX.r2.3HG0260340.1,HORVU.MOREX.r2.4HG0297640.1,HORVU.MOREX.r2.4HG0315210.1,HORVU.MOREX.r2.5HG0356470.1,HORVU.MOREX.r2.5HG0414490.1,HORVU.MOREX.r2.5HG0415170.1,HORVU.MOREX.r2.5HG0426110.1,HORVU.MOREX.r2.6HG0468040.1,HORVU.M…	HORVU.MOREX.r2.1HG0002100.1,HORVU.MOREX.r2.1HG0002140.1,HORVU.MOREX.r2.1HG0002410.1,HORVU.MOREX.r2.1HG0012880.1,HORVU.MOREX.r2.1HG0013990.1,HORVU.MOREX.r2.1HG0045800.1,HORVU.MOREX.r2.1HG0052830.1,HORVU.MOREX.r2.1HG0055980.1,HORVU.MOREX.r2.1HG0063530.1,HORVU.MOREX.r2.1HG0063540.1,HORVU.MOREX.r2.1HG0064450.1,HORVU.MOREX.r2.1HG0066510.1,HORVU.MOREX.r2.1HG0066530.1,HORVU.MOREX.r2.1HG0071520.1,HORVU.M…
BP	GO:0034220	ion transmembrane transport	38	165	203	761	0.000363333	0.0324413	HORVU.MOREX.r2.1HG0018090.1,HORVU.MOREX.r2.1HG0035930.1,HORVU.MOREX.r2.1HG0059100.1,HORVU.MOREX.r2.1HG0066370.1,HORVU.MOREX.r2.1HG0070610.1,HORVU.MOREX.r2.2HG0083720.1,HORVU.MOREX.r2.2HG0131300.1,HORVU.MOREX.r2.2HG0137930.1,HORVU.MOREX.r2.2HG0143540.1,HORVU.MOREX.r2.2HG0144600.1,HORVU.MOREX.r2.2HG0151840.1,HORVU.MOREX.r2.2HG0153460.1,HORVU.MOREX.r2.2HG0158090.1,HORVU.MOREX.r2.2HG0162190.1,HORVU.M…	HORVU.MOREX.r2.1HG0005560.1,HORVU.MOREX.r2.1HG0006240.1,HORVU.MOREX.r2.1HG0012390.1,HORVU.MOREX.r2.1HG0013080.1,HORVU.MOREX.r2.1HG0016720.1,HORVU.MOREX.r2.1HG0024240.1,HORVU.MOREX.r2.1HG0033820.1,HORVU.MOREX.r2.1HG0037190.1,HORVU.MOREX.r2.1HG0038700.1,HORVU.MOREX.r2.1HG0041330.1,HORVU.MOREX.r2.1HG0042300.1,HORVU.MOREX.r2.1HG0044460.1,HORVU.MOREX.r2.1HG0044470.1,HORVU.MOREX.r2.1HG0053340.1,HORVU.M…
CC	GO:0031225	anchored component of membrane	5	49	54	166	0.000379134	0.0153339	HORVU.MOREX.r2.3HG0239650.1,HORVU.MOREX.r2.3HG0250710.1,HORVU.MOREX.r2.4HG0319320.1,HORVU.MOREX.r2.5HG0370390.1,HORVU.MOREX.r2.6HG0505770.1	HORVU.MOREX.r2.1HG0030930.1,HORVU.MOREX.r2.1HG0039790.1,HORVU.MOREX.r2.1HG0067200.1,HORVU.MOREX.r2.1HG0067560.1,HORVU.MOREX.r2.1HG0068210.1,HORVU.MOREX.r2.2HG0081320.1,HORVU.MOREX.r2.2HG0105030.1,HORVU.MOREX.r2.2HG0105270.1,HORVU.MOREX.r2.2HG0108520.1,HORVU.MOREX.r2.2HG0130010.1,HORVU.MOREX.r2.2HG0143470.1,HORVU.MOREX.r2.3HG0187770.1,HORVU.MOREX.r2.3HG0193230.1,HORVU.MOREX.r2.3HG0195770.1,HORVU.M…
BP	GO:0005991	trehalose metabolic process	3	9	12	21	0.000408675	0.0358817	HORVU.MOREX.r2.1HG0062600.1,HORVU.MOREX.r2.5HG0394730.1,HORVU.MOREX.r2.7HG0560640.1	HORVU.MOREX.r2.1HG0039790.1,HORVU.MOREX.r2.1HG0044390.1,HORVU.MOREX.r2.2HG0101600.1,HORVU.MOREX.r2.5HG0427340.1,HORVU.MOREX.r2.5HG0427360.1,HORVU.MOREX.r2.5HG0427370.1,HORVU.MOREX.r2.6HG0498580.1,HORVU.MOREX.r2.6HG0509380.1,HORVU.MOREX.r2.7HG0552000.1
BP	GO:0042866	pyruvate biosynthetic process	18	16	34	91	0.000421786	0.0364257	HORVU.MOREX.r2.1HG0005340.1,HORVU.MOREX.r2.2HG0174570.1,HORVU.MOREX.r2.2HG0177700.1,HORVU.MOREX.r2.3HG0191310.1,HORVU.MOREX.r2.3HG0196570.1,HORVU.MOREX.r2.3HG0213560.1,HORVU.MOREX.r2.3HG0254340.1,HORVU.MOREX.r2.3HG0254350.1,HORVU.MOREX.r2.4HG0291220.1,HORVU.MOREX.r2.4HG0315540.1,HORVU.MOREX.r2.5HG0380250.1,HORVU.MOREX.r2.6HG0474240.1,HORVU.MOREX.r2.6HG0483380.1,HORVU.MOREX.r2.6HG0490690.1,HORVU.M…	HORVU.MOREX.r2.1HG0044740.1,HORVU.MOREX.r2.2HG0156420.1,HORVU.MOREX.r2.3HG0220800.1,HORVU.MOREX.r2.3HG0229640.1,HORVU.MOREX.r2.3HG0237170.1,HORVU.MOREX.r2.3HG0239050.1,HORVU.MOREX.r2.4HG0278350.1,HORVU.MOREX.r2.4HG0319400.1,HORVU.MOREX.r2.5HG0395410.1,HORVU.MOREX.r2.5HG0400880.1,HORVU.MOREX.r2.5HG0408570.1,HORVU.MOREX.r2.7HG0538540.1,HORVU.MOREX.r2.7HG0540760.1,HORVU.MOREX.r2.7HG0552170.1,HORVU.M…
BP	GO:0015698	inorganic anion transport	7	39	46	134	0.000441945	0.0375511	HORVU.MOREX.r2.1HG0066370.1,HORVU.MOREX.r2.3HG0241460.1,HORVU.MOREX.r2.4HG0325950.1,HORVU.MOREX.r2.5HG0439480.1,HORVU.MOREX.r2.6HG0510170.1,HORVU.MOREX.r2.7HG0534770.1,HORVU.MOREX.r2.7HG0537760.1	HORVU.MOREX.r2.1HG0038700.1,HORVU.MOREX.r2.1HG0042840.1,HORVU.MOREX.r2.1HG0044460.1,HORVU.MOREX.r2.1HG0044470.1,HORVU.MOREX.r2.1HG0070800.1,HORVU.MOREX.r2.2HG0140630.1,HORVU.MOREX.r2.2HG0148400.1,HORVU.MOREX.r2.2HG0167660.1,HORVU.MOREX.r2.2HG0170880.1,HORVU.MOREX.r2.3HG0199690.1,HORVU.MOREX.r2.3HG0222260.1,HORVU.MOREX.r2.3HG0236740.1,HORVU.MOREX.r2.4HG0279230.1,HORVU.MOREX.r2.4HG0332740.1,HORVU.M…
BP	GO:1901136	carbohydrate derivative catabolic process	3	28	31	81	0.000459508	0.0384237	HORVU.MOREX.r2.4HG0335800.1,HORVU.MOREX.r2.7HG0623580.1,HORVU.MOREX.r2.7HG0623590.1	HORVU.MOREX.r2.1HG0008950.1,HORVU.MOREX.r2.1HG0030180.1,HORVU.MOREX.r2.1HG0050640.1,HORVU.MOREX.r2.2HG0095760.1,HORVU.MOREX.r2.2HG0117980.1,HORVU.MOREX.r2.2HG0147250.1,HORVU.MOREX.r2.2HG0167320.1,HORVU.MOREX.r2.3HG0202610.1,HORVU.MOREX.r2.3HG0236130.1,HORVU.MOREX.r2.3HG0245310.1,HORVU.MOREX.r2.3HG0262230.1,HORVU.MOREX.r2.3HG0263370.1,HORVU.MOREX.r2.3HG0265580.1,HORVU.MOREX.r2.3HG0270850.1,HORVU.M…
BP	GO:1905428	regulation of plant organ formation	1	12	13	24	0.000474492	0.0390567	HORVU.MOREX.r2.2HG0146110.1	HORVU.MOREX.r2.1HG0060180.1,HORVU.MOREX.r2.2HG0093930.1,HORVU.MOREX.r2.2HG0101600.1,HORVU.MOREX.r2.2HG0121580.1,HORVU.MOREX.r2.2HG0135260.1,HORVU.MOREX.r2.3HG0188020.1,HORVU.MOREX.r2.3HG0188030.1,HORVU.MOREX.r2.4HG0280760.1,HORVU.MOREX.r2.4HG0284900.1,HORVU.MOREX.r2.4HG0321420.1,HORVU.MOREX.r2.4HG0328220.1,HORVU.MOREX.r2.6HG0458630.1
BP	GO:0042546	cell wall biogenesis	18	51	69	221	0.000497776	0.0403428	HORVU.MOREX.r2.1HG0013410.1,HORVU.MOREX.r2.1HG0062600.1,HORVU.MOREX.r2.2HG0092680.1,HORVU.MOREX.r2.2HG0138830.1,HORVU.MOREX.r2.2HG0140890.1,HORVU.MOREX.r2.2HG0165740.1,HORVU.MOREX.r2.3HG0194300.1,HORVU.MOREX.r2.3HG0201490.1,HORVU.MOREX.r2.4HG0318200.1,HORVU.MOREX.r2.5HG0380520.1,HORVU.MOREX.r2.5HG0434680.1,HORVU.MOREX.r2.6HG0467940.1,HORVU.MOREX.r2.6HG0482200.1,HORVU.MOREX.r2.7HG0556130.1,HORVU.M…	HORVU.MOREX.r2.1HG0027480.1,HORVU.MOREX.r2.1HG0043690.1,HORVU.MOREX.r2.1HG0043700.1,HORVU.MOREX.r2.1HG0048800.1,HORVU.MOREX.r2.1HG0072160.1,HORVU.MOREX.r2.1HG0074950.1,HORVU.MOREX.r2.2HG0083040.1,HORVU.MOREX.r2.2HG0088410.1,HORVU.MOREX.r2.2HG0088420.1,HORVU.MOREX.r2.2HG0089170.1,HORVU.MOREX.r2.2HG0089810.1,HORVU.MOREX.r2.2HG0105030.1,HORVU.MOREX.r2.2HG0107530.1,HORVU.MOREX.r2.2HG0150530.1,HORVU.M…
BP	GO:0009620	response to fungus	29	93	122	431	0.000510746	0.0407668	HORVU.MOREX.r2.1HG0025370.1,HORVU.MOREX.r2.1HG0048720.1,HORVU.MOREX.r2.1HG0061390.1,HORVU.MOREX.r2.1HG0068000.1,HORVU.MOREX.r2.2HG0085380.1,HORVU.MOREX.r2.2HG0099570.1,HORVU.MOREX.r2.2HG0117400.1,HORVU.MOREX.r2.2HG0151680.1,HORVU.MOREX.r2.2HG0157120.1,HORVU.MOREX.r2.3HG0191300.1,HORVU.MOREX.r2.3HG0206050.1,HORVU.MOREX.r2.3HG0210600.1,HORVU.MOREX.r2.3HG0249690.1,HORVU.MOREX.r2.4HG0314890.1,HORVU.M…	HORVU.MOREX.r2.1HG0006240.1,HORVU.MOREX.r2.1HG0017110.1,HORVU.MOREX.r2.1HG0024800.1,HORVU.MOREX.r2.1HG0034890.1,HORVU.MOREX.r2.1HG0040690.1,HORVU.MOREX.r2.1HG0043220.1,HORVU.MOREX.r2.1HG0044050.1,HORVU.MOREX.r2.1HG0045700.1,HORVU.MOREX.r2.1HG0050640.1,HORVU.MOREX.r2.1HG0067200.1,HORVU.MOREX.r2.1HG0073000.1,HORVU.MOREX.r2.1HG0073300.1,HORVU.MOREX.r2.2HG0082470.1,HORVU.MOREX.r2.2HG0083800.1,HORVU.M…
BP	GO:1901658	glycosyl compound catabolic process	0	19	19	42	0.000525138	0.04129	-	HORVU.MOREX.r2.1HG0008950.1,HORVU.MOREX.r2.2HG0095760.1,HORVU.MOREX.r2.2HG0167320.1,HORVU.MOREX.r2.3HG0236130.1,HORVU.MOREX.r2.3HG0245310.1,HORVU.MOREX.r2.3HG0262230.1,HORVU.MOREX.r2.3HG0263370.1,HORVU.MOREX.r2.3HG0270850.1,HORVU.MOREX.r2.4HG0284720.1,HORVU.MOREX.r2.4HG0287550.1,HORVU.MOREX.r2.4HG0297980.1,HORVU.MOREX.r2.4HG0337250.1,HORVU.MOREX.r2.5HG0438820.1,HORVU.MOREX.r2.6HG0491520.1,HORVU.M…
MF	GO:0016209	antioxidant activity	19	43	62	191	0.000569528	0.06243	HORVU.MOREX.r2.1HG0045010.1,HORVU.MOREX.r2.1HG0057110.1,HORVU.MOREX.r2.2HG0092420.1,HORVU.MOREX.r2.2HG0092500.1,HORVU.MOREX.r2.2HG0099570.1,HORVU.MOREX.r2.3HG0212680.1,HORVU.MOREX.r2.3HG0271560.1,HORVU.MOREX.r2.4HG0288710.1,HORVU.MOREX.r2.4HG0293480.1,HORVU.MOREX.r2.4HG0335030.1,HORVU.MOREX.r2.5HG0368600.1,HORVU.MOREX.r2.5HG0409840.1,HORVU.MOREX.r2.5HG0411910.1,HORVU.MOREX.r2.5HG0429310.1,HORVU.M…	HORVU.MOREX.r2.1HG0006240.1,HORVU.MOREX.r2.1HG0013800.1,HORVU.MOREX.r2.1HG0017040.1,HORVU.MOREX.r2.1HG0017090.1,HORVU.MOREX.r2.1HG0017110.1,HORVU.MOREX.r2.1HG0020650.1,HORVU.MOREX.r2.1HG0058680.1,HORVU.MOREX.r2.2HG0085360.1,HORVU.MOREX.r2.2HG0088330.1,HORVU.MOREX.r2.2HG0139110.1,HORVU.MOREX.r2.2HG0139700.1,HORVU.MOREX.r2.2HG0142810.1,HORVU.MOREX.r2.2HG0169690.1,HORVU.MOREX.r2.2HG0178450.1,HORVU.M…
MF	GO:0016614	oxidoreductase activity, acting on CH-OH group of donors	20	50	70	221	0.000573371	0.06243	HORVU.MOREX.r2.1HG0014600.1,HORVU.MOREX.r2.1HG0057720.1,HORVU.MOREX.r2.1HG0066450.1,HORVU.MOREX.r2.1HG0067490.1,HORVU.MOREX.r2.1HG0068090.1,HORVU.MOREX.r2.2HG0134650.1,HORVU.MOREX.r2.3HG0202940.1,HORVU.MOREX.r2.3HG0209900.1,HORVU.MOREX.r2.3HG0261470.1,HORVU.MOREX.r2.4HG0288590.1,HORVU.MOREX.r2.4HG0288610.1,HORVU.MOREX.r2.4HG0324910.1,HORVU.MOREX.r2.4HG0335800.1,HORVU.MOREX.r2.5HG0411610.1,HORVU.M…	HORVU.MOREX.r2.1HG0006000.1,HORVU.MOREX.r2.1HG0016840.1,HORVU.MOREX.r2.1HG0032950.1,HORVU.MOREX.r2.1HG0033010.1,HORVU.MOREX.r2.1HG0034470.1,HORVU.MOREX.r2.1HG0037200.1,HORVU.MOREX.r2.1HG0037530.1,HORVU.MOREX.r2.1HG0046150.1,HORVU.MOREX.r2.1HG0047360.1,HORVU.MOREX.r2.2HG0082340.1,HORVU.MOREX.r2.2HG0087700.1,HORVU.MOREX.r2.2HG0102160.1,HORVU.MOREX.r2.2HG0119460.1,HORVU.MOREX.r2.2HG0146170.1,HORVU.M…
BP	GO:0009423	chorismate biosynthetic process	0	6	6	7	0.000575045	0.0439035	-	HORVU.MOREX.r2.2HG0102100.1,HORVU.MOREX.r2.2HG0171610.1,HORVU.MOREX.r2.4HG0325400.1,HORVU.MOREX.r2.5HG0415550.1,HORVU.MOREX.r2.7HG0535730.1,HORVU.MOREX.r2.7HG0552530.1
BP	GO:0010966	regulation of phosphate transport	0	6	6	7	0.000575045	0.0439035	-	HORVU.MOREX.r2.1HG0042840.1,HORVU.MOREX.r2.1HG0070800.1,HORVU.MOREX.r2.5HG0418830.1,HORVU.MOREX.r2.5HG0418840.1,HORVU.MOREX.r2.6HG0501440.1,HORVU.MOREX.r2.6HG0526580.1
BP	GO:0006090	pyruvate metabolic process	18	22	40	114	0.000617943	0.0465046	HORVU.MOREX.r2.1HG0005340.1,HORVU.MOREX.r2.2HG0174570.1,HORVU.MOREX.r2.2HG0177700.1,HORVU.MOREX.r2.3HG0191310.1,HORVU.MOREX.r2.3HG0196570.1,HORVU.MOREX.r2.3HG0213560.1,HORVU.MOREX.r2.3HG0254340.1,HORVU.MOREX.r2.3HG0254350.1,HORVU.MOREX.r2.4HG0291220.1,HORVU.MOREX.r2.4HG0315540.1,HORVU.MOREX.r2.5HG0380250.1,HORVU.MOREX.r2.6HG0474240.1,HORVU.MOREX.r2.6HG0483380.1,HORVU.MOREX.r2.6HG0490690.1,HORVU.M…	HORVU.MOREX.r2.1HG0037530.1,HORVU.MOREX.r2.1HG0044740.1,HORVU.MOREX.r2.2HG0119460.1,HORVU.MOREX.r2.2HG0123030.1,HORVU.MOREX.r2.2HG0156420.1,HORVU.MOREX.r2.3HG0181630.1,HORVU.MOREX.r2.3HG0220800.1,HORVU.MOREX.r2.3HG0229640.1,HORVU.MOREX.r2.3HG0237170.1,HORVU.MOREX.r2.3HG0239050.1,HORVU.MOREX.r2.3HG0256230.1,HORVU.MOREX.r2.4HG0278350.1,HORVU.MOREX.r2.4HG0319400.1,HORVU.MOREX.r2.5HG0395410.1,HORVU.M…
MF	GO:0003774	cytoskeletal motor activity	0	32	32	84	0.000633456	0.0651404	-	HORVU.MOREX.r2.1HG0008340.1,HORVU.MOREX.r2.1HG0038710.1,HORVU.MOREX.r2.1HG0043790.1,HORVU.MOREX.r2.1HG0050850.1,HORVU.MOREX.r2.1HG0059400.1,HORVU.MOREX.r2.2HG0099610.1,HORVU.MOREX.r2.2HG0110790.1,HORVU.MOREX.r2.2HG0132010.1,HORVU.MOREX.r2.2HG0143160.1,HORVU.MOREX.r2.2HG0165450.1,HORVU.MOREX.r2.3HG0215880.1,HORVU.MOREX.r2.3HG0224030.1,HORVU.MOREX.r2.3HG0226650.1,HORVU.MOREX.r2.4HG0318730.1,HORVU.M…
BP	GO:0019362	pyridine nucleotide metabolic process	19	27	46	136	0.000638445	0.0473708	HORVU.MOREX.r2.1HG0005340.1,HORVU.MOREX.r2.1HG0066450.1,HORVU.MOREX.r2.2HG0174570.1,HORVU.MOREX.r2.2HG0177700.1,HORVU.MOREX.r2.3HG0191310.1,HORVU.MOREX.r2.3HG0196570.1,HORVU.MOREX.r2.3HG0213560.1,HORVU.MOREX.r2.3HG0254340.1,HORVU.MOREX.r2.3HG0254350.1,HORVU.MOREX.r2.4HG0291220.1,HORVU.MOREX.r2.4HG0315540.1,HORVU.MOREX.r2.5HG0380250.1,HORVU.MOREX.r2.6HG0474240.1,HORVU.MOREX.r2.6HG0483380.1,HORVU.M…	HORVU.MOREX.r2.1HG0044740.1,HORVU.MOREX.r2.1HG0046500.1,HORVU.MOREX.r2.2HG0104920.1,HORVU.MOREX.r2.2HG0138840.1,HORVU.MOREX.r2.2HG0146170.1,HORVU.MOREX.r2.3HG0220800.1,HORVU.MOREX.r2.3HG0229640.1,HORVU.MOREX.r2.3HG0237170.1,HORVU.MOREX.r2.3HG0239050.1,HORVU.MOREX.r2.4HG0278350.1,HORVU.MOREX.r2.4HG0319400.1,HORVU.MOREX.r2.5HG0395410.1,HORVU.MOREX.r2.5HG0400880.1,HORVU.MOREX.r2.5HG0408570.1,HORVU.M…
BP	GO:0042538	hyperosmotic salinity response	5	15	20	46	0.000709221	0.0512672	HORVU.MOREX.r2.1HG0038230.1,HORVU.MOREX.r2.2HG0098040.1,HORVU.MOREX.r2.3HG0212680.1,HORVU.MOREX.r2.3HG0251960.1,HORVU.MOREX.r2.7HG0543680.1	HORVU.MOREX.r2.1HG0032390.1,HORVU.MOREX.r2.1HG0041620.1,HORVU.MOREX.r2.1HG0059750.1,HORVU.MOREX.r2.2HG0141580.1,HORVU.MOREX.r2.3HG0206680.1,HORVU.MOREX.r2.3HG0235830.1,HORVU.MOREX.r2.5HG0361750.1,HORVU.MOREX.r2.5HG0370040.1,HORVU.MOREX.r2.5HG0427340.1,HORVU.MOREX.r2.5HG0427360.1,HORVU.MOREX.r2.5HG0427370.1,HORVU.MOREX.r2.6HG0467880.1,HORVU.MOREX.r2.6HG0468980.1,HORVU.MOREX.r2.6HG0522120.1,HORVU.M…
BP	GO:0046394	carboxylic acid biosynthetic process	58	144	202	766	0.000710422	0.0512672	HORVU.MOREX.r2.1HG0005340.1,HORVU.MOREX.r2.1HG0063760.1,HORVU.MOREX.r2.2HG0086340.1,HORVU.MOREX.r2.2HG0096210.1,HORVU.MOREX.r2.2HG0100880.1,HORVU.MOREX.r2.2HG0140870.1,HORVU.MOREX.r2.2HG0149680.1,HORVU.MOREX.r2.2HG0168870.1,HORVU.MOREX.r2.2HG0174220.1,HORVU.MOREX.r2.2HG0174570.1,HORVU.MOREX.r2.2HG0176830.1,HORVU.MOREX.r2.2HG0177700.1,HORVU.MOREX.r2.3HG0191310.1,HORVU.MOREX.r2.3HG0196570.1,HORVU.M…	HORVU.MOREX.r2.1HG0013160.1,HORVU.MOREX.r2.1HG0016840.1,HORVU.MOREX.r2.1HG0018440.1,HORVU.MOREX.r2.1HG0018530.1,HORVU.MOREX.r2.1HG0019640.1,HORVU.MOREX.r2.1HG0031000.1,HORVU.MOREX.r2.1HG0036750.1,HORVU.MOREX.r2.1HG0040690.1,HORVU.MOREX.r2.1HG0044740.1,HORVU.MOREX.r2.1HG0045970.1,HORVU.MOREX.r2.1HG0046150.1,HORVU.MOREX.r2.1HG0059750.1,HORVU.MOREX.r2.1HG0061200.1,HORVU.MOREX.r2.1HG0062960.1,HORVU.M…
BP	GO:0016053	organic acid biosynthetic process	58	144	202	767	0.000762428	0.0542766	HORVU.MOREX.r2.1HG0005340.1,HORVU.MOREX.r2.1HG0063760.1,HORVU.MOREX.r2.2HG0086340.1,HORVU.MOREX.r2.2HG0096210.1,HORVU.MOREX.r2.2HG0100880.1,HORVU.MOREX.r2.2HG0140870.1,HORVU.MOREX.r2.2HG0149680.1,HORVU.MOREX.r2.2HG0168870.1,HORVU.MOREX.r2.2HG0174220.1,HORVU.MOREX.r2.2HG0174570.1,HORVU.MOREX.r2.2HG0176830.1,HORVU.MOREX.r2.2HG0177700.1,HORVU.MOREX.r2.3HG0191310.1,HORVU.MOREX.r2.3HG0196570.1,HORVU.M…	HORVU.MOREX.r2.1HG0013160.1,HORVU.MOREX.r2.1HG0016840.1,HORVU.MOREX.r2.1HG0018440.1,HORVU.MOREX.r2.1HG0018530.1,HORVU.MOREX.r2.1HG0019640.1,HORVU.MOREX.r2.1HG0031000.1,HORVU.MOREX.r2.1HG0036750.1,HORVU.MOREX.r2.1HG0040690.1,HORVU.MOREX.r2.1HG0044740.1,HORVU.MOREX.r2.1HG0045970.1,HORVU.MOREX.r2.1HG0046150.1,HORVU.MOREX.r2.1HG0059750.1,HORVU.MOREX.r2.1HG0061200.1,HORVU.MOREX.r2.1HG0062960.1,HORVU.M…
BP	GO:0009753	response to jasmonic acid	14	58	72	236	0.000789758	0.0554726	HORVU.MOREX.r2.2HG0092780.1,HORVU.MOREX.r2.2HG0099430.1,HORVU.MOREX.r2.2HG0100880.1,HORVU.MOREX.r2.2HG0118870.1,HORVU.MOREX.r2.4HG0324550.1,HORVU.MOREX.r2.4HG0337600.1,HORVU.MOREX.r2.5HG0378590.1,HORVU.MOREX.r2.5HG0422820.1,HORVU.MOREX.r2.5HG0446280.1,HORVU.MOREX.r2.5HG0447180.1,HORVU.MOREX.r2.6HG0507900.1,HORVU.MOREX.r2.7HG0546990.1,HORVU.MOREX.r2.7HG0581850.1,HORVU.MOREX.r2.7HG0585160.1	HORVU.MOREX.r2.1HG0002090.1,HORVU.MOREX.r2.1HG0006240.1,HORVU.MOREX.r2.1HG0006720.1,HORVU.MOREX.r2.1HG0032390.1,HORVU.MOREX.r2.1HG0041620.1,HORVU.MOREX.r2.1HG0043220.1,HORVU.MOREX.r2.1HG0063880.1,HORVU.MOREX.r2.1HG0074070.1,HORVU.MOREX.r2.2HG0081930.1,HORVU.MOREX.r2.2HG0082470.1,HORVU.MOREX.r2.2HG0089350.1,HORVU.MOREX.r2.2HG0135180.1,HORVU.MOREX.r2.2HG0141810.1,HORVU.MOREX.r2.2HG0143330.1,HORVU.M…
BP	GO:0070542	response to fatty acid	14	60	74	244	0.000811744	0.0555726	HORVU.MOREX.r2.2HG0092780.1,HORVU.MOREX.r2.2HG0099430.1,HORVU.MOREX.r2.2HG0100880.1,HORVU.MOREX.r2.2HG0118870.1,HORVU.MOREX.r2.4HG0324550.1,HORVU.MOREX.r2.4HG0337600.1,HORVU.MOREX.r2.5HG0378590.1,HORVU.MOREX.r2.5HG0422820.1,HORVU.MOREX.r2.5HG0446280.1,HORVU.MOREX.r2.5HG0447180.1,HORVU.MOREX.r2.6HG0507900.1,HORVU.MOREX.r2.7HG0546990.1,HORVU.MOREX.r2.7HG0581850.1,HORVU.MOREX.r2.7HG0585160.1	HORVU.MOREX.r2.1HG0002090.1,HORVU.MOREX.r2.1HG0006240.1,HORVU.MOREX.r2.1HG0006720.1,HORVU.MOREX.r2.1HG0032390.1,HORVU.MOREX.r2.1HG0041620.1,HORVU.MOREX.r2.1HG0043220.1,HORVU.MOREX.r2.1HG0063880.1,HORVU.MOREX.r2.1HG0074070.1,HORVU.MOREX.r2.2HG0081930.1,HORVU.MOREX.r2.2HG0082470.1,HORVU.MOREX.r2.2HG0089350.1,HORVU.MOREX.r2.2HG0135180.1,HORVU.MOREX.r2.2HG0141810.1,HORVU.MOREX.r2.2HG0143330.1,HORVU.M…
BP	GO:0000041	transition metal ion transport	6	30	36	101	0.00081228	0.0555726	HORVU.MOREX.r2.1HG0042990.1,HORVU.MOREX.r2.2HG0143540.1,HORVU.MOREX.r2.2HG0144600.1,HORVU.MOREX.r2.3HG0205650.1,HORVU.MOREX.r2.7HG0587000.1,HORVU.MOREX.r2.7HG0607180.1	HORVU.MOREX.r2.1HG0024240.1,HORVU.MOREX.r2.1HG0057900.1,HORVU.MOREX.r2.2HG0110070.1,HORVU.MOREX.r2.2HG0144250.1,HORVU.MOREX.r2.2HG0152850.1,HORVU.MOREX.r2.2HG0153330.1,HORVU.MOREX.r2.2HG0153340.1,HORVU.MOREX.r2.2HG0153350.1,HORVU.MOREX.r2.2HG0154310.1,HORVU.MOREX.r2.2HG0156410.1,HORVU.MOREX.r2.2HG0158440.1,HORVU.MOREX.r2.2HG0169080.1,HORVU.MOREX.r2.2HG0178610.1,HORVU.MOREX.r2.4HG0328220.1,HORVU.M…
BP	GO:0098661	inorganic anion transmembrane transport	3	27	30	80	0.000835754	0.0564455	HORVU.MOREX.r2.3HG0241460.1,HORVU.MOREX.r2.5HG0439480.1,HORVU.MOREX.r2.7HG0537760.1	HORVU.MOREX.r2.1HG0038700.1,HORVU.MOREX.r2.1HG0044460.1,HORVU.MOREX.r2.1HG0044470.1,HORVU.MOREX.r2.1HG0070800.1,HORVU.MOREX.r2.2HG0140630.1,HORVU.MOREX.r2.2HG0148400.1,HORVU.MOREX.r2.2HG0167660.1,HORVU.MOREX.r2.2HG0170880.1,HORVU.MOREX.r2.3HG0199690.1,HORVU.MOREX.r2.3HG0236740.1,HORVU.MOREX.r2.4HG0279230.1,HORVU.MOREX.r2.4HG0332740.1,HORVU.MOREX.r2.4HG0334620.1,HORVU.MOREX.r2.4HG0339800.1,HORVU.M…
CC	GO:0005773	vacuole	74	197	271	1086	0.00086987	0.0333298	HORVU.MOREX.r2.1HG0018100.1,HORVU.MOREX.r2.1HG0020640.1,HORVU.MOREX.r2.1HG0035930.1,HORVU.MOREX.r2.1HG0037640.1,HORVU.MOREX.r2.1HG0043650.1,HORVU.MOREX.r2.1HG0047900.1,HORVU.MOREX.r2.1HG0051630.1,HORVU.MOREX.r2.1HG0059100.1,HORVU.MOREX.r2.1HG0059310.1,HORVU.MOREX.r2.1HG0062600.1,HORVU.MOREX.r2.1HG0066370.1,HORVU.MOREX.r2.1HG0067490.1,HORVU.MOREX.r2.1HG0075990.1,HORVU.MOREX.r2.2HG0092070.1,HORVU.M…	HORVU.MOREX.r2.1HG0006240.1,HORVU.MOREX.r2.1HG0012390.1,HORVU.MOREX.r2.1HG0014120.1,HORVU.MOREX.r2.1HG0014310.1,HORVU.MOREX.r2.1HG0016020.1,HORVU.MOREX.r2.1HG0016410.1,HORVU.MOREX.r2.1HG0016720.1,HORVU.MOREX.r2.1HG0017110.1,HORVU.MOREX.r2.1HG0018530.1,HORVU.MOREX.r2.1HG0018750.1,HORVU.MOREX.r2.1HG0018770.1,HORVU.MOREX.r2.1HG0020800.1,HORVU.MOREX.r2.1HG0025060.1,HORVU.MOREX.r2.1HG0029250.1,HORVU.M…
BP	GO:0046942	carboxylic acid transport	8	38	46	138	0.00090899	0.0596831	HORVU.MOREX.r2.2HG0137930.1,HORVU.MOREX.r2.2HG0153460.1,HORVU.MOREX.r2.3HG0201670.1,HORVU.MOREX.r2.4HG0319930.1,HORVU.MOREX.r2.5HG0370810.1,HORVU.MOREX.r2.5HG0406540.1,HORVU.MOREX.r2.6HG0502940.1,HORVU.MOREX.r2.6HG0513540.1	HORVU.MOREX.r2.1HG0012390.1,HORVU.MOREX.r2.1HG0013080.1,HORVU.MOREX.r2.1HG0029250.1,HORVU.MOREX.r2.1HG0041330.1,HORVU.MOREX.r2.1HG0056470.1,HORVU.MOREX.r2.1HG0060180.1,HORVU.MOREX.r2.2HG0143410.1,HORVU.MOREX.r2.2HG0155560.1,HORVU.MOREX.r2.2HG0164340.1,HORVU.MOREX.r2.3HG0194540.1,HORVU.MOREX.r2.3HG0200760.1,HORVU.MOREX.r2.3HG0207880.1,HORVU.MOREX.r2.3HG0228290.1,HORVU.MOREX.r2.4HG0277470.1,HORVU.M…
BP	GO:0005984	disaccharide metabolic process	11	24	35	98	0.0009148	0.0596831	HORVU.MOREX.r2.1HG0015410.1,HORVU.MOREX.r2.1HG0026420.1,HORVU.MOREX.r2.1HG0046970.1,HORVU.MOREX.r2.1HG0062600.1,HORVU.MOREX.r2.2HG0102950.1,HORVU.MOREX.r2.3HG0254340.1,HORVU.MOREX.r2.3HG0254350.1,HORVU.MOREX.r2.4HG0314400.1,HORVU.MOREX.r2.5HG0394730.1,HORVU.MOREX.r2.7HG0548840.1,HORVU.MOREX.r2.7HG0560640.1	HORVU.MOREX.r2.1HG0015850.1,HORVU.MOREX.r2.1HG0039790.1,HORVU.MOREX.r2.1HG0044390.1,HORVU.MOREX.r2.2HG0101600.1,HORVU.MOREX.r2.2HG0135830.1,HORVU.MOREX.r2.2HG0137200.1,HORVU.MOREX.r2.2HG0152670.1,HORVU.MOREX.r2.2HG0168940.1,HORVU.MOREX.r2.4HG0287690.1,HORVU.MOREX.r2.4HG0291020.1,HORVU.MOREX.r2.4HG0344930.1,HORVU.MOREX.r2.5HG0363280.1,HORVU.MOREX.r2.5HG0427340.1,HORVU.MOREX.r2.5HG0427360.1,HORVU.M…
BP	GO:0060688	regulation of morphogenesis of a branching structure	0	10	10	17	0.000929009	0.0596831	-	HORVU.MOREX.r2.1HG0060180.1,HORVU.MOREX.r2.2HG0093930.1,HORVU.MOREX.r2.2HG0101600.1,HORVU.MOREX.r2.2HG0121580.1,HORVU.MOREX.r2.2HG0135260.1,HORVU.MOREX.r2.3HG0188020.1,HORVU.MOREX.r2.3HG0188030.1,HORVU.MOREX.r2.4HG0280760.1,HORVU.MOREX.r2.4HG0321420.1,HORVU.MOREX.r2.6HG0458630.1
BP	GO:2000032	regulation of secondary shoot formation	0	10	10	17	0.000929009	0.0596831	-	HORVU.MOREX.r2.1HG0060180.1,HORVU.MOREX.r2.2HG0093930.1,HORVU.MOREX.r2.2HG0101600.1,HORVU.MOREX.r2.2HG0121580.1,HORVU.MOREX.r2.2HG0135260.1,HORVU.MOREX.r2.3HG0188020.1,HORVU.MOREX.r2.3HG0188030.1,HORVU.MOREX.r2.4HG0280760.1,HORVU.MOREX.r2.4HG0321420.1,HORVU.MOREX.r2.6HG0458630.1
MF	GO:0001067	transcription regulatory region nucleic acid binding	27	84	111	384	0.000931162	0.0907147	HORVU.MOREX.r2.1HG0051470.1,HORVU.MOREX.r2.1HG0072720.1,HORVU.MOREX.r2.2HG0100880.1,HORVU.MOREX.r2.2HG0129220.1,HORVU.MOREX.r2.2HG0146920.1,HORVU.MOREX.r2.2HG0168270.1,HORVU.MOREX.r2.3HG0182490.1,HORVU.MOREX.r2.3HG0230800.1,HORVU.MOREX.r2.3HG0236170.1,HORVU.MOREX.r2.3HG0275620.1,HORVU.MOREX.r2.4HG0283610.1,HORVU.MOREX.r2.4HG0324550.1,HORVU.MOREX.r2.4HG0337600.1,HORVU.MOREX.r2.5HG0360080.1,HORVU.M…	HORVU.MOREX.r2.1HG0006720.1,HORVU.MOREX.r2.1HG0024800.1,HORVU.MOREX.r2.1HG0033880.1,HORVU.MOREX.r2.1HG0045700.1,HORVU.MOREX.r2.1HG0051900.1,HORVU.MOREX.r2.1HG0064970.1,HORVU.MOREX.r2.1HG0065010.1,HORVU.MOREX.r2.1HG0065020.1,HORVU.MOREX.r2.1HG0068480.1,HORVU.MOREX.r2.1HG0074070.1,HORVU.MOREX.r2.1HG0074950.1,HORVU.MOREX.r2.2HG0079820.1,HORVU.MOREX.r2.2HG0093930.1,HORVU.MOREX.r2.2HG0101740.1,HORVU.M…
BP	GO:0009856	pollination	18	63	81	273	0.000980076	0.0614913	HORVU.MOREX.r2.1HG0048720.1,HORVU.MOREX.r2.2HG0098070.1,HORVU.MOREX.r2.2HG0110310.1,HORVU.MOREX.r2.2HG0163530.1,HORVU.MOREX.r2.2HG0163680.1,HORVU.MOREX.r2.3HG0192320.1,HORVU.MOREX.r2.3HG0260340.1,HORVU.MOREX.r2.4HG0297640.1,HORVU.MOREX.r2.4HG0315210.1,HORVU.MOREX.r2.5HG0356470.1,HORVU.MOREX.r2.5HG0414490.1,HORVU.MOREX.r2.5HG0415170.1,HORVU.MOREX.r2.5HG0426110.1,HORVU.MOREX.r2.6HG0468040.1,HORVU.M…	HORVU.MOREX.r2.1HG0002100.1,HORVU.MOREX.r2.1HG0002140.1,HORVU.MOREX.r2.1HG0002410.1,HORVU.MOREX.r2.1HG0012880.1,HORVU.MOREX.r2.1HG0013990.1,HORVU.MOREX.r2.1HG0045800.1,HORVU.MOREX.r2.1HG0052830.1,HORVU.MOREX.r2.1HG0055980.1,HORVU.MOREX.r2.1HG0063530.1,HORVU.MOREX.r2.1HG0063540.1,HORVU.MOREX.r2.1HG0064450.1,HORVU.MOREX.r2.1HG0066510.1,HORVU.MOREX.r2.1HG0066530.1,HORVU.MOREX.r2.1HG0071520.1,HORVU.M…
BP	GO:0009314	response to radiation	77	144	221	851	0.000980499	0.0614913	HORVU.MOREX.r2.1HG0015870.1,HORVU.MOREX.r2.1HG0039150.1,HORVU.MOREX.r2.1HG0041150.1,HORVU.MOREX.r2.1HG0059310.1,HORVU.MOREX.r2.1HG0062850.1,HORVU.MOREX.r2.1HG0063760.1,HORVU.MOREX.r2.1HG0068720.1,HORVU.MOREX.r2.1HG0069070.1,HORVU.MOREX.r2.1HG0078570.1,HORVU.MOREX.r2.2HG0089210.1,HORVU.MOREX.r2.2HG0093610.1,HORVU.MOREX.r2.2HG0096210.1,HORVU.MOREX.r2.2HG0107720.1,HORVU.MOREX.r2.2HG0124590.1,HORVU.M…	HORVU.MOREX.r2.1HG0012880.1,HORVU.MOREX.r2.1HG0013080.1,HORVU.MOREX.r2.1HG0013160.1,HORVU.MOREX.r2.1HG0017110.1,HORVU.MOREX.r2.1HG0019640.1,HORVU.MOREX.r2.1HG0021520.1,HORVU.MOREX.r2.1HG0027750.1,HORVU.MOREX.r2.1HG0031990.1,HORVU.MOREX.r2.1HG0033520.1,HORVU.MOREX.r2.1HG0036700.1,HORVU.MOREX.r2.1HG0038140.1,HORVU.MOREX.r2.1HG0038750.1,HORVU.MOREX.r2.1HG0039610.1,HORVU.MOREX.r2.1HG0047110.1,HORVU.M…
BP	GO:0046496	nicotinamide nucleotide metabolic process	19	26	45	135	0.00102688	0.0633816	HORVU.MOREX.r2.1HG0005340.1,HORVU.MOREX.r2.1HG0066450.1,HORVU.MOREX.r2.2HG0174570.1,HORVU.MOREX.r2.2HG0177700.1,HORVU.MOREX.r2.3HG0191310.1,HORVU.MOREX.r2.3HG0196570.1,HORVU.MOREX.r2.3HG0213560.1,HORVU.MOREX.r2.3HG0254340.1,HORVU.MOREX.r2.3HG0254350.1,HORVU.MOREX.r2.4HG0291220.1,HORVU.MOREX.r2.4HG0315540.1,HORVU.MOREX.r2.5HG0380250.1,HORVU.MOREX.r2.6HG0474240.1,HORVU.MOREX.r2.6HG0483380.1,HORVU.M…	HORVU.MOREX.r2.1HG0044740.1,HORVU.MOREX.r2.1HG0046500.1,HORVU.MOREX.r2.2HG0104920.1,HORVU.MOREX.r2.2HG0138840.1,HORVU.MOREX.r2.2HG0146170.1,HORVU.MOREX.r2.3HG0220800.1,HORVU.MOREX.r2.3HG0229640.1,HORVU.MOREX.r2.3HG0237170.1,HORVU.MOREX.r2.3HG0239050.1,HORVU.MOREX.r2.4HG0278350.1,HORVU.MOREX.r2.4HG0319400.1,HORVU.MOREX.r2.5HG0395410.1,HORVU.MOREX.r2.5HG0400880.1,HORVU.MOREX.r2.5HG0408570.1,HORVU.M…
BP	GO:0080167	response to karrikin	13	29	42	124	0.00103882	0.0633816	HORVU.MOREX.r2.1HG0047900.1,HORVU.MOREX.r2.1HG0069070.1,HORVU.MOREX.r2.2HG0100880.1,HORVU.MOREX.r2.2HG0146940.1,HORVU.MOREX.r2.2HG0167340.1,HORVU.MOREX.r2.3HG0246790.1,HORVU.MOREX.r2.5HG0399580.1,HORVU.MOREX.r2.5HG0429310.1,HORVU.MOREX.r2.5HG0429320.1,HORVU.MOREX.r2.5HG0440380.1,HORVU.MOREX.r2.7HG0537760.1,HORVU.MOREX.r2.7HG0578010.1,HORVU.MOREX.r2.7HG0589500.1	HORVU.MOREX.r2.1HG0002090.1,HORVU.MOREX.r2.1HG0038140.1,HORVU.MOREX.r2.1HG0054900.1,HORVU.MOREX.r2.1HG0054910.1,HORVU.MOREX.r2.1HG0067400.1,HORVU.MOREX.r2.2HG0170680.1,HORVU.MOREX.r2.2HG0178450.1,HORVU.MOREX.r2.3HG0197790.1,HORVU.MOREX.r2.3HG0210690.1,HORVU.MOREX.r2.3HG0247110.1,HORVU.MOREX.r2.3HG0248650.1,HORVU.MOREX.r2.3HG0253490.1,HORVU.MOREX.r2.3HG0272150.1,HORVU.MOREX.r2.4HG0279230.1,HORVU.M…
BP	GO:0031407	oxylipin metabolic process	2	17	19	44	0.00105877	0.0633816	HORVU.MOREX.r2.2HG0140870.1,HORVU.MOREX.r2.2HG0149680.1	HORVU.MOREX.r2.1HG0031000.1,HORVU.MOREX.r2.2HG0141810.1,HORVU.MOREX.r2.4HG0285400.1,HORVU.MOREX.r2.4HG0328590.1,HORVU.MOREX.r2.4HG0328610.1,HORVU.MOREX.r2.5HG0350050.1,HORVU.MOREX.r2.5HG0422890.1,HORVU.MOREX.r2.5HG0422900.1,HORVU.MOREX.r2.5HG0426300.1,HORVU.MOREX.r2.6HG0449460.1,HORVU.MOREX.r2.6HG0451570.1,HORVU.MOREX.r2.6HG0480710.1,HORVU.MOREX.r2.7HG0529590.1,HORVU.MOREX.r2.7HG0529600.1,HORVU.M…
BP	GO:0031408	oxylipin biosynthetic process	2	17	19	44	0.00105877	0.0633816	HORVU.MOREX.r2.2HG0140870.1,HORVU.MOREX.r2.2HG0149680.1	HORVU.MOREX.r2.1HG0031000.1,HORVU.MOREX.r2.2HG0141810.1,HORVU.MOREX.r2.4HG0285400.1,HORVU.MOREX.r2.4HG0328590.1,HORVU.MOREX.r2.4HG0328610.1,HORVU.MOREX.r2.5HG0350050.1,HORVU.MOREX.r2.5HG0422890.1,HORVU.MOREX.r2.5HG0422900.1,HORVU.MOREX.r2.5HG0426300.1,HORVU.MOREX.r2.6HG0449460.1,HORVU.MOREX.r2.6HG0451570.1,HORVU.MOREX.r2.6HG0480710.1,HORVU.MOREX.r2.7HG0529590.1,HORVU.MOREX.r2.7HG0529600.1,HORVU.M…
BP	GO:0005992	trehalose biosynthetic process	3	8	11	20	0.00110356	0.0653206	HORVU.MOREX.r2.1HG0062600.1,HORVU.MOREX.r2.5HG0394730.1,HORVU.MOREX.r2.7HG0560640.1	HORVU.MOREX.r2.1HG0044390.1,HORVU.MOREX.r2.2HG0101600.1,HORVU.MOREX.r2.5HG0427340.1,HORVU.MOREX.r2.5HG0427360.1,HORVU.MOREX.r2.5HG0427370.1,HORVU.MOREX.r2.6HG0498580.1,HORVU.MOREX.r2.6HG0509380.1,HORVU.MOREX.r2.7HG0552000.1
BP	GO:0009793	embryo development ending in seed dormancy	56	57	113	403	0.00116066	0.0673635	HORVU.MOREX.r2.1HG0062600.1,HORVU.MOREX.r2.1HG0067220.1,HORVU.MOREX.r2.1HG0067490.1,HORVU.MOREX.r2.1HG0072720.1,HORVU.MOREX.r2.2HG0086560.1,HORVU.MOREX.r2.2HG0090790.1,HORVU.MOREX.r2.2HG0094080.1,HORVU.MOREX.r2.2HG0094410.1,HORVU.MOREX.r2.2HG0117400.1,HORVU.MOREX.r2.2HG0146790.1,HORVU.MOREX.r2.2HG0149680.1,HORVU.MOREX.r2.2HG0161240.1,HORVU.MOREX.r2.2HG0163530.1,HORVU.MOREX.r2.2HG0171730.1,HORVU.M…	HORVU.MOREX.r2.1HG0021180.1,HORVU.MOREX.r2.1HG0039170.1,HORVU.MOREX.r2.1HG0049030.1,HORVU.MOREX.r2.1HG0055160.1,HORVU.MOREX.r2.1HG0059750.1,HORVU.MOREX.r2.1HG0059860.1,HORVU.MOREX.r2.1HG0061200.1,HORVU.MOREX.r2.1HG0071520.1,HORVU.MOREX.r2.1HG0075710.1,HORVU.MOREX.r2.1HG0075720.1,HORVU.MOREX.r2.1HG0075730.1,HORVU.MOREX.r2.2HG0085790.1,HORVU.MOREX.r2.2HG0099550.1,HORVU.MOREX.r2.2HG0109810.1,HORVU.M…
BP	GO:0019363	pyridine nucleotide biosynthetic process	18	20	38	110	0.00116433	0.0673635	HORVU.MOREX.r2.1HG0005340.1,HORVU.MOREX.r2.2HG0174570.1,HORVU.MOREX.r2.2HG0177700.1,HORVU.MOREX.r2.3HG0191310.1,HORVU.MOREX.r2.3HG0196570.1,HORVU.MOREX.r2.3HG0213560.1,HORVU.MOREX.r2.3HG0254340.1,HORVU.MOREX.r2.3HG0254350.1,HORVU.MOREX.r2.4HG0291220.1,HORVU.MOREX.r2.4HG0315540.1,HORVU.MOREX.r2.5HG0380250.1,HORVU.MOREX.r2.6HG0474240.1,HORVU.MOREX.r2.6HG0483380.1,HORVU.MOREX.r2.6HG0490690.1,HORVU.M…	HORVU.MOREX.r2.1HG0044740.1,HORVU.MOREX.r2.1HG0046500.1,HORVU.MOREX.r2.2HG0138840.1,HORVU.MOREX.r2.3HG0220800.1,HORVU.MOREX.r2.3HG0229640.1,HORVU.MOREX.r2.3HG0237170.1,HORVU.MOREX.r2.3HG0239050.1,HORVU.MOREX.r2.4HG0278350.1,HORVU.MOREX.r2.4HG0319400.1,HORVU.MOREX.r2.5HG0395410.1,HORVU.MOREX.r2.5HG0400880.1,HORVU.MOREX.r2.5HG0408570.1,HORVU.MOREX.r2.6HG0461070.1,HORVU.MOREX.r2.6HG0491330.1,HORVU.M…
BP	GO:0030308	negative regulation of cell growth	5	12	17	38	0.00119105	0.0673635	HORVU.MOREX.r2.1HG0048720.1,HORVU.MOREX.r2.1HG0075860.1,HORVU.MOREX.r2.4HG0315210.1,HORVU.MOREX.r2.4HG0336870.1,HORVU.MOREX.r2.7HG0601880.1	HORVU.MOREX.r2.1HG0073300.1,HORVU.MOREX.r2.1HG0074950.1,HORVU.MOREX.r2.1HG0075710.1,HORVU.MOREX.r2.1HG0075720.1,HORVU.MOREX.r2.1HG0075730.1,HORVU.MOREX.r2.2HG0142860.1,HORVU.MOREX.r2.2HG0163110.1,HORVU.MOREX.r2.3HG0207090.1,HORVU.MOREX.r2.3HG0228250.1,HORVU.MOREX.r2.5HG0415500.1,HORVU.MOREX.r2.7HG0611760.1,HORVU.MOREX.r2.7HG0611850.1
BP	GO:0015711	organic anion transport	16	49	65	212	0.00119955	0.0673635	HORVU.MOREX.r2.1HG0009950.1,HORVU.MOREX.r2.2HG0118630.1,HORVU.MOREX.r2.2HG0137930.1,HORVU.MOREX.r2.2HG0153460.1,HORVU.MOREX.r2.2HG0165750.1,HORVU.MOREX.r2.3HG0201670.1,HORVU.MOREX.r2.3HG0234750.1,HORVU.MOREX.r2.3HG0262150.1,HORVU.MOREX.r2.4HG0319930.1,HORVU.MOREX.r2.4HG0332210.1,HORVU.MOREX.r2.5HG0370810.1,HORVU.MOREX.r2.5HG0406540.1,HORVU.MOREX.r2.6HG0502940.1,HORVU.MOREX.r2.6HG0513540.1,HORVU.M…	HORVU.MOREX.r2.1HG0012390.1,HORVU.MOREX.r2.1HG0013080.1,HORVU.MOREX.r2.1HG0029250.1,HORVU.MOREX.r2.1HG0033820.1,HORVU.MOREX.r2.1HG0041330.1,HORVU.MOREX.r2.1HG0056470.1,HORVU.MOREX.r2.1HG0060180.1,HORVU.MOREX.r2.2HG0142920.1,HORVU.MOREX.r2.2HG0143410.1,HORVU.MOREX.r2.2HG0144960.1,HORVU.MOREX.r2.2HG0150720.1,HORVU.MOREX.r2.2HG0155560.1,HORVU.MOREX.r2.2HG0164340.1,HORVU.MOREX.r2.2HG0165760.1,HORVU.M…
BP	GO:0009403	toxin biosynthetic process	2	10	12	23	0.00121635	0.0673635	HORVU.MOREX.r2.4HG0331800.1,HORVU.MOREX.r2.7HG0594650.1	HORVU.MOREX.r2.1HG0054200.1,HORVU.MOREX.r2.3HG0244730.1,HORVU.MOREX.r2.4HG0320920.1,HORVU.MOREX.r2.4HG0328730.1,HORVU.MOREX.r2.5HG0407420.1,HORVU.MOREX.r2.5HG0427340.1,HORVU.MOREX.r2.5HG0427360.1,HORVU.MOREX.r2.5HG0427370.1,HORVU.MOREX.r2.6HG0456510.1,HORVU.MOREX.r2.6HG0472030.1
BP	GO:0016139	glycoside catabolic process	0	12	12	23	0.00121635	0.0673635	-	HORVU.MOREX.r2.3HG0245310.1,HORVU.MOREX.r2.3HG0262230.1,HORVU.MOREX.r2.3HG0263370.1,HORVU.MOREX.r2.3HG0270850.1,HORVU.MOREX.r2.4HG0284720.1,HORVU.MOREX.r2.4HG0287550.1,HORVU.MOREX.r2.4HG0297980.1,HORVU.MOREX.r2.4HG0337250.1,HORVU.MOREX.r2.5HG0438820.1,HORVU.MOREX.r2.6HG0491520.1,HORVU.MOREX.r2.7HG0585170.1,HORVU.MOREX.r2.7HG0585370.1
BP	GO:0009408	response to heat	53	27	80	271	0.00123184	0.0673635	HORVU.MOREX.r2.1HG0015410.1,HORVU.MOREX.r2.1HG0022310.1,HORVU.MOREX.r2.1HG0025880.1,HORVU.MOREX.r2.1HG0037130.1,HORVU.MOREX.r2.1HG0053170.1,HORVU.MOREX.r2.1HG0059310.1,HORVU.MOREX.r2.1HG0062850.1,HORVU.MOREX.r2.2HG0089210.1,HORVU.MOREX.r2.2HG0092780.1,HORVU.MOREX.r2.2HG0095620.1,HORVU.MOREX.r2.2HG0098040.1,HORVU.MOREX.r2.2HG0111180.1,HORVU.MOREX.r2.2HG0139160.1,HORVU.MOREX.r2.2HG0141160.1,HORVU.M…	HORVU.MOREX.r2.1HG0006050.1,HORVU.MOREX.r2.1HG0012880.1,HORVU.MOREX.r2.1HG0038140.1,HORVU.MOREX.r2.1HG0054900.1,HORVU.MOREX.r2.1HG0054910.1,HORVU.MOREX.r2.1HG0067320.1,HORVU.MOREX.r2.2HG0091760.1,HORVU.MOREX.r2.2HG0105270.1,HORVU.MOREX.r2.2HG0138610.1,HORVU.MOREX.r2.2HG0148930.1,HORVU.MOREX.r2.2HG0150140.1,HORVU.MOREX.r2.2HG0175030.1,HORVU.MOREX.r2.3HG0221890.1,HORVU.MOREX.r2.3HG0245850.1,HORVU.M…
BP	GO:0009416	response to light stimulus	70	136	206	791	0.00124037	0.0673635	HORVU.MOREX.r2.1HG0039150.1,HORVU.MOREX.r2.1HG0041150.1,HORVU.MOREX.r2.1HG0059310.1,HORVU.MOREX.r2.1HG0062850.1,HORVU.MOREX.r2.1HG0068720.1,HORVU.MOREX.r2.1HG0069070.1,HORVU.MOREX.r2.1HG0078570.1,HORVU.MOREX.r2.2HG0089210.1,HORVU.MOREX.r2.2HG0093610.1,HORVU.MOREX.r2.2HG0096210.1,HORVU.MOREX.r2.2HG0107720.1,HORVU.MOREX.r2.2HG0124590.1,HORVU.MOREX.r2.2HG0125000.1,HORVU.MOREX.r2.2HG0131300.1,HORVU.M…	HORVU.MOREX.r2.1HG0012880.1,HORVU.MOREX.r2.1HG0013080.1,HORVU.MOREX.r2.1HG0013160.1,HORVU.MOREX.r2.1HG0017110.1,HORVU.MOREX.r2.1HG0019640.1,HORVU.MOREX.r2.1HG0021520.1,HORVU.MOREX.r2.1HG0027750.1,HORVU.MOREX.r2.1HG0031990.1,HORVU.MOREX.r2.1HG0033520.1,HORVU.MOREX.r2.1HG0036700.1,HORVU.MOREX.r2.1HG0038140.1,HORVU.MOREX.r2.1HG0038750.1,HORVU.MOREX.r2.1HG0039610.1,HORVU.MOREX.r2.1HG0053600.1,HORVU.M…
BP	GO:0045492	xylan biosynthetic process	2	13	15	32	0.0012806	0.0688387	HORVU.MOREX.r2.3HG0201490.1,HORVU.MOREX.r2.6HG0467940.1	HORVU.MOREX.r2.1HG0043690.1,HORVU.MOREX.r2.1HG0043700.1,HORVU.MOREX.r2.2HG0083040.1,HORVU.MOREX.r2.2HG0088410.1,HORVU.MOREX.r2.2HG0088420.1,HORVU.MOREX.r2.2HG0150530.1,HORVU.MOREX.r2.2HG0170120.1,HORVU.MOREX.r2.3HG0253620.1,HORVU.MOREX.r2.3HG0260640.1,HORVU.MOREX.r2.3HG0267830.1,HORVU.MOREX.r2.4HG0317140.1,HORVU.MOREX.r2.4HG0320560.1,HORVU.MOREX.r2.7HG0622200.1
BP	GO:0050826	response to freezing	9	5	14	29	0.00129437	0.0688759	HORVU.MOREX.r2.1HG0046510.1,HORVU.MOREX.r2.1HG0065240.1,HORVU.MOREX.r2.1HG0065260.1,HORVU.MOREX.r2.1HG0065280.1,HORVU.MOREX.r2.2HG0157580.1,HORVU.MOREX.r2.4HG0279940.1,HORVU.MOREX.r2.4HG0316190.1,HORVU.MOREX.r2.4HG0324550.1,HORVU.MOREX.r2.5HG0392240.1	HORVU.MOREX.r2.2HG0162060.1,HORVU.MOREX.r2.3HG0253620.1,HORVU.MOREX.r2.4HG0320920.1,HORVU.MOREX.r2.5HG0360770.1,HORVU.MOREX.r2.7HG0532460.1
BP	GO:0048878	chemical homeostasis	20	82	102	360	0.00135851	0.0715665	HORVU.MOREX.r2.2HG0143540.1,HORVU.MOREX.r2.2HG0144600.1,HORVU.MOREX.r2.2HG0155110.1,HORVU.MOREX.r2.3HG0196570.1,HORVU.MOREX.r2.4HG0289910.1,HORVU.MOREX.r2.4HG0337790.1,HORVU.MOREX.r2.5HG0394800.1,HORVU.MOREX.r2.5HG0406540.1,HORVU.MOREX.r2.5HG0441120.1,HORVU.MOREX.r2.6HG0453610.1,HORVU.MOREX.r2.6HG0457760.1,HORVU.MOREX.r2.6HG0494280.1,HORVU.MOREX.r2.6HG0497380.1,HORVU.MOREX.r2.6HG0513540.1,HORVU.M…	HORVU.MOREX.r2.1HG0016720.1,HORVU.MOREX.r2.1HG0021180.1,HORVU.MOREX.r2.1HG0029250.1,HORVU.MOREX.r2.1HG0036750.1,HORVU.MOREX.r2.1HG0042170.1,HORVU.MOREX.r2.1HG0049030.1,HORVU.MOREX.r2.1HG0050860.1,HORVU.MOREX.r2.1HG0051790.1,HORVU.MOREX.r2.1HG0054200.1,HORVU.MOREX.r2.1HG0055410.1,HORVU.MOREX.r2.1HG0059860.1,HORVU.MOREX.r2.1HG0070800.1,HORVU.MOREX.r2.2HG0097690.1,HORVU.MOREX.r2.2HG0107410.1,HORVU.M…
MF	GO:0016682	oxidoreductase activity, acting on diphenols and related substances as donors, oxygen as acceptor	4	19	23	57	0.00144307	0.110171	HORVU.MOREX.r2.2HG0173230.1,HORVU.MOREX.r2.2HG0173270.1,HORVU.MOREX.r2.6HG0520720.1,HORVU.MOREX.r2.6HG0520740.1	HORVU.MOREX.r2.1HG0016070.1,HORVU.MOREX.r2.1HG0054240.1,HORVU.MOREX.r2.1HG0059500.1,HORVU.MOREX.r2.2HG0160580.1,HORVU.MOREX.r2.2HG0160590.1,HORVU.MOREX.r2.3HG0251790.1,HORVU.MOREX.r2.3HG0252310.1,HORVU.MOREX.r2.3HG0252410.1,HORVU.MOREX.r2.3HG0254020.1,HORVU.MOREX.r2.4HG0323160.1,HORVU.MOREX.r2.5HG0385060.1,HORVU.MOREX.r2.5HG0394350.1,HORVU.MOREX.r2.5HG0409600.1,HORVU.MOREX.r2.5HG0409640.1,HORVU.M…
MF	GO:0015318	inorganic molecular entity transmembrane transporter activity	31	153	184	685	0.00146196	0.110171	HORVU.MOREX.r2.1HG0018090.1,HORVU.MOREX.r2.1HG0035930.1,HORVU.MOREX.r2.1HG0066370.1,HORVU.MOREX.r2.1HG0070610.1,HORVU.MOREX.r2.2HG0083720.1,HORVU.MOREX.r2.2HG0137930.1,HORVU.MOREX.r2.2HG0143540.1,HORVU.MOREX.r2.2HG0144600.1,HORVU.MOREX.r2.2HG0151840.1,HORVU.MOREX.r2.2HG0153460.1,HORVU.MOREX.r2.2HG0154300.1,HORVU.MOREX.r2.2HG0158090.1,HORVU.MOREX.r2.3HG0201670.1,HORVU.MOREX.r2.3HG0241460.1,HORVU.M…	HORVU.MOREX.r2.1HG0005560.1,HORVU.MOREX.r2.1HG0012390.1,HORVU.MOREX.r2.1HG0013080.1,HORVU.MOREX.r2.1HG0016720.1,HORVU.MOREX.r2.1HG0024240.1,HORVU.MOREX.r2.1HG0037190.1,HORVU.MOREX.r2.1HG0038700.1,HORVU.MOREX.r2.1HG0041330.1,HORVU.MOREX.r2.1HG0042300.1,HORVU.MOREX.r2.1HG0044460.1,HORVU.MOREX.r2.1HG0044470.1,HORVU.MOREX.r2.1HG0053340.1,HORVU.MOREX.r2.1HG0055410.1,HORVU.MOREX.r2.1HG0056470.1,HORVU.M…
MF	GO:0016491	oxidoreductase activity	115	283	398	1587	0.00148551	0.110171	HORVU.MOREX.r2.1HG0014600.1,HORVU.MOREX.r2.1HG0018090.1,HORVU.MOREX.r2.1HG0037130.1,HORVU.MOREX.r2.1HG0040470.1,HORVU.MOREX.r2.1HG0043590.1,HORVU.MOREX.r2.1HG0045010.1,HORVU.MOREX.r2.1HG0056920.1,HORVU.MOREX.r2.1HG0057110.1,HORVU.MOREX.r2.1HG0057720.1,HORVU.MOREX.r2.1HG0066450.1,HORVU.MOREX.r2.1HG0067490.1,HORVU.MOREX.r2.1HG0068090.1,HORVU.MOREX.r2.1HG0070610.1,HORVU.MOREX.r2.2HG0085380.1,HORVU.M…	HORVU.MOREX.r2.1HG0006000.1,HORVU.MOREX.r2.1HG0006050.1,HORVU.MOREX.r2.1HG0006100.1,HORVU.MOREX.r2.1HG0006240.1,HORVU.MOREX.r2.1HG0013800.1,HORVU.MOREX.r2.1HG0016070.1,HORVU.MOREX.r2.1HG0016810.1,HORVU.MOREX.r2.1HG0016840.1,HORVU.MOREX.r2.1HG0017040.1,HORVU.MOREX.r2.1HG0017090.1,HORVU.MOREX.r2.1HG0017110.1,HORVU.MOREX.r2.1HG0019640.1,HORVU.MOREX.r2.1HG0020650.1,HORVU.MOREX.r2.1HG0023490.1,HORVU.M…
MF	GO:0005372	water transmembrane transporter activity	2	16	18	41	0.00149718	0.110171	HORVU.MOREX.r2.1HG0035930.1,HORVU.MOREX.r2.2HG0151840.1	HORVU.MOREX.r2.1HG0038700.1,HORVU.MOREX.r2.2HG0150890.1,HORVU.MOREX.r2.3HG0275030.1,HORVU.MOREX.r2.4HG0295700.1,HORVU.MOREX.r2.4HG0316550.1,HORVU.MOREX.r2.4HG0344040.1,HORVU.MOREX.r2.5HG0391620.1,HORVU.MOREX.r2.5HG0417000.1,HORVU.MOREX.r2.5HG0447440.1,HORVU.MOREX.r2.6HG0494530.1,HORVU.MOREX.r2.6HG0499320.1,HORVU.MOREX.r2.6HG0510160.1,HORVU.MOREX.r2.6HG0525070.1,HORVU.MOREX.r2.7HG0552870.1,HORVU.M…
MF	GO:0015250	water channel activity	2	16	18	41	0.00149718	0.110171	HORVU.MOREX.r2.1HG0035930.1,HORVU.MOREX.r2.2HG0151840.1	HORVU.MOREX.r2.1HG0038700.1,HORVU.MOREX.r2.2HG0150890.1,HORVU.MOREX.r2.3HG0275030.1,HORVU.MOREX.r2.4HG0295700.1,HORVU.MOREX.r2.4HG0316550.1,HORVU.MOREX.r2.4HG0344040.1,HORVU.MOREX.r2.5HG0391620.1,HORVU.MOREX.r2.5HG0417000.1,HORVU.MOREX.r2.5HG0447440.1,HORVU.MOREX.r2.6HG0494530.1,HORVU.MOREX.r2.6HG0499320.1,HORVU.MOREX.r2.6HG0510160.1,HORVU.MOREX.r2.6HG0525070.1,HORVU.MOREX.r2.7HG0552870.1,HORVU.M…
BP	GO:0010243	response to organonitrogen compound	29	62	91	317	0.00155768	0.0812464	HORVU.MOREX.r2.2HG0107720.1,HORVU.MOREX.r2.2HG0111180.1,HORVU.MOREX.r2.2HG0118870.1,HORVU.MOREX.r2.2HG0124590.1,HORVU.MOREX.r2.3HG0191300.1,HORVU.MOREX.r2.3HG0250900.1,HORVU.MOREX.r2.4HG0283670.1,HORVU.MOREX.r2.4HG0318890.1,HORVU.MOREX.r2.4HG0337600.1,HORVU.MOREX.r2.5HG0354190.1,HORVU.MOREX.r2.5HG0397060.1,HORVU.MOREX.r2.5HG0413200.1,HORVU.MOREX.r2.5HG0416500.1,HORVU.MOREX.r2.5HG0421320.1,HORVU.M…	HORVU.MOREX.r2.1HG0006720.1,HORVU.MOREX.r2.1HG0021720.1,HORVU.MOREX.r2.1HG0024800.1,HORVU.MOREX.r2.1HG0030320.1,HORVU.MOREX.r2.1HG0032390.1,HORVU.MOREX.r2.1HG0042840.1,HORVU.MOREX.r2.1HG0045700.1,HORVU.MOREX.r2.1HG0052200.1,HORVU.MOREX.r2.1HG0060770.1,HORVU.MOREX.r2.1HG0063880.1,HORVU.MOREX.r2.1HG0067400.1,HORVU.MOREX.r2.2HG0101740.1,HORVU.MOREX.r2.2HG0128260.1,HORVU.MOREX.r2.2HG0137960.1,HORVU.M…
CC	GO:0030312	external encapsulating structure	58	167	225	895	0.00157639	0.0568917	HORVU.MOREX.r2.1HG0022310.1,HORVU.MOREX.r2.1HG0045010.1,HORVU.MOREX.r2.1HG0048720.1,HORVU.MOREX.r2.1HG0059310.1,HORVU.MOREX.r2.1HG0061050.1,HORVU.MOREX.r2.1HG0062600.1,HORVU.MOREX.r2.1HG0066370.1,HORVU.MOREX.r2.2HG0087420.1,HORVU.MOREX.r2.2HG0091260.1,HORVU.MOREX.r2.2HG0092070.1,HORVU.MOREX.r2.2HG0092420.1,HORVU.MOREX.r2.2HG0092500.1,HORVU.MOREX.r2.2HG0092680.1,HORVU.MOREX.r2.2HG0095620.1,HORVU.M…	HORVU.MOREX.r2.1HG0013800.1,HORVU.MOREX.r2.1HG0016840.1,HORVU.MOREX.r2.1HG0017110.1,HORVU.MOREX.r2.1HG0019290.1,HORVU.MOREX.r2.1HG0020800.1,HORVU.MOREX.r2.1HG0021180.1,HORVU.MOREX.r2.1HG0023660.1,HORVU.MOREX.r2.1HG0035900.1,HORVU.MOREX.r2.1HG0036900.1,HORVU.MOREX.r2.1HG0040690.1,HORVU.MOREX.r2.1HG0044050.1,HORVU.MOREX.r2.1HG0044650.1,HORVU.MOREX.r2.1HG0047420.1,HORVU.MOREX.r2.1HG0052840.1,HORVU.M…
BP	GO:0019359	nicotinamide nucleotide biosynthetic process	18	19	37	108	0.00159089	0.0821647	HORVU.MOREX.r2.1HG0005340.1,HORVU.MOREX.r2.2HG0174570.1,HORVU.MOREX.r2.2HG0177700.1,HORVU.MOREX.r2.3HG0191310.1,HORVU.MOREX.r2.3HG0196570.1,HORVU.MOREX.r2.3HG0213560.1,HORVU.MOREX.r2.3HG0254340.1,HORVU.MOREX.r2.3HG0254350.1,HORVU.MOREX.r2.4HG0291220.1,HORVU.MOREX.r2.4HG0315540.1,HORVU.MOREX.r2.5HG0380250.1,HORVU.MOREX.r2.6HG0474240.1,HORVU.MOREX.r2.6HG0483380.1,HORVU.MOREX.r2.6HG0490690.1,HORVU.M…	HORVU.MOREX.r2.1HG0044740.1,HORVU.MOREX.r2.1HG0046500.1,HORVU.MOREX.r2.2HG0138840.1,HORVU.MOREX.r2.3HG0220800.1,HORVU.MOREX.r2.3HG0229640.1,HORVU.MOREX.r2.3HG0237170.1,HORVU.MOREX.r2.3HG0239050.1,HORVU.MOREX.r2.4HG0278350.1,HORVU.MOREX.r2.4HG0319400.1,HORVU.MOREX.r2.5HG0395410.1,HORVU.MOREX.r2.5HG0400880.1,HORVU.MOREX.r2.5HG0408570.1,HORVU.MOREX.r2.6HG0461070.1,HORVU.MOREX.r2.6HG0495400.1,HORVU.M…
MF	GO:0050734	hydroxycinnamoyltransferase activity	1	12	13	26	0.00160245	0.110171	HORVU.MOREX.r2.2HG0166760.1	HORVU.MOREX.r2.1HG0015670.1,HORVU.MOREX.r2.1HG0015680.1,HORVU.MOREX.r2.2HG0107530.1,HORVU.MOREX.r2.2HG0179320.1,HORVU.MOREX.r2.3HG0191950.1,HORVU.MOREX.r2.4HG0338020.1,HORVU.MOREX.r2.5HG0412030.1,HORVU.MOREX.r2.5HG0416240.1,HORVU.MOREX.r2.5HG0416250.1,HORVU.MOREX.r2.7HG0547270.1,HORVU.MOREX.r2.7HG0547280.1,HORVU.MOREX.r2.UnG0633330.1
MF	GO:0031420	alkali metal ion binding	3	4	7	10	0.00161667	0.110171	HORVU.MOREX.r2.2HG0174570.1,HORVU.MOREX.r2.3HG0213560.1,HORVU.MOREX.r2.5HG0380250.1	HORVU.MOREX.r2.1HG0044740.1,HORVU.MOREX.r2.3HG0229640.1,HORVU.MOREX.r2.4HG0278350.1,HORVU.MOREX.r2.6HG0504200.1
CC	GO:0005618	cell wall	57	166	223	887	0.00164647	0.0568917	HORVU.MOREX.r2.1HG0022310.1,HORVU.MOREX.r2.1HG0045010.1,HORVU.MOREX.r2.1HG0048720.1,HORVU.MOREX.r2.1HG0059310.1,HORVU.MOREX.r2.1HG0061050.1,HORVU.MOREX.r2.1HG0062600.1,HORVU.MOREX.r2.1HG0066370.1,HORVU.MOREX.r2.2HG0087420.1,HORVU.MOREX.r2.2HG0091260.1,HORVU.MOREX.r2.2HG0092070.1,HORVU.MOREX.r2.2HG0092420.1,HORVU.MOREX.r2.2HG0092500.1,HORVU.MOREX.r2.2HG0092680.1,HORVU.MOREX.r2.2HG0095620.1,HORVU.M…	HORVU.MOREX.r2.1HG0013800.1,HORVU.MOREX.r2.1HG0016840.1,HORVU.MOREX.r2.1HG0017110.1,HORVU.MOREX.r2.1HG0019290.1,HORVU.MOREX.r2.1HG0020800.1,HORVU.MOREX.r2.1HG0021180.1,HORVU.MOREX.r2.1HG0023660.1,HORVU.MOREX.r2.1HG0035900.1,HORVU.MOREX.r2.1HG0036900.1,HORVU.MOREX.r2.1HG0040690.1,HORVU.MOREX.r2.1HG0044050.1,HORVU.MOREX.r2.1HG0044650.1,HORVU.MOREX.r2.1HG0047420.1,HORVU.MOREX.r2.1HG0052840.1,HORVU.M…
MF	GO:0045551	cinnamyl-alcohol dehydrogenase activity	2	7	9	15	0.00166655	0.110171	HORVU.MOREX.r2.3HG0261470.1,HORVU.MOREX.r2.6HG0519560.1	HORVU.MOREX.r2.1HG0006000.1,HORVU.MOREX.r2.2HG0158470.1,HORVU.MOREX.r2.3HG0261450.1,HORVU.MOREX.r2.5HG0398100.1,HORVU.MOREX.r2.6HG0477260.1,HORVU.MOREX.r2.7HG0587790.1,HORVU.MOREX.r2.7HG0597530.1
MF	GO:0052747	sinapyl alcohol dehydrogenase activity	2	7	9	15	0.00166655	0.110171	HORVU.MOREX.r2.3HG0261470.1,HORVU.MOREX.r2.6HG0519560.1	HORVU.MOREX.r2.1HG0006000.1,HORVU.MOREX.r2.2HG0158470.1,HORVU.MOREX.r2.3HG0261450.1,HORVU.MOREX.r2.5HG0398100.1,HORVU.MOREX.r2.6HG0477260.1,HORVU.MOREX.r2.7HG0587790.1,HORVU.MOREX.r2.7HG0597530.1
BP	GO:0017001	antibiotic catabolic process	10	28	38	112	0.00169449	0.0866656	HORVU.MOREX.r2.1HG0045010.1,HORVU.MOREX.r2.2HG0092420.1,HORVU.MOREX.r2.2HG0092500.1,HORVU.MOREX.r2.3HG0212680.1,HORVU.MOREX.r2.3HG0271560.1,HORVU.MOREX.r2.4HG0288710.1,HORVU.MOREX.r2.4HG0293480.1,HORVU.MOREX.r2.5HG0409840.1,HORVU.MOREX.r2.6HG0451850.1,HORVU.MOREX.r2.7HG0535670.1	HORVU.MOREX.r2.1HG0006240.1,HORVU.MOREX.r2.1HG0017040.1,HORVU.MOREX.r2.1HG0017090.1,HORVU.MOREX.r2.1HG0017110.1,HORVU.MOREX.r2.2HG0085360.1,HORVU.MOREX.r2.2HG0088330.1,HORVU.MOREX.r2.2HG0139700.1,HORVU.MOREX.r2.2HG0169690.1,HORVU.MOREX.r2.2HG0180660.1,HORVU.MOREX.r2.3HG0200670.1,HORVU.MOREX.r2.3HG0211680.1,HORVU.MOREX.r2.3HG0211730.1,HORVU.MOREX.r2.3HG0249820.1,HORVU.MOREX.r2.3HG0271330.1,HORVU.M…
CC	GO:0048046	apoplast	29	83	112	412	0.00171925	0.0568917	HORVU.MOREX.r2.1HG0025880.1,HORVU.MOREX.r2.1HG0039150.1,HORVU.MOREX.r2.1HG0059310.1,HORVU.MOREX.r2.1HG0067490.1,HORVU.MOREX.r2.2HG0087420.1,HORVU.MOREX.r2.2HG0092070.1,HORVU.MOREX.r2.2HG0092420.1,HORVU.MOREX.r2.2HG0092500.1,HORVU.MOREX.r2.2HG0092680.1,HORVU.MOREX.r2.2HG0096210.1,HORVU.MOREX.r2.2HG0158780.1,HORVU.MOREX.r2.2HG0174050.1,HORVU.MOREX.r2.3HG0185850.1,HORVU.MOREX.r2.3HG0206050.1,HORVU.M…	HORVU.MOREX.r2.1HG0006240.1,HORVU.MOREX.r2.1HG0013800.1,HORVU.MOREX.r2.1HG0016070.1,HORVU.MOREX.r2.1HG0017110.1,HORVU.MOREX.r2.1HG0059500.1,HORVU.MOREX.r2.1HG0062590.1,HORVU.MOREX.r2.1HG0066160.1,HORVU.MOREX.r2.1HG0072160.1,HORVU.MOREX.r2.2HG0088710.1,HORVU.MOREX.r2.2HG0089170.1,HORVU.MOREX.r2.2HG0090880.1,HORVU.MOREX.r2.2HG0129130.1,HORVU.MOREX.r2.2HG0137200.1,HORVU.MOREX.r2.2HG0142920.1,HORVU.M…
MF	GO:0005516	calmodulin binding	15	57	72	237	0.00172645	0.110195	HORVU.MOREX.r2.1HG0052590.1,HORVU.MOREX.r2.2HG0107720.1,HORVU.MOREX.r2.2HG0124590.1,HORVU.MOREX.r2.3HG0244380.1,HORVU.MOREX.r2.3HG0253510.1,HORVU.MOREX.r2.3HG0260340.1,HORVU.MOREX.r2.4HG0297640.1,HORVU.MOREX.r2.4HG0342150.1,HORVU.MOREX.r2.4HG0348750.1,HORVU.MOREX.r2.6HG0505750.1,HORVU.MOREX.r2.6HG0520870.1,HORVU.MOREX.r2.6HG0524500.1,HORVU.MOREX.r2.7HG0534030.1,HORVU.MOREX.r2.7HG0566960.1,HORVU.M…	HORVU.MOREX.r2.1HG0002100.1,HORVU.MOREX.r2.1HG0002140.1,HORVU.MOREX.r2.1HG0002410.1,HORVU.MOREX.r2.1HG0016720.1,HORVU.MOREX.r2.1HG0052830.1,HORVU.MOREX.r2.1HG0055410.1,HORVU.MOREX.r2.1HG0055980.1,HORVU.MOREX.r2.1HG0063530.1,HORVU.MOREX.r2.1HG0063540.1,HORVU.MOREX.r2.2HG0080600.1,HORVU.MOREX.r2.2HG0088540.1,HORVU.MOREX.r2.2HG0088550.1,HORVU.MOREX.r2.2HG0112770.1,HORVU.MOREX.r2.2HG0112790.1,HORVU.M…
BP	GO:0010410	hemicellulose metabolic process	6	27	33	94	0.0017559	0.088688	HORVU.MOREX.r2.2HG0092680.1,HORVU.MOREX.r2.2HG0149420.1,HORVU.MOREX.r2.3HG0201490.1,HORVU.MOREX.r2.4HG0318200.1,HORVU.MOREX.r2.5HG0380520.1,HORVU.MOREX.r2.6HG0467940.1	HORVU.MOREX.r2.1HG0043690.1,HORVU.MOREX.r2.1HG0043700.1,HORVU.MOREX.r2.1HG0048800.1,HORVU.MOREX.r2.1HG0072160.1,HORVU.MOREX.r2.2HG0083040.1,HORVU.MOREX.r2.2HG0088410.1,HORVU.MOREX.r2.2HG0088420.1,HORVU.MOREX.r2.2HG0089170.1,HORVU.MOREX.r2.2HG0090880.1,HORVU.MOREX.r2.2HG0150530.1,HORVU.MOREX.r2.2HG0165790.1,HORVU.MOREX.r2.2HG0170120.1,HORVU.MOREX.r2.3HG0253620.1,HORVU.MOREX.r2.3HG0260640.1,HORVU.M…
BP	GO:0015849	organic acid transport	8	38	46	142	0.0017677	0.088688	HORVU.MOREX.r2.2HG0137930.1,HORVU.MOREX.r2.2HG0153460.1,HORVU.MOREX.r2.3HG0201670.1,HORVU.MOREX.r2.4HG0319930.1,HORVU.MOREX.r2.5HG0370810.1,HORVU.MOREX.r2.5HG0406540.1,HORVU.MOREX.r2.6HG0502940.1,HORVU.MOREX.r2.6HG0513540.1	HORVU.MOREX.r2.1HG0012390.1,HORVU.MOREX.r2.1HG0013080.1,HORVU.MOREX.r2.1HG0029250.1,HORVU.MOREX.r2.1HG0041330.1,HORVU.MOREX.r2.1HG0056470.1,HORVU.MOREX.r2.1HG0060180.1,HORVU.MOREX.r2.2HG0143410.1,HORVU.MOREX.r2.2HG0155560.1,HORVU.MOREX.r2.2HG0164340.1,HORVU.MOREX.r2.3HG0194540.1,HORVU.MOREX.r2.3HG0200760.1,HORVU.MOREX.r2.3HG0207880.1,HORVU.MOREX.r2.3HG0228290.1,HORVU.MOREX.r2.4HG0277470.1,HORVU.M…
BP	GO:0006564	L-serine biosynthetic process	2	4	6	8	0.00187721	0.091888	HORVU.MOREX.r2.4HG0334130.1,HORVU.MOREX.r2.6HG0463480.1	HORVU.MOREX.r2.1HG0046150.1,HORVU.MOREX.r2.2HG0099550.1,HORVU.MOREX.r2.2HG0156420.1,HORVU.MOREX.r2.7HG0550290.1
BP	GO:0009051	pentose-phosphate shunt, oxidative branch	1	5	6	8	0.00187721	0.091888	HORVU.MOREX.r2.1HG0066450.1	HORVU.MOREX.r2.2HG0104920.1,HORVU.MOREX.r2.2HG0146170.1,HORVU.MOREX.r2.5HG0413420.1,HORVU.MOREX.r2.6HG0471140.1,HORVU.MOREX.r2.7HG0570530.1
BP	GO:0030100	regulation of endocytosis	3	12	15	33	0.00188381	0.091888	HORVU.MOREX.r2.1HG0041150.1,HORVU.MOREX.r2.2HG0149420.1,HORVU.MOREX.r2.6HG0522070.1	HORVU.MOREX.r2.2HG0091770.1,HORVU.MOREX.r2.3HG0193470.1,HORVU.MOREX.r2.3HG0193480.1,HORVU.MOREX.r2.4HG0278890.1,HORVU.MOREX.r2.4HG0327270.1,HORVU.MOREX.r2.6HG0455440.1,HORVU.MOREX.r2.6HG0488960.1,HORVU.MOREX.r2.6HG0498990.1,HORVU.MOREX.r2.7HG0544300.1,HORVU.MOREX.r2.7HG0544310.1,HORVU.MOREX.r2.7HG0587350.1,HORVU.MOREX.r2.7HG0596500.1
BP	GO:0072524	pyridine-containing compound metabolic process	19	27	46	143	0.00207027	0.100057	HORVU.MOREX.r2.1HG0005340.1,HORVU.MOREX.r2.1HG0066450.1,HORVU.MOREX.r2.2HG0174570.1,HORVU.MOREX.r2.2HG0177700.1,HORVU.MOREX.r2.3HG0191310.1,HORVU.MOREX.r2.3HG0196570.1,HORVU.MOREX.r2.3HG0213560.1,HORVU.MOREX.r2.3HG0254340.1,HORVU.MOREX.r2.3HG0254350.1,HORVU.MOREX.r2.4HG0291220.1,HORVU.MOREX.r2.4HG0315540.1,HORVU.MOREX.r2.5HG0380250.1,HORVU.MOREX.r2.6HG0474240.1,HORVU.MOREX.r2.6HG0483380.1,HORVU.M…	HORVU.MOREX.r2.1HG0044740.1,HORVU.MOREX.r2.1HG0046500.1,HORVU.MOREX.r2.2HG0104920.1,HORVU.MOREX.r2.2HG0138840.1,HORVU.MOREX.r2.2HG0146170.1,HORVU.MOREX.r2.3HG0220800.1,HORVU.MOREX.r2.3HG0229640.1,HORVU.MOREX.r2.3HG0237170.1,HORVU.MOREX.r2.3HG0239050.1,HORVU.MOREX.r2.4HG0278350.1,HORVU.MOREX.r2.4HG0319400.1,HORVU.MOREX.r2.5HG0395410.1,HORVU.MOREX.r2.5HG0400880.1,HORVU.MOREX.r2.5HG0408570.1,HORVU.M…
MF	GO:0004743	pyruvate kinase activity	3	3	6	8	0.00213587	0.127532	HORVU.MOREX.r2.2HG0174570.1,HORVU.MOREX.r2.3HG0213560.1,HORVU.MOREX.r2.5HG0380250.1	HORVU.MOREX.r2.1HG0044740.1,HORVU.MOREX.r2.3HG0229640.1,HORVU.MOREX.r2.4HG0278350.1
MF	GO:0030955	potassium ion binding	3	3	6	8	0.00213587	0.127532	HORVU.MOREX.r2.2HG0174570.1,HORVU.MOREX.r2.3HG0213560.1,HORVU.MOREX.r2.5HG0380250.1	HORVU.MOREX.r2.1HG0044740.1,HORVU.MOREX.r2.3HG0229640.1,HORVU.MOREX.r2.4HG0278350.1
BP	GO:0072708	response to sorbitol	2	2	4	4	0.00216744	0.1038	HORVU.MOREX.r2.2HG0102950.1,HORVU.MOREX.r2.7HG0548840.1	HORVU.MOREX.r2.3HG0207090.1,HORVU.MOREX.r2.7HG0531800.1
BP	GO:0042744	hydrogen peroxide catabolic process	10	27	37	110	0.00229676	0.109003	HORVU.MOREX.r2.1HG0045010.1,HORVU.MOREX.r2.2HG0092420.1,HORVU.MOREX.r2.2HG0092500.1,HORVU.MOREX.r2.3HG0212680.1,HORVU.MOREX.r2.3HG0271560.1,HORVU.MOREX.r2.4HG0288710.1,HORVU.MOREX.r2.4HG0293480.1,HORVU.MOREX.r2.5HG0409840.1,HORVU.MOREX.r2.6HG0451850.1,HORVU.MOREX.r2.7HG0535670.1	HORVU.MOREX.r2.1HG0006240.1,HORVU.MOREX.r2.1HG0017040.1,HORVU.MOREX.r2.1HG0017090.1,HORVU.MOREX.r2.1HG0017110.1,HORVU.MOREX.r2.2HG0085360.1,HORVU.MOREX.r2.2HG0088330.1,HORVU.MOREX.r2.2HG0139700.1,HORVU.MOREX.r2.2HG0169690.1,HORVU.MOREX.r2.2HG0180660.1,HORVU.MOREX.r2.3HG0200670.1,HORVU.MOREX.r2.3HG0211680.1,HORVU.MOREX.r2.3HG0211730.1,HORVU.MOREX.r2.3HG0249820.1,HORVU.MOREX.r2.3HG0271330.1,HORVU.M…
BP	GO:0043455	regulation of secondary metabolic process	5	12	17	40	0.00235704	0.110865	HORVU.MOREX.r2.2HG0092420.1,HORVU.MOREX.r2.2HG0092500.1,HORVU.MOREX.r2.2HG0100880.1,HORVU.MOREX.r2.3HG0236170.1,HORVU.MOREX.r2.7HG0592850.1	HORVU.MOREX.r2.1HG0040690.1,HORVU.MOREX.r2.1HG0054200.1,HORVU.MOREX.r2.1HG0061800.1,HORVU.MOREX.r2.3HG0184800.1,HORVU.MOREX.r2.3HG0244730.1,HORVU.MOREX.r2.5HG0350510.1,HORVU.MOREX.r2.6HG0456510.1,HORVU.MOREX.r2.7HG0567610.1,HORVU.MOREX.r2.7HG0595640.1,HORVU.MOREX.r2.7HG0595660.1,HORVU.MOREX.r2.7HG0611760.1,HORVU.MOREX.r2.7HG0611850.1
CC	GO:0005875	microtubule associated complex	1	34	35	105	0.00237797	0.0752679	HORVU.MOREX.r2.1HG0066380.1	HORVU.MOREX.r2.1HG0008340.1,HORVU.MOREX.r2.1HG0023610.1,HORVU.MOREX.r2.1HG0038710.1,HORVU.MOREX.r2.1HG0043790.1,HORVU.MOREX.r2.1HG0050850.1,HORVU.MOREX.r2.1HG0059400.1,HORVU.MOREX.r2.1HG0059770.1,HORVU.MOREX.r2.2HG0099610.1,HORVU.MOREX.r2.2HG0110790.1,HORVU.MOREX.r2.2HG0123510.1,HORVU.MOREX.r2.2HG0132010.1,HORVU.MOREX.r2.2HG0165450.1,HORVU.MOREX.r2.3HG0206940.1,HORVU.MOREX.r2.3HG0215880.1,HORVU.M…
MF	GO:0015066	alpha-amylase inhibitor activity	4	0	4	4	0.00237913	0.137055	HORVU.MOREX.r2.1HG0055240.1,HORVU.MOREX.r2.2HG0151680.1,HORVU.MOREX.r2.2HG0176960.1,HORVU.MOREX.r2.6HG0501200.1	-
MF	GO:0015103	inorganic anion transmembrane transporter activity	5	32	37	108	0.00244345	0.137055	HORVU.MOREX.r2.1HG0066370.1,HORVU.MOREX.r2.3HG0241460.1,HORVU.MOREX.r2.5HG0439480.1,HORVU.MOREX.r2.6HG0510170.1,HORVU.MOREX.r2.7HG0537760.1	HORVU.MOREX.r2.1HG0038700.1,HORVU.MOREX.r2.1HG0044460.1,HORVU.MOREX.r2.1HG0044470.1,HORVU.MOREX.r2.2HG0140630.1,HORVU.MOREX.r2.2HG0148400.1,HORVU.MOREX.r2.2HG0167660.1,HORVU.MOREX.r2.2HG0170880.1,HORVU.MOREX.r2.3HG0199690.1,HORVU.MOREX.r2.3HG0200760.1,HORVU.MOREX.r2.3HG0222260.1,HORVU.MOREX.r2.3HG0236740.1,HORVU.MOREX.r2.4HG0279230.1,HORVU.MOREX.r2.4HG0332740.1,HORVU.MOREX.r2.4HG0334620.1,HORVU.M…
MF	GO:0008447	L-ascorbate oxidase activity	0	5	5	6	0.00257134	0.139987	-	HORVU.MOREX.r2.5HG0394350.1,HORVU.MOREX.r2.5HG0409600.1,HORVU.MOREX.r2.5HG0409640.1,HORVU.MOREX.r2.5HG0409680.1,HORVU.MOREX.r2.7HG0594750.1
BP	GO:0006096	glycolytic process	18	15	33	96	0.00259933	0.119072	HORVU.MOREX.r2.1HG0005340.1,HORVU.MOREX.r2.2HG0174570.1,HORVU.MOREX.r2.2HG0177700.1,HORVU.MOREX.r2.3HG0191310.1,HORVU.MOREX.r2.3HG0196570.1,HORVU.MOREX.r2.3HG0213560.1,HORVU.MOREX.r2.3HG0254340.1,HORVU.MOREX.r2.3HG0254350.1,HORVU.MOREX.r2.4HG0291220.1,HORVU.MOREX.r2.4HG0315540.1,HORVU.MOREX.r2.5HG0380250.1,HORVU.MOREX.r2.6HG0474240.1,HORVU.MOREX.r2.6HG0483380.1,HORVU.MOREX.r2.6HG0490690.1,HORVU.M…	HORVU.MOREX.r2.1HG0044740.1,HORVU.MOREX.r2.3HG0220800.1,HORVU.MOREX.r2.3HG0229640.1,HORVU.MOREX.r2.3HG0237170.1,HORVU.MOREX.r2.3HG0239050.1,HORVU.MOREX.r2.4HG0278350.1,HORVU.MOREX.r2.4HG0319400.1,HORVU.MOREX.r2.5HG0395410.1,HORVU.MOREX.r2.5HG0400880.1,HORVU.MOREX.r2.5HG0408570.1,HORVU.MOREX.r2.7HG0538540.1,HORVU.MOREX.r2.7HG0540760.1,HORVU.MOREX.r2.7HG0552170.1,HORVU.MOREX.r2.7HG0556150.1,HORVU.M…
BP	GO:0006757	ATP generation from ADP	18	15	33	96	0.00259933	0.119072	HORVU.MOREX.r2.1HG0005340.1,HORVU.MOREX.r2.2HG0174570.1,HORVU.MOREX.r2.2HG0177700.1,HORVU.MOREX.r2.3HG0191310.1,HORVU.MOREX.r2.3HG0196570.1,HORVU.MOREX.r2.3HG0213560.1,HORVU.MOREX.r2.3HG0254340.1,HORVU.MOREX.r2.3HG0254350.1,HORVU.MOREX.r2.4HG0291220.1,HORVU.MOREX.r2.4HG0315540.1,HORVU.MOREX.r2.5HG0380250.1,HORVU.MOREX.r2.6HG0474240.1,HORVU.MOREX.r2.6HG0483380.1,HORVU.MOREX.r2.6HG0490690.1,HORVU.M…	HORVU.MOREX.r2.1HG0044740.1,HORVU.MOREX.r2.3HG0220800.1,HORVU.MOREX.r2.3HG0229640.1,HORVU.MOREX.r2.3HG0237170.1,HORVU.MOREX.r2.3HG0239050.1,HORVU.MOREX.r2.4HG0278350.1,HORVU.MOREX.r2.4HG0319400.1,HORVU.MOREX.r2.5HG0395410.1,HORVU.MOREX.r2.5HG0400880.1,HORVU.MOREX.r2.5HG0408570.1,HORVU.MOREX.r2.7HG0538540.1,HORVU.MOREX.r2.7HG0540760.1,HORVU.MOREX.r2.7HG0552170.1,HORVU.MOREX.r2.7HG0556150.1,HORVU.M…
BP	GO:0046031	ADP metabolic process	18	15	33	96	0.00259933	0.119072	HORVU.MOREX.r2.1HG0005340.1,HORVU.MOREX.r2.2HG0174570.1,HORVU.MOREX.r2.2HG0177700.1,HORVU.MOREX.r2.3HG0191310.1,HORVU.MOREX.r2.3HG0196570.1,HORVU.MOREX.r2.3HG0213560.1,HORVU.MOREX.r2.3HG0254340.1,HORVU.MOREX.r2.3HG0254350.1,HORVU.MOREX.r2.4HG0291220.1,HORVU.MOREX.r2.4HG0315540.1,HORVU.MOREX.r2.5HG0380250.1,HORVU.MOREX.r2.6HG0474240.1,HORVU.MOREX.r2.6HG0483380.1,HORVU.MOREX.r2.6HG0490690.1,HORVU.M…	HORVU.MOREX.r2.1HG0044740.1,HORVU.MOREX.r2.3HG0220800.1,HORVU.MOREX.r2.3HG0229640.1,HORVU.MOREX.r2.3HG0237170.1,HORVU.MOREX.r2.3HG0239050.1,HORVU.MOREX.r2.4HG0278350.1,HORVU.MOREX.r2.4HG0319400.1,HORVU.MOREX.r2.5HG0395410.1,HORVU.MOREX.r2.5HG0400880.1,HORVU.MOREX.r2.5HG0408570.1,HORVU.MOREX.r2.7HG0538540.1,HORVU.MOREX.r2.7HG0540760.1,HORVU.MOREX.r2.7HG0552170.1,HORVU.MOREX.r2.7HG0556150.1,HORVU.M…
BP	GO:0046351	disaccharide biosynthetic process	5	10	15	34	0.00270589	0.122885	HORVU.MOREX.r2.1HG0062600.1,HORVU.MOREX.r2.3HG0254340.1,HORVU.MOREX.r2.3HG0254350.1,HORVU.MOREX.r2.5HG0394730.1,HORVU.MOREX.r2.7HG0560640.1	HORVU.MOREX.r2.1HG0015850.1,HORVU.MOREX.r2.1HG0044390.1,HORVU.MOREX.r2.2HG0101600.1,HORVU.MOREX.r2.4HG0287690.1,HORVU.MOREX.r2.5HG0427340.1,HORVU.MOREX.r2.5HG0427360.1,HORVU.MOREX.r2.5HG0427370.1,HORVU.MOREX.r2.6HG0498580.1,HORVU.MOREX.r2.6HG0509380.1,HORVU.MOREX.r2.7HG0552000.1
MF	GO:0043565	sequence-specific DNA binding	70	148	218	836	0.00278668	0.147375	HORVU.MOREX.r2.1HG0006630.1,HORVU.MOREX.r2.1HG0015410.1,HORVU.MOREX.r2.1HG0015870.1,HORVU.MOREX.r2.1HG0045880.1,HORVU.MOREX.r2.1HG0051470.1,HORVU.MOREX.r2.1HG0062850.1,HORVU.MOREX.r2.1HG0072720.1,HORVU.MOREX.r2.2HG0089210.1,HORVU.MOREX.r2.2HG0092780.1,HORVU.MOREX.r2.2HG0100880.1,HORVU.MOREX.r2.2HG0111180.1,HORVU.MOREX.r2.2HG0121290.1,HORVU.MOREX.r2.2HG0129220.1,HORVU.MOREX.r2.2HG0140890.1,HORVU.M…	HORVU.MOREX.r2.1HG0006720.1,HORVU.MOREX.r2.1HG0012630.1,HORVU.MOREX.r2.1HG0021720.1,HORVU.MOREX.r2.1HG0024800.1,HORVU.MOREX.r2.1HG0030320.1,HORVU.MOREX.r2.1HG0033880.1,HORVU.MOREX.r2.1HG0034890.1,HORVU.MOREX.r2.1HG0041130.1,HORVU.MOREX.r2.1HG0051900.1,HORVU.MOREX.r2.1HG0055970.1,HORVU.MOREX.r2.1HG0064970.1,HORVU.MOREX.r2.1HG0065010.1,HORVU.MOREX.r2.1HG0065020.1,HORVU.MOREX.r2.1HG0067480.1,HORVU.M…
BP	GO:0006833	water transport	2	19	21	54	0.00288349	0.127527	HORVU.MOREX.r2.1HG0035930.1,HORVU.MOREX.r2.2HG0151840.1	HORVU.MOREX.r2.1HG0021180.1,HORVU.MOREX.r2.1HG0038700.1,HORVU.MOREX.r2.1HG0040690.1,HORVU.MOREX.r2.2HG0150890.1,HORVU.MOREX.r2.3HG0275030.1,HORVU.MOREX.r2.4HG0295700.1,HORVU.MOREX.r2.4HG0316550.1,HORVU.MOREX.r2.4HG0344040.1,HORVU.MOREX.r2.5HG0391620.1,HORVU.MOREX.r2.5HG0417000.1,HORVU.MOREX.r2.5HG0429640.1,HORVU.MOREX.r2.5HG0447440.1,HORVU.MOREX.r2.6HG0494530.1,HORVU.MOREX.r2.6HG0499320.1,HORVU.M…
BP	GO:0042044	fluid transport	2	19	21	54	0.00288349	0.127527	HORVU.MOREX.r2.1HG0035930.1,HORVU.MOREX.r2.2HG0151840.1	HORVU.MOREX.r2.1HG0021180.1,HORVU.MOREX.r2.1HG0038700.1,HORVU.MOREX.r2.1HG0040690.1,HORVU.MOREX.r2.2HG0150890.1,HORVU.MOREX.r2.3HG0275030.1,HORVU.MOREX.r2.4HG0295700.1,HORVU.MOREX.r2.4HG0316550.1,HORVU.MOREX.r2.4HG0344040.1,HORVU.MOREX.r2.5HG0391620.1,HORVU.MOREX.r2.5HG0417000.1,HORVU.MOREX.r2.5HG0429640.1,HORVU.MOREX.r2.5HG0447440.1,HORVU.MOREX.r2.6HG0494530.1,HORVU.MOREX.r2.6HG0499320.1,HORVU.M…
BP	GO:0009166	nucleotide catabolic process	18	17	35	104	0.00294037	0.127527	HORVU.MOREX.r2.1HG0005340.1,HORVU.MOREX.r2.2HG0174570.1,HORVU.MOREX.r2.2HG0177700.1,HORVU.MOREX.r2.3HG0191310.1,HORVU.MOREX.r2.3HG0196570.1,HORVU.MOREX.r2.3HG0213560.1,HORVU.MOREX.r2.3HG0254340.1,HORVU.MOREX.r2.3HG0254350.1,HORVU.MOREX.r2.4HG0291220.1,HORVU.MOREX.r2.4HG0315540.1,HORVU.MOREX.r2.5HG0380250.1,HORVU.MOREX.r2.6HG0474240.1,HORVU.MOREX.r2.6HG0483380.1,HORVU.MOREX.r2.6HG0490690.1,HORVU.M…	HORVU.MOREX.r2.1HG0044740.1,HORVU.MOREX.r2.3HG0220800.1,HORVU.MOREX.r2.3HG0229640.1,HORVU.MOREX.r2.3HG0237170.1,HORVU.MOREX.r2.3HG0239050.1,HORVU.MOREX.r2.4HG0278350.1,HORVU.MOREX.r2.4HG0319400.1,HORVU.MOREX.r2.5HG0350940.1,HORVU.MOREX.r2.5HG0395410.1,HORVU.MOREX.r2.5HG0396570.1,HORVU.MOREX.r2.5HG0400880.1,HORVU.MOREX.r2.5HG0408570.1,HORVU.MOREX.r2.7HG0538540.1,HORVU.MOREX.r2.7HG0540760.1,HORVU.M…
BP	GO:0046939	nucleotide phosphorylation	18	17	35	104	0.00294037	0.127527	HORVU.MOREX.r2.1HG0005340.1,HORVU.MOREX.r2.2HG0174570.1,HORVU.MOREX.r2.2HG0177700.1,HORVU.MOREX.r2.3HG0191310.1,HORVU.MOREX.r2.3HG0196570.1,HORVU.MOREX.r2.3HG0213560.1,HORVU.MOREX.r2.3HG0254340.1,HORVU.MOREX.r2.3HG0254350.1,HORVU.MOREX.r2.4HG0291220.1,HORVU.MOREX.r2.4HG0315540.1,HORVU.MOREX.r2.5HG0380250.1,HORVU.MOREX.r2.6HG0474240.1,HORVU.MOREX.r2.6HG0483380.1,HORVU.MOREX.r2.6HG0490690.1,HORVU.M…	HORVU.MOREX.r2.1HG0044740.1,HORVU.MOREX.r2.3HG0220800.1,HORVU.MOREX.r2.3HG0229640.1,HORVU.MOREX.r2.3HG0237170.1,HORVU.MOREX.r2.3HG0238540.1,HORVU.MOREX.r2.3HG0239050.1,HORVU.MOREX.r2.4HG0278350.1,HORVU.MOREX.r2.4HG0289210.1,HORVU.MOREX.r2.4HG0319400.1,HORVU.MOREX.r2.5HG0395410.1,HORVU.MOREX.r2.5HG0400880.1,HORVU.MOREX.r2.5HG0408570.1,HORVU.MOREX.r2.7HG0538540.1,HORVU.MOREX.r2.7HG0540760.1,HORVU.M…
BP	GO:0009608	response to symbiont	2	11	13	28	0.00297157	0.127527	HORVU.MOREX.r2.1HG0038230.1,HORVU.MOREX.r2.1HG0068000.1	HORVU.MOREX.r2.1HG0006240.1,HORVU.MOREX.r2.1HG0024800.1,HORVU.MOREX.r2.2HG0143470.1,HORVU.MOREX.r2.4HG0277090.1,HORVU.MOREX.r2.4HG0292180.1,HORVU.MOREX.r2.5HG0396920.1,HORVU.MOREX.r2.5HG0422030.1,HORVU.MOREX.r2.6HG0450230.1,HORVU.MOREX.r2.6HG0526360.1,HORVU.MOREX.r2.6HG0526370.1,HORVU.MOREX.r2.7HG0622120.1
BP	GO:0019682	glyceraldehyde-3-phosphate metabolic process	2	11	13	28	0.00297157	0.127527	HORVU.MOREX.r2.1HG0066450.1,HORVU.MOREX.r2.3HG0191310.1	HORVU.MOREX.r2.2HG0104920.1,HORVU.MOREX.r2.2HG0123030.1,HORVU.MOREX.r2.2HG0146170.1,HORVU.MOREX.r2.3HG0181630.1,HORVU.MOREX.r2.3HG0256230.1,HORVU.MOREX.r2.5HG0413420.1,HORVU.MOREX.r2.5HG0427960.1,HORVU.MOREX.r2.6HG0455980.1,HORVU.MOREX.r2.6HG0471140.1,HORVU.MOREX.r2.6HG0491090.1,HORVU.MOREX.r2.7HG0570530.1
BP	GO:0006972	hyperosmotic response	5	18	23	61	0.00297756	0.127527	HORVU.MOREX.r2.1HG0038230.1,HORVU.MOREX.r2.2HG0098040.1,HORVU.MOREX.r2.3HG0212680.1,HORVU.MOREX.r2.3HG0251960.1,HORVU.MOREX.r2.7HG0543680.1	HORVU.MOREX.r2.1HG0005560.1,HORVU.MOREX.r2.1HG0032390.1,HORVU.MOREX.r2.1HG0041620.1,HORVU.MOREX.r2.1HG0059750.1,HORVU.MOREX.r2.2HG0141580.1,HORVU.MOREX.r2.3HG0206680.1,HORVU.MOREX.r2.3HG0235830.1,HORVU.MOREX.r2.3HG0266850.1,HORVU.MOREX.r2.5HG0361750.1,HORVU.MOREX.r2.5HG0370040.1,HORVU.MOREX.r2.5HG0427340.1,HORVU.MOREX.r2.5HG0427360.1,HORVU.MOREX.r2.5HG0427370.1,HORVU.MOREX.r2.6HG0467880.1,HORVU.M…
BP	GO:1901701	cellular response to oxygen-containing compound	61	141	202	788	0.00302915	0.12869	HORVU.MOREX.r2.1HG0015580.1,HORVU.MOREX.r2.1HG0036730.1,HORVU.MOREX.r2.1HG0038230.1,HORVU.MOREX.r2.1HG0045440.1,HORVU.MOREX.r2.1HG0048720.1,HORVU.MOREX.r2.1HG0061390.1,HORVU.MOREX.r2.1HG0062600.1,HORVU.MOREX.r2.1HG0066410.1,HORVU.MOREX.r2.1HG0073400.1,HORVU.MOREX.r2.2HG0099430.1,HORVU.MOREX.r2.2HG0100880.1,HORVU.MOREX.r2.2HG0118870.1,HORVU.MOREX.r2.2HG0133980.1,HORVU.MOREX.r2.2HG0143210.1,HORVU.M…	HORVU.MOREX.r2.1HG0006240.1,HORVU.MOREX.r2.1HG0013800.1,HORVU.MOREX.r2.1HG0014420.1,HORVU.MOREX.r2.1HG0030320.1,HORVU.MOREX.r2.1HG0031000.1,HORVU.MOREX.r2.1HG0041130.1,HORVU.MOREX.r2.1HG0052200.1,HORVU.MOREX.r2.1HG0055200.1,HORVU.MOREX.r2.1HG0055210.1,HORVU.MOREX.r2.1HG0055970.1,HORVU.MOREX.r2.1HG0055980.1,HORVU.MOREX.r2.1HG0061250.1,HORVU.MOREX.r2.1HG0063880.1,HORVU.MOREX.r2.1HG0066210.1,HORVU.M…
MF	GO:0003677	DNA binding	181	432	613	2537	0.00326876	0.168069	HORVU.MOREX.r2.1HG0004050.1,HORVU.MOREX.r2.1HG0006630.1,HORVU.MOREX.r2.1HG0015410.1,HORVU.MOREX.r2.1HG0015870.1,HORVU.MOREX.r2.1HG0030330.1,HORVU.MOREX.r2.1HG0037070.1,HORVU.MOREX.r2.1HG0045880.1,HORVU.MOREX.r2.1HG0049080.1,HORVU.MOREX.r2.1HG0049090.1,HORVU.MOREX.r2.1HG0049130.1,HORVU.MOREX.r2.1HG0049480.1,HORVU.MOREX.r2.1HG0051470.1,HORVU.MOREX.r2.1HG0061390.1,HORVU.MOREX.r2.1HG0062380.1,HORVU.M…	HORVU.MOREX.r2.1HG0004830.1,HORVU.MOREX.r2.1HG0004860.1,HORVU.MOREX.r2.1HG0006720.1,HORVU.MOREX.r2.1HG0008140.1,HORVU.MOREX.r2.1HG0011690.1,HORVU.MOREX.r2.1HG0012630.1,HORVU.MOREX.r2.1HG0014310.1,HORVU.MOREX.r2.1HG0015350.1,HORVU.MOREX.r2.1HG0016400.1,HORVU.MOREX.r2.1HG0016410.1,HORVU.MOREX.r2.1HG0018750.1,HORVU.MOREX.r2.1HG0018760.1,HORVU.MOREX.r2.1HG0020410.1,HORVU.MOREX.r2.1HG0021720.1,HORVU.M…
BP	GO:0006165	nucleoside diphosphate phosphorylation	18	16	34	101	0.00332818	0.140263	HORVU.MOREX.r2.1HG0005340.1,HORVU.MOREX.r2.2HG0174570.1,HORVU.MOREX.r2.2HG0177700.1,HORVU.MOREX.r2.3HG0191310.1,HORVU.MOREX.r2.3HG0196570.1,HORVU.MOREX.r2.3HG0213560.1,HORVU.MOREX.r2.3HG0254340.1,HORVU.MOREX.r2.3HG0254350.1,HORVU.MOREX.r2.4HG0291220.1,HORVU.MOREX.r2.4HG0315540.1,HORVU.MOREX.r2.5HG0380250.1,HORVU.MOREX.r2.6HG0474240.1,HORVU.MOREX.r2.6HG0483380.1,HORVU.MOREX.r2.6HG0490690.1,HORVU.M…	HORVU.MOREX.r2.1HG0044740.1,HORVU.MOREX.r2.3HG0220800.1,HORVU.MOREX.r2.3HG0229640.1,HORVU.MOREX.r2.3HG0237170.1,HORVU.MOREX.r2.3HG0239050.1,HORVU.MOREX.r2.4HG0278350.1,HORVU.MOREX.r2.4HG0289210.1,HORVU.MOREX.r2.4HG0319400.1,HORVU.MOREX.r2.5HG0395410.1,HORVU.MOREX.r2.5HG0400880.1,HORVU.MOREX.r2.5HG0408570.1,HORVU.MOREX.r2.7HG0538540.1,HORVU.MOREX.r2.7HG0540760.1,HORVU.MOREX.r2.7HG0552170.1,HORVU.M…
MF	GO:0008422	beta-glucosidase activity	6	31	37	110	0.0034873	0.172551	HORVU.MOREX.r2.1HG0047900.1,HORVU.MOREX.r2.2HG0150130.1,HORVU.MOREX.r2.3HG0246790.1,HORVU.MOREX.r2.3HG0250710.1,HORVU.MOREX.r2.4HG0319320.1,HORVU.MOREX.r2.5HG0410760.1	HORVU.MOREX.r2.2HG0108520.1,HORVU.MOREX.r2.2HG0144690.1,HORVU.MOREX.r2.2HG0150090.1,HORVU.MOREX.r2.2HG0150110.1,HORVU.MOREX.r2.3HG0210690.1,HORVU.MOREX.r2.3HG0238820.1,HORVU.MOREX.r2.3HG0245310.1,HORVU.MOREX.r2.3HG0265850.1,HORVU.MOREX.r2.3HG0270520.1,HORVU.MOREX.r2.4HG0277660.1,HORVU.MOREX.r2.4HG0278240.1,HORVU.MOREX.r2.4HG0280430.1,HORVU.MOREX.r2.4HG0280440.1,HORVU.MOREX.r2.4HG0287550.1,HORVU.M…
MF	GO:0016620	oxidoreductase activity, acting on the aldehyde or oxo group of donors, NAD or NADP as acceptor	9	10	19	47	0.00354237	0.172551	HORVU.MOREX.r2.2HG0177700.1,HORVU.MOREX.r2.3HG0251960.1,HORVU.MOREX.r2.4HG0284690.1,HORVU.MOREX.r2.5HG0425630.1,HORVU.MOREX.r2.6HG0490690.1,HORVU.MOREX.r2.6HG0520620.1,HORVU.MOREX.r2.6HG0521410.1,HORVU.MOREX.r2.7HG0583650.1,HORVU.MOREX.r2.UnG0625620.1	HORVU.MOREX.r2.1HG0059750.1,HORVU.MOREX.r2.2HG0107740.1,HORVU.MOREX.r2.4HG0286260.1,HORVU.MOREX.r2.5HG0400660.1,HORVU.MOREX.r2.6HG0496750.1,HORVU.MOREX.r2.6HG0496790.1,HORVU.MOREX.r2.6HG0504120.1,HORVU.MOREX.r2.7HG0540550.1,HORVU.MOREX.r2.7HG0543790.1,HORVU.MOREX.r2.7HG0561660.1
BP	GO:0032787	monocarboxylic acid metabolic process	44	131	175	676	0.00363722	0.15207	HORVU.MOREX.r2.1HG0005340.1,HORVU.MOREX.r2.1HG0063760.1,HORVU.MOREX.r2.1HG0066450.1,HORVU.MOREX.r2.2HG0086340.1,HORVU.MOREX.r2.2HG0100880.1,HORVU.MOREX.r2.2HG0140870.1,HORVU.MOREX.r2.2HG0149680.1,HORVU.MOREX.r2.2HG0165740.1,HORVU.MOREX.r2.2HG0174220.1,HORVU.MOREX.r2.2HG0174570.1,HORVU.MOREX.r2.2HG0176830.1,HORVU.MOREX.r2.2HG0177700.1,HORVU.MOREX.r2.3HG0191310.1,HORVU.MOREX.r2.3HG0196570.1,HORVU.M…	HORVU.MOREX.r2.1HG0013160.1,HORVU.MOREX.r2.1HG0018440.1,HORVU.MOREX.r2.1HG0018530.1,HORVU.MOREX.r2.1HG0031000.1,HORVU.MOREX.r2.1HG0036750.1,HORVU.MOREX.r2.1HG0037530.1,HORVU.MOREX.r2.1HG0040690.1,HORVU.MOREX.r2.1HG0042170.1,HORVU.MOREX.r2.1HG0044740.1,HORVU.MOREX.r2.1HG0045970.1,HORVU.MOREX.r2.1HG0050860.1,HORVU.MOREX.r2.1HG0067400.1,HORVU.MOREX.r2.1HG0070680.1,HORVU.MOREX.r2.2HG0082470.1,HORVU.M…
BP	GO:0009135	purine nucleoside diphosphate metabolic process	18	15	33	98	0.00376818	0.155084	HORVU.MOREX.r2.1HG0005340.1,HORVU.MOREX.r2.2HG0174570.1,HORVU.MOREX.r2.2HG0177700.1,HORVU.MOREX.r2.3HG0191310.1,HORVU.MOREX.r2.3HG0196570.1,HORVU.MOREX.r2.3HG0213560.1,HORVU.MOREX.r2.3HG0254340.1,HORVU.MOREX.r2.3HG0254350.1,HORVU.MOREX.r2.4HG0291220.1,HORVU.MOREX.r2.4HG0315540.1,HORVU.MOREX.r2.5HG0380250.1,HORVU.MOREX.r2.6HG0474240.1,HORVU.MOREX.r2.6HG0483380.1,HORVU.MOREX.r2.6HG0490690.1,HORVU.M…	HORVU.MOREX.r2.1HG0044740.1,HORVU.MOREX.r2.3HG0220800.1,HORVU.MOREX.r2.3HG0229640.1,HORVU.MOREX.r2.3HG0237170.1,HORVU.MOREX.r2.3HG0239050.1,HORVU.MOREX.r2.4HG0278350.1,HORVU.MOREX.r2.4HG0319400.1,HORVU.MOREX.r2.5HG0395410.1,HORVU.MOREX.r2.5HG0400880.1,HORVU.MOREX.r2.5HG0408570.1,HORVU.MOREX.r2.7HG0538540.1,HORVU.MOREX.r2.7HG0540760.1,HORVU.MOREX.r2.7HG0552170.1,HORVU.MOREX.r2.7HG0556150.1,HORVU.M…
BP	GO:0009179	purine ribonucleoside diphosphate metabolic process	18	15	33	98	0.00376818	0.155084	HORVU.MOREX.r2.1HG0005340.1,HORVU.MOREX.r2.2HG0174570.1,HORVU.MOREX.r2.2HG0177700.1,HORVU.MOREX.r2.3HG0191310.1,HORVU.MOREX.r2.3HG0196570.1,HORVU.MOREX.r2.3HG0213560.1,HORVU.MOREX.r2.3HG0254340.1,HORVU.MOREX.r2.3HG0254350.1,HORVU.MOREX.r2.4HG0291220.1,HORVU.MOREX.r2.4HG0315540.1,HORVU.MOREX.r2.5HG0380250.1,HORVU.MOREX.r2.6HG0474240.1,HORVU.MOREX.r2.6HG0483380.1,HORVU.MOREX.r2.6HG0490690.1,HORVU.M…	HORVU.MOREX.r2.1HG0044740.1,HORVU.MOREX.r2.3HG0220800.1,HORVU.MOREX.r2.3HG0229640.1,HORVU.MOREX.r2.3HG0237170.1,HORVU.MOREX.r2.3HG0239050.1,HORVU.MOREX.r2.4HG0278350.1,HORVU.MOREX.r2.4HG0319400.1,HORVU.MOREX.r2.5HG0395410.1,HORVU.MOREX.r2.5HG0400880.1,HORVU.MOREX.r2.5HG0408570.1,HORVU.MOREX.r2.7HG0538540.1,HORVU.MOREX.r2.7HG0540760.1,HORVU.MOREX.r2.7HG0552170.1,HORVU.MOREX.r2.7HG0556150.1,HORVU.M…
BP	GO:0050832	defense response to fungus	26	65	91	326	0.00379897	0.155139	HORVU.MOREX.r2.1HG0048720.1,HORVU.MOREX.r2.1HG0061390.1,HORVU.MOREX.r2.2HG0085380.1,HORVU.MOREX.r2.2HG0099570.1,HORVU.MOREX.r2.2HG0117400.1,HORVU.MOREX.r2.2HG0157120.1,HORVU.MOREX.r2.3HG0191300.1,HORVU.MOREX.r2.3HG0206050.1,HORVU.MOREX.r2.3HG0210600.1,HORVU.MOREX.r2.3HG0249690.1,HORVU.MOREX.r2.4HG0314890.1,HORVU.MOREX.r2.4HG0315210.1,HORVU.MOREX.r2.4HG0332490.1,HORVU.MOREX.r2.4HG0333190.1,HORVU.M…	HORVU.MOREX.r2.1HG0017110.1,HORVU.MOREX.r2.1HG0034890.1,HORVU.MOREX.r2.1HG0040690.1,HORVU.MOREX.r2.1HG0044050.1,HORVU.MOREX.r2.1HG0045700.1,HORVU.MOREX.r2.1HG0050640.1,HORVU.MOREX.r2.1HG0067200.1,HORVU.MOREX.r2.1HG0073000.1,HORVU.MOREX.r2.1HG0073300.1,HORVU.MOREX.r2.2HG0082470.1,HORVU.MOREX.r2.2HG0091770.1,HORVU.MOREX.r2.2HG0109810.1,HORVU.MOREX.r2.2HG0121580.1,HORVU.MOREX.r2.2HG0128260.1,HORVU.M…
MF	GO:0042578	phosphoric ester hydrolase activity	29	77	106	379	0.00381556	0.178863	HORVU.MOREX.r2.1HG0013320.1,HORVU.MOREX.r2.1HG0015580.1,HORVU.MOREX.r2.1HG0017500.1,HORVU.MOREX.r2.1HG0042930.1,HORVU.MOREX.r2.1HG0055440.1,HORVU.MOREX.r2.1HG0062600.1,HORVU.MOREX.r2.1HG0066410.1,HORVU.MOREX.r2.2HG0079050.1,HORVU.MOREX.r2.2HG0131600.1,HORVU.MOREX.r2.2HG0149520.1,HORVU.MOREX.r2.3HG0188210.1,HORVU.MOREX.r2.3HG0192590.1,HORVU.MOREX.r2.3HG0195140.1,HORVU.MOREX.r2.3HG0233580.1,HORVU.M…	HORVU.MOREX.r2.1HG0004220.1,HORVU.MOREX.r2.1HG0015850.1,HORVU.MOREX.r2.1HG0020430.1,HORVU.MOREX.r2.1HG0020800.1,HORVU.MOREX.r2.1HG0036750.1,HORVU.MOREX.r2.1HG0044390.1,HORVU.MOREX.r2.1HG0044820.1,HORVU.MOREX.r2.1HG0051580.1,HORVU.MOREX.r2.1HG0058460.1,HORVU.MOREX.r2.1HG0059530.1,HORVU.MOREX.r2.1HG0066210.1,HORVU.MOREX.r2.1HG0070400.1,HORVU.MOREX.r2.2HG0088830.1,HORVU.MOREX.r2.2HG0091730.1,HORVU.M…
MF	GO:0016791	phosphatase activity	24	68	92	323	0.00386521	0.178863	HORVU.MOREX.r2.1HG0013320.1,HORVU.MOREX.r2.1HG0015580.1,HORVU.MOREX.r2.1HG0017500.1,HORVU.MOREX.r2.1HG0042930.1,HORVU.MOREX.r2.1HG0055440.1,HORVU.MOREX.r2.1HG0062600.1,HORVU.MOREX.r2.1HG0066410.1,HORVU.MOREX.r2.2HG0079050.1,HORVU.MOREX.r2.2HG0131600.1,HORVU.MOREX.r2.2HG0149520.1,HORVU.MOREX.r2.3HG0188210.1,HORVU.MOREX.r2.3HG0192590.1,HORVU.MOREX.r2.3HG0195140.1,HORVU.MOREX.r2.3HG0233580.1,HORVU.M…	HORVU.MOREX.r2.1HG0004220.1,HORVU.MOREX.r2.1HG0015850.1,HORVU.MOREX.r2.1HG0020430.1,HORVU.MOREX.r2.1HG0036750.1,HORVU.MOREX.r2.1HG0044390.1,HORVU.MOREX.r2.1HG0044820.1,HORVU.MOREX.r2.1HG0051580.1,HORVU.MOREX.r2.1HG0058460.1,HORVU.MOREX.r2.1HG0059530.1,HORVU.MOREX.r2.1HG0066210.1,HORVU.MOREX.r2.1HG0070400.1,HORVU.MOREX.r2.2HG0088830.1,HORVU.MOREX.r2.2HG0091730.1,HORVU.MOREX.r2.2HG0099550.1,HORVU.M…
BP	GO:0006825	copper ion transport	1	7	8	14	0.00396831	0.160627	HORVU.MOREX.r2.7HG0607180.1	HORVU.MOREX.r2.2HG0110070.1,HORVU.MOREX.r2.2HG0156410.1,HORVU.MOREX.r2.5HG0398130.1,HORVU.MOREX.r2.7HG0568330.1,HORVU.MOREX.r2.7HG0590860.1,HORVU.MOREX.r2.7HG0606170.1,HORVU.MOREX.r2.7HG0612270.1
BP	GO:0072525	pyridine-containing compound biosynthetic process	18	20	38	117	0.00401484	0.160627	HORVU.MOREX.r2.1HG0005340.1,HORVU.MOREX.r2.2HG0174570.1,HORVU.MOREX.r2.2HG0177700.1,HORVU.MOREX.r2.3HG0191310.1,HORVU.MOREX.r2.3HG0196570.1,HORVU.MOREX.r2.3HG0213560.1,HORVU.MOREX.r2.3HG0254340.1,HORVU.MOREX.r2.3HG0254350.1,HORVU.MOREX.r2.4HG0291220.1,HORVU.MOREX.r2.4HG0315540.1,HORVU.MOREX.r2.5HG0380250.1,HORVU.MOREX.r2.6HG0474240.1,HORVU.MOREX.r2.6HG0483380.1,HORVU.MOREX.r2.6HG0490690.1,HORVU.M…	HORVU.MOREX.r2.1HG0044740.1,HORVU.MOREX.r2.1HG0046500.1,HORVU.MOREX.r2.2HG0138840.1,HORVU.MOREX.r2.3HG0220800.1,HORVU.MOREX.r2.3HG0229640.1,HORVU.MOREX.r2.3HG0237170.1,HORVU.MOREX.r2.3HG0239050.1,HORVU.MOREX.r2.4HG0278350.1,HORVU.MOREX.r2.4HG0319400.1,HORVU.MOREX.r2.5HG0395410.1,HORVU.MOREX.r2.5HG0400880.1,HORVU.MOREX.r2.5HG0408570.1,HORVU.MOREX.r2.6HG0461070.1,HORVU.MOREX.r2.6HG0491330.1,HORVU.M…
BP	GO:0009409	response to cold	53	66	119	442	0.00402482	0.160627	HORVU.MOREX.r2.1HG0038230.1,HORVU.MOREX.r2.1HG0046510.1,HORVU.MOREX.r2.1HG0055270.1,HORVU.MOREX.r2.1HG0062850.1,HORVU.MOREX.r2.1HG0065240.1,HORVU.MOREX.r2.1HG0065260.1,HORVU.MOREX.r2.1HG0065280.1,HORVU.MOREX.r2.1HG0066370.1,HORVU.MOREX.r2.1HG0066450.1,HORVU.MOREX.r2.1HG0067490.1,HORVU.MOREX.r2.1HG0068000.1,HORVU.MOREX.r2.1HG0073400.1,HORVU.MOREX.r2.2HG0100880.1,HORVU.MOREX.r2.2HG0102950.1,HORVU.M…	HORVU.MOREX.r2.1HG0002090.1,HORVU.MOREX.r2.1HG0012880.1,HORVU.MOREX.r2.1HG0013800.1,HORVU.MOREX.r2.1HG0038140.1,HORVU.MOREX.r2.1HG0042840.1,HORVU.MOREX.r2.1HG0054900.1,HORVU.MOREX.r2.1HG0054910.1,HORVU.MOREX.r2.2HG0091760.1,HORVU.MOREX.r2.2HG0139700.1,HORVU.MOREX.r2.2HG0141580.1,HORVU.MOREX.r2.2HG0142810.1,HORVU.MOREX.r2.2HG0144420.1,HORVU.MOREX.r2.2HG0153500.1,HORVU.MOREX.r2.2HG0162060.1,HORVU.M…
MF	GO:0015926	glucosidase activity	8	36	44	137	0.004169	0.188215	HORVU.MOREX.r2.1HG0026420.1,HORVU.MOREX.r2.1HG0046970.1,HORVU.MOREX.r2.1HG0047900.1,HORVU.MOREX.r2.2HG0150130.1,HORVU.MOREX.r2.3HG0246790.1,HORVU.MOREX.r2.3HG0250710.1,HORVU.MOREX.r2.4HG0319320.1,HORVU.MOREX.r2.5HG0410760.1	HORVU.MOREX.r2.2HG0108520.1,HORVU.MOREX.r2.2HG0137200.1,HORVU.MOREX.r2.2HG0144690.1,HORVU.MOREX.r2.2HG0150090.1,HORVU.MOREX.r2.2HG0150110.1,HORVU.MOREX.r2.2HG0152670.1,HORVU.MOREX.r2.3HG0210690.1,HORVU.MOREX.r2.3HG0238820.1,HORVU.MOREX.r2.3HG0245310.1,HORVU.MOREX.r2.3HG0265850.1,HORVU.MOREX.r2.3HG0270520.1,HORVU.MOREX.r2.4HG0277660.1,HORVU.MOREX.r2.4HG0278240.1,HORVU.MOREX.r2.4HG0280430.1,HORVU.M…
BP	GO:1901292	nucleoside phosphate catabolic process	18	17	35	106	0.00417448	0.165347	HORVU.MOREX.r2.1HG0005340.1,HORVU.MOREX.r2.2HG0174570.1,HORVU.MOREX.r2.2HG0177700.1,HORVU.MOREX.r2.3HG0191310.1,HORVU.MOREX.r2.3HG0196570.1,HORVU.MOREX.r2.3HG0213560.1,HORVU.MOREX.r2.3HG0254340.1,HORVU.MOREX.r2.3HG0254350.1,HORVU.MOREX.r2.4HG0291220.1,HORVU.MOREX.r2.4HG0315540.1,HORVU.MOREX.r2.5HG0380250.1,HORVU.MOREX.r2.6HG0474240.1,HORVU.MOREX.r2.6HG0483380.1,HORVU.MOREX.r2.6HG0490690.1,HORVU.M…	HORVU.MOREX.r2.1HG0044740.1,HORVU.MOREX.r2.3HG0220800.1,HORVU.MOREX.r2.3HG0229640.1,HORVU.MOREX.r2.3HG0237170.1,HORVU.MOREX.r2.3HG0239050.1,HORVU.MOREX.r2.4HG0278350.1,HORVU.MOREX.r2.4HG0319400.1,HORVU.MOREX.r2.5HG0350940.1,HORVU.MOREX.r2.5HG0395410.1,HORVU.MOREX.r2.5HG0396570.1,HORVU.MOREX.r2.5HG0400880.1,HORVU.MOREX.r2.5HG0408570.1,HORVU.MOREX.r2.7HG0538540.1,HORVU.MOREX.r2.7HG0540760.1,HORVU.M…
BP	GO:0002237	response to molecule of bacterial origin	6	18	24	66	0.00422297	0.166019	HORVU.MOREX.r2.2HG0151680.1,HORVU.MOREX.r2.3HG0225050.1,HORVU.MOREX.r2.3HG0270590.1,HORVU.MOREX.r2.4HG0348880.1,HORVU.MOREX.r2.5HG0408800.1,HORVU.MOREX.r2.7HG0544410.1	HORVU.MOREX.r2.2HG0135370.1,HORVU.MOREX.r2.2HG0156420.1,HORVU.MOREX.r2.2HG0162060.1,HORVU.MOREX.r2.2HG0164020.1,HORVU.MOREX.r2.2HG0170680.1,HORVU.MOREX.r2.3HG0187560.1,HORVU.MOREX.r2.3HG0191680.1,HORVU.MOREX.r2.3HG0207090.1,HORVU.MOREX.r2.4HG0296360.1,HORVU.MOREX.r2.5HG0360770.1,HORVU.MOREX.r2.5HG0444100.1,HORVU.MOREX.r2.6HG0459790.1,HORVU.MOREX.r2.6HG0502290.1,HORVU.MOREX.r2.6HG0508260.1,HORVU.M…
BP	GO:0009738	abscisic acid-activated signaling pathway	29	59	88	315	0.00426391	0.166387	HORVU.MOREX.r2.1HG0036730.1,HORVU.MOREX.r2.1HG0038230.1,HORVU.MOREX.r2.1HG0045440.1,HORVU.MOREX.r2.1HG0048720.1,HORVU.MOREX.r2.1HG0061390.1,HORVU.MOREX.r2.1HG0066410.1,HORVU.MOREX.r2.2HG0100880.1,HORVU.MOREX.r2.2HG0133980.1,HORVU.MOREX.r2.2HG0167340.1,HORVU.MOREX.r2.3HG0182530.1,HORVU.MOREX.r2.3HG0249690.1,HORVU.MOREX.r2.3HG0250900.1,HORVU.MOREX.r2.3HG0253510.1,HORVU.MOREX.r2.3HG0257850.1,HORVU.M…	HORVU.MOREX.r2.1HG0030320.1,HORVU.MOREX.r2.1HG0031000.1,HORVU.MOREX.r2.1HG0041130.1,HORVU.MOREX.r2.1HG0055980.1,HORVU.MOREX.r2.1HG0061250.1,HORVU.MOREX.r2.1HG0066210.1,HORVU.MOREX.r2.1HG0073300.1,HORVU.MOREX.r2.2HG0091060.1,HORVU.MOREX.r2.2HG0110020.1,HORVU.MOREX.r2.2HG0121580.1,HORVU.MOREX.r2.2HG0132370.1,HORVU.MOREX.r2.2HG0142860.1,HORVU.MOREX.r2.2HG0152670.1,HORVU.MOREX.r2.2HG0163110.1,HORVU.M…
BP	GO:0016311	dephosphorylation	28	70	98	356	0.00429732	0.166458	HORVU.MOREX.r2.1HG0013320.1,HORVU.MOREX.r2.1HG0015580.1,HORVU.MOREX.r2.1HG0017500.1,HORVU.MOREX.r2.1HG0042930.1,HORVU.MOREX.r2.1HG0055270.1,HORVU.MOREX.r2.1HG0055440.1,HORVU.MOREX.r2.1HG0062600.1,HORVU.MOREX.r2.1HG0066410.1,HORVU.MOREX.r2.2HG0079050.1,HORVU.MOREX.r2.2HG0131600.1,HORVU.MOREX.r2.2HG0149520.1,HORVU.MOREX.r2.3HG0188210.1,HORVU.MOREX.r2.3HG0192590.1,HORVU.MOREX.r2.3HG0195140.1,HORVU.M…	HORVU.MOREX.r2.1HG0004220.1,HORVU.MOREX.r2.1HG0015850.1,HORVU.MOREX.r2.1HG0020430.1,HORVU.MOREX.r2.1HG0036750.1,HORVU.MOREX.r2.1HG0044390.1,HORVU.MOREX.r2.1HG0044820.1,HORVU.MOREX.r2.1HG0051580.1,HORVU.MOREX.r2.1HG0058460.1,HORVU.MOREX.r2.1HG0059530.1,HORVU.MOREX.r2.1HG0066210.1,HORVU.MOREX.r2.1HG0070400.1,HORVU.MOREX.r2.2HG0088830.1,HORVU.MOREX.r2.2HG0091730.1,HORVU.MOREX.r2.2HG0099550.1,HORVU.M…
BP	GO:0009185	ribonucleoside diphosphate metabolic process	18	15	33	99	0.00450307	0.173154	HORVU.MOREX.r2.1HG0005340.1,HORVU.MOREX.r2.2HG0174570.1,HORVU.MOREX.r2.2HG0177700.1,HORVU.MOREX.r2.3HG0191310.1,HORVU.MOREX.r2.3HG0196570.1,HORVU.MOREX.r2.3HG0213560.1,HORVU.MOREX.r2.3HG0254340.1,HORVU.MOREX.r2.3HG0254350.1,HORVU.MOREX.r2.4HG0291220.1,HORVU.MOREX.r2.4HG0315540.1,HORVU.MOREX.r2.5HG0380250.1,HORVU.MOREX.r2.6HG0474240.1,HORVU.MOREX.r2.6HG0483380.1,HORVU.MOREX.r2.6HG0490690.1,HORVU.M…	HORVU.MOREX.r2.1HG0044740.1,HORVU.MOREX.r2.3HG0220800.1,HORVU.MOREX.r2.3HG0229640.1,HORVU.MOREX.r2.3HG0237170.1,HORVU.MOREX.r2.3HG0239050.1,HORVU.MOREX.r2.4HG0278350.1,HORVU.MOREX.r2.4HG0319400.1,HORVU.MOREX.r2.5HG0395410.1,HORVU.MOREX.r2.5HG0400880.1,HORVU.MOREX.r2.5HG0408570.1,HORVU.MOREX.r2.7HG0538540.1,HORVU.MOREX.r2.7HG0540760.1,HORVU.MOREX.r2.7HG0552170.1,HORVU.MOREX.r2.7HG0556150.1,HORVU.M…
BP	GO:0052314	phytoalexin metabolic process	1	9	10	20	0.00465085	0.174264	HORVU.MOREX.r2.7HG0594650.1	HORVU.MOREX.r2.1HG0054200.1,HORVU.MOREX.r2.3HG0244730.1,HORVU.MOREX.r2.4HG0320920.1,HORVU.MOREX.r2.4HG0328730.1,HORVU.MOREX.r2.5HG0407420.1,HORVU.MOREX.r2.5HG0427340.1,HORVU.MOREX.r2.5HG0427360.1,HORVU.MOREX.r2.5HG0427370.1,HORVU.MOREX.r2.6HG0472030.1
BP	GO:0052315	phytoalexin biosynthetic process	1	9	10	20	0.00465085	0.174264	HORVU.MOREX.r2.7HG0594650.1	HORVU.MOREX.r2.1HG0054200.1,HORVU.MOREX.r2.3HG0244730.1,HORVU.MOREX.r2.4HG0320920.1,HORVU.MOREX.r2.4HG0328730.1,HORVU.MOREX.r2.5HG0407420.1,HORVU.MOREX.r2.5HG0427340.1,HORVU.MOREX.r2.5HG0427360.1,HORVU.MOREX.r2.5HG0427370.1,HORVU.MOREX.r2.6HG0472030.1
BP	GO:0006865	amino acid transport	3	22	25	70	0.00465225	0.174264	HORVU.MOREX.r2.2HG0153460.1,HORVU.MOREX.r2.6HG0502940.1,HORVU.MOREX.r2.6HG0513540.1	HORVU.MOREX.r2.1HG0029250.1,HORVU.MOREX.r2.1HG0041330.1,HORVU.MOREX.r2.1HG0060180.1,HORVU.MOREX.r2.2HG0143410.1,HORVU.MOREX.r2.2HG0155560.1,HORVU.MOREX.r2.3HG0194540.1,HORVU.MOREX.r2.4HG0277470.1,HORVU.MOREX.r2.4HG0291400.1,HORVU.MOREX.r2.4HG0326510.1,HORVU.MOREX.r2.5HG0353320.1,HORVU.MOREX.r2.5HG0363900.1,HORVU.MOREX.r2.5HG0367400.1,HORVU.MOREX.r2.5HG0379640.1,HORVU.MOREX.r2.5HG0402030.1,HORVU.M…
BP	GO:0006979	response to oxidative stress	39	92	131	494	0.00466425	0.174264	HORVU.MOREX.r2.1HG0026420.1,HORVU.MOREX.r2.1HG0038230.1,HORVU.MOREX.r2.1HG0045010.1,HORVU.MOREX.r2.1HG0057110.1,HORVU.MOREX.r2.1HG0059310.1,HORVU.MOREX.r2.2HG0092420.1,HORVU.MOREX.r2.2HG0092500.1,HORVU.MOREX.r2.2HG0143440.1,HORVU.MOREX.r2.2HG0149420.1,HORVU.MOREX.r2.2HG0151680.1,HORVU.MOREX.r2.2HG0154300.1,HORVU.MOREX.r2.3HG0194060.1,HORVU.MOREX.r2.3HG0212680.1,HORVU.MOREX.r2.3HG0251960.1,HORVU.M…	HORVU.MOREX.r2.1HG0002090.1,HORVU.MOREX.r2.1HG0006240.1,HORVU.MOREX.r2.1HG0013800.1,HORVU.MOREX.r2.1HG0017040.1,HORVU.MOREX.r2.1HG0017090.1,HORVU.MOREX.r2.1HG0017110.1,HORVU.MOREX.r2.1HG0018530.1,HORVU.MOREX.r2.1HG0020650.1,HORVU.MOREX.r2.1HG0055200.1,HORVU.MOREX.r2.1HG0055210.1,HORVU.MOREX.r2.1HG0059750.1,HORVU.MOREX.r2.1HG0072750.1,HORVU.MOREX.r2.1HG0073000.1,HORVU.MOREX.r2.2HG0085360.1,HORVU.M…
BP	GO:0010102	lateral root morphogenesis	11	12	23	63	0.00476151	0.176645	HORVU.MOREX.r2.1HG0053170.1,HORVU.MOREX.r2.2HG0169120.1,HORVU.MOREX.r2.3HG0194930.1,HORVU.MOREX.r2.3HG0256800.1,HORVU.MOREX.r2.4HG0317370.1,HORVU.MOREX.r2.4HG0339910.1,HORVU.MOREX.r2.5HG0378590.1,HORVU.MOREX.r2.5HG0413130.1,HORVU.MOREX.r2.5HG0422820.1,HORVU.MOREX.r2.5HG0446280.1,HORVU.MOREX.r2.5HG0447180.1	HORVU.MOREX.r2.2HG0093930.1,HORVU.MOREX.r2.2HG0108210.1,HORVU.MOREX.r2.4HG0291400.1,HORVU.MOREX.r2.5HG0350510.1,HORVU.MOREX.r2.5HG0360110.1,HORVU.MOREX.r2.5HG0405500.1,HORVU.MOREX.r2.5HG0427270.1,HORVU.MOREX.r2.6HG0474660.1,HORVU.MOREX.r2.6HG0526480.1,HORVU.MOREX.r2.7HG0546630.1,HORVU.MOREX.r2.7HG0549250.1,HORVU.MOREX.r2.7HG0580560.1
BP	GO:0044262	cellular carbohydrate metabolic process	39	112	151	579	0.00494633	0.182218	HORVU.MOREX.r2.1HG0015410.1,HORVU.MOREX.r2.1HG0026420.1,HORVU.MOREX.r2.1HG0046970.1,HORVU.MOREX.r2.1HG0062600.1,HORVU.MOREX.r2.1HG0066410.1,HORVU.MOREX.r2.1HG0066450.1,HORVU.MOREX.r2.1HG0068000.1,HORVU.MOREX.r2.1HG0075760.1,HORVU.MOREX.r2.2HG0092680.1,HORVU.MOREX.r2.2HG0102950.1,HORVU.MOREX.r2.2HG0138830.1,HORVU.MOREX.r2.2HG0140690.1,HORVU.MOREX.r2.2HG0145500.1,HORVU.MOREX.r2.2HG0149420.1,HORVU.M…	HORVU.MOREX.r2.1HG0015850.1,HORVU.MOREX.r2.1HG0020430.1,HORVU.MOREX.r2.1HG0020800.1,HORVU.MOREX.r2.1HG0026980.1,HORVU.MOREX.r2.1HG0031840.1,HORVU.MOREX.r2.1HG0039790.1,HORVU.MOREX.r2.1HG0043690.1,HORVU.MOREX.r2.1HG0043700.1,HORVU.MOREX.r2.1HG0044390.1,HORVU.MOREX.r2.1HG0045280.1,HORVU.MOREX.r2.1HG0048800.1,HORVU.MOREX.r2.1HG0061800.1,HORVU.MOREX.r2.1HG0066000.1,HORVU.MOREX.r2.1HG0072160.1,HORVU.M…
MF	GO:0015075	ion transmembrane transporter activity	34	145	179	683	0.00514679	0.226827	HORVU.MOREX.r2.1HG0018090.1,HORVU.MOREX.r2.1HG0059100.1,HORVU.MOREX.r2.1HG0066370.1,HORVU.MOREX.r2.1HG0070610.1,HORVU.MOREX.r2.2HG0083720.1,HORVU.MOREX.r2.2HG0137930.1,HORVU.MOREX.r2.2HG0143540.1,HORVU.MOREX.r2.2HG0144600.1,HORVU.MOREX.r2.2HG0153460.1,HORVU.MOREX.r2.2HG0154300.1,HORVU.MOREX.r2.2HG0158090.1,HORVU.MOREX.r2.2HG0165750.1,HORVU.MOREX.r2.3HG0201670.1,HORVU.MOREX.r2.3HG0241460.1,HORVU.M…	HORVU.MOREX.r2.1HG0005560.1,HORVU.MOREX.r2.1HG0006240.1,HORVU.MOREX.r2.1HG0012390.1,HORVU.MOREX.r2.1HG0013080.1,HORVU.MOREX.r2.1HG0016720.1,HORVU.MOREX.r2.1HG0024240.1,HORVU.MOREX.r2.1HG0033820.1,HORVU.MOREX.r2.1HG0037190.1,HORVU.MOREX.r2.1HG0038700.1,HORVU.MOREX.r2.1HG0041330.1,HORVU.MOREX.r2.1HG0042300.1,HORVU.MOREX.r2.1HG0044460.1,HORVU.MOREX.r2.1HG0044470.1,HORVU.MOREX.r2.1HG0053340.1,HORVU.M…
BP	GO:0072593	reactive oxygen species metabolic process	19	47	66	228	0.00515476	0.188578	HORVU.MOREX.r2.1HG0037130.1,HORVU.MOREX.r2.1HG0045010.1,HORVU.MOREX.r2.2HG0092420.1,HORVU.MOREX.r2.2HG0092500.1,HORVU.MOREX.r2.3HG0212680.1,HORVU.MOREX.r2.3HG0270590.1,HORVU.MOREX.r2.3HG0271560.1,HORVU.MOREX.r2.4HG0288710.1,HORVU.MOREX.r2.4HG0293480.1,HORVU.MOREX.r2.5HG0381440.1,HORVU.MOREX.r2.5HG0398330.1,HORVU.MOREX.r2.5HG0409840.1,HORVU.MOREX.r2.5HG0446280.1,HORVU.MOREX.r2.6HG0451850.1,HORVU.M…	HORVU.MOREX.r2.1HG0004210.1,HORVU.MOREX.r2.1HG0006240.1,HORVU.MOREX.r2.1HG0013800.1,HORVU.MOREX.r2.1HG0017040.1,HORVU.MOREX.r2.1HG0017090.1,HORVU.MOREX.r2.1HG0017110.1,HORVU.MOREX.r2.1HG0036750.1,HORVU.MOREX.r2.2HG0085360.1,HORVU.MOREX.r2.2HG0088330.1,HORVU.MOREX.r2.2HG0111730.1,HORVU.MOREX.r2.2HG0139700.1,HORVU.MOREX.r2.2HG0169690.1,HORVU.MOREX.r2.2HG0180660.1,HORVU.MOREX.r2.3HG0200670.1,HORVU.M…
BP	GO:0071470	cellular response to osmotic stress	2	13	15	36	0.00523647	0.190246	HORVU.MOREX.r2.1HG0042930.1,HORVU.MOREX.r2.7HG0579820.1	HORVU.MOREX.r2.1HG0005560.1,HORVU.MOREX.r2.3HG0184070.1,HORVU.MOREX.r2.3HG0193470.1,HORVU.MOREX.r2.3HG0193480.1,HORVU.MOREX.r2.3HG0207090.1,HORVU.MOREX.r2.3HG0238280.1,HORVU.MOREX.r2.4HG0321420.1,HORVU.MOREX.r2.4HG0327270.1,HORVU.MOREX.r2.6HG0455440.1,HORVU.MOREX.r2.6HG0504200.1,HORVU.MOREX.r2.6HG0509430.1,HORVU.MOREX.r2.7HG0573050.1,HORVU.MOREX.r2.7HG0596500.1
BP	GO:0071554	cell wall organization or biogenesis	48	156	204	807	0.00559045	0.200525	HORVU.MOREX.r2.1HG0013410.1,HORVU.MOREX.r2.1HG0045010.1,HORVU.MOREX.r2.1HG0062600.1,HORVU.MOREX.r2.2HG0091260.1,HORVU.MOREX.r2.2HG0092070.1,HORVU.MOREX.r2.2HG0092680.1,HORVU.MOREX.r2.2HG0138830.1,HORVU.MOREX.r2.2HG0140690.1,HORVU.MOREX.r2.2HG0140890.1,HORVU.MOREX.r2.2HG0149420.1,HORVU.MOREX.r2.2HG0154460.1,HORVU.MOREX.r2.2HG0162190.1,HORVU.MOREX.r2.2HG0165740.1,HORVU.MOREX.r2.2HG0174220.1,HORVU.M…	HORVU.MOREX.r2.1HG0009940.1,HORVU.MOREX.r2.1HG0021180.1,HORVU.MOREX.r2.1HG0023660.1,HORVU.MOREX.r2.1HG0026980.1,HORVU.MOREX.r2.1HG0027480.1,HORVU.MOREX.r2.1HG0030930.1,HORVU.MOREX.r2.1HG0040690.1,HORVU.MOREX.r2.1HG0043690.1,HORVU.MOREX.r2.1HG0043700.1,HORVU.MOREX.r2.1HG0044050.1,HORVU.MOREX.r2.1HG0044650.1,HORVU.MOREX.r2.1HG0048800.1,HORVU.MOREX.r2.1HG0050640.1,HORVU.MOREX.r2.1HG0055640.1,HORVU.M…
BP	GO:0009132	nucleoside diphosphate metabolic process	18	16	34	104	0.00559553	0.200525	HORVU.MOREX.r2.1HG0005340.1,HORVU.MOREX.r2.2HG0174570.1,HORVU.MOREX.r2.2HG0177700.1,HORVU.MOREX.r2.3HG0191310.1,HORVU.MOREX.r2.3HG0196570.1,HORVU.MOREX.r2.3HG0213560.1,HORVU.MOREX.r2.3HG0254340.1,HORVU.MOREX.r2.3HG0254350.1,HORVU.MOREX.r2.4HG0291220.1,HORVU.MOREX.r2.4HG0315540.1,HORVU.MOREX.r2.5HG0380250.1,HORVU.MOREX.r2.6HG0474240.1,HORVU.MOREX.r2.6HG0483380.1,HORVU.MOREX.r2.6HG0490690.1,HORVU.M…	HORVU.MOREX.r2.1HG0044740.1,HORVU.MOREX.r2.3HG0220800.1,HORVU.MOREX.r2.3HG0229640.1,HORVU.MOREX.r2.3HG0237170.1,HORVU.MOREX.r2.3HG0239050.1,HORVU.MOREX.r2.4HG0278350.1,HORVU.MOREX.r2.4HG0289210.1,HORVU.MOREX.r2.4HG0319400.1,HORVU.MOREX.r2.5HG0395410.1,HORVU.MOREX.r2.5HG0400880.1,HORVU.MOREX.r2.5HG0408570.1,HORVU.MOREX.r2.7HG0538540.1,HORVU.MOREX.r2.7HG0540760.1,HORVU.MOREX.r2.7HG0552170.1,HORVU.M…
BP	GO:0071215	cellular response to abscisic acid stimulus	29	62	91	331	0.00598745	0.213121	HORVU.MOREX.r2.1HG0036730.1,HORVU.MOREX.r2.1HG0038230.1,HORVU.MOREX.r2.1HG0045440.1,HORVU.MOREX.r2.1HG0048720.1,HORVU.MOREX.r2.1HG0061390.1,HORVU.MOREX.r2.1HG0066410.1,HORVU.MOREX.r2.2HG0100880.1,HORVU.MOREX.r2.2HG0133980.1,HORVU.MOREX.r2.2HG0167340.1,HORVU.MOREX.r2.3HG0182530.1,HORVU.MOREX.r2.3HG0249690.1,HORVU.MOREX.r2.3HG0250900.1,HORVU.MOREX.r2.3HG0253510.1,HORVU.MOREX.r2.3HG0257850.1,HORVU.M…	HORVU.MOREX.r2.1HG0030320.1,HORVU.MOREX.r2.1HG0031000.1,HORVU.MOREX.r2.1HG0041130.1,HORVU.MOREX.r2.1HG0055980.1,HORVU.MOREX.r2.1HG0061250.1,HORVU.MOREX.r2.1HG0066210.1,HORVU.MOREX.r2.1HG0067200.1,HORVU.MOREX.r2.1HG0073300.1,HORVU.MOREX.r2.2HG0091060.1,HORVU.MOREX.r2.2HG0110020.1,HORVU.MOREX.r2.2HG0121580.1,HORVU.MOREX.r2.2HG0132370.1,HORVU.MOREX.r2.2HG0142860.1,HORVU.MOREX.r2.2HG0152670.1,HORVU.M…
MF	GO:0016616	oxidoreductase activity, acting on the CH-OH group of donors, NAD or NADP as acceptor	17	35	52	170	0.00600751	0.258602	HORVU.MOREX.r2.1HG0014600.1,HORVU.MOREX.r2.1HG0057720.1,HORVU.MOREX.r2.1HG0066450.1,HORVU.MOREX.r2.1HG0067490.1,HORVU.MOREX.r2.1HG0068090.1,HORVU.MOREX.r2.2HG0134650.1,HORVU.MOREX.r2.3HG0209900.1,HORVU.MOREX.r2.3HG0261470.1,HORVU.MOREX.r2.4HG0288590.1,HORVU.MOREX.r2.4HG0288610.1,HORVU.MOREX.r2.4HG0324910.1,HORVU.MOREX.r2.4HG0335800.1,HORVU.MOREX.r2.5HG0411610.1,HORVU.MOREX.r2.5HG0427890.1,HORVU.M…	HORVU.MOREX.r2.1HG0006000.1,HORVU.MOREX.r2.1HG0037530.1,HORVU.MOREX.r2.1HG0046150.1,HORVU.MOREX.r2.2HG0082340.1,HORVU.MOREX.r2.2HG0087700.1,HORVU.MOREX.r2.2HG0102160.1,HORVU.MOREX.r2.2HG0119460.1,HORVU.MOREX.r2.2HG0146170.1,HORVU.MOREX.r2.2HG0147570.1,HORVU.MOREX.r2.2HG0158470.1,HORVU.MOREX.r2.2HG0172270.1,HORVU.MOREX.r2.3HG0181630.1,HORVU.MOREX.r2.3HG0221490.1,HORVU.MOREX.r2.3HG0227590.1,HORVU.M…
BP	GO:0015740	C4-dicarboxylate transport	5	2	7	12	0.00610481	0.214401	HORVU.MOREX.r2.2HG0137930.1,HORVU.MOREX.r2.3HG0201670.1,HORVU.MOREX.r2.4HG0319930.1,HORVU.MOREX.r2.5HG0370810.1,HORVU.MOREX.r2.5HG0406540.1	HORVU.MOREX.r2.7HG0559630.1,HORVU.MOREX.r2.7HG0563760.1
BP	GO:0044364	disruption of cells of another organism	4	3	7	12	0.00610481	0.214401	HORVU.MOREX.r2.4HG0314890.1,HORVU.MOREX.r2.4HG0332490.1,HORVU.MOREX.r2.4HG0341790.1,HORVU.MOREX.r2.5HG0415160.1	HORVU.MOREX.r2.3HG0272550.1,HORVU.MOREX.r2.5HG0351950.1,HORVU.MOREX.r2.5HG0352020.1
BP	GO:1900618	regulation of shoot system morphogenesis	2	11	13	30	0.00615819	0.214843	HORVU.MOREX.r2.2HG0146110.1,HORVU.MOREX.r2.6HG0494280.1	HORVU.MOREX.r2.1HG0060180.1,HORVU.MOREX.r2.2HG0093930.1,HORVU.MOREX.r2.2HG0101600.1,HORVU.MOREX.r2.2HG0121580.1,HORVU.MOREX.r2.2HG0135260.1,HORVU.MOREX.r2.3HG0188020.1,HORVU.MOREX.r2.3HG0188030.1,HORVU.MOREX.r2.4HG0280760.1,HORVU.MOREX.r2.4HG0321420.1,HORVU.MOREX.r2.4HG0343860.1,HORVU.MOREX.r2.6HG0458630.1
BP	GO:1901657	glycosyl compound metabolic process	14	45	59	202	0.0063933	0.221578	HORVU.MOREX.r2.1HG0001030.1,HORVU.MOREX.r2.1HG0042330.1,HORVU.MOREX.r2.1HG0047900.1,HORVU.MOREX.r2.1HG0061050.1,HORVU.MOREX.r2.2HG0150130.1,HORVU.MOREX.r2.3HG0246790.1,HORVU.MOREX.r2.3HG0271770.1,HORVU.MOREX.r2.4HG0289270.1,HORVU.MOREX.r2.5HG0379730.1,HORVU.MOREX.r2.5HG0410760.1,HORVU.MOREX.r2.5HG0425680.1,HORVU.MOREX.r2.5HG0427890.1,HORVU.MOREX.r2.7HG0546710.1,HORVU.MOREX.r2.7HG0570540.1	HORVU.MOREX.r2.1HG0006100.1,HORVU.MOREX.r2.1HG0008950.1,HORVU.MOREX.r2.1HG0061800.1,HORVU.MOREX.r2.2HG0095760.1,HORVU.MOREX.r2.2HG0144690.1,HORVU.MOREX.r2.2HG0148400.1,HORVU.MOREX.r2.2HG0150090.1,HORVU.MOREX.r2.2HG0150110.1,HORVU.MOREX.r2.2HG0167320.1,HORVU.MOREX.r2.3HG0187250.1,HORVU.MOREX.r2.3HG0206750.1,HORVU.MOREX.r2.3HG0210690.1,HORVU.MOREX.r2.3HG0236130.1,HORVU.MOREX.r2.3HG0237240.1,HORVU.M…
BP	GO:0097306	cellular response to alcohol	29	62	91	332	0.00653606	0.22458	HORVU.MOREX.r2.1HG0036730.1,HORVU.MOREX.r2.1HG0038230.1,HORVU.MOREX.r2.1HG0045440.1,HORVU.MOREX.r2.1HG0048720.1,HORVU.MOREX.r2.1HG0061390.1,HORVU.MOREX.r2.1HG0066410.1,HORVU.MOREX.r2.2HG0100880.1,HORVU.MOREX.r2.2HG0133980.1,HORVU.MOREX.r2.2HG0167340.1,HORVU.MOREX.r2.3HG0182530.1,HORVU.MOREX.r2.3HG0249690.1,HORVU.MOREX.r2.3HG0250900.1,HORVU.MOREX.r2.3HG0253510.1,HORVU.MOREX.r2.3HG0257850.1,HORVU.M…	HORVU.MOREX.r2.1HG0030320.1,HORVU.MOREX.r2.1HG0031000.1,HORVU.MOREX.r2.1HG0041130.1,HORVU.MOREX.r2.1HG0055980.1,HORVU.MOREX.r2.1HG0061250.1,HORVU.MOREX.r2.1HG0066210.1,HORVU.MOREX.r2.1HG0067200.1,HORVU.MOREX.r2.1HG0073300.1,HORVU.MOREX.r2.2HG0091060.1,HORVU.MOREX.r2.2HG0110020.1,HORVU.MOREX.r2.2HG0121580.1,HORVU.MOREX.r2.2HG0132370.1,HORVU.MOREX.r2.2HG0142860.1,HORVU.MOREX.r2.2HG0152670.1,HORVU.M…
BP	GO:1900376	regulation of secondary metabolite biosynthetic process	2	10	12	27	0.00658567	0.22458	HORVU.MOREX.r2.2HG0092420.1,HORVU.MOREX.r2.2HG0092500.1	HORVU.MOREX.r2.1HG0054200.1,HORVU.MOREX.r2.1HG0061800.1,HORVU.MOREX.r2.3HG0244730.1,HORVU.MOREX.r2.5HG0350510.1,HORVU.MOREX.r2.6HG0456510.1,HORVU.MOREX.r2.7HG0567610.1,HORVU.MOREX.r2.7HG0595640.1,HORVU.MOREX.r2.7HG0595660.1,HORVU.MOREX.r2.7HG0611760.1,HORVU.MOREX.r2.7HG0611850.1
BP	GO:0007112	male meiosis cytokinesis	2	3	5	7	0.00661419	0.22458	HORVU.MOREX.r2.5HG0378590.1,HORVU.MOREX.r2.5HG0447180.1	HORVU.MOREX.r2.2HG0132010.1,HORVU.MOREX.r2.6HG0522360.1,HORVU.MOREX.r2.7HG0579980.1
BP	GO:0007167	enzyme-linked receptor protein signaling pathway	11	36	47	155	0.00665245	0.22458	HORVU.MOREX.r2.1HG0025370.1,HORVU.MOREX.r2.1HG0041150.1,HORVU.MOREX.r2.1HG0054540.1,HORVU.MOREX.r2.2HG0162190.1,HORVU.MOREX.r2.3HG0227120.1,HORVU.MOREX.r2.3HG0251010.1,HORVU.MOREX.r2.4HG0335890.1,HORVU.MOREX.r2.5HG0354190.1,HORVU.MOREX.r2.5HG0421920.1,HORVU.MOREX.r2.6HG0499880.1,HORVU.MOREX.r2.7HG0613400.1	HORVU.MOREX.r2.1HG0000050.1,HORVU.MOREX.r2.1HG0016060.1,HORVU.MOREX.r2.1HG0073030.1,HORVU.MOREX.r2.1HG0076300.1,HORVU.MOREX.r2.2HG0108040.1,HORVU.MOREX.r2.2HG0142970.1,HORVU.MOREX.r2.2HG0155180.1,HORVU.MOREX.r2.2HG0155620.1,HORVU.MOREX.r2.3HG0212480.1,HORVU.MOREX.r2.3HG0230250.1,HORVU.MOREX.r2.3HG0235640.1,HORVU.MOREX.r2.4HG0300250.1,HORVU.MOREX.r2.4HG0326890.1,HORVU.MOREX.r2.4HG0334270.1,HORVU.M…
BP	GO:0000070	mitotic sister chromatid segregation	5	17	22	61	0.00671642	0.22458	HORVU.MOREX.r2.2HG0167770.1,HORVU.MOREX.r2.4HG0318630.1,HORVU.MOREX.r2.4HG0329900.1,HORVU.MOREX.r2.6HG0512080.1,HORVU.MOREX.r2.6HG0516020.1	HORVU.MOREX.r2.1HG0043790.1,HORVU.MOREX.r2.1HG0055160.1,HORVU.MOREX.r2.1HG0059400.1,HORVU.MOREX.r2.2HG0096060.1,HORVU.MOREX.r2.3HG0210840.1,HORVU.MOREX.r2.3HG0212880.1,HORVU.MOREX.r2.3HG0215880.1,HORVU.MOREX.r2.3HG0219270.1,HORVU.MOREX.r2.3HG0225480.1,HORVU.MOREX.r2.4HG0297650.1,HORVU.MOREX.r2.4HG0329970.1,HORVU.MOREX.r2.5HG0387610.1,HORVU.MOREX.r2.5HG0400430.1,HORVU.MOREX.r2.5HG0425450.1,HORVU.M…
MF	GO:0022857	transmembrane transporter activity	56	233	289	1153	0.00676001	0.275478	HORVU.MOREX.r2.1HG0018090.1,HORVU.MOREX.r2.1HG0035930.1,HORVU.MOREX.r2.1HG0039700.1,HORVU.MOREX.r2.1HG0053200.1,HORVU.MOREX.r2.1HG0059100.1,HORVU.MOREX.r2.1HG0066370.1,HORVU.MOREX.r2.1HG0069800.1,HORVU.MOREX.r2.1HG0070430.1,HORVU.MOREX.r2.1HG0070610.1,HORVU.MOREX.r2.2HG0083720.1,HORVU.MOREX.r2.2HG0137930.1,HORVU.MOREX.r2.2HG0143540.1,HORVU.MOREX.r2.2HG0144600.1,HORVU.MOREX.r2.2HG0151840.1,HORVU.M…	HORVU.MOREX.r2.1HG0005560.1,HORVU.MOREX.r2.1HG0006240.1,HORVU.MOREX.r2.1HG0009630.1,HORVU.MOREX.r2.1HG0012390.1,HORVU.MOREX.r2.1HG0013080.1,HORVU.MOREX.r2.1HG0016720.1,HORVU.MOREX.r2.1HG0018740.1,HORVU.MOREX.r2.1HG0024240.1,HORVU.MOREX.r2.1HG0025160.1,HORVU.MOREX.r2.1HG0029250.1,HORVU.MOREX.r2.1HG0030160.1,HORVU.MOREX.r2.1HG0032390.1,HORVU.MOREX.r2.1HG0033820.1,HORVU.MOREX.r2.1HG0037190.1,HORVU.M…
BP	GO:0045491	xylan metabolic process	3	17	20	54	0.00681806	0.22458	HORVU.MOREX.r2.2HG0149420.1,HORVU.MOREX.r2.3HG0201490.1,HORVU.MOREX.r2.6HG0467940.1	HORVU.MOREX.r2.1HG0043690.1,HORVU.MOREX.r2.1HG0043700.1,HORVU.MOREX.r2.1HG0048800.1,HORVU.MOREX.r2.2HG0083040.1,HORVU.MOREX.r2.2HG0088410.1,HORVU.MOREX.r2.2HG0088420.1,HORVU.MOREX.r2.2HG0090880.1,HORVU.MOREX.r2.2HG0150530.1,HORVU.MOREX.r2.2HG0170120.1,HORVU.MOREX.r2.3HG0253620.1,HORVU.MOREX.r2.3HG0260640.1,HORVU.MOREX.r2.3HG0267830.1,HORVU.MOREX.r2.4HG0316540.1,HORVU.MOREX.r2.4HG0317140.1,HORVU.M…
BP	GO:0009624	response to nematode	4	27	31	94	0.00687917	0.22458	HORVU.MOREX.r2.2HG0151680.1,HORVU.MOREX.r2.2HG0153460.1,HORVU.MOREX.r2.5HG0370810.1,HORVU.MOREX.r2.7HG0561180.1	HORVU.MOREX.r2.1HG0019290.1,HORVU.MOREX.r2.1HG0032390.1,HORVU.MOREX.r2.1HG0055410.1,HORVU.MOREX.r2.1HG0058210.1,HORVU.MOREX.r2.1HG0066000.1,HORVU.MOREX.r2.1HG0069440.1,HORVU.MOREX.r2.2HG0085110.1,HORVU.MOREX.r2.2HG0121570.1,HORVU.MOREX.r2.2HG0132760.1,HORVU.MOREX.r2.2HG0132800.1,HORVU.MOREX.r2.2HG0140490.1,HORVU.MOREX.r2.2HG0153330.1,HORVU.MOREX.r2.2HG0153340.1,HORVU.MOREX.r2.2HG0163340.1,HORVU.M…
MF	GO:0045735	nutrient reservoir activity	12	19	31	92	0.00689276	0.275478	HORVU.MOREX.r2.1HG0054470.1,HORVU.MOREX.r2.1HG0058830.1,HORVU.MOREX.r2.2HG0087420.1,HORVU.MOREX.r2.2HG0176960.1,HORVU.MOREX.r2.2HG0176970.1,HORVU.MOREX.r2.4HG0286070.1,HORVU.MOREX.r2.4HG0314890.1,HORVU.MOREX.r2.4HG0332490.1,HORVU.MOREX.r2.5HG0356770.1,HORVU.MOREX.r2.5HG0430450.1,HORVU.MOREX.r2.7HG0531210.1,HORVU.MOREX.r2.7HG0621340.1	HORVU.MOREX.r2.1HG0006250.1,HORVU.MOREX.r2.1HG0013800.1,HORVU.MOREX.r2.3HG0190150.1,HORVU.MOREX.r2.3HG0206750.1,HORVU.MOREX.r2.3HG0273490.1,HORVU.MOREX.r2.4HG0279610.1,HORVU.MOREX.r2.4HG0279630.1,HORVU.MOREX.r2.4HG0345840.1,HORVU.MOREX.r2.4HG0349160.1,HORVU.MOREX.r2.5HG0433970.1,HORVU.MOREX.r2.5HG0436500.1,HORVU.MOREX.r2.6HG0451730.1,HORVU.MOREX.r2.6HG0453530.1,HORVU.MOREX.r2.6HG0521360.1,HORVU.M…
BP	GO:0046434	organophosphate catabolic process	21	20	41	132	0.00690554	0.22458	HORVU.MOREX.r2.1HG0005340.1,HORVU.MOREX.r2.1HG0066410.1,HORVU.MOREX.r2.2HG0174570.1,HORVU.MOREX.r2.2HG0177700.1,HORVU.MOREX.r2.3HG0191310.1,HORVU.MOREX.r2.3HG0192590.1,HORVU.MOREX.r2.3HG0196570.1,HORVU.MOREX.r2.3HG0213560.1,HORVU.MOREX.r2.3HG0254340.1,HORVU.MOREX.r2.3HG0254350.1,HORVU.MOREX.r2.4HG0291220.1,HORVU.MOREX.r2.4HG0315540.1,HORVU.MOREX.r2.4HG0335800.1,HORVU.MOREX.r2.5HG0380250.1,HORVU.M…	HORVU.MOREX.r2.1HG0044740.1,HORVU.MOREX.r2.1HG0070400.1,HORVU.MOREX.r2.3HG0220800.1,HORVU.MOREX.r2.3HG0229640.1,HORVU.MOREX.r2.3HG0237170.1,HORVU.MOREX.r2.3HG0239050.1,HORVU.MOREX.r2.3HG0265580.1,HORVU.MOREX.r2.4HG0278350.1,HORVU.MOREX.r2.4HG0319400.1,HORVU.MOREX.r2.5HG0350940.1,HORVU.MOREX.r2.5HG0395410.1,HORVU.MOREX.r2.5HG0396570.1,HORVU.MOREX.r2.5HG0400880.1,HORVU.MOREX.r2.5HG0408570.1,HORVU.M…
BP	GO:0001906	cell killing	5	3	8	15	0.00690623	0.22458	HORVU.MOREX.r2.4HG0314890.1,HORVU.MOREX.r2.4HG0332490.1,HORVU.MOREX.r2.4HG0341790.1,HORVU.MOREX.r2.5HG0415160.1,HORVU.MOREX.r2.7HG0587130.1	HORVU.MOREX.r2.3HG0272550.1,HORVU.MOREX.r2.5HG0351950.1,HORVU.MOREX.r2.5HG0352020.1
BP	GO:0042447	hormone catabolic process	1	7	8	15	0.00690623	0.22458	HORVU.MOREX.r2.1HG0056920.1	HORVU.MOREX.r2.1HG0019640.1,HORVU.MOREX.r2.1HG0047360.1,HORVU.MOREX.r2.2HG0144850.1,HORVU.MOREX.r2.3HG0240680.1,HORVU.MOREX.r2.3HG0265950.1,HORVU.MOREX.r2.6HG0494390.1,HORVU.MOREX.r2.7HG0620270.1
MF	GO:0015556	C4-dicarboxylate transmembrane transporter activity	5	2	7	12	0.00699486	0.275478	HORVU.MOREX.r2.2HG0137930.1,HORVU.MOREX.r2.3HG0201670.1,HORVU.MOREX.r2.4HG0319930.1,HORVU.MOREX.r2.5HG0370810.1,HORVU.MOREX.r2.5HG0406540.1	HORVU.MOREX.r2.7HG0559630.1,HORVU.MOREX.r2.7HG0563760.1
MF	GO:0090447	glycerol-3-phosphate 2-O-acyltransferase activity	1	6	7	12	0.00699486	0.275478	HORVU.MOREX.r2.5HG0440380.1	HORVU.MOREX.r2.1HG0059530.1,HORVU.MOREX.r2.3HG0247110.1,HORVU.MOREX.r2.3HG0251330.1,HORVU.MOREX.r2.4HG0284030.1,HORVU.MOREX.r2.4HG0347620.1,HORVU.MOREX.r2.6HG0452720.1
BP	GO:0010252	auxin homeostasis	3	12	15	37	0.00707763	0.227388	HORVU.MOREX.r2.6HG0457760.1,HORVU.MOREX.r2.7HG0581850.1,HORVU.MOREX.r2.7HG0613500.1	HORVU.MOREX.r2.1HG0049030.1,HORVU.MOREX.r2.1HG0054200.1,HORVU.MOREX.r2.1HG0059860.1,HORVU.MOREX.r2.3HG0199200.1,HORVU.MOREX.r2.3HG0228010.1,HORVU.MOREX.r2.3HG0242100.1,HORVU.MOREX.r2.3HG0244730.1,HORVU.MOREX.r2.3HG0270740.1,HORVU.MOREX.r2.4HG0297660.1,HORVU.MOREX.r2.5HG0409300.1,HORVU.MOREX.r2.6HG0510040.1,HORVU.MOREX.r2.6HG0526480.1
MF	GO:0015171	amino acid transmembrane transporter activity	3	19	22	60	0.00715424	0.275885	HORVU.MOREX.r2.2HG0153460.1,HORVU.MOREX.r2.6HG0502940.1,HORVU.MOREX.r2.6HG0513540.1	HORVU.MOREX.r2.1HG0041330.1,HORVU.MOREX.r2.1HG0060180.1,HORVU.MOREX.r2.2HG0143410.1,HORVU.MOREX.r2.2HG0155560.1,HORVU.MOREX.r2.3HG0194540.1,HORVU.MOREX.r2.4HG0291400.1,HORVU.MOREX.r2.4HG0326510.1,HORVU.MOREX.r2.5HG0363900.1,HORVU.MOREX.r2.5HG0367400.1,HORVU.MOREX.r2.5HG0379640.1,HORVU.MOREX.r2.5HG0402030.1,HORVU.MOREX.r2.5HG0436740.1,HORVU.MOREX.r2.5HG0436750.1,HORVU.MOREX.r2.6HG0449580.1,HORVU.M…
BP	GO:0009700	indole phytoalexin biosynthetic process	0	9	9	18	0.0072084	0.227388	-	HORVU.MOREX.r2.1HG0054200.1,HORVU.MOREX.r2.3HG0244730.1,HORVU.MOREX.r2.4HG0320920.1,HORVU.MOREX.r2.4HG0328730.1,HORVU.MOREX.r2.5HG0407420.1,HORVU.MOREX.r2.5HG0427340.1,HORVU.MOREX.r2.5HG0427360.1,HORVU.MOREX.r2.5HG0427370.1,HORVU.MOREX.r2.6HG0472030.1
BP	GO:0010120	camalexin biosynthetic process	0	9	9	18	0.0072084	0.227388	-	HORVU.MOREX.r2.1HG0054200.1,HORVU.MOREX.r2.3HG0244730.1,HORVU.MOREX.r2.4HG0320920.1,HORVU.MOREX.r2.4HG0328730.1,HORVU.MOREX.r2.5HG0407420.1,HORVU.MOREX.r2.5HG0427340.1,HORVU.MOREX.r2.5HG0427360.1,HORVU.MOREX.r2.5HG0427370.1,HORVU.MOREX.r2.6HG0472030.1
BP	GO:0046217	indole phytoalexin metabolic process	0	9	9	18	0.0072084	0.227388	-	HORVU.MOREX.r2.1HG0054200.1,HORVU.MOREX.r2.3HG0244730.1,HORVU.MOREX.r2.4HG0320920.1,HORVU.MOREX.r2.4HG0328730.1,HORVU.MOREX.r2.5HG0407420.1,HORVU.MOREX.r2.5HG0427340.1,HORVU.MOREX.r2.5HG0427360.1,HORVU.MOREX.r2.5HG0427370.1,HORVU.MOREX.r2.6HG0472030.1
BP	GO:0052317	camalexin metabolic process	0	9	9	18	0.0072084	0.227388	-	HORVU.MOREX.r2.1HG0054200.1,HORVU.MOREX.r2.3HG0244730.1,HORVU.MOREX.r2.4HG0320920.1,HORVU.MOREX.r2.4HG0328730.1,HORVU.MOREX.r2.5HG0407420.1,HORVU.MOREX.r2.5HG0427340.1,HORVU.MOREX.r2.5HG0427360.1,HORVU.MOREX.r2.5HG0427370.1,HORVU.MOREX.r2.6HG0472030.1
BP	GO:0030001	metal ion transport	18	71	89	325	0.00727703	0.227884	HORVU.MOREX.r2.1HG0042990.1,HORVU.MOREX.r2.2HG0143540.1,HORVU.MOREX.r2.2HG0144600.1,HORVU.MOREX.r2.2HG0158090.1,HORVU.MOREX.r2.3HG0205650.1,HORVU.MOREX.r2.3HG0244380.1,HORVU.MOREX.r2.4HG0289910.1,HORVU.MOREX.r2.4HG0348880.1,HORVU.MOREX.r2.5HG0370810.1,HORVU.MOREX.r2.5HG0390890.1,HORVU.MOREX.r2.5HG0406540.1,HORVU.MOREX.r2.6HG0453610.1,HORVU.MOREX.r2.6HG0522870.1,HORVU.MOREX.r2.7HG0557110.1,HORVU.M…	HORVU.MOREX.r2.1HG0005560.1,HORVU.MOREX.r2.1HG0016720.1,HORVU.MOREX.r2.1HG0024240.1,HORVU.MOREX.r2.1HG0026080.1,HORVU.MOREX.r2.1HG0037190.1,HORVU.MOREX.r2.1HG0053340.1,HORVU.MOREX.r2.1HG0055410.1,HORVU.MOREX.r2.1HG0057900.1,HORVU.MOREX.r2.2HG0110070.1,HORVU.MOREX.r2.2HG0132710.1,HORVU.MOREX.r2.2HG0135750.1,HORVU.MOREX.r2.2HG0135780.1,HORVU.MOREX.r2.2HG0141150.1,HORVU.MOREX.r2.2HG0144250.1,HORVU.M…
BP	GO:0010039	response to iron ion	9	14	23	65	0.00735389	0.227884	HORVU.MOREX.r2.2HG0143540.1,HORVU.MOREX.r2.3HG0258260.1,HORVU.MOREX.r2.3HG0258280.1,HORVU.MOREX.r2.4HG0288310.1,HORVU.MOREX.r2.4HG0299970.1,HORVU.MOREX.r2.4HG0348880.1,HORVU.MOREX.r2.5HG0425420.1,HORVU.MOREX.r2.6HG0512560.1,HORVU.MOREX.r2.7HG0564230.1	HORVU.MOREX.r2.2HG0152850.1,HORVU.MOREX.r2.2HG0153330.1,HORVU.MOREX.r2.2HG0153340.1,HORVU.MOREX.r2.2HG0153350.1,HORVU.MOREX.r2.2HG0164020.1,HORVU.MOREX.r2.2HG0178610.1,HORVU.MOREX.r2.3HG0207090.1,HORVU.MOREX.r2.5HG0361770.1,HORVU.MOREX.r2.5HG0402250.1,HORVU.MOREX.r2.5HG0402270.1,HORVU.MOREX.r2.6HG0496920.1,HORVU.MOREX.r2.6HG0502290.1,HORVU.MOREX.r2.7HG0530390.1,HORVU.MOREX.r2.7HG0573050.1
BP	GO:0010101	post-embryonic root morphogenesis	11	12	23	65	0.00735389	0.227884	HORVU.MOREX.r2.1HG0053170.1,HORVU.MOREX.r2.2HG0169120.1,HORVU.MOREX.r2.3HG0194930.1,HORVU.MOREX.r2.3HG0256800.1,HORVU.MOREX.r2.4HG0317370.1,HORVU.MOREX.r2.4HG0339910.1,HORVU.MOREX.r2.5HG0378590.1,HORVU.MOREX.r2.5HG0413130.1,HORVU.MOREX.r2.5HG0422820.1,HORVU.MOREX.r2.5HG0446280.1,HORVU.MOREX.r2.5HG0447180.1	HORVU.MOREX.r2.2HG0093930.1,HORVU.MOREX.r2.2HG0108210.1,HORVU.MOREX.r2.4HG0291400.1,HORVU.MOREX.r2.5HG0350510.1,HORVU.MOREX.r2.5HG0360110.1,HORVU.MOREX.r2.5HG0405500.1,HORVU.MOREX.r2.5HG0427270.1,HORVU.MOREX.r2.6HG0474660.1,HORVU.MOREX.r2.6HG0526480.1,HORVU.MOREX.r2.7HG0546630.1,HORVU.MOREX.r2.7HG0549250.1,HORVU.MOREX.r2.7HG0580560.1
MF	GO:1990837	sequence-specific double-stranded DNA binding	20	37	57	191	0.00735558	0.277861	HORVU.MOREX.r2.1HG0006630.1,HORVU.MOREX.r2.1HG0015410.1,HORVU.MOREX.r2.2HG0129220.1,HORVU.MOREX.r2.2HG0146920.1,HORVU.MOREX.r2.2HG0163610.1,HORVU.MOREX.r2.3HG0182490.1,HORVU.MOREX.r2.3HG0275620.1,HORVU.MOREX.r2.4HG0283610.1,HORVU.MOREX.r2.5HG0445750.1,HORVU.MOREX.r2.6HG0451420.1,HORVU.MOREX.r2.6HG0453590.1,HORVU.MOREX.r2.6HG0461540.1,HORVU.MOREX.r2.6HG0463730.1,HORVU.MOREX.r2.6HG0504480.1,HORVU.M…	HORVU.MOREX.r2.1HG0051900.1,HORVU.MOREX.r2.1HG0073000.1,HORVU.MOREX.r2.2HG0079820.1,HORVU.MOREX.r2.2HG0100890.1,HORVU.MOREX.r2.2HG0153610.1,HORVU.MOREX.r2.3HG0213150.1,HORVU.MOREX.r2.3HG0225480.1,HORVU.MOREX.r2.3HG0230420.1,HORVU.MOREX.r2.3HG0256620.1,HORVU.MOREX.r2.4HG0283820.1,HORVU.MOREX.r2.4HG0290970.1,HORVU.MOREX.r2.4HG0294850.1,HORVU.MOREX.r2.4HG0297650.1,HORVU.MOREX.r2.4HG0302180.1,HORVU.M…
BP	GO:0016052	carbohydrate catabolic process	31	64	95	350	0.00742297	0.22868	HORVU.MOREX.r2.1HG0005340.1,HORVU.MOREX.r2.1HG0015410.1,HORVU.MOREX.r2.1HG0026420.1,HORVU.MOREX.r2.1HG0068000.1,HORVU.MOREX.r2.2HG0091260.1,HORVU.MOREX.r2.2HG0113950.1,HORVU.MOREX.r2.2HG0140690.1,HORVU.MOREX.r2.2HG0145500.1,HORVU.MOREX.r2.2HG0149420.1,HORVU.MOREX.r2.2HG0174570.1,HORVU.MOREX.r2.2HG0177700.1,HORVU.MOREX.r2.3HG0191310.1,HORVU.MOREX.r2.3HG0196570.1,HORVU.MOREX.r2.3HG0207570.1,HORVU.M…	HORVU.MOREX.r2.1HG0026980.1,HORVU.MOREX.r2.1HG0030180.1,HORVU.MOREX.r2.1HG0030930.1,HORVU.MOREX.r2.1HG0031840.1,HORVU.MOREX.r2.1HG0039790.1,HORVU.MOREX.r2.1HG0044740.1,HORVU.MOREX.r2.1HG0045280.1,HORVU.MOREX.r2.1HG0050640.1,HORVU.MOREX.r2.1HG0066000.1,HORVU.MOREX.r2.2HG0090880.1,HORVU.MOREX.r2.2HG0092750.1,HORVU.MOREX.r2.2HG0104240.1,HORVU.MOREX.r2.2HG0135830.1,HORVU.MOREX.r2.2HG0137200.1,HORVU.M…
CC	GO:0110165	cellular anatomical entity	1034	2225	3259	15413	0.00747195	0.226649	HORVU.MOREX.r2.1HG0002200.1,HORVU.MOREX.r2.1HG0004050.1,HORVU.MOREX.r2.1HG0004410.1,HORVU.MOREX.r2.1HG0005340.1,HORVU.MOREX.r2.1HG0005360.1,HORVU.MOREX.r2.1HG0006630.1,HORVU.MOREX.r2.1HG0007760.1,HORVU.MOREX.r2.1HG0008940.1,HORVU.MOREX.r2.1HG0009950.1,HORVU.MOREX.r2.1HG0010080.1,HORVU.MOREX.r2.1HG0013320.1,HORVU.MOREX.r2.1HG0013410.1,HORVU.MOREX.r2.1HG0014600.1,HORVU.MOREX.r2.1HG0015010.1,HORVU.M…	HORVU.MOREX.r2.1HG0000050.1,HORVU.MOREX.r2.1HG0000110.1,HORVU.MOREX.r2.1HG0002020.1,HORVU.MOREX.r2.1HG0002090.1,HORVU.MOREX.r2.1HG0002100.1,HORVU.MOREX.r2.1HG0002140.1,HORVU.MOREX.r2.1HG0002410.1,HORVU.MOREX.r2.1HG0002490.1,HORVU.MOREX.r2.1HG0004210.1,HORVU.MOREX.r2.1HG0004640.1,HORVU.MOREX.r2.1HG0004680.1,HORVU.MOREX.r2.1HG0004830.1,HORVU.MOREX.r2.1HG0004860.1,HORVU.MOREX.r2.1HG0005560.1,HORVU.M…
MF	GO:0004675	transmembrane receptor protein serine/threonine kinase activity	8	33	41	130	0.00781279	0.284958	HORVU.MOREX.r2.1HG0025370.1,HORVU.MOREX.r2.1HG0054540.1,HORVU.MOREX.r2.2HG0162190.1,HORVU.MOREX.r2.3HG0227120.1,HORVU.MOREX.r2.3HG0251010.1,HORVU.MOREX.r2.4HG0335890.1,HORVU.MOREX.r2.6HG0499880.1,HORVU.MOREX.r2.7HG0613400.1	HORVU.MOREX.r2.1HG0000050.1,HORVU.MOREX.r2.1HG0016060.1,HORVU.MOREX.r2.1HG0073030.1,HORVU.MOREX.r2.2HG0108040.1,HORVU.MOREX.r2.2HG0142970.1,HORVU.MOREX.r2.2HG0155620.1,HORVU.MOREX.r2.3HG0212480.1,HORVU.MOREX.r2.3HG0230250.1,HORVU.MOREX.r2.3HG0235640.1,HORVU.MOREX.r2.4HG0300250.1,HORVU.MOREX.r2.4HG0326890.1,HORVU.MOREX.r2.4HG0334270.1,HORVU.MOREX.r2.5HG0395510.1,HORVU.MOREX.r2.5HG0397870.1,HORVU.M…
MF	GO:0008028	monocarboxylic acid transmembrane transporter activity	0	12	12	27	0.00799725	0.284958	-	HORVU.MOREX.r2.1HG0012390.1,HORVU.MOREX.r2.1HG0013080.1,HORVU.MOREX.r2.3HG0194540.1,HORVU.MOREX.r2.3HG0200760.1,HORVU.MOREX.r2.3HG0207880.1,HORVU.MOREX.r2.3HG0228290.1,HORVU.MOREX.r2.5HG0387270.1,HORVU.MOREX.r2.5HG0390750.1,HORVU.MOREX.r2.5HG0404570.1,HORVU.MOREX.r2.5HG0422550.1,HORVU.MOREX.r2.5HG0422560.1,HORVU.MOREX.r2.6HG0500330.1
BP	GO:0055081	anion homeostasis	2	14	16	41	0.00842933	0.257173	HORVU.MOREX.r2.6HG0497380.1,HORVU.MOREX.r2.6HG0513540.1	HORVU.MOREX.r2.1HG0029250.1,HORVU.MOREX.r2.1HG0050860.1,HORVU.MOREX.r2.1HG0051790.1,HORVU.MOREX.r2.1HG0055410.1,HORVU.MOREX.r2.1HG0070800.1,HORVU.MOREX.r2.3HG0184800.1,HORVU.MOREX.r2.4HG0277470.1,HORVU.MOREX.r2.5HG0353320.1,HORVU.MOREX.r2.5HG0381870.1,HORVU.MOREX.r2.5HG0416690.1,HORVU.MOREX.r2.7HG0546350.1,HORVU.MOREX.r2.7HG0550340.1,HORVU.MOREX.r2.7HG0568520.1,HORVU.MOREX.r2.7HG0617880.1
BP	GO:0009627	systemic acquired resistance	4	28	32	99	0.0084644	0.257173	HORVU.MOREX.r2.2HG0085380.1,HORVU.MOREX.r2.3HG0258750.1,HORVU.MOREX.r2.4HG0335800.1,HORVU.MOREX.r2.5HG0417700.1	HORVU.MOREX.r2.1HG0040840.1,HORVU.MOREX.r2.1HG0055970.1,HORVU.MOREX.r2.1HG0062590.1,HORVU.MOREX.r2.2HG0093300.1,HORVU.MOREX.r2.2HG0166600.1,HORVU.MOREX.r2.2HG0172010.1,HORVU.MOREX.r2.3HG0184520.1,HORVU.MOREX.r2.3HG0187560.1,HORVU.MOREX.r2.3HG0239670.1,HORVU.MOREX.r2.3HG0262230.1,HORVU.MOREX.r2.4HG0297980.1,HORVU.MOREX.r2.4HG0328730.1,HORVU.MOREX.r2.4HG0332780.1,HORVU.MOREX.r2.4HG0337250.1,HORVU.M…
BP	GO:0006817	phosphate ion transport	1	12	13	31	0.00854316	0.257173	HORVU.MOREX.r2.7HG0534770.1	HORVU.MOREX.r2.1HG0042840.1,HORVU.MOREX.r2.1HG0070800.1,HORVU.MOREX.r2.2HG0148400.1,HORVU.MOREX.r2.4HG0339800.1,HORVU.MOREX.r2.5HG0402660.1,HORVU.MOREX.r2.5HG0418830.1,HORVU.MOREX.r2.5HG0418840.1,HORVU.MOREX.r2.6HG0500540.1,HORVU.MOREX.r2.6HG0501440.1,HORVU.MOREX.r2.6HG0521210.1,HORVU.MOREX.r2.6HG0521260.1,HORVU.MOREX.r2.6HG0526580.1
BP	GO:0009084	glutamine family amino acid biosynthetic process	3	10	13	31	0.00854316	0.257173	HORVU.MOREX.r2.2HG0096210.1,HORVU.MOREX.r2.3HG0251960.1,HORVU.MOREX.r2.4HG0281260.1	HORVU.MOREX.r2.1HG0013160.1,HORVU.MOREX.r2.1HG0059750.1,HORVU.MOREX.r2.2HG0168190.1,HORVU.MOREX.r2.4HG0286260.1,HORVU.MOREX.r2.4HG0329060.1,HORVU.MOREX.r2.5HG0427340.1,HORVU.MOREX.r2.5HG0427360.1,HORVU.MOREX.r2.5HG0427370.1,HORVU.MOREX.r2.6HG0498110.1,HORVU.MOREX.r2.7HG0562220.1
BP	GO:1901000	regulation of response to salt stress	4	14	18	48	0.0086476	0.258838	HORVU.MOREX.r2.2HG0143210.1,HORVU.MOREX.r2.4HG0316190.1,HORVU.MOREX.r2.6HG0511470.1,HORVU.MOREX.r2.7HG0556130.1	HORVU.MOREX.r2.1HG0073000.1,HORVU.MOREX.r2.3HG0193470.1,HORVU.MOREX.r2.3HG0193480.1,HORVU.MOREX.r2.3HG0230420.1,HORVU.MOREX.r2.3HG0245710.1,HORVU.MOREX.r2.4HG0316960.1,HORVU.MOREX.r2.4HG0320920.1,HORVU.MOREX.r2.4HG0321420.1,HORVU.MOREX.r2.4HG0341030.1,HORVU.MOREX.r2.4HG0341050.1,HORVU.MOREX.r2.5HG0396940.1,HORVU.MOREX.r2.6HG0455440.1,HORVU.MOREX.r2.7HG0569500.1,HORVU.MOREX.r2.7HG0596500.1
MF	GO:0019199	transmembrane receptor protein kinase activity	9	36	45	146	0.00869401	0.284958	HORVU.MOREX.r2.1HG0025370.1,HORVU.MOREX.r2.1HG0054540.1,HORVU.MOREX.r2.2HG0162190.1,HORVU.MOREX.r2.3HG0227120.1,HORVU.MOREX.r2.3HG0251010.1,HORVU.MOREX.r2.4HG0335890.1,HORVU.MOREX.r2.6HG0499880.1,HORVU.MOREX.r2.7HG0546990.1,HORVU.MOREX.r2.7HG0613400.1	HORVU.MOREX.r2.1HG0000050.1,HORVU.MOREX.r2.1HG0016060.1,HORVU.MOREX.r2.1HG0073030.1,HORVU.MOREX.r2.2HG0108040.1,HORVU.MOREX.r2.2HG0142970.1,HORVU.MOREX.r2.2HG0155620.1,HORVU.MOREX.r2.3HG0212480.1,HORVU.MOREX.r2.3HG0230250.1,HORVU.MOREX.r2.3HG0235640.1,HORVU.MOREX.r2.4HG0300250.1,HORVU.MOREX.r2.4HG0326890.1,HORVU.MOREX.r2.4HG0334270.1,HORVU.MOREX.r2.5HG0350510.1,HORVU.MOREX.r2.5HG0395510.1,HORVU.M…
MF	GO:0019200	carbohydrate kinase activity	2	13	15	37	0.00883901	0.284958	HORVU.MOREX.r2.3HG0196570.1,HORVU.MOREX.r2.7HG0554840.1	HORVU.MOREX.r2.1HG0020430.1,HORVU.MOREX.r2.2HG0098800.1,HORVU.MOREX.r2.3HG0230410.1,HORVU.MOREX.r2.3HG0237170.1,HORVU.MOREX.r2.3HG0239050.1,HORVU.MOREX.r2.5HG0400880.1,HORVU.MOREX.r2.5HG0408570.1,HORVU.MOREX.r2.6HG0463510.1,HORVU.MOREX.r2.7HG0538540.1,HORVU.MOREX.r2.7HG0540760.1,HORVU.MOREX.r2.7HG0553260.1,HORVU.MOREX.r2.7HG0584920.1,HORVU.MOREX.r2.7HG0603080.1
BP	GO:0045087	innate immune response	34	82	116	440	0.00895196	0.259568	HORVU.MOREX.r2.1HG0006630.1,HORVU.MOREX.r2.1HG0054540.1,HORVU.MOREX.r2.1HG0062850.1,HORVU.MOREX.r2.1HG0066370.1,HORVU.MOREX.r2.2HG0082310.1,HORVU.MOREX.r2.2HG0085380.1,HORVU.MOREX.r2.2HG0117400.1,HORVU.MOREX.r2.2HG0157120.1,HORVU.MOREX.r2.3HG0188210.1,HORVU.MOREX.r2.3HG0210600.1,HORVU.MOREX.r2.3HG0243420.1,HORVU.MOREX.r2.3HG0244380.1,HORVU.MOREX.r2.3HG0244820.1,HORVU.MOREX.r2.3HG0258750.1,HORVU.M…	HORVU.MOREX.r2.1HG0004680.1,HORVU.MOREX.r2.1HG0017110.1,HORVU.MOREX.r2.1HG0019270.1,HORVU.MOREX.r2.1HG0030930.1,HORVU.MOREX.r2.1HG0034750.1,HORVU.MOREX.r2.1HG0040840.1,HORVU.MOREX.r2.1HG0043450.1,HORVU.MOREX.r2.1HG0044050.1,HORVU.MOREX.r2.1HG0055970.1,HORVU.MOREX.r2.1HG0062590.1,HORVU.MOREX.r2.1HG0067200.1,HORVU.MOREX.r2.1HG0067320.1,HORVU.MOREX.r2.1HG0070680.1,HORVU.MOREX.r2.1HG0072750.1,HORVU.M…
BP	GO:0015717	triose phosphate transport	0	4	4	5	0.00896761	0.259568	-	HORVU.MOREX.r2.1HG0013080.1,HORVU.MOREX.r2.3HG0200760.1,HORVU.MOREX.r2.3HG0207880.1,HORVU.MOREX.r2.5HG0390750.1
BP	GO:0035436	triose phosphate transmembrane transport	0	4	4	5	0.00896761	0.259568	-	HORVU.MOREX.r2.1HG0013080.1,HORVU.MOREX.r2.3HG0200760.1,HORVU.MOREX.r2.3HG0207880.1,HORVU.MOREX.r2.5HG0390750.1
BP	GO:1900087	positive regulation of G1/S transition of mitotic cell cycle	2	2	4	5	0.00896761	0.259568	HORVU.MOREX.r2.7HG0569680.1,HORVU.MOREX.r2.7HG0569690.1	HORVU.MOREX.r2.4HG0294850.1,HORVU.MOREX.r2.5HG0383590.1
BP	GO:1902047	polyamine transmembrane transport	1	3	4	5	0.00896761	0.259568	HORVU.MOREX.r2.6HG0502940.1	HORVU.MOREX.r2.1HG0042300.1,HORVU.MOREX.r2.5HG0363900.1,HORVU.MOREX.r2.7HG0610320.1
BP	GO:1902808	positive regulation of cell cycle G1/S phase transition	2	2	4	5	0.00896761	0.259568	HORVU.MOREX.r2.7HG0569680.1,HORVU.MOREX.r2.7HG0569690.1	HORVU.MOREX.r2.4HG0294850.1,HORVU.MOREX.r2.5HG0383590.1
BP	GO:0008202	steroid metabolic process	12	29	41	134	0.00911173	0.262298	HORVU.MOREX.r2.1HG0043590.1,HORVU.MOREX.r2.2HG0134650.1,HORVU.MOREX.r2.2HG0151140.1,HORVU.MOREX.r2.2HG0155110.1,HORVU.MOREX.r2.3HG0187530.1,HORVU.MOREX.r2.5HG0403150.1,HORVU.MOREX.r2.5HG0411610.1,HORVU.MOREX.r2.5HG0434100.1,HORVU.MOREX.r2.5HG0441120.1,HORVU.MOREX.r2.5HG0442890.1,HORVU.MOREX.r2.7HG0543680.1,HORVU.MOREX.r2.7HG0565030.1	HORVU.MOREX.r2.1HG0036750.1,HORVU.MOREX.r2.1HG0042170.1,HORVU.MOREX.r2.1HG0075280.1,HORVU.MOREX.r2.2HG0097690.1,HORVU.MOREX.r2.2HG0103830.1,HORVU.MOREX.r2.2HG0144250.1,HORVU.MOREX.r2.2HG0173880.1,HORVU.MOREX.r2.3HG0194380.1,HORVU.MOREX.r2.3HG0204200.1,HORVU.MOREX.r2.3HG0227590.1,HORVU.MOREX.r2.3HG0245310.1,HORVU.MOREX.r2.3HG0249830.1,HORVU.MOREX.r2.3HG0270890.1,HORVU.MOREX.r2.3HG0272280.1,HORVU.M…
BP	GO:0051156	glucose 6-phosphate metabolic process	2	10	12	28	0.00929625	0.265021	HORVU.MOREX.r2.1HG0066450.1,HORVU.MOREX.r2.3HG0196570.1	HORVU.MOREX.r2.2HG0104920.1,HORVU.MOREX.r2.2HG0146170.1,HORVU.MOREX.r2.3HG0237170.1,HORVU.MOREX.r2.3HG0239050.1,HORVU.MOREX.r2.5HG0408570.1,HORVU.MOREX.r2.5HG0413420.1,HORVU.MOREX.r2.5HG0427960.1,HORVU.MOREX.r2.6HG0455980.1,HORVU.MOREX.r2.6HG0471140.1,HORVU.MOREX.r2.7HG0570530.1
BP	GO:0006790	sulfur compound metabolic process	24	58	82	299	0.00930694	0.265021	HORVU.MOREX.r2.2HG0175170.1,HORVU.MOREX.r2.3HG0243330.1,HORVU.MOREX.r2.3HG0255960.1,HORVU.MOREX.r2.3HG0263610.1,HORVU.MOREX.r2.4HG0288310.1,HORVU.MOREX.r2.4HG0290130.1,HORVU.MOREX.r2.4HG0331800.1,HORVU.MOREX.r2.4HG0335030.1,HORVU.MOREX.r2.4HG0340920.1,HORVU.MOREX.r2.5HG0377020.1,HORVU.MOREX.r2.5HG0379730.1,HORVU.MOREX.r2.5HG0390890.1,HORVU.MOREX.r2.5HG0392510.1,HORVU.MOREX.r2.5HG0392780.1,HORVU.M…	HORVU.MOREX.r2.1HG0002020.1,HORVU.MOREX.r2.1HG0006240.1,HORVU.MOREX.r2.1HG0045970.1,HORVU.MOREX.r2.1HG0047810.1,HORVU.MOREX.r2.1HG0054200.1,HORVU.MOREX.r2.1HG0061800.1,HORVU.MOREX.r2.1HG0070270.1,HORVU.MOREX.r2.2HG0078890.1,HORVU.MOREX.r2.2HG0085790.1,HORVU.MOREX.r2.2HG0087050.1,HORVU.MOREX.r2.2HG0116980.1,HORVU.MOREX.r2.2HG0142030.1,HORVU.MOREX.r2.2HG0142920.1,HORVU.MOREX.r2.2HG0147810.1,HORVU.M…
BP	GO:0046417	chorismate metabolic process	0	6	6	10	0.00940856	0.26505	-	HORVU.MOREX.r2.2HG0102100.1,HORVU.MOREX.r2.2HG0171610.1,HORVU.MOREX.r2.4HG0325400.1,HORVU.MOREX.r2.5HG0415550.1,HORVU.MOREX.r2.7HG0535730.1,HORVU.MOREX.r2.7HG0552530.1
BP	GO:0080086	stamen filament development	0	6	6	10	0.00940856	0.26505	-	HORVU.MOREX.r2.1HG0074070.1,HORVU.MOREX.r2.2HG0141810.1,HORVU.MOREX.r2.3HG0184800.1,HORVU.MOREX.r2.3HG0227500.1,HORVU.MOREX.r2.4HG0327160.1,HORVU.MOREX.r2.5HG0396730.1
CC	GO:0043680	filiform apparatus	3	4	7	13	0.00949563	0.276513	HORVU.MOREX.r2.1HG0048720.1,HORVU.MOREX.r2.4HG0315210.1,HORVU.MOREX.r2.7HG0601880.1	HORVU.MOREX.r2.1HG0073300.1,HORVU.MOREX.r2.2HG0142860.1,HORVU.MOREX.r2.2HG0163110.1,HORVU.MOREX.r2.5HG0415500.1
BP	GO:0009069	serine family amino acid metabolic process	4	13	17	45	0.0097308	0.268714	HORVU.MOREX.r2.4HG0331800.1,HORVU.MOREX.r2.4HG0334130.1,HORVU.MOREX.r2.4HG0340920.1,HORVU.MOREX.r2.6HG0463480.1	HORVU.MOREX.r2.1HG0046150.1,HORVU.MOREX.r2.2HG0078890.1,HORVU.MOREX.r2.2HG0099550.1,HORVU.MOREX.r2.2HG0116980.1,HORVU.MOREX.r2.2HG0129130.1,HORVU.MOREX.r2.2HG0147810.1,HORVU.MOREX.r2.2HG0150280.1,HORVU.MOREX.r2.2HG0156420.1,HORVU.MOREX.r2.2HG0157270.1,HORVU.MOREX.r2.2HG0161520.1,HORVU.MOREX.r2.6HG0510940.1,HORVU.MOREX.r2.6HG0526470.1,HORVU.MOREX.r2.7HG0550290.1
BP	GO:0001558	regulation of cell growth	8	29	37	119	0.00974034	0.268714	HORVU.MOREX.r2.1HG0048720.1,HORVU.MOREX.r2.1HG0075860.1,HORVU.MOREX.r2.2HG0143210.1,HORVU.MOREX.r2.4HG0297640.1,HORVU.MOREX.r2.4HG0315210.1,HORVU.MOREX.r2.4HG0336870.1,HORVU.MOREX.r2.7HG0581850.1,HORVU.MOREX.r2.7HG0601880.1	HORVU.MOREX.r2.1HG0055810.1,HORVU.MOREX.r2.1HG0055870.1,HORVU.MOREX.r2.1HG0055980.1,HORVU.MOREX.r2.1HG0071520.1,HORVU.MOREX.r2.1HG0073300.1,HORVU.MOREX.r2.1HG0074950.1,HORVU.MOREX.r2.1HG0075710.1,HORVU.MOREX.r2.1HG0075720.1,HORVU.MOREX.r2.1HG0075730.1,HORVU.MOREX.r2.2HG0142860.1,HORVU.MOREX.r2.2HG0163110.1,HORVU.MOREX.r2.2HG0164340.1,HORVU.MOREX.r2.3HG0184640.1,HORVU.MOREX.r2.3HG0207090.1,HORVU.M…
MF	GO:0015203	polyamine transmembrane transporter activity	1	3	4	5	0.00979516	0.284958	HORVU.MOREX.r2.6HG0502940.1	HORVU.MOREX.r2.1HG0042300.1,HORVU.MOREX.r2.5HG0363900.1,HORVU.MOREX.r2.7HG0610320.1
MF	GO:0043891	glyceraldehyde-3-phosphate dehydrogenase (NAD(P)+) (phosphorylating) activity	4	0	4	5	0.00979516	0.284958	HORVU.MOREX.r2.2HG0177700.1,HORVU.MOREX.r2.6HG0490690.1,HORVU.MOREX.r2.6HG0520620.1,HORVU.MOREX.r2.7HG0583650.1	-
MF	GO:0047800	cysteamine dioxygenase activity	3	1	4	5	0.00979516	0.284958	HORVU.MOREX.r2.2HG0173650.1,HORVU.MOREX.r2.5HG0353290.1,HORVU.MOREX.r2.5HG0353300.1	HORVU.MOREX.r2.5HG0391810.1
MF	GO:0071917	triose-phosphate transmembrane transporter activity	0	4	4	5	0.00979516	0.284958	-	HORVU.MOREX.r2.1HG0013080.1,HORVU.MOREX.r2.3HG0200760.1,HORVU.MOREX.r2.3HG0207880.1,HORVU.MOREX.r2.5HG0390750.1
MF	GO:0005509	calcium ion binding	14	68	82	293	0.00982719	0.284958	HORVU.MOREX.r2.2HG0149420.1,HORVU.MOREX.r2.2HG0149680.1,HORVU.MOREX.r2.3HG0253510.1,HORVU.MOREX.r2.4HG0297640.1,HORVU.MOREX.r2.4HG0323770.1,HORVU.MOREX.r2.4HG0334130.1,HORVU.MOREX.r2.4HG0335130.1,HORVU.MOREX.r2.4HG0342150.1,HORVU.MOREX.r2.5HG0368600.1,HORVU.MOREX.r2.5HG0370390.1,HORVU.MOREX.r2.5HG0416200.1,HORVU.MOREX.r2.5HG0442240.1,HORVU.MOREX.r2.6HG0522070.1,HORVU.MOREX.r2.7HG0534030.1	HORVU.MOREX.r2.1HG0012880.1,HORVU.MOREX.r2.1HG0020800.1,HORVU.MOREX.r2.1HG0025060.1,HORVU.MOREX.r2.1HG0041620.1,HORVU.MOREX.r2.1HG0041720.1,HORVU.MOREX.r2.1HG0055980.1,HORVU.MOREX.r2.1HG0058680.1,HORVU.MOREX.r2.1HG0066760.1,HORVU.MOREX.r2.2HG0083800.1,HORVU.MOREX.r2.2HG0099550.1,HORVU.MOREX.r2.2HG0121580.1,HORVU.MOREX.r2.2HG0126790.1,HORVU.MOREX.r2.2HG0135830.1,HORVU.MOREX.r2.2HG0144570.1,HORVU.M…
BP	GO:0033047	regulation of mitotic sister chromatid segregation	4	7	11	25	0.0100194	0.268714	HORVU.MOREX.r2.2HG0167770.1,HORVU.MOREX.r2.4HG0318630.1,HORVU.MOREX.r2.4HG0329900.1,HORVU.MOREX.r2.6HG0516020.1	HORVU.MOREX.r2.1HG0043790.1,HORVU.MOREX.r2.3HG0210840.1,HORVU.MOREX.r2.3HG0212880.1,HORVU.MOREX.r2.4HG0329970.1,HORVU.MOREX.r2.5HG0400430.1,HORVU.MOREX.r2.5HG0425450.1,HORVU.MOREX.r2.6HG0515960.1
BP	GO:0001893	maternal placenta development	0	3	3	3	0.0100487	0.268714	-	HORVU.MOREX.r2.4HG0283430.1,HORVU.MOREX.r2.4HG0283440.1,HORVU.MOREX.r2.4HG0283450.1
BP	GO:0007565	female pregnancy	0	3	3	3	0.0100487	0.268714	-	HORVU.MOREX.r2.4HG0283430.1,HORVU.MOREX.r2.4HG0283440.1,HORVU.MOREX.r2.4HG0283450.1
BP	GO:0010438	cellular response to sulfur starvation	0	3	3	3	0.0100487	0.268714	-	HORVU.MOREX.r2.1HG0061720.1,HORVU.MOREX.r2.1HG0061800.1,HORVU.MOREX.r2.6HG0459090.1
BP	GO:0042790	nucleolar large rRNA transcription by RNA polymerase I	3	0	3	3	0.0100487	0.268714	HORVU.MOREX.r2.1HG0076630.1,HORVU.MOREX.r2.3HG0260070.1,HORVU.MOREX.r2.6HG0461540.1	-
BP	GO:0046697	decidualization	0	3	3	3	0.0100487	0.268714	-	HORVU.MOREX.r2.4HG0283430.1,HORVU.MOREX.r2.4HG0283440.1,HORVU.MOREX.r2.4HG0283450.1
BP	GO:0060135	maternal process involved in female pregnancy	0	3	3	3	0.0100487	0.268714	-	HORVU.MOREX.r2.4HG0283430.1,HORVU.MOREX.r2.4HG0283440.1,HORVU.MOREX.r2.4HG0283450.1
BP	GO:0097067	cellular response to thyroid hormone stimulus	0	3	3	3	0.0100487	0.268714	-	HORVU.MOREX.r2.4HG0283430.1,HORVU.MOREX.r2.4HG0283440.1,HORVU.MOREX.r2.4HG0283450.1
BP	GO:0003333	amino acid transmembrane transport	3	19	22	63	0.010245	0.270475	HORVU.MOREX.r2.2HG0153460.1,HORVU.MOREX.r2.6HG0502940.1,HORVU.MOREX.r2.6HG0513540.1	HORVU.MOREX.r2.1HG0041330.1,HORVU.MOREX.r2.1HG0060180.1,HORVU.MOREX.r2.2HG0143410.1,HORVU.MOREX.r2.2HG0155560.1,HORVU.MOREX.r2.3HG0194540.1,HORVU.MOREX.r2.4HG0291400.1,HORVU.MOREX.r2.4HG0326510.1,HORVU.MOREX.r2.5HG0363900.1,HORVU.MOREX.r2.5HG0367400.1,HORVU.MOREX.r2.5HG0379640.1,HORVU.MOREX.r2.5HG0402030.1,HORVU.MOREX.r2.5HG0436740.1,HORVU.MOREX.r2.5HG0436750.1,HORVU.MOREX.r2.6HG0449580.1,HORVU.M…
BP	GO:0050801	ion homeostasis	14	55	69	247	0.0104337	0.270475	HORVU.MOREX.r2.2HG0143540.1,HORVU.MOREX.r2.2HG0144600.1,HORVU.MOREX.r2.4HG0289910.1,HORVU.MOREX.r2.4HG0337790.1,HORVU.MOREX.r2.5HG0394800.1,HORVU.MOREX.r2.5HG0406540.1,HORVU.MOREX.r2.6HG0453610.1,HORVU.MOREX.r2.6HG0494280.1,HORVU.MOREX.r2.6HG0497380.1,HORVU.MOREX.r2.6HG0513540.1,HORVU.MOREX.r2.7HG0560260.1,HORVU.MOREX.r2.7HG0587000.1,HORVU.MOREX.r2.7HG0607180.1,HORVU.MOREX.r2.7HG0607880.1	HORVU.MOREX.r2.1HG0016720.1,HORVU.MOREX.r2.1HG0021180.1,HORVU.MOREX.r2.1HG0029250.1,HORVU.MOREX.r2.1HG0036750.1,HORVU.MOREX.r2.1HG0050860.1,HORVU.MOREX.r2.1HG0051790.1,HORVU.MOREX.r2.1HG0055410.1,HORVU.MOREX.r2.1HG0070800.1,HORVU.MOREX.r2.2HG0107410.1,HORVU.MOREX.r2.2HG0144250.1,HORVU.MOREX.r2.2HG0152850.1,HORVU.MOREX.r2.2HG0153330.1,HORVU.MOREX.r2.2HG0153340.1,HORVU.MOREX.r2.2HG0154310.1,HORVU.M…
MF	GO:0008017	microtubule binding	1	47	48	159	0.0104588	0.284958	HORVU.MOREX.r2.7HG0554600.1	HORVU.MOREX.r2.1HG0008340.1,HORVU.MOREX.r2.1HG0036900.1,HORVU.MOREX.r2.1HG0038710.1,HORVU.MOREX.r2.1HG0043790.1,HORVU.MOREX.r2.1HG0050850.1,HORVU.MOREX.r2.1HG0051660.1,HORVU.MOREX.r2.1HG0059400.1,HORVU.MOREX.r2.1HG0069440.1,HORVU.MOREX.r2.2HG0099610.1,HORVU.MOREX.r2.2HG0110790.1,HORVU.MOREX.r2.2HG0117510.1,HORVU.MOREX.r2.2HG0132010.1,HORVU.MOREX.r2.2HG0143160.1,HORVU.MOREX.r2.2HG0165450.1,HORVU.M…
BP	GO:0010143	cutin biosynthetic process	1	13	14	35	0.010459	0.270475	HORVU.MOREX.r2.5HG0440380.1	HORVU.MOREX.r2.1HG0040690.1,HORVU.MOREX.r2.1HG0059530.1,HORVU.MOREX.r2.1HG0062280.1,HORVU.MOREX.r2.2HG0143330.1,HORVU.MOREX.r2.3HG0200100.1,HORVU.MOREX.r2.3HG0247110.1,HORVU.MOREX.r2.3HG0251330.1,HORVU.MOREX.r2.3HG0251430.1,HORVU.MOREX.r2.4HG0284030.1,HORVU.MOREX.r2.4HG0347620.1,HORVU.MOREX.r2.5HG0427270.1,HORVU.MOREX.r2.6HG0452720.1,HORVU.MOREX.r2.7HG0526920.1
BP	GO:0010193	response to ozone	1	13	14	35	0.010459	0.270475	HORVU.MOREX.r2.5HG0446280.1	HORVU.MOREX.r2.1HG0006240.1,HORVU.MOREX.r2.2HG0101740.1,HORVU.MOREX.r2.2HG0117980.1,HORVU.MOREX.r2.2HG0141810.1,HORVU.MOREX.r2.3HG0268890.1,HORVU.MOREX.r2.3HG0268900.1,HORVU.MOREX.r2.4HG0296890.1,HORVU.MOREX.r2.4HG0319040.1,HORVU.MOREX.r2.5HG0392720.1,HORVU.MOREX.r2.5HG0392730.1,HORVU.MOREX.r2.7HG0542390.1,HORVU.MOREX.r2.7HG0573050.1,HORVU.MOREX.r2.7HG0602420.1
BP	GO:0007178	transmembrane receptor protein serine/threonine kinase signaling pathway	8	34	42	139	0.0105457	0.270475	HORVU.MOREX.r2.1HG0025370.1,HORVU.MOREX.r2.1HG0054540.1,HORVU.MOREX.r2.2HG0162190.1,HORVU.MOREX.r2.3HG0227120.1,HORVU.MOREX.r2.3HG0251010.1,HORVU.MOREX.r2.4HG0335890.1,HORVU.MOREX.r2.6HG0499880.1,HORVU.MOREX.r2.7HG0613400.1	HORVU.MOREX.r2.1HG0000050.1,HORVU.MOREX.r2.1HG0016060.1,HORVU.MOREX.r2.1HG0073030.1,HORVU.MOREX.r2.2HG0108040.1,HORVU.MOREX.r2.2HG0142970.1,HORVU.MOREX.r2.2HG0155620.1,HORVU.MOREX.r2.3HG0212480.1,HORVU.MOREX.r2.3HG0230250.1,HORVU.MOREX.r2.3HG0235640.1,HORVU.MOREX.r2.4HG0300250.1,HORVU.MOREX.r2.4HG0326890.1,HORVU.MOREX.r2.4HG0334270.1,HORVU.MOREX.r2.5HG0395510.1,HORVU.MOREX.r2.5HG0397870.1,HORVU.M…
BP	GO:0006082	organic acid metabolic process	87	251	338	1405	0.0105716	0.270475	HORVU.MOREX.r2.1HG0005340.1,HORVU.MOREX.r2.1HG0015010.1,HORVU.MOREX.r2.1HG0026420.1,HORVU.MOREX.r2.1HG0047900.1,HORVU.MOREX.r2.1HG0056920.1,HORVU.MOREX.r2.1HG0061050.1,HORVU.MOREX.r2.1HG0063760.1,HORVU.MOREX.r2.1HG0066450.1,HORVU.MOREX.r2.1HG0067490.1,HORVU.MOREX.r2.2HG0086340.1,HORVU.MOREX.r2.2HG0096210.1,HORVU.MOREX.r2.2HG0100880.1,HORVU.MOREX.r2.2HG0126940.1,HORVU.MOREX.r2.2HG0140870.1,HORVU.M…	HORVU.MOREX.r2.1HG0002090.1,HORVU.MOREX.r2.1HG0006240.1,HORVU.MOREX.r2.1HG0007840.1,HORVU.MOREX.r2.1HG0013160.1,HORVU.MOREX.r2.1HG0016840.1,HORVU.MOREX.r2.1HG0018440.1,HORVU.MOREX.r2.1HG0018530.1,HORVU.MOREX.r2.1HG0019640.1,HORVU.MOREX.r2.1HG0031000.1,HORVU.MOREX.r2.1HG0036750.1,HORVU.MOREX.r2.1HG0037530.1,HORVU.MOREX.r2.1HG0040690.1,HORVU.MOREX.r2.1HG0042170.1,HORVU.MOREX.r2.1HG0044460.1,HORVU.M…
BP	GO:0009611	response to wounding	20	58	78	284	0.0105814	0.270475	HORVU.MOREX.r2.1HG0025370.1,HORVU.MOREX.r2.1HG0038230.1,HORVU.MOREX.r2.2HG0125000.1,HORVU.MOREX.r2.2HG0151680.1,HORVU.MOREX.r2.2HG0173710.1,HORVU.MOREX.r2.3HG0199620.1,HORVU.MOREX.r2.3HG0206050.1,HORVU.MOREX.r2.3HG0223720.1,HORVU.MOREX.r2.4HG0282650.1,HORVU.MOREX.r2.4HG0324550.1,HORVU.MOREX.r2.4HG0348880.1,HORVU.MOREX.r2.5HG0384340.1,HORVU.MOREX.r2.5HG0422820.1,HORVU.MOREX.r2.5HG0439480.1,HORVU.M…	HORVU.MOREX.r2.1HG0002090.1,HORVU.MOREX.r2.1HG0021180.1,HORVU.MOREX.r2.1HG0031000.1,HORVU.MOREX.r2.1HG0032390.1,HORVU.MOREX.r2.1HG0038630.1,HORVU.MOREX.r2.1HG0043220.1,HORVU.MOREX.r2.2HG0085110.1,HORVU.MOREX.r2.2HG0089350.1,HORVU.MOREX.r2.2HG0128360.1,HORVU.MOREX.r2.2HG0135180.1,HORVU.MOREX.r2.2HG0141810.1,HORVU.MOREX.r2.2HG0153210.1,HORVU.MOREX.r2.2HG0169280.1,HORVU.MOREX.r2.3HG0245850.1,HORVU.M…
MF	GO:0015114	phosphate ion transmembrane transporter activity	0	6	6	10	0.0105946	0.284958	-	HORVU.MOREX.r2.2HG0148400.1,HORVU.MOREX.r2.3HG0200760.1,HORVU.MOREX.r2.5HG0390750.1,HORVU.MOREX.r2.5HG0402660.1,HORVU.MOREX.r2.6HG0521210.1,HORVU.MOREX.r2.6HG0521260.1
BP	GO:0009610	response to symbiotic fungus	1	9	10	22	0.0106541	0.270475	HORVU.MOREX.r2.1HG0068000.1	HORVU.MOREX.r2.1HG0006240.1,HORVU.MOREX.r2.1HG0024800.1,HORVU.MOREX.r2.2HG0143470.1,HORVU.MOREX.r2.4HG0277090.1,HORVU.MOREX.r2.4HG0292180.1,HORVU.MOREX.r2.5HG0396920.1,HORVU.MOREX.r2.5HG0422030.1,HORVU.MOREX.r2.6HG0450230.1,HORVU.MOREX.r2.7HG0622120.1
MF	GO:0008171	O-methyltransferase activity	5	19	24	69	0.0106581	0.284958	HORVU.MOREX.r2.1HG0073720.1,HORVU.MOREX.r2.2HG0145540.1,HORVU.MOREX.r2.3HG0199620.1,HORVU.MOREX.r2.3HG0223720.1,HORVU.MOREX.r2.6HG0503070.1	HORVU.MOREX.r2.1HG0002490.1,HORVU.MOREX.r2.1HG0062890.1,HORVU.MOREX.r2.1HG0062900.1,HORVU.MOREX.r2.1HG0062920.1,HORVU.MOREX.r2.3HG0187760.1,HORVU.MOREX.r2.3HG0249550.1,HORVU.MOREX.r2.3HG0274970.1,HORVU.MOREX.r2.4HG0344450.1,HORVU.MOREX.r2.6HG0522270.1,HORVU.MOREX.r2.7HG0532420.1,HORVU.MOREX.r2.7HG0538100.1,HORVU.MOREX.r2.7HG0538110.1,HORVU.MOREX.r2.7HG0544190.1,HORVU.MOREX.r2.7HG0562390.1,HORVU.M…
BP	GO:0047484	regulation of response to osmotic stress	4	16	20	56	0.0106973	0.270475	HORVU.MOREX.r2.2HG0143210.1,HORVU.MOREX.r2.4HG0316190.1,HORVU.MOREX.r2.6HG0511470.1,HORVU.MOREX.r2.7HG0556130.1	HORVU.MOREX.r2.1HG0062410.1,HORVU.MOREX.r2.1HG0073000.1,HORVU.MOREX.r2.3HG0193470.1,HORVU.MOREX.r2.3HG0193480.1,HORVU.MOREX.r2.3HG0230420.1,HORVU.MOREX.r2.3HG0245710.1,HORVU.MOREX.r2.4HG0316960.1,HORVU.MOREX.r2.4HG0320920.1,HORVU.MOREX.r2.4HG0321420.1,HORVU.MOREX.r2.4HG0341030.1,HORVU.MOREX.r2.4HG0341050.1,HORVU.MOREX.r2.5HG0396940.1,HORVU.MOREX.r2.6HG0455440.1,HORVU.MOREX.r2.6HG0459090.1,HORVU.M…
MF	GO:0000774	adenyl-nucleotide exchange factor activity	3	0	3	3	0.0107764	0.284958	HORVU.MOREX.r2.2HG0139130.1,HORVU.MOREX.r2.5HG0390370.1,HORVU.MOREX.r2.6HG0492100.1	-
MF	GO:0004365	glyceraldehyde-3-phosphate dehydrogenase (NAD+) (phosphorylating) activity	3	0	3	3	0.0107764	0.284958	HORVU.MOREX.r2.2HG0177700.1,HORVU.MOREX.r2.6HG0490690.1,HORVU.MOREX.r2.7HG0583650.1	-
MF	GO:0005356	glucose:proton symporter activity	0	3	3	3	0.0107764	0.284958	-	HORVU.MOREX.r2.4HG0329560.1,HORVU.MOREX.r2.6HG0516920.1,HORVU.MOREX.r2.6HG0516930.1
MF	GO:0005358	high-affinity glucose:proton symporter activity	0	3	3	3	0.0107764	0.284958	-	HORVU.MOREX.r2.4HG0329560.1,HORVU.MOREX.r2.6HG0516920.1,HORVU.MOREX.r2.6HG0516930.1
MF	GO:0009679	hexose:proton symporter activity	0	3	3	3	0.0107764	0.284958	-	HORVU.MOREX.r2.4HG0329560.1,HORVU.MOREX.r2.6HG0516920.1,HORVU.MOREX.r2.6HG0516930.1
MF	GO:0010279	indole-3-acetic acid amido synthetase activity	0	3	3	3	0.0107764	0.284958	-	HORVU.MOREX.r2.1HG0054200.1,HORVU.MOREX.r2.3HG0242100.1,HORVU.MOREX.r2.3HG0244730.1
MF	GO:0017057	6-phosphogluconolactonase activity	0	3	3	3	0.0107764	0.284958	-	HORVU.MOREX.r2.2HG0104920.1,HORVU.MOREX.r2.5HG0413420.1,HORVU.MOREX.r2.7HG0570530.1
MF	GO:0043394	proteoglycan binding	0	3	3	3	0.0107764	0.284958	-	HORVU.MOREX.r2.4HG0283430.1,HORVU.MOREX.r2.4HG0283440.1,HORVU.MOREX.r2.4HG0283450.1
MF	GO:0046577	long-chain-alcohol oxidase activity	0	3	3	3	0.0107764	0.284958	-	HORVU.MOREX.r2.1HG0032950.1,HORVU.MOREX.r2.1HG0033010.1,HORVU.MOREX.r2.6HG0493980.1
BP	GO:0002495	antigen processing and presentation of peptide antigen via MHC class II	1	6	7	13	0.010782	0.270475	HORVU.MOREX.r2.5HG0408800.1	HORVU.MOREX.r2.1HG0043790.1,HORVU.MOREX.r2.5HG0355340.1,HORVU.MOREX.r2.5HG0387610.1,HORVU.MOREX.r2.5HG0400430.1,HORVU.MOREX.r2.5HG0424340.1,HORVU.MOREX.r2.6HG0460610.1
BP	GO:0002504	antigen processing and presentation of peptide or polysaccharide antigen via MHC class II	1	6	7	13	0.010782	0.270475	HORVU.MOREX.r2.5HG0408800.1	HORVU.MOREX.r2.1HG0043790.1,HORVU.MOREX.r2.5HG0355340.1,HORVU.MOREX.r2.5HG0387610.1,HORVU.MOREX.r2.5HG0400430.1,HORVU.MOREX.r2.5HG0424340.1,HORVU.MOREX.r2.6HG0460610.1
BP	GO:0019882	antigen processing and presentation	1	6	7	13	0.010782	0.270475	HORVU.MOREX.r2.5HG0408800.1	HORVU.MOREX.r2.1HG0043790.1,HORVU.MOREX.r2.5HG0355340.1,HORVU.MOREX.r2.5HG0387610.1,HORVU.MOREX.r2.5HG0400430.1,HORVU.MOREX.r2.5HG0424340.1,HORVU.MOREX.r2.6HG0460610.1
BP	GO:0048002	antigen processing and presentation of peptide antigen	1	6	7	13	0.010782	0.270475	HORVU.MOREX.r2.5HG0408800.1	HORVU.MOREX.r2.1HG0043790.1,HORVU.MOREX.r2.5HG0355340.1,HORVU.MOREX.r2.5HG0387610.1,HORVU.MOREX.r2.5HG0400430.1,HORVU.MOREX.r2.5HG0424340.1,HORVU.MOREX.r2.6HG0460610.1
BP	GO:0034404	nucleobase-containing small molecule biosynthetic process	22	24	46	155	0.0109197	0.271897	HORVU.MOREX.r2.1HG0005340.1,HORVU.MOREX.r2.2HG0174570.1,HORVU.MOREX.r2.2HG0177700.1,HORVU.MOREX.r2.3HG0191310.1,HORVU.MOREX.r2.3HG0196570.1,HORVU.MOREX.r2.3HG0213560.1,HORVU.MOREX.r2.3HG0254340.1,HORVU.MOREX.r2.3HG0254350.1,HORVU.MOREX.r2.3HG0271770.1,HORVU.MOREX.r2.4HG0289270.1,HORVU.MOREX.r2.4HG0291220.1,HORVU.MOREX.r2.4HG0315540.1,HORVU.MOREX.r2.5HG0380250.1,HORVU.MOREX.r2.5HG0427890.1,HORVU.M…	HORVU.MOREX.r2.1HG0044740.1,HORVU.MOREX.r2.2HG0095760.1,HORVU.MOREX.r2.2HG0148400.1,HORVU.MOREX.r2.3HG0220800.1,HORVU.MOREX.r2.3HG0229640.1,HORVU.MOREX.r2.3HG0237170.1,HORVU.MOREX.r2.3HG0239050.1,HORVU.MOREX.r2.4HG0278350.1,HORVU.MOREX.r2.4HG0289210.1,HORVU.MOREX.r2.4HG0319400.1,HORVU.MOREX.r2.5HG0350940.1,HORVU.MOREX.r2.5HG0395410.1,HORVU.MOREX.r2.5HG0396570.1,HORVU.MOREX.r2.5HG0399930.1,HORVU.M…
BP	GO:0009832	plant-type cell wall biogenesis	12	36	48	163	0.011033	0.271897	HORVU.MOREX.r2.1HG0062600.1,HORVU.MOREX.r2.2HG0138830.1,HORVU.MOREX.r2.2HG0140890.1,HORVU.MOREX.r2.2HG0165740.1,HORVU.MOREX.r2.3HG0194300.1,HORVU.MOREX.r2.3HG0201490.1,HORVU.MOREX.r2.5HG0434680.1,HORVU.MOREX.r2.6HG0467940.1,HORVU.MOREX.r2.6HG0482200.1,HORVU.MOREX.r2.7HG0556130.1,HORVU.MOREX.r2.7HG0588010.1,HORVU.MOREX.r2.7HG0593020.1	HORVU.MOREX.r2.1HG0043690.1,HORVU.MOREX.r2.1HG0043700.1,HORVU.MOREX.r2.1HG0048800.1,HORVU.MOREX.r2.1HG0074950.1,HORVU.MOREX.r2.2HG0083040.1,HORVU.MOREX.r2.2HG0088410.1,HORVU.MOREX.r2.2HG0088420.1,HORVU.MOREX.r2.2HG0105030.1,HORVU.MOREX.r2.2HG0107530.1,HORVU.MOREX.r2.2HG0164020.1,HORVU.MOREX.r2.2HG0170120.1,HORVU.MOREX.r2.3HG0182580.1,HORVU.MOREX.r2.3HG0187770.1,HORVU.MOREX.r2.3HG0191950.1,HORVU.M…
BP	GO:0031347	regulation of defense response	21	68	89	330	0.0110858	0.271897	HORVU.MOREX.r2.1HG0006630.1,HORVU.MOREX.r2.1HG0054540.1,HORVU.MOREX.r2.2HG0085380.1,HORVU.MOREX.r2.2HG0168870.1,HORVU.MOREX.r2.3HG0210600.1,HORVU.MOREX.r2.3HG0224840.1,HORVU.MOREX.r2.3HG0245530.1,HORVU.MOREX.r2.3HG0270590.1,HORVU.MOREX.r2.4HG0277400.1,HORVU.MOREX.r2.4HG0324550.1,HORVU.MOREX.r2.4HG0348880.1,HORVU.MOREX.r2.5HG0378590.1,HORVU.MOREX.r2.5HG0412640.1,HORVU.MOREX.r2.5HG0417700.1,HORVU.M…	HORVU.MOREX.r2.1HG0017110.1,HORVU.MOREX.r2.1HG0019270.1,HORVU.MOREX.r2.1HG0030320.1,HORVU.MOREX.r2.1HG0038710.1,HORVU.MOREX.r2.1HG0040840.1,HORVU.MOREX.r2.1HG0062640.1,HORVU.MOREX.r2.1HG0067200.1,HORVU.MOREX.r2.1HG0067320.1,HORVU.MOREX.r2.2HG0082470.1,HORVU.MOREX.r2.2HG0091770.1,HORVU.MOREX.r2.2HG0101740.1,HORVU.MOREX.r2.2HG0121580.1,HORVU.MOREX.r2.2HG0128260.1,HORVU.MOREX.r2.2HG0135180.1,HORVU.M…
BP	GO:0006355	regulation of DNA-templated transcription	183	367	550	2350	0.0111737	0.271897	HORVU.MOREX.r2.1HG0006630.1,HORVU.MOREX.r2.1HG0013320.1,HORVU.MOREX.r2.1HG0015410.1,HORVU.MOREX.r2.1HG0015870.1,HORVU.MOREX.r2.1HG0030330.1,HORVU.MOREX.r2.1HG0037070.1,HORVU.MOREX.r2.1HG0041150.1,HORVU.MOREX.r2.1HG0042930.1,HORVU.MOREX.r2.1HG0045880.1,HORVU.MOREX.r2.1HG0049160.1,HORVU.MOREX.r2.1HG0051470.1,HORVU.MOREX.r2.1HG0054590.1,HORVU.MOREX.r2.1HG0059310.1,HORVU.MOREX.r2.1HG0061390.1,HORVU.M…	HORVU.MOREX.r2.1HG0004830.1,HORVU.MOREX.r2.1HG0004860.1,HORVU.MOREX.r2.1HG0006720.1,HORVU.MOREX.r2.1HG0008140.1,HORVU.MOREX.r2.1HG0012630.1,HORVU.MOREX.r2.1HG0013160.1,HORVU.MOREX.r2.1HG0014420.1,HORVU.MOREX.r2.1HG0020410.1,HORVU.MOREX.r2.1HG0021720.1,HORVU.MOREX.r2.1HG0024800.1,HORVU.MOREX.r2.1HG0027750.1,HORVU.MOREX.r2.1HG0028580.1,HORVU.MOREX.r2.1HG0030320.1,HORVU.MOREX.r2.1HG0033520.1,HORVU.M…
BP	GO:0006098	pentose-phosphate shunt	1	7	8	16	0.0112275	0.271897	HORVU.MOREX.r2.1HG0066450.1	HORVU.MOREX.r2.2HG0104920.1,HORVU.MOREX.r2.2HG0146170.1,HORVU.MOREX.r2.5HG0413420.1,HORVU.MOREX.r2.5HG0427960.1,HORVU.MOREX.r2.6HG0455980.1,HORVU.MOREX.r2.6HG0471140.1,HORVU.MOREX.r2.7HG0570530.1
BP	GO:0006596	polyamine biosynthetic process	1	7	8	16	0.0112275	0.271897	HORVU.MOREX.r2.7HG0569130.1	HORVU.MOREX.r2.1HG0002090.1,HORVU.MOREX.r2.2HG0143940.1,HORVU.MOREX.r2.5HG0394050.1,HORVU.MOREX.r2.5HG0399930.1,HORVU.MOREX.r2.5HG0416230.1,HORVU.MOREX.r2.7HG0535160.1,HORVU.MOREX.r2.7HG0587860.1
BP	GO:0006835	dicarboxylic acid transport	5	3	8	16	0.0112275	0.271897	HORVU.MOREX.r2.2HG0137930.1,HORVU.MOREX.r2.3HG0201670.1,HORVU.MOREX.r2.4HG0319930.1,HORVU.MOREX.r2.5HG0370810.1,HORVU.MOREX.r2.5HG0406540.1	HORVU.MOREX.r2.3HG0194540.1,HORVU.MOREX.r2.7HG0559630.1,HORVU.MOREX.r2.7HG0563760.1
BP	GO:0120254	olefinic compound metabolic process	8	23	31	97	0.0112516	0.271897	HORVU.MOREX.r2.2HG0100880.1,HORVU.MOREX.r2.3HG0225050.1,HORVU.MOREX.r2.3HG0236170.1,HORVU.MOREX.r2.5HG0429900.1,HORVU.MOREX.r2.5HG0441120.1,HORVU.MOREX.r2.6HG0514940.1,HORVU.MOREX.r2.7HG0611240.1,HORVU.MOREX.r2.7HG0616560.1	HORVU.MOREX.r2.1HG0018440.1,HORVU.MOREX.r2.1HG0036750.1,HORVU.MOREX.r2.1HG0040690.1,HORVU.MOREX.r2.1HG0042170.1,HORVU.MOREX.r2.1HG0050860.1,HORVU.MOREX.r2.2HG0107530.1,HORVU.MOREX.r2.2HG0138610.1,HORVU.MOREX.r2.2HG0150540.1,HORVU.MOREX.r2.2HG0150550.1,HORVU.MOREX.r2.2HG0154390.1,HORVU.MOREX.r2.3HG0199200.1,HORVU.MOREX.r2.4HG0328730.1,HORVU.MOREX.r2.5HG0354290.1,HORVU.MOREX.r2.5HG0402250.1,HORVU.M…
BP	GO:1901362	organic cyclic compound biosynthetic process	274	545	819	3564	0.0115526	0.277896	HORVU.MOREX.r2.1HG0005340.1,HORVU.MOREX.r2.1HG0006630.1,HORVU.MOREX.r2.1HG0013320.1,HORVU.MOREX.r2.1HG0015410.1,HORVU.MOREX.r2.1HG0015870.1,HORVU.MOREX.r2.1HG0030330.1,HORVU.MOREX.r2.1HG0037070.1,HORVU.MOREX.r2.1HG0041150.1,HORVU.MOREX.r2.1HG0042930.1,HORVU.MOREX.r2.1HG0043590.1,HORVU.MOREX.r2.1HG0045880.1,HORVU.MOREX.r2.1HG0049160.1,HORVU.MOREX.r2.1HG0051470.1,HORVU.MOREX.r2.1HG0053840.1,HORVU.M…	HORVU.MOREX.r2.1HG0002490.1,HORVU.MOREX.r2.1HG0004830.1,HORVU.MOREX.r2.1HG0004860.1,HORVU.MOREX.r2.1HG0006000.1,HORVU.MOREX.r2.1HG0006720.1,HORVU.MOREX.r2.1HG0007840.1,HORVU.MOREX.r2.1HG0008140.1,HORVU.MOREX.r2.1HG0012630.1,HORVU.MOREX.r2.1HG0013160.1,HORVU.MOREX.r2.1HG0014420.1,HORVU.MOREX.r2.1HG0016840.1,HORVU.MOREX.r2.1HG0018440.1,HORVU.MOREX.r2.1HG0020410.1,HORVU.MOREX.r2.1HG0021720.1,HORVU.M…
BP	GO:0009064	glutamine family amino acid metabolic process	6	22	28	86	0.0118933	0.28479	HORVU.MOREX.r2.1HG0061050.1,HORVU.MOREX.r2.2HG0096210.1,HORVU.MOREX.r2.3HG0251960.1,HORVU.MOREX.r2.4HG0281260.1,HORVU.MOREX.r2.5HG0370810.1,HORVU.MOREX.r2.6HG0518400.1	HORVU.MOREX.r2.1HG0002090.1,HORVU.MOREX.r2.1HG0013160.1,HORVU.MOREX.r2.1HG0059750.1,HORVU.MOREX.r2.2HG0143550.1,HORVU.MOREX.r2.2HG0143940.1,HORVU.MOREX.r2.2HG0168190.1,HORVU.MOREX.r2.3HG0188020.1,HORVU.MOREX.r2.3HG0188030.1,HORVU.MOREX.r2.3HG0191680.1,HORVU.MOREX.r2.4HG0286260.1,HORVU.MOREX.r2.4HG0320060.1,HORVU.MOREX.r2.4HG0329060.1,HORVU.MOREX.r2.5HG0382660.1,HORVU.MOREX.r2.5HG0394050.1,HORVU.M…
MF	GO:0003993	acid phosphatase activity	3	14	17	45	0.0122868	0.315953	HORVU.MOREX.r2.3HG0192590.1,HORVU.MOREX.r2.5HG0414100.1,HORVU.MOREX.r2.5HG0415170.1	HORVU.MOREX.r2.1HG0070400.1,HORVU.MOREX.r2.2HG0091730.1,HORVU.MOREX.r2.2HG0101390.1,HORVU.MOREX.r2.3HG0209660.1,HORVU.MOREX.r2.3HG0223690.1,HORVU.MOREX.r2.3HG0243700.1,HORVU.MOREX.r2.4HG0315330.1,HORVU.MOREX.r2.4HG0345840.1,HORVU.MOREX.r2.5HG0380730.1,HORVU.MOREX.r2.5HG0414090.1,HORVU.MOREX.r2.5HG0432040.1,HORVU.MOREX.r2.7HG0534180.1,HORVU.MOREX.r2.7HG0604020.1,HORVU.MOREX.r2.7HG0617880.1
MF	GO:0016774	phosphotransferase activity, carboxyl group as acceptor	3	4	7	13	0.0122899	0.315953	HORVU.MOREX.r2.3HG0251960.1,HORVU.MOREX.r2.5HG0443800.1,HORVU.MOREX.r2.6HG0474240.1	HORVU.MOREX.r2.1HG0059750.1,HORVU.MOREX.r2.4HG0319400.1,HORVU.MOREX.r2.6HG0498110.1,HORVU.MOREX.r2.7HG0611630.1
BP	GO:2000070	regulation of response to water deprivation	9	8	17	46	0.0123948	0.295457	HORVU.MOREX.r2.1HG0018100.1,HORVU.MOREX.r2.1HG0046510.1,HORVU.MOREX.r2.1HG0065240.1,HORVU.MOREX.r2.1HG0065260.1,HORVU.MOREX.r2.1HG0065280.1,HORVU.MOREX.r2.2HG0143210.1,HORVU.MOREX.r2.4HG0316190.1,HORVU.MOREX.r2.6HG0511470.1,HORVU.MOREX.r2.7HG0541630.1	HORVU.MOREX.r2.1HG0040690.1,HORVU.MOREX.r2.2HG0093440.1,HORVU.MOREX.r2.2HG0111730.1,HORVU.MOREX.r2.4HG0316960.1,HORVU.MOREX.r2.4HG0341030.1,HORVU.MOREX.r2.4HG0341050.1,HORVU.MOREX.r2.6HG0500330.1,HORVU.MOREX.r2.7HG0582630.1
BP	GO:0055072	iron ion homeostasis	2	20	22	64	0.0124988	0.296594	HORVU.MOREX.r2.2HG0143540.1,HORVU.MOREX.r2.7HG0587000.1	HORVU.MOREX.r2.2HG0107410.1,HORVU.MOREX.r2.2HG0144250.1,HORVU.MOREX.r2.2HG0152850.1,HORVU.MOREX.r2.2HG0153330.1,HORVU.MOREX.r2.2HG0153340.1,HORVU.MOREX.r2.2HG0154310.1,HORVU.MOREX.r2.2HG0178610.1,HORVU.MOREX.r2.3HG0215920.1,HORVU.MOREX.r2.3HG0215960.1,HORVU.MOREX.r2.4HG0303080.1,HORVU.MOREX.r2.4HG0328220.1,HORVU.MOREX.r2.4HG0331160.1,HORVU.MOREX.r2.4HG0337880.1,HORVU.MOREX.r2.5HG0388980.1,HORVU.M…
BP	GO:0043436	oxoacid metabolic process	85	249	334	1392	0.0127029	0.300086	HORVU.MOREX.r2.1HG0005340.1,HORVU.MOREX.r2.1HG0015010.1,HORVU.MOREX.r2.1HG0026420.1,HORVU.MOREX.r2.1HG0056920.1,HORVU.MOREX.r2.1HG0061050.1,HORVU.MOREX.r2.1HG0063760.1,HORVU.MOREX.r2.1HG0066450.1,HORVU.MOREX.r2.1HG0067490.1,HORVU.MOREX.r2.2HG0086340.1,HORVU.MOREX.r2.2HG0096210.1,HORVU.MOREX.r2.2HG0100880.1,HORVU.MOREX.r2.2HG0126940.1,HORVU.MOREX.r2.2HG0140870.1,HORVU.MOREX.r2.2HG0149680.1,HORVU.M…	HORVU.MOREX.r2.1HG0002090.1,HORVU.MOREX.r2.1HG0006240.1,HORVU.MOREX.r2.1HG0007840.1,HORVU.MOREX.r2.1HG0013160.1,HORVU.MOREX.r2.1HG0016840.1,HORVU.MOREX.r2.1HG0018440.1,HORVU.MOREX.r2.1HG0018530.1,HORVU.MOREX.r2.1HG0019640.1,HORVU.MOREX.r2.1HG0031000.1,HORVU.MOREX.r2.1HG0036750.1,HORVU.MOREX.r2.1HG0037530.1,HORVU.MOREX.r2.1HG0040690.1,HORVU.MOREX.r2.1HG0042170.1,HORVU.MOREX.r2.1HG0044460.1,HORVU.M…
BP	GO:0006857	oligopeptide transport	1	11	12	29	0.0127988	0.301001	HORVU.MOREX.r2.4HG0332210.1	HORVU.MOREX.r2.1HG0032390.1,HORVU.MOREX.r2.1HG0044460.1,HORVU.MOREX.r2.1HG0044470.1,HORVU.MOREX.r2.2HG0140490.1,HORVU.MOREX.r2.2HG0142920.1,HORVU.MOREX.r2.4HG0287740.1,HORVU.MOREX.r2.5HG0438550.1,HORVU.MOREX.r2.7HG0533390.1,HORVU.MOREX.r2.7HG0533530.1,HORVU.MOREX.r2.7HG0543340.1,HORVU.MOREX.r2.7HG0543350.1
MF	GO:0005310	dicarboxylic acid transmembrane transporter activity	5	3	8	16	0.012951	0.328388	HORVU.MOREX.r2.2HG0137930.1,HORVU.MOREX.r2.3HG0201670.1,HORVU.MOREX.r2.4HG0319930.1,HORVU.MOREX.r2.5HG0370810.1,HORVU.MOREX.r2.5HG0406540.1	HORVU.MOREX.r2.3HG0194540.1,HORVU.MOREX.r2.7HG0559630.1,HORVU.MOREX.r2.7HG0563760.1
MF	GO:0046915	transition metal ion transmembrane transporter activity	3	19	22	63	0.0134288	0.335902	HORVU.MOREX.r2.2HG0143540.1,HORVU.MOREX.r2.2HG0144600.1,HORVU.MOREX.r2.7HG0587000.1	HORVU.MOREX.r2.1HG0024240.1,HORVU.MOREX.r2.1HG0057900.1,HORVU.MOREX.r2.2HG0110070.1,HORVU.MOREX.r2.2HG0152850.1,HORVU.MOREX.r2.2HG0158440.1,HORVU.MOREX.r2.2HG0169080.1,HORVU.MOREX.r2.2HG0178610.1,HORVU.MOREX.r2.4HG0328220.1,HORVU.MOREX.r2.4HG0334880.1,HORVU.MOREX.r2.5HG0398130.1,HORVU.MOREX.r2.5HG0423560.1,HORVU.MOREX.r2.5HG0424470.1,HORVU.MOREX.r2.6HG0461220.1,HORVU.MOREX.r2.7HG0530390.1,HORVU.M…
BP	GO:0032870	cellular response to hormone stimulus	89	192	281	1160	0.0134914	0.315878	HORVU.MOREX.r2.1HG0015580.1,HORVU.MOREX.r2.1HG0036730.1,HORVU.MOREX.r2.1HG0038230.1,HORVU.MOREX.r2.1HG0045440.1,HORVU.MOREX.r2.1HG0048720.1,HORVU.MOREX.r2.1HG0053170.1,HORVU.MOREX.r2.1HG0055270.1,HORVU.MOREX.r2.1HG0061390.1,HORVU.MOREX.r2.1HG0066410.1,HORVU.MOREX.r2.2HG0092780.1,HORVU.MOREX.r2.2HG0099430.1,HORVU.MOREX.r2.2HG0100880.1,HORVU.MOREX.r2.2HG0113090.1,HORVU.MOREX.r2.2HG0118870.1,HORVU.M…	HORVU.MOREX.r2.1HG0014420.1,HORVU.MOREX.r2.1HG0018740.1,HORVU.MOREX.r2.1HG0030320.1,HORVU.MOREX.r2.1HG0031000.1,HORVU.MOREX.r2.1HG0041130.1,HORVU.MOREX.r2.1HG0044460.1,HORVU.MOREX.r2.1HG0044470.1,HORVU.MOREX.r2.1HG0045700.1,HORVU.MOREX.r2.1HG0052200.1,HORVU.MOREX.r2.1HG0054200.1,HORVU.MOREX.r2.1HG0055860.1,HORVU.MOREX.r2.1HG0055970.1,HORVU.MOREX.r2.1HG0055980.1,HORVU.MOREX.r2.1HG0059860.1,HORVU.M…
MF	GO:0005515	protein binding	162	435	597	2510	0.0136308	0.336408	HORVU.MOREX.r2.1HG0015410.1,HORVU.MOREX.r2.1HG0020640.1,HORVU.MOREX.r2.1HG0025880.1,HORVU.MOREX.r2.1HG0041190.1,HORVU.MOREX.r2.1HG0044870.1,HORVU.MOREX.r2.1HG0044890.1,HORVU.MOREX.r2.1HG0047280.1,HORVU.MOREX.r2.1HG0052590.1,HORVU.MOREX.r2.1HG0057320.1,HORVU.MOREX.r2.1HG0058570.1,HORVU.MOREX.r2.1HG0058610.1,HORVU.MOREX.r2.1HG0059310.1,HORVU.MOREX.r2.1HG0075860.1,HORVU.MOREX.r2.1HG0076630.1,HORVU.M…	HORVU.MOREX.r2.1HG0000050.1,HORVU.MOREX.r2.1HG0002090.1,HORVU.MOREX.r2.1HG0002100.1,HORVU.MOREX.r2.1HG0002140.1,HORVU.MOREX.r2.1HG0002410.1,HORVU.MOREX.r2.1HG0002490.1,HORVU.MOREX.r2.1HG0004830.1,HORVU.MOREX.r2.1HG0004860.1,HORVU.MOREX.r2.1HG0008340.1,HORVU.MOREX.r2.1HG0012100.1,HORVU.MOREX.r2.1HG0012880.1,HORVU.MOREX.r2.1HG0014310.1,HORVU.MOREX.r2.1HG0014420.1,HORVU.MOREX.r2.1HG0015730.1,HORVU.M…
BP	GO:0071281	cellular response to iron ion	9	9	18	50	0.0137526	0.316392	HORVU.MOREX.r2.2HG0143540.1,HORVU.MOREX.r2.3HG0258260.1,HORVU.MOREX.r2.3HG0258280.1,HORVU.MOREX.r2.4HG0288310.1,HORVU.MOREX.r2.4HG0299970.1,HORVU.MOREX.r2.4HG0348880.1,HORVU.MOREX.r2.5HG0425420.1,HORVU.MOREX.r2.6HG0512560.1,HORVU.MOREX.r2.7HG0564230.1	HORVU.MOREX.r2.2HG0152850.1,HORVU.MOREX.r2.2HG0164020.1,HORVU.MOREX.r2.2HG0178610.1,HORVU.MOREX.r2.3HG0207090.1,HORVU.MOREX.r2.5HG0361770.1,HORVU.MOREX.r2.5HG0402250.1,HORVU.MOREX.r2.5HG0402270.1,HORVU.MOREX.r2.6HG0502290.1,HORVU.MOREX.r2.7HG0530390.1
BP	GO:0010383	cell wall polysaccharide metabolic process	8	37	45	153	0.0138207	0.316392	HORVU.MOREX.r2.2HG0092680.1,HORVU.MOREX.r2.2HG0149420.1,HORVU.MOREX.r2.3HG0201490.1,HORVU.MOREX.r2.4HG0318200.1,HORVU.MOREX.r2.5HG0370390.1,HORVU.MOREX.r2.5HG0380520.1,HORVU.MOREX.r2.5HG0439330.1,HORVU.MOREX.r2.6HG0467940.1	HORVU.MOREX.r2.1HG0043690.1,HORVU.MOREX.r2.1HG0043700.1,HORVU.MOREX.r2.1HG0048800.1,HORVU.MOREX.r2.1HG0072160.1,HORVU.MOREX.r2.2HG0083040.1,HORVU.MOREX.r2.2HG0088410.1,HORVU.MOREX.r2.2HG0088420.1,HORVU.MOREX.r2.2HG0089170.1,HORVU.MOREX.r2.2HG0090880.1,HORVU.MOREX.r2.2HG0107530.1,HORVU.MOREX.r2.2HG0150530.1,HORVU.MOREX.r2.2HG0165790.1,HORVU.MOREX.r2.2HG0170120.1,HORVU.MOREX.r2.3HG0191950.1,HORVU.M…
BP	GO:0072523	purine-containing compound catabolic process	2	9	11	26	0.014039	0.316392	HORVU.MOREX.r2.1HG0047900.1,HORVU.MOREX.r2.3HG0246790.1	HORVU.MOREX.r2.1HG0008950.1,HORVU.MOREX.r2.2HG0095760.1,HORVU.MOREX.r2.2HG0119220.1,HORVU.MOREX.r2.2HG0167320.1,HORVU.MOREX.r2.2HG0173970.1,HORVU.MOREX.r2.3HG0210690.1,HORVU.MOREX.r2.5HG0396570.1,HORVU.MOREX.r2.7HG0572250.1,HORVU.MOREX.r2.7HG0612390.1
MF	GO:0016849	phosphorus-oxygen lyase activity	1	12	13	32	0.0140876	0.343107	HORVU.MOREX.r2.7HG0546990.1	HORVU.MOREX.r2.2HG0083800.1,HORVU.MOREX.r2.2HG0089350.1,HORVU.MOREX.r2.2HG0128360.1,HORVU.MOREX.r2.2HG0170620.1,HORVU.MOREX.r2.3HG0255370.1,HORVU.MOREX.r2.3HG0255380.1,HORVU.MOREX.r2.5HG0414880.1,HORVU.MOREX.r2.5HG0414970.1,HORVU.MOREX.r2.5HG0420260.1,HORVU.MOREX.r2.6HG0494540.1,HORVU.MOREX.r2.6HG0514900.1,HORVU.MOREX.r2.7HG0563280.1
BP	GO:0009751	response to salicylic acid	10	56	66	238	0.0141858	0.316392	HORVU.MOREX.r2.2HG0099430.1,HORVU.MOREX.r2.2HG0100880.1,HORVU.MOREX.r2.2HG0151680.1,HORVU.MOREX.r2.2HG0165740.1,HORVU.MOREX.r2.4HG0324550.1,HORVU.MOREX.r2.4HG0337600.1,HORVU.MOREX.r2.5HG0384340.1,HORVU.MOREX.r2.6HG0520620.1,HORVU.MOREX.r2.7HG0581850.1,HORVU.MOREX.r2.7HG0593020.1	HORVU.MOREX.r2.1HG0006240.1,HORVU.MOREX.r2.1HG0006720.1,HORVU.MOREX.r2.1HG0024800.1,HORVU.MOREX.r2.1HG0032390.1,HORVU.MOREX.r2.1HG0043220.1,HORVU.MOREX.r2.1HG0055970.1,HORVU.MOREX.r2.2HG0083800.1,HORVU.MOREX.r2.2HG0091770.1,HORVU.MOREX.r2.2HG0093300.1,HORVU.MOREX.r2.2HG0101740.1,HORVU.MOREX.r2.2HG0117980.1,HORVU.MOREX.r2.2HG0143330.1,HORVU.MOREX.r2.2HG0152350.1,HORVU.MOREX.r2.2HG0164020.1,HORVU.M…
BP	GO:0010817	regulation of hormone levels	31	94	125	485	0.0143974	0.316392	HORVU.MOREX.r2.1HG0037130.1,HORVU.MOREX.r2.1HG0055270.1,HORVU.MOREX.r2.1HG0056920.1,HORVU.MOREX.r2.2HG0151140.1,HORVU.MOREX.r2.2HG0155110.1,HORVU.MOREX.r2.3HG0194930.1,HORVU.MOREX.r2.3HG0202940.1,HORVU.MOREX.r2.3HG0225050.1,HORVU.MOREX.r2.3HG0236170.1,HORVU.MOREX.r2.3HG0256590.1,HORVU.MOREX.r2.3HG0258260.1,HORVU.MOREX.r2.3HG0258280.1,HORVU.MOREX.r2.3HG0270590.1,HORVU.MOREX.r2.4HG0299970.1,HORVU.M…	HORVU.MOREX.r2.1HG0002490.1,HORVU.MOREX.r2.1HG0019640.1,HORVU.MOREX.r2.1HG0031000.1,HORVU.MOREX.r2.1HG0033760.1,HORVU.MOREX.r2.1HG0034470.1,HORVU.MOREX.r2.1HG0042170.1,HORVU.MOREX.r2.1HG0047360.1,HORVU.MOREX.r2.1HG0059860.1,HORVU.MOREX.r2.1HG0060180.1,HORVU.MOREX.r2.1HG0062960.1,HORVU.MOREX.r2.1HG0065620.1,HORVU.MOREX.r2.1HG0067400.1,HORVU.MOREX.r2.1HG0070680.1,HORVU.MOREX.r2.1HG0071660.1,HORVU.M…
BP	GO:0019377	glycolipid catabolic process	0	5	5	8	0.0145092	0.316392	-	HORVU.MOREX.r2.3HG0245310.1,HORVU.MOREX.r2.4HG0287550.1,HORVU.MOREX.r2.6HG0491520.1,HORVU.MOREX.r2.7HG0585170.1,HORVU.MOREX.r2.7HG0585370.1
BP	GO:0032351	negative regulation of hormone metabolic process	2	3	5	8	0.0145092	0.316392	HORVU.MOREX.r2.3HG0236170.1,HORVU.MOREX.r2.5HG0403150.1	HORVU.MOREX.r2.3HG0184800.1,HORVU.MOREX.r2.3HG0199200.1,HORVU.MOREX.r2.7HG0546630.1
BP	GO:0032353	negative regulation of hormone biosynthetic process	2	3	5	8	0.0145092	0.316392	HORVU.MOREX.r2.3HG0236170.1,HORVU.MOREX.r2.5HG0403150.1	HORVU.MOREX.r2.3HG0184800.1,HORVU.MOREX.r2.3HG0199200.1,HORVU.MOREX.r2.7HG0546630.1
BP	GO:0033206	meiotic cytokinesis	2	3	5	8	0.0145092	0.316392	HORVU.MOREX.r2.5HG0378590.1,HORVU.MOREX.r2.5HG0447180.1	HORVU.MOREX.r2.2HG0132010.1,HORVU.MOREX.r2.6HG0522360.1,HORVU.MOREX.r2.7HG0579980.1
BP	GO:0046473	phosphatidic acid metabolic process	2	3	5	8	0.0145092	0.316392	HORVU.MOREX.r2.5HG0416200.1,HORVU.MOREX.r2.5HG0442240.1	HORVU.MOREX.r2.2HG0177100.1,HORVU.MOREX.r2.5HG0396530.1,HORVU.MOREX.r2.6HG0457030.1
BP	GO:0046477	glycosylceramide catabolic process	0	5	5	8	0.0145092	0.316392	-	HORVU.MOREX.r2.3HG0245310.1,HORVU.MOREX.r2.4HG0287550.1,HORVU.MOREX.r2.6HG0491520.1,HORVU.MOREX.r2.7HG0585170.1,HORVU.MOREX.r2.7HG0585370.1
BP	GO:0046479	glycosphingolipid catabolic process	0	5	5	8	0.0145092	0.316392	-	HORVU.MOREX.r2.3HG0245310.1,HORVU.MOREX.r2.4HG0287550.1,HORVU.MOREX.r2.6HG0491520.1,HORVU.MOREX.r2.7HG0585170.1,HORVU.MOREX.r2.7HG0585370.1
BP	GO:0046514	ceramide catabolic process	0	5	5	8	0.0145092	0.316392	-	HORVU.MOREX.r2.3HG0245310.1,HORVU.MOREX.r2.4HG0287550.1,HORVU.MOREX.r2.6HG0491520.1,HORVU.MOREX.r2.7HG0585170.1,HORVU.MOREX.r2.7HG0585370.1
BP	GO:0060860	regulation of floral organ abscission	1	4	5	8	0.0145092	0.316392	HORVU.MOREX.r2.6HG0499880.1	HORVU.MOREX.r2.2HG0155620.1,HORVU.MOREX.r2.5HG0399230.1,HORVU.MOREX.r2.6HG0454570.1,HORVU.MOREX.r2.7HG0623430.1
BP	GO:0060862	negative regulation of floral organ abscission	1	4	5	8	0.0145092	0.316392	HORVU.MOREX.r2.6HG0499880.1	HORVU.MOREX.r2.2HG0155620.1,HORVU.MOREX.r2.5HG0399230.1,HORVU.MOREX.r2.6HG0454570.1,HORVU.MOREX.r2.7HG0623430.1
BP	GO:1903506	regulation of nucleic acid-templated transcription	184	369	553	2372	0.0145343	0.316392	HORVU.MOREX.r2.1HG0006630.1,HORVU.MOREX.r2.1HG0013320.1,HORVU.MOREX.r2.1HG0015410.1,HORVU.MOREX.r2.1HG0015870.1,HORVU.MOREX.r2.1HG0030330.1,HORVU.MOREX.r2.1HG0037070.1,HORVU.MOREX.r2.1HG0041150.1,HORVU.MOREX.r2.1HG0042930.1,HORVU.MOREX.r2.1HG0045880.1,HORVU.MOREX.r2.1HG0049160.1,HORVU.MOREX.r2.1HG0051470.1,HORVU.MOREX.r2.1HG0054590.1,HORVU.MOREX.r2.1HG0059310.1,HORVU.MOREX.r2.1HG0061390.1,HORVU.M…	HORVU.MOREX.r2.1HG0004830.1,HORVU.MOREX.r2.1HG0004860.1,HORVU.MOREX.r2.1HG0006720.1,HORVU.MOREX.r2.1HG0008140.1,HORVU.MOREX.r2.1HG0012630.1,HORVU.MOREX.r2.1HG0013160.1,HORVU.MOREX.r2.1HG0014420.1,HORVU.MOREX.r2.1HG0020410.1,HORVU.MOREX.r2.1HG0021720.1,HORVU.MOREX.r2.1HG0024800.1,HORVU.MOREX.r2.1HG0027750.1,HORVU.MOREX.r2.1HG0028580.1,HORVU.MOREX.r2.1HG0030320.1,HORVU.MOREX.r2.1HG0033520.1,HORVU.M…
BP	GO:2001141	regulation of RNA biosynthetic process	184	369	553	2372	0.0145343	0.316392	HORVU.MOREX.r2.1HG0006630.1,HORVU.MOREX.r2.1HG0013320.1,HORVU.MOREX.r2.1HG0015410.1,HORVU.MOREX.r2.1HG0015870.1,HORVU.MOREX.r2.1HG0030330.1,HORVU.MOREX.r2.1HG0037070.1,HORVU.MOREX.r2.1HG0041150.1,HORVU.MOREX.r2.1HG0042930.1,HORVU.MOREX.r2.1HG0045880.1,HORVU.MOREX.r2.1HG0049160.1,HORVU.MOREX.r2.1HG0051470.1,HORVU.MOREX.r2.1HG0054590.1,HORVU.MOREX.r2.1HG0059310.1,HORVU.MOREX.r2.1HG0061390.1,HORVU.M…	HORVU.MOREX.r2.1HG0004830.1,HORVU.MOREX.r2.1HG0004860.1,HORVU.MOREX.r2.1HG0006720.1,HORVU.MOREX.r2.1HG0008140.1,HORVU.MOREX.r2.1HG0012630.1,HORVU.MOREX.r2.1HG0013160.1,HORVU.MOREX.r2.1HG0014420.1,HORVU.MOREX.r2.1HG0020410.1,HORVU.MOREX.r2.1HG0021720.1,HORVU.MOREX.r2.1HG0024800.1,HORVU.MOREX.r2.1HG0027750.1,HORVU.MOREX.r2.1HG0028580.1,HORVU.MOREX.r2.1HG0030320.1,HORVU.MOREX.r2.1HG0033520.1,HORVU.M…
BP	GO:0090626	plant epidermis morphogenesis	5	32	37	122	0.0147323	0.319383	HORVU.MOREX.r2.2HG0086380.1,HORVU.MOREX.r2.3HG0232770.1,HORVU.MOREX.r2.3HG0258750.1,HORVU.MOREX.r2.5HG0370390.1,HORVU.MOREX.r2.5HG0419070.1	HORVU.MOREX.r2.1HG0019290.1,HORVU.MOREX.r2.1HG0045750.1,HORVU.MOREX.r2.1HG0047360.1,HORVU.MOREX.r2.1HG0062280.1,HORVU.MOREX.r2.1HG0067200.1,HORVU.MOREX.r2.2HG0109460.1,HORVU.MOREX.r2.2HG0143330.1,HORVU.MOREX.r2.2HG0144320.1,HORVU.MOREX.r2.2HG0144560.1,HORVU.MOREX.r2.3HG0187250.1,HORVU.MOREX.r2.3HG0200100.1,HORVU.MOREX.r2.3HG0215880.1,HORVU.MOREX.r2.3HG0234350.1,HORVU.MOREX.r2.3HG0237780.1,HORVU.M…
MF	GO:0046906	tetrapyrrole binding	32	82	114	429	0.0148123	0.356073	HORVU.MOREX.r2.1HG0018070.1,HORVU.MOREX.r2.1HG0040470.1,HORVU.MOREX.r2.1HG0043660.1,HORVU.MOREX.r2.1HG0045010.1,HORVU.MOREX.r2.1HG0056920.1,HORVU.MOREX.r2.1HG0062670.1,HORVU.MOREX.r2.1HG0070610.1,HORVU.MOREX.r2.2HG0086340.1,HORVU.MOREX.r2.2HG0092420.1,HORVU.MOREX.r2.2HG0092500.1,HORVU.MOREX.r2.2HG0095480.1,HORVU.MOREX.r2.2HG0145460.1,HORVU.MOREX.r2.2HG0155110.1,HORVU.MOREX.r2.2HG0174220.1,HORVU.M…	HORVU.MOREX.r2.1HG0006050.1,HORVU.MOREX.r2.1HG0006100.1,HORVU.MOREX.r2.1HG0017040.1,HORVU.MOREX.r2.1HG0017090.1,HORVU.MOREX.r2.1HG0017110.1,HORVU.MOREX.r2.1HG0038640.1,HORVU.MOREX.r2.1HG0038670.1,HORVU.MOREX.r2.1HG0038750.1,HORVU.MOREX.r2.1HG0042170.1,HORVU.MOREX.r2.1HG0046900.1,HORVU.MOREX.r2.1HG0060340.1,HORVU.MOREX.r2.1HG0066640.1,HORVU.MOREX.r2.1HG0072060.1,HORVU.MOREX.r2.1HG0073450.1,HORVU.M…
BP	GO:0048527	lateral root development	14	25	39	130	0.0150531	0.324999	HORVU.MOREX.r2.1HG0053170.1,HORVU.MOREX.r2.2HG0143440.1,HORVU.MOREX.r2.2HG0169120.1,HORVU.MOREX.r2.3HG0194930.1,HORVU.MOREX.r2.3HG0256800.1,HORVU.MOREX.r2.4HG0317370.1,HORVU.MOREX.r2.4HG0339910.1,HORVU.MOREX.r2.5HG0378590.1,HORVU.MOREX.r2.5HG0413130.1,HORVU.MOREX.r2.5HG0422820.1,HORVU.MOREX.r2.5HG0446280.1,HORVU.MOREX.r2.5HG0447180.1,HORVU.MOREX.r2.6HG0520070.1,HORVU.MOREX.r2.7HG0581850.1	HORVU.MOREX.r2.1HG0040690.1,HORVU.MOREX.r2.1HG0061250.1,HORVU.MOREX.r2.1HG0068480.1,HORVU.MOREX.r2.2HG0079820.1,HORVU.MOREX.r2.2HG0093930.1,HORVU.MOREX.r2.2HG0108210.1,HORVU.MOREX.r2.2HG0150360.1,HORVU.MOREX.r2.3HG0188920.1,HORVU.MOREX.r2.3HG0188940.1,HORVU.MOREX.r2.3HG0188950.1,HORVU.MOREX.r2.4HG0291400.1,HORVU.MOREX.r2.5HG0350510.1,HORVU.MOREX.r2.5HG0357520.1,HORVU.MOREX.r2.5HG0360110.1,HORVU.M…
BP	GO:0019438	aromatic compound biosynthetic process	257	523	780	3398	0.0153059	0.329109	HORVU.MOREX.r2.1HG0005340.1,HORVU.MOREX.r2.1HG0006630.1,HORVU.MOREX.r2.1HG0013320.1,HORVU.MOREX.r2.1HG0015410.1,HORVU.MOREX.r2.1HG0015870.1,HORVU.MOREX.r2.1HG0030330.1,HORVU.MOREX.r2.1HG0037070.1,HORVU.MOREX.r2.1HG0041150.1,HORVU.MOREX.r2.1HG0042930.1,HORVU.MOREX.r2.1HG0045880.1,HORVU.MOREX.r2.1HG0049160.1,HORVU.MOREX.r2.1HG0051470.1,HORVU.MOREX.r2.1HG0053840.1,HORVU.MOREX.r2.1HG0054590.1,HORVU.M…	HORVU.MOREX.r2.1HG0002490.1,HORVU.MOREX.r2.1HG0004830.1,HORVU.MOREX.r2.1HG0004860.1,HORVU.MOREX.r2.1HG0006000.1,HORVU.MOREX.r2.1HG0006720.1,HORVU.MOREX.r2.1HG0007840.1,HORVU.MOREX.r2.1HG0008140.1,HORVU.MOREX.r2.1HG0012630.1,HORVU.MOREX.r2.1HG0013160.1,HORVU.MOREX.r2.1HG0014420.1,HORVU.MOREX.r2.1HG0018440.1,HORVU.MOREX.r2.1HG0020410.1,HORVU.MOREX.r2.1HG0021720.1,HORVU.MOREX.r2.1HG0024800.1,HORVU.M…
MF	GO:0016679	oxidoreductase activity, acting on diphenols and related substances as donors	4	20	24	71	0.0154971	0.367758	HORVU.MOREX.r2.2HG0173230.1,HORVU.MOREX.r2.2HG0173270.1,HORVU.MOREX.r2.6HG0520720.1,HORVU.MOREX.r2.6HG0520740.1	HORVU.MOREX.r2.1HG0016070.1,HORVU.MOREX.r2.1HG0054240.1,HORVU.MOREX.r2.1HG0059500.1,HORVU.MOREX.r2.2HG0160580.1,HORVU.MOREX.r2.2HG0160590.1,HORVU.MOREX.r2.3HG0251790.1,HORVU.MOREX.r2.3HG0252310.1,HORVU.MOREX.r2.3HG0252410.1,HORVU.MOREX.r2.3HG0254020.1,HORVU.MOREX.r2.4HG0291640.1,HORVU.MOREX.r2.4HG0323160.1,HORVU.MOREX.r2.5HG0385060.1,HORVU.MOREX.r2.5HG0394350.1,HORVU.MOREX.r2.5HG0409600.1,HORVU.M…
BP	GO:0007018	microtubule-based movement	1	32	33	107	0.0159031	0.340559	HORVU.MOREX.r2.7HG0587130.1	HORVU.MOREX.r2.1HG0008340.1,HORVU.MOREX.r2.1HG0038710.1,HORVU.MOREX.r2.1HG0043790.1,HORVU.MOREX.r2.1HG0050850.1,HORVU.MOREX.r2.1HG0059400.1,HORVU.MOREX.r2.2HG0099610.1,HORVU.MOREX.r2.2HG0110790.1,HORVU.MOREX.r2.2HG0132010.1,HORVU.MOREX.r2.2HG0143160.1,HORVU.MOREX.r2.2HG0165450.1,HORVU.MOREX.r2.3HG0215880.1,HORVU.MOREX.r2.3HG0224030.1,HORVU.MOREX.r2.3HG0226650.1,HORVU.MOREX.r2.4HG0318730.1,HORVU.M…
MF	GO:0047760	butyrate-CoA ligase activity	0	5	5	8	0.0160544	0.37616	-	HORVU.MOREX.r2.4HG0318380.1,HORVU.MOREX.r2.4HG0341830.1,HORVU.MOREX.r2.5HG0419150.1,HORVU.MOREX.r2.5HG0419180.1,HORVU.MOREX.r2.5HG0419840.1
BP	GO:0097659	nucleic acid-templated transcription	201	375	576	2479	0.0162019	0.345553	HORVU.MOREX.r2.1HG0006630.1,HORVU.MOREX.r2.1HG0013320.1,HORVU.MOREX.r2.1HG0015410.1,HORVU.MOREX.r2.1HG0015870.1,HORVU.MOREX.r2.1HG0030330.1,HORVU.MOREX.r2.1HG0037070.1,HORVU.MOREX.r2.1HG0041150.1,HORVU.MOREX.r2.1HG0042930.1,HORVU.MOREX.r2.1HG0045880.1,HORVU.MOREX.r2.1HG0049160.1,HORVU.MOREX.r2.1HG0051470.1,HORVU.MOREX.r2.1HG0054590.1,HORVU.MOREX.r2.1HG0059310.1,HORVU.MOREX.r2.1HG0061390.1,HORVU.M…	HORVU.MOREX.r2.1HG0004830.1,HORVU.MOREX.r2.1HG0004860.1,HORVU.MOREX.r2.1HG0006720.1,HORVU.MOREX.r2.1HG0008140.1,HORVU.MOREX.r2.1HG0012630.1,HORVU.MOREX.r2.1HG0013160.1,HORVU.MOREX.r2.1HG0014420.1,HORVU.MOREX.r2.1HG0020410.1,HORVU.MOREX.r2.1HG0021720.1,HORVU.MOREX.r2.1HG0024800.1,HORVU.MOREX.r2.1HG0027750.1,HORVU.MOREX.r2.1HG0028580.1,HORVU.MOREX.r2.1HG0030320.1,HORVU.MOREX.r2.1HG0033520.1,HORVU.M…
BP	GO:0009862	systemic acquired resistance, salicylic acid mediated signaling pathway	0	9	9	20	0.0163883	0.346106	-	HORVU.MOREX.r2.1HG0055970.1,HORVU.MOREX.r2.2HG0166600.1,HORVU.MOREX.r2.2HG0172010.1,HORVU.MOREX.r2.4HG0328730.1,HORVU.MOREX.r2.4HG0332780.1,HORVU.MOREX.r2.4HG0341980.1,HORVU.MOREX.r2.7HG0544060.1,HORVU.MOREX.r2.7HG0579980.1,HORVU.MOREX.r2.7HG0591390.1
BP	GO:2000762	regulation of phenylpropanoid metabolic process	3	6	9	20	0.0163883	0.346106	HORVU.MOREX.r2.2HG0092420.1,HORVU.MOREX.r2.2HG0092500.1,HORVU.MOREX.r2.7HG0592850.1	HORVU.MOREX.r2.5HG0350510.1,HORVU.MOREX.r2.7HG0567610.1,HORVU.MOREX.r2.7HG0595640.1,HORVU.MOREX.r2.7HG0595660.1,HORVU.MOREX.r2.7HG0611760.1,HORVU.MOREX.r2.7HG0611850.1
BP	GO:0032774	RNA biosynthetic process	202	378	580	2498	0.0166839	0.346106	HORVU.MOREX.r2.1HG0006630.1,HORVU.MOREX.r2.1HG0013320.1,HORVU.MOREX.r2.1HG0015410.1,HORVU.MOREX.r2.1HG0015870.1,HORVU.MOREX.r2.1HG0030330.1,HORVU.MOREX.r2.1HG0037070.1,HORVU.MOREX.r2.1HG0041150.1,HORVU.MOREX.r2.1HG0042930.1,HORVU.MOREX.r2.1HG0045880.1,HORVU.MOREX.r2.1HG0049160.1,HORVU.MOREX.r2.1HG0051470.1,HORVU.MOREX.r2.1HG0054590.1,HORVU.MOREX.r2.1HG0059310.1,HORVU.MOREX.r2.1HG0061390.1,HORVU.M…	HORVU.MOREX.r2.1HG0004830.1,HORVU.MOREX.r2.1HG0004860.1,HORVU.MOREX.r2.1HG0006720.1,HORVU.MOREX.r2.1HG0008140.1,HORVU.MOREX.r2.1HG0012630.1,HORVU.MOREX.r2.1HG0013160.1,HORVU.MOREX.r2.1HG0014420.1,HORVU.MOREX.r2.1HG0020410.1,HORVU.MOREX.r2.1HG0021720.1,HORVU.MOREX.r2.1HG0024800.1,HORVU.MOREX.r2.1HG0027750.1,HORVU.MOREX.r2.1HG0028580.1,HORVU.MOREX.r2.1HG0030320.1,HORVU.MOREX.r2.1HG0033520.1,HORVU.M…
MF	GO:0016722	oxidoreductase activity, acting on metal ions	0	14	14	36	0.0168396	0.389627	-	HORVU.MOREX.r2.1HG0016070.1,HORVU.MOREX.r2.1HG0059500.1,HORVU.MOREX.r2.2HG0141130.1,HORVU.MOREX.r2.2HG0154310.1,HORVU.MOREX.r2.3HG0185120.1,HORVU.MOREX.r2.3HG0193230.1,HORVU.MOREX.r2.3HG0251790.1,HORVU.MOREX.r2.3HG0252310.1,HORVU.MOREX.r2.3HG0252410.1,HORVU.MOREX.r2.3HG0254020.1,HORVU.MOREX.r2.4HG0323160.1,HORVU.MOREX.r2.4HG0332890.1,HORVU.MOREX.r2.5HG0385060.1,HORVU.MOREX.r2.7HG0551070.1
BP	GO:0009311	oligosaccharide metabolic process	12	26	38	127	0.0169497	0.346106	HORVU.MOREX.r2.1HG0015410.1,HORVU.MOREX.r2.1HG0026420.1,HORVU.MOREX.r2.1HG0046970.1,HORVU.MOREX.r2.1HG0062600.1,HORVU.MOREX.r2.2HG0102950.1,HORVU.MOREX.r2.3HG0254340.1,HORVU.MOREX.r2.3HG0254350.1,HORVU.MOREX.r2.4HG0314400.1,HORVU.MOREX.r2.5HG0394730.1,HORVU.MOREX.r2.5HG0415590.1,HORVU.MOREX.r2.7HG0548840.1,HORVU.MOREX.r2.7HG0560640.1	HORVU.MOREX.r2.1HG0015850.1,HORVU.MOREX.r2.1HG0039790.1,HORVU.MOREX.r2.1HG0044390.1,HORVU.MOREX.r2.2HG0101600.1,HORVU.MOREX.r2.2HG0135830.1,HORVU.MOREX.r2.2HG0137200.1,HORVU.MOREX.r2.2HG0152670.1,HORVU.MOREX.r2.2HG0168940.1,HORVU.MOREX.r2.4HG0287690.1,HORVU.MOREX.r2.4HG0291020.1,HORVU.MOREX.r2.4HG0344930.1,HORVU.MOREX.r2.5HG0363280.1,HORVU.MOREX.r2.5HG0380790.1,HORVU.MOREX.r2.5HG0427340.1,HORVU.M…
BP	GO:0002478	antigen processing and presentation of exogenous peptide antigen	1	5	6	11	0.0169505	0.346106	HORVU.MOREX.r2.5HG0408800.1	HORVU.MOREX.r2.1HG0043790.1,HORVU.MOREX.r2.5HG0355340.1,HORVU.MOREX.r2.5HG0387610.1,HORVU.MOREX.r2.5HG0400430.1,HORVU.MOREX.r2.5HG0424340.1
BP	GO:0015743	malate transport	4	2	6	11	0.0169505	0.346106	HORVU.MOREX.r2.2HG0137930.1,HORVU.MOREX.r2.3HG0201670.1,HORVU.MOREX.r2.5HG0370810.1,HORVU.MOREX.r2.5HG0406540.1	HORVU.MOREX.r2.7HG0559630.1,HORVU.MOREX.r2.7HG0563760.1
BP	GO:0019884	antigen processing and presentation of exogenous antigen	1	5	6	11	0.0169505	0.346106	HORVU.MOREX.r2.5HG0408800.1	HORVU.MOREX.r2.1HG0043790.1,HORVU.MOREX.r2.5HG0355340.1,HORVU.MOREX.r2.5HG0387610.1,HORVU.MOREX.r2.5HG0400430.1,HORVU.MOREX.r2.5HG0424340.1
BP	GO:0019886	antigen processing and presentation of exogenous peptide antigen via MHC class II	1	5	6	11	0.0169505	0.346106	HORVU.MOREX.r2.5HG0408800.1	HORVU.MOREX.r2.1HG0043790.1,HORVU.MOREX.r2.5HG0355340.1,HORVU.MOREX.r2.5HG0387610.1,HORVU.MOREX.r2.5HG0400430.1,HORVU.MOREX.r2.5HG0424340.1
BP	GO:0035435	phosphate ion transmembrane transport	0	6	6	11	0.0169505	0.346106	-	HORVU.MOREX.r2.1HG0070800.1,HORVU.MOREX.r2.2HG0148400.1,HORVU.MOREX.r2.4HG0339800.1,HORVU.MOREX.r2.5HG0402660.1,HORVU.MOREX.r2.6HG0521210.1,HORVU.MOREX.r2.6HG0521260.1
BP	GO:0071423	malate transmembrane transport	4	2	6	11	0.0169505	0.346106	HORVU.MOREX.r2.2HG0137930.1,HORVU.MOREX.r2.3HG0201670.1,HORVU.MOREX.r2.5HG0370810.1,HORVU.MOREX.r2.5HG0406540.1	HORVU.MOREX.r2.7HG0559630.1,HORVU.MOREX.r2.7HG0563760.1
BP	GO:0072347	response to anesthetic	1	5	6	11	0.0169505	0.346106	HORVU.MOREX.r2.3HG0227720.1	HORVU.MOREX.r2.2HG0156420.1,HORVU.MOREX.r2.2HG0161410.1,HORVU.MOREX.r2.7HG0531800.1,HORVU.MOREX.r2.7HG0608730.1,HORVU.MOREX.r2.7HG0617430.1
BP	GO:0051783	regulation of nuclear division	6	12	18	51	0.0170648	0.346639	HORVU.MOREX.r2.1HG0015870.1,HORVU.MOREX.r2.2HG0167770.1,HORVU.MOREX.r2.3HG0254210.1,HORVU.MOREX.r2.4HG0318630.1,HORVU.MOREX.r2.4HG0329900.1,HORVU.MOREX.r2.6HG0516020.1	HORVU.MOREX.r2.1HG0043790.1,HORVU.MOREX.r2.2HG0144560.1,HORVU.MOREX.r2.3HG0196360.1,HORVU.MOREX.r2.3HG0210840.1,HORVU.MOREX.r2.3HG0212880.1,HORVU.MOREX.r2.4HG0329970.1,HORVU.MOREX.r2.5HG0400430.1,HORVU.MOREX.r2.5HG0425450.1,HORVU.MOREX.r2.6HG0489140.1,HORVU.MOREX.r2.6HG0515960.1,HORVU.MOREX.r2.7HG0543330.1,HORVU.MOREX.r2.7HG0595420.1
BP	GO:0009813	flavonoid biosynthetic process	9	42	51	179	0.0172466	0.346639	HORVU.MOREX.r2.2HG0151140.1,HORVU.MOREX.r2.2HG0165740.1,HORVU.MOREX.r2.2HG0173230.1,HORVU.MOREX.r2.6HG0508510.1,HORVU.MOREX.r2.6HG0523580.1,HORVU.MOREX.r2.6HG0524950.1,HORVU.MOREX.r2.7HG0579820.1,HORVU.MOREX.r2.7HG0593020.1,HORVU.MOREX.r2.7HG0599940.1	HORVU.MOREX.r2.1HG0013160.1,HORVU.MOREX.r2.1HG0041620.1,HORVU.MOREX.r2.1HG0042000.1,HORVU.MOREX.r2.1HG0053600.1,HORVU.MOREX.r2.1HG0060420.1,HORVU.MOREX.r2.1HG0078280.1,HORVU.MOREX.r2.2HG0128360.1,HORVU.MOREX.r2.2HG0136040.1,HORVU.MOREX.r2.2HG0172230.1,HORVU.MOREX.r2.3HG0227590.1,HORVU.MOREX.r2.3HG0249550.1,HORVU.MOREX.r2.3HG0249830.1,HORVU.MOREX.r2.3HG0253490.1,HORVU.MOREX.r2.3HG0274970.1,HORVU.M…
BP	GO:0006740	NADPH regeneration	1	7	8	17	0.0172539	0.346639	HORVU.MOREX.r2.1HG0066450.1	HORVU.MOREX.r2.2HG0104920.1,HORVU.MOREX.r2.2HG0146170.1,HORVU.MOREX.r2.5HG0413420.1,HORVU.MOREX.r2.5HG0427960.1,HORVU.MOREX.r2.6HG0455980.1,HORVU.MOREX.r2.6HG0471140.1,HORVU.MOREX.r2.7HG0570530.1
BP	GO:0046688	response to copper ion	1	7	8	17	0.0172539	0.346639	HORVU.MOREX.r2.4HG0323890.1	HORVU.MOREX.r2.2HG0156410.1,HORVU.MOREX.r2.3HG0207090.1,HORVU.MOREX.r2.3HG0254020.1,HORVU.MOREX.r2.4HG0345840.1,HORVU.MOREX.r2.5HG0385060.1,HORVU.MOREX.r2.7HG0534180.1,HORVU.MOREX.r2.7HG0573050.1
BP	GO:0062197	cellular response to chemical stress	9	41	50	175	0.0173056	0.346639	HORVU.MOREX.r2.1HG0042930.1,HORVU.MOREX.r2.1HG0057110.1,HORVU.MOREX.r2.2HG0154300.1,HORVU.MOREX.r2.4HG0288310.1,HORVU.MOREX.r2.5HG0398330.1,HORVU.MOREX.r2.7HG0532570.1,HORVU.MOREX.r2.7HG0567970.1,HORVU.MOREX.r2.7HG0579820.1,HORVU.MOREX.r2.7HG0588110.1	HORVU.MOREX.r2.1HG0005560.1,HORVU.MOREX.r2.1HG0006240.1,HORVU.MOREX.r2.1HG0013800.1,HORVU.MOREX.r2.1HG0018530.1,HORVU.MOREX.r2.1HG0020650.1,HORVU.MOREX.r2.1HG0055200.1,HORVU.MOREX.r2.1HG0055210.1,HORVU.MOREX.r2.1HG0073000.1,HORVU.MOREX.r2.2HG0085360.1,HORVU.MOREX.r2.2HG0088330.1,HORVU.MOREX.r2.2HG0139110.1,HORVU.MOREX.r2.2HG0139700.1,HORVU.MOREX.r2.2HG0164020.1,HORVU.MOREX.r2.2HG0178800.1,HORVU.M…
CC	GO:0046658	anchored component of plasma membrane	5	34	39	134	0.0174254	0.48791	HORVU.MOREX.r2.3HG0239650.1,HORVU.MOREX.r2.3HG0250710.1,HORVU.MOREX.r2.4HG0319320.1,HORVU.MOREX.r2.5HG0370390.1,HORVU.MOREX.r2.6HG0505770.1	HORVU.MOREX.r2.1HG0030930.1,HORVU.MOREX.r2.1HG0067560.1,HORVU.MOREX.r2.2HG0081320.1,HORVU.MOREX.r2.2HG0105270.1,HORVU.MOREX.r2.2HG0108520.1,HORVU.MOREX.r2.2HG0130010.1,HORVU.MOREX.r2.2HG0143470.1,HORVU.MOREX.r2.3HG0193230.1,HORVU.MOREX.r2.3HG0207090.1,HORVU.MOREX.r2.3HG0238820.1,HORVU.MOREX.r2.3HG0250280.1,HORVU.MOREX.r2.3HG0263430.1,HORVU.MOREX.r2.4HG0277660.1,HORVU.MOREX.r2.4HG0278240.1,HORVU.M…
BP	GO:0071229	cellular response to acid chemical	37	95	132	518	0.017533	0.347919	HORVU.MOREX.r2.1HG0036730.1,HORVU.MOREX.r2.1HG0038230.1,HORVU.MOREX.r2.1HG0045440.1,HORVU.MOREX.r2.1HG0048720.1,HORVU.MOREX.r2.1HG0061390.1,HORVU.MOREX.r2.1HG0066410.1,HORVU.MOREX.r2.1HG0073400.1,HORVU.MOREX.r2.2HG0099430.1,HORVU.MOREX.r2.2HG0100880.1,HORVU.MOREX.r2.2HG0118870.1,HORVU.MOREX.r2.2HG0133980.1,HORVU.MOREX.r2.2HG0165750.1,HORVU.MOREX.r2.2HG0167340.1,HORVU.MOREX.r2.3HG0182530.1,HORVU.M…	HORVU.MOREX.r2.1HG0052200.1,HORVU.MOREX.r2.1HG0055970.1,HORVU.MOREX.r2.1HG0055980.1,HORVU.MOREX.r2.1HG0061250.1,HORVU.MOREX.r2.1HG0063880.1,HORVU.MOREX.r2.1HG0066210.1,HORVU.MOREX.r2.1HG0067200.1,HORVU.MOREX.r2.1HG0073300.1,HORVU.MOREX.r2.1HG0074070.1,HORVU.MOREX.r2.2HG0081930.1,HORVU.MOREX.r2.2HG0082000.1,HORVU.MOREX.r2.2HG0091060.1,HORVU.MOREX.r2.2HG0091770.1,HORVU.MOREX.r2.2HG0110020.1,HORVU.M…
BP	GO:0010555	response to mannitol	4	3	7	14	0.0175958	0.347919	HORVU.MOREX.r2.1HG0038230.1,HORVU.MOREX.r2.2HG0102950.1,HORVU.MOREX.r2.4HG0314400.1,HORVU.MOREX.r2.7HG0548840.1	HORVU.MOREX.r2.3HG0207090.1,HORVU.MOREX.r2.4HG0342350.1,HORVU.MOREX.r2.7HG0531800.1
BP	GO:0031640	killing of cells of another organism	4	3	7	14	0.0175958	0.347919	HORVU.MOREX.r2.4HG0314890.1,HORVU.MOREX.r2.4HG0332490.1,HORVU.MOREX.r2.4HG0341790.1,HORVU.MOREX.r2.5HG0415160.1	HORVU.MOREX.r2.3HG0272550.1,HORVU.MOREX.r2.5HG0351950.1,HORVU.MOREX.r2.5HG0352020.1
BP	GO:0010030	positive regulation of seed germination	5	11	16	44	0.0176997	0.347919	HORVU.MOREX.r2.2HG0095620.1,HORVU.MOREX.r2.3HG0182530.1,HORVU.MOREX.r2.3HG0238570.1,HORVU.MOREX.r2.5HG0399580.1,HORVU.MOREX.r2.7HG0606690.1	HORVU.MOREX.r2.1HG0038140.1,HORVU.MOREX.r2.1HG0050860.1,HORVU.MOREX.r2.1HG0054900.1,HORVU.MOREX.r2.1HG0054910.1,HORVU.MOREX.r2.2HG0105580.1,HORVU.MOREX.r2.2HG0105590.1,HORVU.MOREX.r2.5HG0399600.1,HORVU.MOREX.r2.5HG0402250.1,HORVU.MOREX.r2.5HG0402270.1,HORVU.MOREX.r2.5HG0416690.1,HORVU.MOREX.r2.7HG0546350.1
BP	GO:0048825	cotyledon development	9	7	16	44	0.0176997	0.347919	HORVU.MOREX.r2.1HG0072720.1,HORVU.MOREX.r2.2HG0090790.1,HORVU.MOREX.r2.3HG0205590.1,HORVU.MOREX.r2.3HG0210600.1,HORVU.MOREX.r2.3HG0229430.1,HORVU.MOREX.r2.3HG0230800.1,HORVU.MOREX.r2.5HG0354190.1,HORVU.MOREX.r2.5HG0400440.1,HORVU.MOREX.r2.5HG0421920.1	HORVU.MOREX.r2.4HG0294760.1,HORVU.MOREX.r2.4HG0326510.1,HORVU.MOREX.r2.5HG0355400.1,HORVU.MOREX.r2.5HG0384010.1,HORVU.MOREX.r2.5HG0404570.1,HORVU.MOREX.r2.5HG0447400.1,HORVU.MOREX.r2.7HG0536050.1
BP	GO:0006749	glutathione metabolic process	5	9	14	37	0.0178635	0.349833	HORVU.MOREX.r2.4HG0335030.1,HORVU.MOREX.r2.5HG0429310.1,HORVU.MOREX.r2.5HG0429320.1,HORVU.MOREX.r2.5HG0447780.1,HORVU.MOREX.r2.6HG0456520.1	HORVU.MOREX.r2.1HG0006240.1,HORVU.MOREX.r2.2HG0142030.1,HORVU.MOREX.r2.2HG0142920.1,HORVU.MOREX.r2.2HG0178450.1,HORVU.MOREX.r2.3HG0191680.1,HORVU.MOREX.r2.3HG0241870.1,HORVU.MOREX.r2.3HG0241930.1,HORVU.MOREX.r2.4HG0321350.1,HORVU.MOREX.r2.7HG0606560.1
BP	GO:0006633	fatty acid biosynthetic process	11	49	60	216	0.01801	0.351394	HORVU.MOREX.r2.1HG0063760.1,HORVU.MOREX.r2.2HG0086340.1,HORVU.MOREX.r2.2HG0140870.1,HORVU.MOREX.r2.2HG0149680.1,HORVU.MOREX.r2.2HG0174220.1,HORVU.MOREX.r2.2HG0176830.1,HORVU.MOREX.r2.3HG0256920.1,HORVU.MOREX.r2.5HG0415590.1,HORVU.MOREX.r2.5HG0427920.1,HORVU.MOREX.r2.5HG0443600.1,HORVU.MOREX.r2.6HG0478730.1	HORVU.MOREX.r2.1HG0013160.1,HORVU.MOREX.r2.1HG0031000.1,HORVU.MOREX.r2.1HG0036750.1,HORVU.MOREX.r2.2HG0085790.1,HORVU.MOREX.r2.2HG0141810.1,HORVU.MOREX.r2.2HG0144650.1,HORVU.MOREX.r2.2HG0172270.1,HORVU.MOREX.r2.2HG0176820.1,HORVU.MOREX.r2.2HG0176870.1,HORVU.MOREX.r2.2HG0176920.1,HORVU.MOREX.r2.3HG0220800.1,HORVU.MOREX.r2.3HG0229640.1,HORVU.MOREX.r2.3HG0235030.1,HORVU.MOREX.r2.3HG0267690.1,HORVU.M…
MF	GO:0005215	transporter activity	63	241	304	1240	0.0180185	0.411755	HORVU.MOREX.r2.1HG0018090.1,HORVU.MOREX.r2.1HG0019070.1,HORVU.MOREX.r2.1HG0035930.1,HORVU.MOREX.r2.1HG0039700.1,HORVU.MOREX.r2.1HG0053200.1,HORVU.MOREX.r2.1HG0059100.1,HORVU.MOREX.r2.1HG0066370.1,HORVU.MOREX.r2.1HG0069800.1,HORVU.MOREX.r2.1HG0070430.1,HORVU.MOREX.r2.1HG0070610.1,HORVU.MOREX.r2.1HG0073100.1,HORVU.MOREX.r2.2HG0083720.1,HORVU.MOREX.r2.2HG0118630.1,HORVU.MOREX.r2.2HG0137930.1,HORVU.M…	HORVU.MOREX.r2.1HG0005560.1,HORVU.MOREX.r2.1HG0006240.1,HORVU.MOREX.r2.1HG0009630.1,HORVU.MOREX.r2.1HG0012390.1,HORVU.MOREX.r2.1HG0013080.1,HORVU.MOREX.r2.1HG0016720.1,HORVU.MOREX.r2.1HG0018740.1,HORVU.MOREX.r2.1HG0024240.1,HORVU.MOREX.r2.1HG0025160.1,HORVU.MOREX.r2.1HG0029250.1,HORVU.MOREX.r2.1HG0030160.1,HORVU.MOREX.r2.1HG0032390.1,HORVU.MOREX.r2.1HG0033820.1,HORVU.MOREX.r2.1HG0037190.1,HORVU.M…
BP	GO:0009685	gibberellin metabolic process	9	13	22	66	0.0181824	0.352172	HORVU.MOREX.r2.1HG0056920.1,HORVU.MOREX.r2.3HG0236170.1,HORVU.MOREX.r2.3HG0256590.1,HORVU.MOREX.r2.3HG0258260.1,HORVU.MOREX.r2.3HG0258280.1,HORVU.MOREX.r2.4HG0299970.1,HORVU.MOREX.r2.5HG0425420.1,HORVU.MOREX.r2.6HG0512560.1,HORVU.MOREX.r2.7HG0594650.1	HORVU.MOREX.r2.1HG0019640.1,HORVU.MOREX.r2.1HG0062960.1,HORVU.MOREX.r2.1HG0071660.1,HORVU.MOREX.r2.2HG0081850.1,HORVU.MOREX.r2.2HG0082000.1,HORVU.MOREX.r2.2HG0144850.1,HORVU.MOREX.r2.2HG0158550.1,HORVU.MOREX.r2.2HG0158590.1,HORVU.MOREX.r2.3HG0184800.1,HORVU.MOREX.r2.3HG0240680.1,HORVU.MOREX.r2.5HG0361770.1,HORVU.MOREX.r2.6HG0508290.1,HORVU.MOREX.r2.7HG0529910.1
BP	GO:0006351	DNA-templated transcription	201	369	570	2456	0.0181835	0.352172	HORVU.MOREX.r2.1HG0006630.1,HORVU.MOREX.r2.1HG0013320.1,HORVU.MOREX.r2.1HG0015410.1,HORVU.MOREX.r2.1HG0015870.1,HORVU.MOREX.r2.1HG0030330.1,HORVU.MOREX.r2.1HG0037070.1,HORVU.MOREX.r2.1HG0041150.1,HORVU.MOREX.r2.1HG0042930.1,HORVU.MOREX.r2.1HG0045880.1,HORVU.MOREX.r2.1HG0049160.1,HORVU.MOREX.r2.1HG0051470.1,HORVU.MOREX.r2.1HG0054590.1,HORVU.MOREX.r2.1HG0059310.1,HORVU.MOREX.r2.1HG0061390.1,HORVU.M…	HORVU.MOREX.r2.1HG0004830.1,HORVU.MOREX.r2.1HG0004860.1,HORVU.MOREX.r2.1HG0006720.1,HORVU.MOREX.r2.1HG0008140.1,HORVU.MOREX.r2.1HG0012630.1,HORVU.MOREX.r2.1HG0013160.1,HORVU.MOREX.r2.1HG0014420.1,HORVU.MOREX.r2.1HG0020410.1,HORVU.MOREX.r2.1HG0021720.1,HORVU.MOREX.r2.1HG0024800.1,HORVU.MOREX.r2.1HG0027750.1,HORVU.MOREX.r2.1HG0028580.1,HORVU.MOREX.r2.1HG0030320.1,HORVU.MOREX.r2.1HG0033520.1,HORVU.M…
MF	GO:0015140	malate transmembrane transporter activity	4	2	6	11	0.0189907	0.415279	HORVU.MOREX.r2.2HG0137930.1,HORVU.MOREX.r2.3HG0201670.1,HORVU.MOREX.r2.5HG0370810.1,HORVU.MOREX.r2.5HG0406540.1	HORVU.MOREX.r2.7HG0559630.1,HORVU.MOREX.r2.7HG0563760.1
MF	GO:0016899	oxidoreductase activity, acting on the CH-OH group of donors, oxygen as acceptor	0	9	9	20	0.0190268	0.415279	-	HORVU.MOREX.r2.1HG0016840.1,HORVU.MOREX.r2.1HG0032950.1,HORVU.MOREX.r2.1HG0033010.1,HORVU.MOREX.r2.3HG0263620.1,HORVU.MOREX.r2.5HG0429370.1,HORVU.MOREX.r2.6HG0458180.1,HORVU.MOREX.r2.6HG0493980.1,HORVU.MOREX.r2.7HG0561680.1,HORVU.MOREX.r2.7HG0584640.1
MF	GO:0015267	channel activity	7	44	51	176	0.0190701	0.415279	HORVU.MOREX.r2.1HG0035930.1,HORVU.MOREX.r2.1HG0066370.1,HORVU.MOREX.r2.2HG0151840.1,HORVU.MOREX.r2.2HG0154300.1,HORVU.MOREX.r2.3HG0244380.1,HORVU.MOREX.r2.5HG0390890.1,HORVU.MOREX.r2.6HG0522870.1	HORVU.MOREX.r2.1HG0005560.1,HORVU.MOREX.r2.1HG0006240.1,HORVU.MOREX.r2.1HG0037190.1,HORVU.MOREX.r2.1HG0038700.1,HORVU.MOREX.r2.1HG0042300.1,HORVU.MOREX.r2.1HG0053340.1,HORVU.MOREX.r2.1HG0058210.1,HORVU.MOREX.r2.2HG0116510.1,HORVU.MOREX.r2.2HG0140630.1,HORVU.MOREX.r2.2HG0141150.1,HORVU.MOREX.r2.2HG0150890.1,HORVU.MOREX.r2.2HG0170880.1,HORVU.MOREX.r2.3HG0199690.1,HORVU.MOREX.r2.3HG0218970.1,HORVU.M…
MF	GO:0022803	passive transmembrane transporter activity	7	44	51	176	0.0190701	0.415279	HORVU.MOREX.r2.1HG0035930.1,HORVU.MOREX.r2.1HG0066370.1,HORVU.MOREX.r2.2HG0151840.1,HORVU.MOREX.r2.2HG0154300.1,HORVU.MOREX.r2.3HG0244380.1,HORVU.MOREX.r2.5HG0390890.1,HORVU.MOREX.r2.6HG0522870.1	HORVU.MOREX.r2.1HG0005560.1,HORVU.MOREX.r2.1HG0006240.1,HORVU.MOREX.r2.1HG0037190.1,HORVU.MOREX.r2.1HG0038700.1,HORVU.MOREX.r2.1HG0042300.1,HORVU.MOREX.r2.1HG0053340.1,HORVU.MOREX.r2.1HG0058210.1,HORVU.MOREX.r2.2HG0116510.1,HORVU.MOREX.r2.2HG0140630.1,HORVU.MOREX.r2.2HG0141150.1,HORVU.MOREX.r2.2HG0150890.1,HORVU.MOREX.r2.2HG0170880.1,HORVU.MOREX.r2.3HG0199690.1,HORVU.MOREX.r2.3HG0218970.1,HORVU.M…
BP	GO:0044272	sulfur compound biosynthetic process	11	32	43	148	0.0195161	0.376597	HORVU.MOREX.r2.3HG0243330.1,HORVU.MOREX.r2.3HG0255960.1,HORVU.MOREX.r2.3HG0263610.1,HORVU.MOREX.r2.4HG0288310.1,HORVU.MOREX.r2.4HG0331800.1,HORVU.MOREX.r2.4HG0340920.1,HORVU.MOREX.r2.5HG0390890.1,HORVU.MOREX.r2.5HG0392510.1,HORVU.MOREX.r2.5HG0425630.1,HORVU.MOREX.r2.7HG0554720.1,HORVU.MOREX.r2.7HG0596940.1	HORVU.MOREX.r2.1HG0045970.1,HORVU.MOREX.r2.1HG0047810.1,HORVU.MOREX.r2.1HG0054200.1,HORVU.MOREX.r2.1HG0061800.1,HORVU.MOREX.r2.1HG0070270.1,HORVU.MOREX.r2.2HG0078890.1,HORVU.MOREX.r2.2HG0085790.1,HORVU.MOREX.r2.2HG0087050.1,HORVU.MOREX.r2.2HG0116980.1,HORVU.MOREX.r2.3HG0191680.1,HORVU.MOREX.r2.3HG0223690.1,HORVU.MOREX.r2.3HG0244730.1,HORVU.MOREX.r2.4HG0277590.1,HORVU.MOREX.r2.4HG0299430.1,HORVU.M…
BP	GO:0007088	regulation of mitotic nuclear division	5	10	15	41	0.0200868	0.38327	HORVU.MOREX.r2.2HG0167770.1,HORVU.MOREX.r2.3HG0254210.1,HORVU.MOREX.r2.4HG0318630.1,HORVU.MOREX.r2.4HG0329900.1,HORVU.MOREX.r2.6HG0516020.1	HORVU.MOREX.r2.1HG0043790.1,HORVU.MOREX.r2.2HG0144560.1,HORVU.MOREX.r2.3HG0210840.1,HORVU.MOREX.r2.3HG0212880.1,HORVU.MOREX.r2.4HG0329970.1,HORVU.MOREX.r2.5HG0400430.1,HORVU.MOREX.r2.5HG0425450.1,HORVU.MOREX.r2.6HG0489140.1,HORVU.MOREX.r2.6HG0515960.1,HORVU.MOREX.r2.7HG0543330.1
BP	GO:0046835	carbohydrate phosphorylation	2	13	15	41	0.0200868	0.38327	HORVU.MOREX.r2.3HG0196570.1,HORVU.MOREX.r2.7HG0554840.1	HORVU.MOREX.r2.1HG0020430.1,HORVU.MOREX.r2.2HG0098800.1,HORVU.MOREX.r2.3HG0230410.1,HORVU.MOREX.r2.3HG0237170.1,HORVU.MOREX.r2.3HG0239050.1,HORVU.MOREX.r2.5HG0400880.1,HORVU.MOREX.r2.5HG0408570.1,HORVU.MOREX.r2.6HG0463510.1,HORVU.MOREX.r2.7HG0538540.1,HORVU.MOREX.r2.7HG0540760.1,HORVU.MOREX.r2.7HG0553260.1,HORVU.MOREX.r2.7HG0584920.1,HORVU.MOREX.r2.7HG0603080.1
BP	GO:0009070	serine family amino acid biosynthetic process	4	9	13	34	0.0201529	0.38327	HORVU.MOREX.r2.4HG0331800.1,HORVU.MOREX.r2.4HG0334130.1,HORVU.MOREX.r2.4HG0340920.1,HORVU.MOREX.r2.6HG0463480.1	HORVU.MOREX.r2.1HG0046150.1,HORVU.MOREX.r2.2HG0078890.1,HORVU.MOREX.r2.2HG0099550.1,HORVU.MOREX.r2.2HG0116980.1,HORVU.MOREX.r2.2HG0129130.1,HORVU.MOREX.r2.2HG0150280.1,HORVU.MOREX.r2.2HG0156420.1,HORVU.MOREX.r2.2HG0157270.1,HORVU.MOREX.r2.7HG0550290.1
BP	GO:0072348	sulfur compound transport	3	10	13	34	0.0201529	0.38327	HORVU.MOREX.r2.3HG0262150.1,HORVU.MOREX.r2.4HG0332210.1,HORVU.MOREX.r2.7HG0537760.1	HORVU.MOREX.r2.2HG0142920.1,HORVU.MOREX.r2.3HG0236740.1,HORVU.MOREX.r2.4HG0279230.1,HORVU.MOREX.r2.4HG0332740.1,HORVU.MOREX.r2.4HG0334620.1,HORVU.MOREX.r2.5HG0349820.1,HORVU.MOREX.r2.5HG0388480.1,HORVU.MOREX.r2.5HG0401430.1,HORVU.MOREX.r2.7HG0538640.1,HORVU.MOREX.r2.7HG0550700.1
BP	GO:0055076	transition metal ion homeostasis	7	25	32	105	0.0206527	0.391361	HORVU.MOREX.r2.2HG0143540.1,HORVU.MOREX.r2.2HG0144600.1,HORVU.MOREX.r2.4HG0289910.1,HORVU.MOREX.r2.5HG0394800.1,HORVU.MOREX.r2.6HG0453610.1,HORVU.MOREX.r2.7HG0587000.1,HORVU.MOREX.r2.7HG0607180.1	HORVU.MOREX.r2.2HG0107410.1,HORVU.MOREX.r2.2HG0144250.1,HORVU.MOREX.r2.2HG0152850.1,HORVU.MOREX.r2.2HG0153330.1,HORVU.MOREX.r2.2HG0153340.1,HORVU.MOREX.r2.2HG0154310.1,HORVU.MOREX.r2.2HG0178610.1,HORVU.MOREX.r2.3HG0215920.1,HORVU.MOREX.r2.3HG0215960.1,HORVU.MOREX.r2.3HG0273480.1,HORVU.MOREX.r2.4HG0303080.1,HORVU.MOREX.r2.4HG0328220.1,HORVU.MOREX.r2.4HG0331160.1,HORVU.MOREX.r2.4HG0337880.1,HORVU.M…
BP	GO:0019752	carboxylic acid metabolic process	82	232	314	1317	0.0212023	0.397596	HORVU.MOREX.r2.1HG0005340.1,HORVU.MOREX.r2.1HG0015010.1,HORVU.MOREX.r2.1HG0026420.1,HORVU.MOREX.r2.1HG0056920.1,HORVU.MOREX.r2.1HG0061050.1,HORVU.MOREX.r2.1HG0063760.1,HORVU.MOREX.r2.1HG0066450.1,HORVU.MOREX.r2.1HG0067490.1,HORVU.MOREX.r2.2HG0086340.1,HORVU.MOREX.r2.2HG0096210.1,HORVU.MOREX.r2.2HG0100880.1,HORVU.MOREX.r2.2HG0126940.1,HORVU.MOREX.r2.2HG0140870.1,HORVU.MOREX.r2.2HG0149680.1,HORVU.M…	HORVU.MOREX.r2.1HG0002090.1,HORVU.MOREX.r2.1HG0006240.1,HORVU.MOREX.r2.1HG0007840.1,HORVU.MOREX.r2.1HG0013160.1,HORVU.MOREX.r2.1HG0016840.1,HORVU.MOREX.r2.1HG0018440.1,HORVU.MOREX.r2.1HG0018530.1,HORVU.MOREX.r2.1HG0019640.1,HORVU.MOREX.r2.1HG0031000.1,HORVU.MOREX.r2.1HG0036750.1,HORVU.MOREX.r2.1HG0037530.1,HORVU.MOREX.r2.1HG0040690.1,HORVU.MOREX.r2.1HG0042170.1,HORVU.MOREX.r2.1HG0044740.1,HORVU.M…
BP	GO:0046274	lignin catabolic process	0	10	10	24	0.0212081	0.397596	-	HORVU.MOREX.r2.1HG0016070.1,HORVU.MOREX.r2.1HG0059500.1,HORVU.MOREX.r2.3HG0251790.1,HORVU.MOREX.r2.3HG0252310.1,HORVU.MOREX.r2.3HG0252410.1,HORVU.MOREX.r2.3HG0254020.1,HORVU.MOREX.r2.4HG0323160.1,HORVU.MOREX.r2.5HG0385060.1,HORVU.MOREX.r2.6HG0494390.1,HORVU.MOREX.r2.7HG0551070.1
BP	GO:0051306	mitotic sister chromatid separation	4	6	10	24	0.0212081	0.397596	HORVU.MOREX.r2.4HG0318630.1,HORVU.MOREX.r2.4HG0329900.1,HORVU.MOREX.r2.6HG0512080.1,HORVU.MOREX.r2.6HG0516020.1	HORVU.MOREX.r2.1HG0043790.1,HORVU.MOREX.r2.3HG0210840.1,HORVU.MOREX.r2.3HG0212880.1,HORVU.MOREX.r2.5HG0400430.1,HORVU.MOREX.r2.5HG0425450.1,HORVU.MOREX.r2.6HG0515960.1
BP	GO:0070592	cell wall polysaccharide biosynthetic process	4	18	22	67	0.0216939	0.399612	HORVU.MOREX.r2.3HG0201490.1,HORVU.MOREX.r2.4HG0318200.1,HORVU.MOREX.r2.5HG0380520.1,HORVU.MOREX.r2.6HG0467940.1	HORVU.MOREX.r2.1HG0043690.1,HORVU.MOREX.r2.1HG0043700.1,HORVU.MOREX.r2.2HG0083040.1,HORVU.MOREX.r2.2HG0088410.1,HORVU.MOREX.r2.2HG0088420.1,HORVU.MOREX.r2.2HG0107530.1,HORVU.MOREX.r2.2HG0150530.1,HORVU.MOREX.r2.2HG0170120.1,HORVU.MOREX.r2.3HG0191950.1,HORVU.MOREX.r2.3HG0253620.1,HORVU.MOREX.r2.3HG0260640.1,HORVU.MOREX.r2.3HG0267830.1,HORVU.MOREX.r2.4HG0306440.1,HORVU.MOREX.r2.4HG0317140.1,HORVU.M…
BP	GO:0042743	hydrogen peroxide metabolic process	11	31	42	145	0.0218651	0.399612	HORVU.MOREX.r2.1HG0045010.1,HORVU.MOREX.r2.2HG0092420.1,HORVU.MOREX.r2.2HG0092500.1,HORVU.MOREX.r2.3HG0212680.1,HORVU.MOREX.r2.3HG0271560.1,HORVU.MOREX.r2.4HG0288710.1,HORVU.MOREX.r2.4HG0293480.1,HORVU.MOREX.r2.5HG0409840.1,HORVU.MOREX.r2.6HG0451850.1,HORVU.MOREX.r2.7HG0535670.1,HORVU.MOREX.r2.7HG0617630.1	HORVU.MOREX.r2.1HG0006240.1,HORVU.MOREX.r2.1HG0017040.1,HORVU.MOREX.r2.1HG0017090.1,HORVU.MOREX.r2.1HG0017110.1,HORVU.MOREX.r2.2HG0085360.1,HORVU.MOREX.r2.2HG0088330.1,HORVU.MOREX.r2.2HG0139700.1,HORVU.MOREX.r2.2HG0169690.1,HORVU.MOREX.r2.2HG0180660.1,HORVU.MOREX.r2.3HG0200670.1,HORVU.MOREX.r2.3HG0211680.1,HORVU.MOREX.r2.3HG0211730.1,HORVU.MOREX.r2.3HG0238280.1,HORVU.MOREX.r2.3HG0249820.1,HORVU.M…
MF	GO:0030246	carbohydrate binding	13	88	101	381	0.0221503	0.443315	HORVU.MOREX.r2.1HG0046970.1,HORVU.MOREX.r2.1HG0057490.1,HORVU.MOREX.r2.2HG0081210.1,HORVU.MOREX.r2.2HG0173230.1,HORVU.MOREX.r2.3HG0196570.1,HORVU.MOREX.r2.3HG0250710.1,HORVU.MOREX.r2.3HG0260340.1,HORVU.MOREX.r2.4HG0319320.1,HORVU.MOREX.r2.4HG0325340.1,HORVU.MOREX.r2.5HG0394730.1,HORVU.MOREX.r2.6HG0491060.1,HORVU.MOREX.r2.7HG0560640.1,HORVU.MOREX.r2.7HG0606110.1	HORVU.MOREX.r2.1HG0002100.1,HORVU.MOREX.r2.1HG0002140.1,HORVU.MOREX.r2.1HG0002410.1,HORVU.MOREX.r2.1HG0020430.1,HORVU.MOREX.r2.1HG0052830.1,HORVU.MOREX.r2.1HG0063530.1,HORVU.MOREX.r2.1HG0063540.1,HORVU.MOREX.r2.2HG0080600.1,HORVU.MOREX.r2.2HG0083800.1,HORVU.MOREX.r2.2HG0088710.1,HORVU.MOREX.r2.2HG0091430.1,HORVU.MOREX.r2.2HG0091440.1,HORVU.MOREX.r2.2HG0101600.1,HORVU.MOREX.r2.2HG0105270.1,HORVU.M…
CC	GO:0016020	membrane	375	1031	1406	6421	0.0221532	0.597316	HORVU.MOREX.r2.1HG0002200.1,HORVU.MOREX.r2.1HG0009950.1,HORVU.MOREX.r2.1HG0013410.1,HORVU.MOREX.r2.1HG0015580.1,HORVU.MOREX.r2.1HG0018070.1,HORVU.MOREX.r2.1HG0018090.1,HORVU.MOREX.r2.1HG0020640.1,HORVU.MOREX.r2.1HG0022310.1,HORVU.MOREX.r2.1HG0025370.1,HORVU.MOREX.r2.1HG0026420.1,HORVU.MOREX.r2.1HG0035930.1,HORVU.MOREX.r2.1HG0036730.1,HORVU.MOREX.r2.1HG0037640.1,HORVU.MOREX.r2.1HG0039700.1,HORVU.M…	HORVU.MOREX.r2.1HG0000050.1,HORVU.MOREX.r2.1HG0000110.1,HORVU.MOREX.r2.1HG0002100.1,HORVU.MOREX.r2.1HG0002140.1,HORVU.MOREX.r2.1HG0002410.1,HORVU.MOREX.r2.1HG0004680.1,HORVU.MOREX.r2.1HG0005560.1,HORVU.MOREX.r2.1HG0006050.1,HORVU.MOREX.r2.1HG0006100.1,HORVU.MOREX.r2.1HG0006240.1,HORVU.MOREX.r2.1HG0008340.1,HORVU.MOREX.r2.1HG0009630.1,HORVU.MOREX.r2.1HG0009940.1,HORVU.MOREX.r2.1HG0012100.1,HORVU.M…
BP	GO:0006678	glucosylceramide metabolic process	0	4	4	6	0.0223018	0.399612	-	HORVU.MOREX.r2.3HG0245310.1,HORVU.MOREX.r2.4HG0287550.1,HORVU.MOREX.r2.7HG0585170.1,HORVU.MOREX.r2.7HG0585370.1
BP	GO:0006680	glucosylceramide catabolic process	0	4	4	6	0.0223018	0.399612	-	HORVU.MOREX.r2.3HG0245310.1,HORVU.MOREX.r2.4HG0287550.1,HORVU.MOREX.r2.7HG0585170.1,HORVU.MOREX.r2.7HG0585370.1
BP	GO:0009866	induced systemic resistance, ethylene mediated signaling pathway	2	2	4	6	0.0223018	0.399612	HORVU.MOREX.r2.5HG0378590.1,HORVU.MOREX.r2.5HG0447180.1	HORVU.MOREX.r2.2HG0164020.1,HORVU.MOREX.r2.6HG0502290.1
BP	GO:0015846	polyamine transport	1	3	4	6	0.0223018	0.399612	HORVU.MOREX.r2.6HG0502940.1	HORVU.MOREX.r2.1HG0042300.1,HORVU.MOREX.r2.5HG0363900.1,HORVU.MOREX.r2.7HG0610320.1
BP	GO:0021954	central nervous system neuron development	0	4	4	6	0.0223018	0.399612	-	HORVU.MOREX.r2.3HG0245310.1,HORVU.MOREX.r2.4HG0287550.1,HORVU.MOREX.r2.7HG0585170.1,HORVU.MOREX.r2.7HG0585370.1
BP	GO:0030574	collagen catabolic process	0	4	4	6	0.0223018	0.399612	-	HORVU.MOREX.r2.4HG0283430.1,HORVU.MOREX.r2.4HG0283440.1,HORVU.MOREX.r2.4HG0283450.1,HORVU.MOREX.r2.6HG0482340.1
BP	GO:0032212	positive regulation of telomere maintenance via telomerase	2	2	4	6	0.0223018	0.399612	HORVU.MOREX.r2.1HG0053840.1,HORVU.MOREX.r2.6HG0492300.1	HORVU.MOREX.r2.3HG0238540.1,HORVU.MOREX.r2.4HG0329970.1
BP	GO:0045806	negative regulation of endocytosis	2	2	4	6	0.0223018	0.399612	HORVU.MOREX.r2.2HG0149420.1,HORVU.MOREX.r2.6HG0522070.1	HORVU.MOREX.r2.4HG0278890.1,HORVU.MOREX.r2.6HG0498990.1
BP	GO:0061760	antifungal innate immune response	0	4	4	6	0.0223018	0.399612	-	HORVU.MOREX.r2.1HG0067200.1,HORVU.MOREX.r2.3HG0237780.1,HORVU.MOREX.r2.7HG0616250.1,HORVU.MOREX.r2.7HG0616260.1
BP	GO:1904358	positive regulation of telomere maintenance via telomere lengthening	2	2	4	6	0.0223018	0.399612	HORVU.MOREX.r2.1HG0053840.1,HORVU.MOREX.r2.6HG0492300.1	HORVU.MOREX.r2.3HG0238540.1,HORVU.MOREX.r2.4HG0329970.1
BP	GO:1905034	regulation of antifungal innate immune response	0	4	4	6	0.0223018	0.399612	-	HORVU.MOREX.r2.1HG0067200.1,HORVU.MOREX.r2.3HG0237780.1,HORVU.MOREX.r2.7HG0616250.1,HORVU.MOREX.r2.7HG0616260.1
BP	GO:0046677	response to antibiotic	23	74	97	373	0.022517	0.4021	HORVU.MOREX.r2.1HG0026420.1,HORVU.MOREX.r2.1HG0059310.1,HORVU.MOREX.r2.2HG0099430.1,HORVU.MOREX.r2.2HG0100880.1,HORVU.MOREX.r2.2HG0107720.1,HORVU.MOREX.r2.2HG0124590.1,HORVU.MOREX.r2.2HG0151680.1,HORVU.MOREX.r2.2HG0165740.1,HORVU.MOREX.r2.3HG0252650.1,HORVU.MOREX.r2.4HG0323890.1,HORVU.MOREX.r2.4HG0324550.1,HORVU.MOREX.r2.4HG0329540.1,HORVU.MOREX.r2.4HG0333190.1,HORVU.MOREX.r2.4HG0337600.1,HORVU.M…	HORVU.MOREX.r2.1HG0006240.1,HORVU.MOREX.r2.1HG0006720.1,HORVU.MOREX.r2.1HG0024800.1,HORVU.MOREX.r2.1HG0032390.1,HORVU.MOREX.r2.1HG0043220.1,HORVU.MOREX.r2.1HG0055200.1,HORVU.MOREX.r2.1HG0055210.1,HORVU.MOREX.r2.1HG0055970.1,HORVU.MOREX.r2.1HG0073000.1,HORVU.MOREX.r2.2HG0083800.1,HORVU.MOREX.r2.2HG0091770.1,HORVU.MOREX.r2.2HG0093300.1,HORVU.MOREX.r2.2HG0101740.1,HORVU.MOREX.r2.2HG0117980.1,HORVU.M…
BP	GO:1901002	positive regulation of response to salt stress	4	8	12	31	0.0227097	0.404172	HORVU.MOREX.r2.2HG0143210.1,HORVU.MOREX.r2.4HG0316190.1,HORVU.MOREX.r2.6HG0511470.1,HORVU.MOREX.r2.7HG0556130.1	HORVU.MOREX.r2.1HG0073000.1,HORVU.MOREX.r2.3HG0230420.1,HORVU.MOREX.r2.4HG0316960.1,HORVU.MOREX.r2.4HG0320920.1,HORVU.MOREX.r2.4HG0321420.1,HORVU.MOREX.r2.4HG0341030.1,HORVU.MOREX.r2.4HG0341050.1,HORVU.MOREX.r2.5HG0396940.1
BP	GO:0016137	glycoside metabolic process	0	14	14	38	0.0227997	0.404406	-	HORVU.MOREX.r2.1HG0006100.1,HORVU.MOREX.r2.3HG0245310.1,HORVU.MOREX.r2.3HG0262230.1,HORVU.MOREX.r2.3HG0263370.1,HORVU.MOREX.r2.3HG0270850.1,HORVU.MOREX.r2.4HG0284720.1,HORVU.MOREX.r2.4HG0287550.1,HORVU.MOREX.r2.4HG0297980.1,HORVU.MOREX.r2.4HG0337250.1,HORVU.MOREX.r2.5HG0407420.1,HORVU.MOREX.r2.5HG0438820.1,HORVU.MOREX.r2.6HG0491520.1,HORVU.MOREX.r2.7HG0585170.1,HORVU.MOREX.r2.7HG0585370.1
BP	GO:0071495	cellular response to endogenous stimulus	90	198	288	1204	0.0228918	0.404677	HORVU.MOREX.r2.1HG0015580.1,HORVU.MOREX.r2.1HG0036730.1,HORVU.MOREX.r2.1HG0038230.1,HORVU.MOREX.r2.1HG0045440.1,HORVU.MOREX.r2.1HG0048720.1,HORVU.MOREX.r2.1HG0053170.1,HORVU.MOREX.r2.1HG0055270.1,HORVU.MOREX.r2.1HG0061390.1,HORVU.MOREX.r2.1HG0066410.1,HORVU.MOREX.r2.2HG0092780.1,HORVU.MOREX.r2.2HG0099430.1,HORVU.MOREX.r2.2HG0100880.1,HORVU.MOREX.r2.2HG0113090.1,HORVU.MOREX.r2.2HG0118870.1,HORVU.M…	HORVU.MOREX.r2.1HG0014420.1,HORVU.MOREX.r2.1HG0018740.1,HORVU.MOREX.r2.1HG0024800.1,HORVU.MOREX.r2.1HG0030320.1,HORVU.MOREX.r2.1HG0031000.1,HORVU.MOREX.r2.1HG0041130.1,HORVU.MOREX.r2.1HG0044460.1,HORVU.MOREX.r2.1HG0044470.1,HORVU.MOREX.r2.1HG0045700.1,HORVU.MOREX.r2.1HG0052200.1,HORVU.MOREX.r2.1HG0054200.1,HORVU.MOREX.r2.1HG0055860.1,HORVU.MOREX.r2.1HG0055970.1,HORVU.MOREX.r2.1HG0055980.1,HORVU.M…
BP	GO:0051049	regulation of transport	17	59	76	285	0.0230067	0.405349	HORVU.MOREX.r2.1HG0041150.1,HORVU.MOREX.r2.1HG0055270.1,HORVU.MOREX.r2.2HG0125450.1,HORVU.MOREX.r2.2HG0131300.1,HORVU.MOREX.r2.2HG0149420.1,HORVU.MOREX.r2.2HG0162190.1,HORVU.MOREX.r2.3HG0194930.1,HORVU.MOREX.r2.3HG0270590.1,HORVU.MOREX.r2.4HG0277400.1,HORVU.MOREX.r2.5HG0354190.1,HORVU.MOREX.r2.5HG0408800.1,HORVU.MOREX.r2.5HG0421920.1,HORVU.MOREX.r2.6HG0504410.1,HORVU.MOREX.r2.6HG0522070.1,HORVU.M…	HORVU.MOREX.r2.1HG0005560.1,HORVU.MOREX.r2.1HG0006240.1,HORVU.MOREX.r2.1HG0041720.1,HORVU.MOREX.r2.1HG0042840.1,HORVU.MOREX.r2.1HG0053340.1,HORVU.MOREX.r2.1HG0070800.1,HORVU.MOREX.r2.1HG0075710.1,HORVU.MOREX.r2.1HG0075720.1,HORVU.MOREX.r2.1HG0075730.1,HORVU.MOREX.r2.2HG0091770.1,HORVU.MOREX.r2.2HG0114920.1,HORVU.MOREX.r2.2HG0140630.1,HORVU.MOREX.r2.2HG0141150.1,HORVU.MOREX.r2.2HG0155180.1,HORVU.M…
BP	GO:0044036	cell wall macromolecule metabolic process	10	42	52	186	0.0232674	0.406334	HORVU.MOREX.r2.2HG0092680.1,HORVU.MOREX.r2.2HG0149420.1,HORVU.MOREX.r2.3HG0201490.1,HORVU.MOREX.r2.4HG0318200.1,HORVU.MOREX.r2.5HG0370390.1,HORVU.MOREX.r2.5HG0380520.1,HORVU.MOREX.r2.5HG0439330.1,HORVU.MOREX.r2.6HG0467940.1,HORVU.MOREX.r2.7HG0623580.1,HORVU.MOREX.r2.7HG0623590.1	HORVU.MOREX.r2.1HG0043690.1,HORVU.MOREX.r2.1HG0043700.1,HORVU.MOREX.r2.1HG0048800.1,HORVU.MOREX.r2.1HG0050640.1,HORVU.MOREX.r2.1HG0072160.1,HORVU.MOREX.r2.2HG0083040.1,HORVU.MOREX.r2.2HG0088410.1,HORVU.MOREX.r2.2HG0088420.1,HORVU.MOREX.r2.2HG0089170.1,HORVU.MOREX.r2.2HG0089810.1,HORVU.MOREX.r2.2HG0090880.1,HORVU.MOREX.r2.2HG0107530.1,HORVU.MOREX.r2.2HG0147250.1,HORVU.MOREX.r2.2HG0150530.1,HORVU.M…
BP	GO:0009821	alkaloid biosynthetic process	0	9	9	21	0.023294	0.406334	-	HORVU.MOREX.r2.1HG0062890.1,HORVU.MOREX.r2.3HG0187760.1,HORVU.MOREX.r2.4HG0344450.1,HORVU.MOREX.r2.6HG0522270.1,HORVU.MOREX.r2.7HG0532420.1,HORVU.MOREX.r2.7HG0538100.1,HORVU.MOREX.r2.7HG0538110.1,HORVU.MOREX.r2.7HG0620030.1,HORVU.MOREX.r2.7HG0620060.1
BP	GO:2000652	regulation of secondary cell wall biogenesis	1	8	9	21	0.023294	0.406334	HORVU.MOREX.r2.7HG0556130.1	HORVU.MOREX.r2.1HG0074950.1,HORVU.MOREX.r2.2HG0164020.1,HORVU.MOREX.r2.3HG0228250.1,HORVU.MOREX.r2.4HG0342310.1,HORVU.MOREX.r2.4HG0343610.1,HORVU.MOREX.r2.5HG0350510.1,HORVU.MOREX.r2.5HG0396940.1,HORVU.MOREX.r2.6HG0502290.1
MF	GO:0000182	rDNA binding	4	0	4	6	0.0242428	0.443315	HORVU.MOREX.r2.1HG0015410.1,HORVU.MOREX.r2.6HG0453590.1,HORVU.MOREX.r2.6HG0461540.1,HORVU.MOREX.r2.7HG0548310.1	-
MF	GO:0004348	glucosylceramidase activity	0	4	4	6	0.0242428	0.443315	-	HORVU.MOREX.r2.3HG0245310.1,HORVU.MOREX.r2.4HG0287550.1,HORVU.MOREX.r2.7HG0585170.1,HORVU.MOREX.r2.7HG0585370.1
MF	GO:0004792	thiosulfate sulfurtransferase activity	1	3	4	6	0.0242428	0.443315	HORVU.MOREX.r2.5HG0358170.1	HORVU.MOREX.r2.6HG0469880.1,HORVU.MOREX.r2.6HG0469900.1,HORVU.MOREX.r2.7HG0547450.1
MF	GO:0016621	cinnamoyl-CoA reductase activity	2	2	4	6	0.0242428	0.443315	HORVU.MOREX.r2.6HG0521410.1,HORVU.MOREX.r2.UnG0625620.1	HORVU.MOREX.r2.5HG0400660.1,HORVU.MOREX.r2.7HG0540550.1
MF	GO:0018858	benzoate-CoA ligase activity	0	4	4	6	0.0242428	0.443315	-	HORVU.MOREX.r2.4HG0341830.1,HORVU.MOREX.r2.5HG0419150.1,HORVU.MOREX.r2.5HG0419180.1,HORVU.MOREX.r2.5HG0419840.1
MF	GO:0033897	ribonuclease T2 activity	0	4	4	6	0.0242428	0.443315	-	HORVU.MOREX.r2.2HG0128360.1,HORVU.MOREX.r2.3HG0255370.1,HORVU.MOREX.r2.3HG0255380.1,HORVU.MOREX.r2.6HG0514900.1
MF	GO:0061649	ubiquitin modification-dependent histone binding	1	3	4	6	0.0242428	0.443315	HORVU.MOREX.r2.1HG0075860.1	HORVU.MOREX.r2.1HG0075710.1,HORVU.MOREX.r2.1HG0075720.1,HORVU.MOREX.r2.1HG0075730.1
MF	GO:0080032	methyl jasmonate esterase activity	0	4	4	6	0.0242428	0.443315	-	HORVU.MOREX.r2.3HG0262230.1,HORVU.MOREX.r2.3HG0262320.1,HORVU.MOREX.r2.4HG0297980.1,HORVU.MOREX.r2.4HG0337250.1
BP	GO:0090698	post-embryonic plant morphogenesis	18	40	58	211	0.0242459	0.421543	HORVU.MOREX.r2.1HG0053170.1,HORVU.MOREX.r2.2HG0090790.1,HORVU.MOREX.r2.2HG0168870.1,HORVU.MOREX.r2.2HG0169120.1,HORVU.MOREX.r2.3HG0184600.1,HORVU.MOREX.r2.3HG0194930.1,HORVU.MOREX.r2.3HG0251940.1,HORVU.MOREX.r2.3HG0256800.1,HORVU.MOREX.r2.4HG0317370.1,HORVU.MOREX.r2.4HG0339910.1,HORVU.MOREX.r2.5HG0370390.1,HORVU.MOREX.r2.5HG0378590.1,HORVU.MOREX.r2.5HG0413130.1,HORVU.MOREX.r2.5HG0422820.1,HORVU.M…	HORVU.MOREX.r2.1HG0019290.1,HORVU.MOREX.r2.1HG0033520.1,HORVU.MOREX.r2.1HG0041980.1,HORVU.MOREX.r2.1HG0047360.1,HORVU.MOREX.r2.1HG0051900.1,HORVU.MOREX.r2.1HG0057950.1,HORVU.MOREX.r2.1HG0067200.1,HORVU.MOREX.r2.2HG0093930.1,HORVU.MOREX.r2.2HG0108210.1,HORVU.MOREX.r2.2HG0150340.1,HORVU.MOREX.r2.2HG0169280.1,HORVU.MOREX.r2.3HG0237780.1,HORVU.MOREX.r2.3HG0253830.1,HORVU.MOREX.r2.3HG0256620.1,HORVU.M…
MF	GO:0015293	symporter activity	3	37	40	135	0.0245974	0.443315	HORVU.MOREX.r2.2HG0083720.1,HORVU.MOREX.r2.6HG0502940.1,HORVU.MOREX.r2.7HG0537760.1	HORVU.MOREX.r2.1HG0042300.1,HORVU.MOREX.r2.1HG0044460.1,HORVU.MOREX.r2.1HG0044470.1,HORVU.MOREX.r2.1HG0060180.1,HORVU.MOREX.r2.2HG0108210.1,HORVU.MOREX.r2.2HG0129530.1,HORVU.MOREX.r2.2HG0135750.1,HORVU.MOREX.r2.2HG0135780.1,HORVU.MOREX.r2.2HG0142720.1,HORVU.MOREX.r2.2HG0147120.1,HORVU.MOREX.r2.2HG0152020.1,HORVU.MOREX.r2.2HG0168940.1,HORVU.MOREX.r2.3HG0228290.1,HORVU.MOREX.r2.3HG0236740.1,HORVU.M…
BP	GO:0042023	DNA endoreduplication	4	11	15	42	0.0251678	0.436132	HORVU.MOREX.r2.2HG0086380.1,HORVU.MOREX.r2.4HG0327440.1,HORVU.MOREX.r2.4HG0333510.1,HORVU.MOREX.r2.5HG0445750.1	HORVU.MOREX.r2.1HG0024800.1,HORVU.MOREX.r2.1HG0072300.1,HORVU.MOREX.r2.2HG0144560.1,HORVU.MOREX.r2.3HG0251180.1,HORVU.MOREX.r2.4HG0286200.1,HORVU.MOREX.r2.4HG0294760.1,HORVU.MOREX.r2.4HG0331580.1,HORVU.MOREX.r2.5HG0384010.1,HORVU.MOREX.r2.6HG0489140.1,HORVU.MOREX.r2.6HG0504200.1,HORVU.MOREX.r2.6HG0510040.1
BP	GO:0010928	regulation of auxin mediated signaling pathway	5	13	18	53	0.025507	0.440559	HORVU.MOREX.r2.2HG0143210.1,HORVU.MOREX.r2.2HG0146110.1,HORVU.MOREX.r2.3HG0260040.1,HORVU.MOREX.r2.4HG0337600.1,HORVU.MOREX.r2.7HG0613500.1	HORVU.MOREX.r2.1HG0059860.1,HORVU.MOREX.r2.3HG0182580.1,HORVU.MOREX.r2.3HG0184070.1,HORVU.MOREX.r2.3HG0213150.1,HORVU.MOREX.r2.3HG0228010.1,HORVU.MOREX.r2.3HG0270740.1,HORVU.MOREX.r2.4HG0297660.1,HORVU.MOREX.r2.5HG0353500.1,HORVU.MOREX.r2.5HG0409300.1,HORVU.MOREX.r2.6HG0454430.1,HORVU.MOREX.r2.6HG0526480.1,HORVU.MOREX.r2.7HG0574980.1,HORVU.MOREX.r2.7HG0581110.1
BP	GO:0033559	unsaturated fatty acid metabolic process	2	11	13	35	0.0258812	0.445563	HORVU.MOREX.r2.2HG0086340.1,HORVU.MOREX.r2.6HG0514940.1	HORVU.MOREX.r2.1HG0036750.1,HORVU.MOREX.r2.4HG0320260.1,HORVU.MOREX.r2.4HG0339550.1,HORVU.MOREX.r2.5HG0363280.1,HORVU.MOREX.r2.5HG0426300.1,HORVU.MOREX.r2.6HG0505440.1,HORVU.MOREX.r2.6HG0505460.1,HORVU.MOREX.r2.6HG0514200.1,HORVU.MOREX.r2.7HG0529590.1,HORVU.MOREX.r2.7HG0529600.1,HORVU.MOREX.r2.7HG0620400.1
BP	GO:0002084	protein depalmitoylation	0	5	5	9	0.0268943	0.447848	-	HORVU.MOREX.r2.1HG0045690.1,HORVU.MOREX.r2.2HG0177100.1,HORVU.MOREX.r2.3HG0224740.1,HORVU.MOREX.r2.4HG0344960.1,HORVU.MOREX.r2.4HG0347210.1
BP	GO:0006677	glycosylceramide metabolic process	0	5	5	9	0.0268943	0.447848	-	HORVU.MOREX.r2.3HG0245310.1,HORVU.MOREX.r2.4HG0287550.1,HORVU.MOREX.r2.6HG0491520.1,HORVU.MOREX.r2.7HG0585170.1,HORVU.MOREX.r2.7HG0585370.1
BP	GO:0010037	response to carbon dioxide	1	4	5	9	0.0268943	0.447848	HORVU.MOREX.r2.3HG0227720.1	HORVU.MOREX.r2.2HG0161410.1,HORVU.MOREX.r2.7HG0531800.1,HORVU.MOREX.r2.7HG0608730.1,HORVU.MOREX.r2.7HG0617430.1
BP	GO:0019605	butyrate metabolic process	0	5	5	9	0.0268943	0.447848	-	HORVU.MOREX.r2.4HG0318380.1,HORVU.MOREX.r2.4HG0341830.1,HORVU.MOREX.r2.5HG0419150.1,HORVU.MOREX.r2.5HG0419180.1,HORVU.MOREX.r2.5HG0419840.1
BP	GO:0042159	lipoprotein catabolic process	0	5	5	9	0.0268943	0.447848	-	HORVU.MOREX.r2.1HG0045690.1,HORVU.MOREX.r2.2HG0177100.1,HORVU.MOREX.r2.3HG0224740.1,HORVU.MOREX.r2.4HG0344960.1,HORVU.MOREX.r2.4HG0347210.1
BP	GO:0046459	short-chain fatty acid metabolic process	0	5	5	9	0.0268943	0.447848	-	HORVU.MOREX.r2.4HG0318380.1,HORVU.MOREX.r2.4HG0341830.1,HORVU.MOREX.r2.5HG0419150.1,HORVU.MOREX.r2.5HG0419180.1,HORVU.MOREX.r2.5HG0419840.1
BP	GO:0051055	negative regulation of lipid biosynthetic process	3	2	5	9	0.0268943	0.447848	HORVU.MOREX.r2.1HG0063760.1,HORVU.MOREX.r2.3HG0236170.1,HORVU.MOREX.r2.5HG0403150.1	HORVU.MOREX.r2.2HG0123030.1,HORVU.MOREX.r2.3HG0184800.1
BP	GO:0098734	macromolecule depalmitoylation	0	5	5	9	0.0268943	0.447848	-	HORVU.MOREX.r2.1HG0045690.1,HORVU.MOREX.r2.2HG0177100.1,HORVU.MOREX.r2.3HG0224740.1,HORVU.MOREX.r2.4HG0344960.1,HORVU.MOREX.r2.4HG0347210.1
MF	GO:0016151	nickel cation binding	8	1	9	21	0.0269044	0.443315	HORVU.MOREX.r2.4HG0283670.1,HORVU.MOREX.r2.5HG0421320.1,HORVU.MOREX.r2.5HG0421340.1,HORVU.MOREX.r2.5HG0429440.1,HORVU.MOREX.r2.6HG0455550.1,HORVU.MOREX.r2.6HG0516710.1,HORVU.MOREX.r2.6HG0516720.1,HORVU.MOREX.r2.6HG0516750.1	HORVU.MOREX.r2.4HG0277530.1
MF	GO:0030746	isoflavone 4'-O-methyltransferase activity	0	9	9	21	0.0269044	0.443315	-	HORVU.MOREX.r2.1HG0062890.1,HORVU.MOREX.r2.3HG0187760.1,HORVU.MOREX.r2.4HG0344450.1,HORVU.MOREX.r2.6HG0522270.1,HORVU.MOREX.r2.7HG0532420.1,HORVU.MOREX.r2.7HG0538100.1,HORVU.MOREX.r2.7HG0538110.1,HORVU.MOREX.r2.7HG0620030.1,HORVU.MOREX.r2.7HG0620060.1
MF	GO:0030761	8-hydroxyquercitin 8-O-methyltransferase activity	0	9	9	21	0.0269044	0.443315	-	HORVU.MOREX.r2.1HG0062890.1,HORVU.MOREX.r2.3HG0187760.1,HORVU.MOREX.r2.4HG0344450.1,HORVU.MOREX.r2.6HG0522270.1,HORVU.MOREX.r2.7HG0532420.1,HORVU.MOREX.r2.7HG0538100.1,HORVU.MOREX.r2.7HG0538110.1,HORVU.MOREX.r2.7HG0620030.1,HORVU.MOREX.r2.7HG0620060.1
MF	GO:0030766	11-O-demethyl-17-O-deacetylvindoline O-methyltransferase activity	0	9	9	21	0.0269044	0.443315	-	HORVU.MOREX.r2.1HG0062890.1,HORVU.MOREX.r2.3HG0187760.1,HORVU.MOREX.r2.4HG0344450.1,HORVU.MOREX.r2.6HG0522270.1,HORVU.MOREX.r2.7HG0532420.1,HORVU.MOREX.r2.7HG0538100.1,HORVU.MOREX.r2.7HG0538110.1,HORVU.MOREX.r2.7HG0620030.1,HORVU.MOREX.r2.7HG0620060.1
MF	GO:0033799	myricetin 3'-O-methyltransferase activity	0	9	9	21	0.0269044	0.443315	-	HORVU.MOREX.r2.1HG0062890.1,HORVU.MOREX.r2.3HG0187760.1,HORVU.MOREX.r2.4HG0344450.1,HORVU.MOREX.r2.6HG0522270.1,HORVU.MOREX.r2.7HG0532420.1,HORVU.MOREX.r2.7HG0538100.1,HORVU.MOREX.r2.7HG0538110.1,HORVU.MOREX.r2.7HG0620030.1,HORVU.MOREX.r2.7HG0620060.1
MF	GO:0033800	isoflavone 7-O-methyltransferase activity	0	9	9	21	0.0269044	0.443315	-	HORVU.MOREX.r2.1HG0062890.1,HORVU.MOREX.r2.3HG0187760.1,HORVU.MOREX.r2.4HG0344450.1,HORVU.MOREX.r2.6HG0522270.1,HORVU.MOREX.r2.7HG0532420.1,HORVU.MOREX.r2.7HG0538100.1,HORVU.MOREX.r2.7HG0538110.1,HORVU.MOREX.r2.7HG0620030.1,HORVU.MOREX.r2.7HG0620060.1
MF	GO:0102303	resveratrol 3,5-O-dimethyltransferase activity	0	9	9	21	0.0269044	0.443315	-	HORVU.MOREX.r2.1HG0062890.1,HORVU.MOREX.r2.3HG0187760.1,HORVU.MOREX.r2.4HG0344450.1,HORVU.MOREX.r2.6HG0522270.1,HORVU.MOREX.r2.7HG0532420.1,HORVU.MOREX.r2.7HG0538100.1,HORVU.MOREX.r2.7HG0538110.1,HORVU.MOREX.r2.7HG0620030.1,HORVU.MOREX.r2.7HG0620060.1
MF	GO:0102671	6a-hydroxymaackiain-3-O-methyltransferase activity	0	9	9	21	0.0269044	0.443315	-	HORVU.MOREX.r2.1HG0062890.1,HORVU.MOREX.r2.3HG0187760.1,HORVU.MOREX.r2.4HG0344450.1,HORVU.MOREX.r2.6HG0522270.1,HORVU.MOREX.r2.7HG0532420.1,HORVU.MOREX.r2.7HG0538100.1,HORVU.MOREX.r2.7HG0538110.1,HORVU.MOREX.r2.7HG0620030.1,HORVU.MOREX.r2.7HG0620060.1
MF	GO:0102767	flavanone 4'-O-methyltransferase activity	0	9	9	21	0.0269044	0.443315	-	HORVU.MOREX.r2.1HG0062890.1,HORVU.MOREX.r2.3HG0187760.1,HORVU.MOREX.r2.4HG0344450.1,HORVU.MOREX.r2.6HG0522270.1,HORVU.MOREX.r2.7HG0532420.1,HORVU.MOREX.r2.7HG0538100.1,HORVU.MOREX.r2.7HG0538110.1,HORVU.MOREX.r2.7HG0620030.1,HORVU.MOREX.r2.7HG0620060.1
BP	GO:0009864	induced systemic resistance, jasmonic acid mediated signaling pathway	2	5	7	15	0.0269491	0.447848	HORVU.MOREX.r2.5HG0378590.1,HORVU.MOREX.r2.5HG0447180.1	HORVU.MOREX.r2.2HG0166600.1,HORVU.MOREX.r2.3HG0266940.1,HORVU.MOREX.r2.6HG0454350.1,HORVU.MOREX.r2.6HG0514200.1,HORVU.MOREX.r2.7HG0591390.1
BP	GO:0019915	lipid storage	6	1	7	15	0.0269491	0.447848	HORVU.MOREX.r2.1HG0018100.1,HORVU.MOREX.r2.2HG0157580.1,HORVU.MOREX.r2.4HG0279940.1,HORVU.MOREX.r2.5HG0392240.1,HORVU.MOREX.r2.5HG0403680.1,HORVU.MOREX.r2.5HG0414490.1	HORVU.MOREX.r2.6HG0513490.1
BP	GO:0034059	response to anoxia	5	2	7	15	0.0269491	0.447848	HORVU.MOREX.r2.3HG0254340.1,HORVU.MOREX.r2.3HG0254350.1,HORVU.MOREX.r2.5HG0413180.1,HORVU.MOREX.r2.6HG0490690.1,HORVU.MOREX.r2.7HG0548840.1	HORVU.MOREX.r2.4HG0293190.1,HORVU.MOREX.r2.5HG0380970.1
BP	GO:0006334	nucleosome assembly	1	33	34	115	0.0272523	0.450099	HORVU.MOREX.r2.5HG0386930.1	HORVU.MOREX.r2.1HG0014310.1,HORVU.MOREX.r2.1HG0016410.1,HORVU.MOREX.r2.1HG0018750.1,HORVU.MOREX.r2.1HG0047870.1,HORVU.MOREX.r2.1HG0054810.1,HORVU.MOREX.r2.1HG0056280.1,HORVU.MOREX.r2.1HG0058190.1,HORVU.MOREX.r2.1HG0059020.1,HORVU.MOREX.r2.1HG0060260.1,HORVU.MOREX.r2.1HG0060270.1,HORVU.MOREX.r2.1HG0060850.1,HORVU.MOREX.r2.1HG0065560.1,HORVU.MOREX.r2.1HG0066070.1,HORVU.MOREX.r2.2HG0153900.1,HORVU.M…
BP	GO:0009690	cytokinin metabolic process	1	15	16	46	0.0272706	0.450099	HORVU.MOREX.r2.3HG0202940.1	HORVU.MOREX.r2.1HG0033760.1,HORVU.MOREX.r2.1HG0034470.1,HORVU.MOREX.r2.1HG0047360.1,HORVU.MOREX.r2.1HG0065620.1,HORVU.MOREX.r2.3HG0196660.1,HORVU.MOREX.r2.3HG0222470.1,HORVU.MOREX.r2.3HG0263370.1,HORVU.MOREX.r2.3HG0265950.1,HORVU.MOREX.r2.3HG0270850.1,HORVU.MOREX.r2.4HG0284720.1,HORVU.MOREX.r2.5HG0434790.1,HORVU.MOREX.r2.5HG0438820.1,HORVU.MOREX.r2.5HG0446780.1,HORVU.MOREX.r2.7HG0582630.1,HORVU.M…
BP	GO:0016102	diterpenoid biosynthetic process	8	16	24	76	0.0273409	0.450099	HORVU.MOREX.r2.3HG0236170.1,HORVU.MOREX.r2.3HG0256590.1,HORVU.MOREX.r2.3HG0258260.1,HORVU.MOREX.r2.3HG0258280.1,HORVU.MOREX.r2.4HG0299970.1,HORVU.MOREX.r2.5HG0425420.1,HORVU.MOREX.r2.6HG0512560.1,HORVU.MOREX.r2.7HG0594650.1	HORVU.MOREX.r2.1HG0014010.1,HORVU.MOREX.r2.1HG0019640.1,HORVU.MOREX.r2.1HG0062960.1,HORVU.MOREX.r2.1HG0071660.1,HORVU.MOREX.r2.2HG0081850.1,HORVU.MOREX.r2.2HG0082000.1,HORVU.MOREX.r2.2HG0144850.1,HORVU.MOREX.r2.2HG0158550.1,HORVU.MOREX.r2.2HG0158590.1,HORVU.MOREX.r2.3HG0184800.1,HORVU.MOREX.r2.3HG0240680.1,HORVU.MOREX.r2.5HG0361770.1,HORVU.MOREX.r2.6HG0456290.1,HORVU.MOREX.r2.6HG0456300.1,HORVU.M…
CC	GO:0005774	vacuolar membrane	44	120	164	679	0.0273893	0.712122	HORVU.MOREX.r2.1HG0020640.1,HORVU.MOREX.r2.1HG0035930.1,HORVU.MOREX.r2.1HG0043650.1,HORVU.MOREX.r2.1HG0051630.1,HORVU.MOREX.r2.1HG0059100.1,HORVU.MOREX.r2.1HG0059310.1,HORVU.MOREX.r2.1HG0066370.1,HORVU.MOREX.r2.1HG0067490.1,HORVU.MOREX.r2.2HG0106130.1,HORVU.MOREX.r2.2HG0125450.1,HORVU.MOREX.r2.2HG0129950.1,HORVU.MOREX.r2.2HG0137930.1,HORVU.MOREX.r2.2HG0139460.1,HORVU.MOREX.r2.2HG0143440.1,HORVU.M…	HORVU.MOREX.r2.1HG0012390.1,HORVU.MOREX.r2.1HG0014310.1,HORVU.MOREX.r2.1HG0016020.1,HORVU.MOREX.r2.1HG0016410.1,HORVU.MOREX.r2.1HG0016720.1,HORVU.MOREX.r2.1HG0017110.1,HORVU.MOREX.r2.1HG0018530.1,HORVU.MOREX.r2.1HG0018750.1,HORVU.MOREX.r2.1HG0029250.1,HORVU.MOREX.r2.1HG0031000.1,HORVU.MOREX.r2.1HG0047670.1,HORVU.MOREX.r2.1HG0054810.1,HORVU.MOREX.r2.1HG0055410.1,HORVU.MOREX.r2.1HG0058190.1,HORVU.M…
BP	GO:0010016	shoot system morphogenesis	11	43	54	196	0.027668	0.454065	HORVU.MOREX.r2.1HG0049480.1,HORVU.MOREX.r2.2HG0146110.1,HORVU.MOREX.r2.2HG0167440.1,HORVU.MOREX.r2.3HG0184600.1,HORVU.MOREX.r2.3HG0251940.1,HORVU.MOREX.r2.3HG0260040.1,HORVU.MOREX.r2.4HG0286150.1,HORVU.MOREX.r2.5HG0370390.1,HORVU.MOREX.r2.5HG0379730.1,HORVU.MOREX.r2.6HG0494280.1,HORVU.MOREX.r2.7HG0541630.1	HORVU.MOREX.r2.1HG0019290.1,HORVU.MOREX.r2.1HG0041980.1,HORVU.MOREX.r2.1HG0047360.1,HORVU.MOREX.r2.1HG0060180.1,HORVU.MOREX.r2.1HG0063230.1,HORVU.MOREX.r2.1HG0067200.1,HORVU.MOREX.r2.2HG0085790.1,HORVU.MOREX.r2.2HG0093930.1,HORVU.MOREX.r2.2HG0101600.1,HORVU.MOREX.r2.2HG0121580.1,HORVU.MOREX.r2.2HG0135260.1,HORVU.MOREX.r2.2HG0150360.1,HORVU.MOREX.r2.3HG0188020.1,HORVU.MOREX.r2.3HG0188030.1,HORVU.M…
BP	GO:1901141	regulation of lignin biosynthetic process	2	4	6	12	0.0277963	0.454754	HORVU.MOREX.r2.2HG0092420.1,HORVU.MOREX.r2.2HG0092500.1	HORVU.MOREX.r2.5HG0350510.1,HORVU.MOREX.r2.7HG0567610.1,HORVU.MOREX.r2.7HG0595640.1,HORVU.MOREX.r2.7HG0595660.1
BP	GO:0000911	cytokinesis by cell plate formation	6	19	25	80	0.0280067	0.456777	HORVU.MOREX.r2.1HG0002200.1,HORVU.MOREX.r2.1HG0051630.1,HORVU.MOREX.r2.2HG0105830.1,HORVU.MOREX.r2.2HG0165740.1,HORVU.MOREX.r2.3HG0194930.1,HORVU.MOREX.r2.7HG0593020.1	HORVU.MOREX.r2.1HG0008340.1,HORVU.MOREX.r2.1HG0019290.1,HORVU.MOREX.r2.1HG0059770.1,HORVU.MOREX.r2.1HG0069440.1,HORVU.MOREX.r2.2HG0099610.1,HORVU.MOREX.r2.3HG0210920.1,HORVU.MOREX.r2.3HG0232850.1,HORVU.MOREX.r2.3HG0239620.1,HORVU.MOREX.r2.4HG0294660.1,HORVU.MOREX.r2.4HG0330390.1,HORVU.MOREX.r2.5HG0362370.1,HORVU.MOREX.r2.5HG0363010.1,HORVU.MOREX.r2.5HG0367770.1,HORVU.MOREX.r2.5HG0368080.1,HORVU.M…
BP	GO:0006739	NADP metabolic process	1	9	10	25	0.0286673	0.464675	HORVU.MOREX.r2.1HG0066450.1	HORVU.MOREX.r2.1HG0046500.1,HORVU.MOREX.r2.2HG0104920.1,HORVU.MOREX.r2.2HG0146170.1,HORVU.MOREX.r2.5HG0413420.1,HORVU.MOREX.r2.5HG0427960.1,HORVU.MOREX.r2.6HG0455980.1,HORVU.MOREX.r2.6HG0471140.1,HORVU.MOREX.r2.6HG0495400.1,HORVU.MOREX.r2.7HG0570530.1
BP	GO:0046271	phenylpropanoid catabolic process	0	10	10	25	0.0286673	0.464675	-	HORVU.MOREX.r2.1HG0016070.1,HORVU.MOREX.r2.1HG0059500.1,HORVU.MOREX.r2.3HG0251790.1,HORVU.MOREX.r2.3HG0252310.1,HORVU.MOREX.r2.3HG0252410.1,HORVU.MOREX.r2.3HG0254020.1,HORVU.MOREX.r2.4HG0323160.1,HORVU.MOREX.r2.5HG0385060.1,HORVU.MOREX.r2.6HG0494390.1,HORVU.MOREX.r2.7HG0551070.1
BP	GO:0010374	stomatal complex development	2	15	17	50	0.0291264	0.468978	HORVU.MOREX.r2.3HG0227720.1,HORVU.MOREX.r2.5HG0370390.1	HORVU.MOREX.r2.1HG0019290.1,HORVU.MOREX.r2.1HG0047360.1,HORVU.MOREX.r2.1HG0067200.1,HORVU.MOREX.r2.2HG0094640.1,HORVU.MOREX.r2.2HG0161410.1,HORVU.MOREX.r2.3HG0237780.1,HORVU.MOREX.r2.3HG0265950.1,HORVU.MOREX.r2.4HG0294760.1,HORVU.MOREX.r2.4HG0330490.1,HORVU.MOREX.r2.4HG0338860.1,HORVU.MOREX.r2.5HG0384010.1,HORVU.MOREX.r2.5HG0387330.1,HORVU.MOREX.r2.6HG0511750.1,HORVU.MOREX.r2.7HG0608730.1,HORVU.M…
BP	GO:0009686	gibberellin biosynthetic process	8	13	21	65	0.029297	0.468978	HORVU.MOREX.r2.3HG0236170.1,HORVU.MOREX.r2.3HG0256590.1,HORVU.MOREX.r2.3HG0258260.1,HORVU.MOREX.r2.3HG0258280.1,HORVU.MOREX.r2.4HG0299970.1,HORVU.MOREX.r2.5HG0425420.1,HORVU.MOREX.r2.6HG0512560.1,HORVU.MOREX.r2.7HG0594650.1	HORVU.MOREX.r2.1HG0019640.1,HORVU.MOREX.r2.1HG0062960.1,HORVU.MOREX.r2.1HG0071660.1,HORVU.MOREX.r2.2HG0081850.1,HORVU.MOREX.r2.2HG0082000.1,HORVU.MOREX.r2.2HG0144850.1,HORVU.MOREX.r2.2HG0158550.1,HORVU.MOREX.r2.2HG0158590.1,HORVU.MOREX.r2.3HG0184800.1,HORVU.MOREX.r2.3HG0240680.1,HORVU.MOREX.r2.5HG0361770.1,HORVU.MOREX.r2.6HG0508290.1,HORVU.MOREX.r2.7HG0529910.1
BP	GO:0015807	L-amino acid transport	2	10	12	32	0.0293779	0.468978	HORVU.MOREX.r2.6HG0502940.1,HORVU.MOREX.r2.6HG0513540.1	HORVU.MOREX.r2.1HG0041330.1,HORVU.MOREX.r2.3HG0194540.1,HORVU.MOREX.r2.5HG0363900.1,HORVU.MOREX.r2.5HG0402030.1,HORVU.MOREX.r2.6HG0449580.1,HORVU.MOREX.r2.7HG0529500.1,HORVU.MOREX.r2.7HG0529510.1,HORVU.MOREX.r2.7HG0550340.1,HORVU.MOREX.r2.7HG0550700.1,HORVU.MOREX.r2.7HG0610320.1
BP	GO:0051983	regulation of chromosome segregation	4	8	12	32	0.0293779	0.468978	HORVU.MOREX.r2.2HG0167770.1,HORVU.MOREX.r2.4HG0318630.1,HORVU.MOREX.r2.4HG0329900.1,HORVU.MOREX.r2.6HG0516020.1	HORVU.MOREX.r2.1HG0043790.1,HORVU.MOREX.r2.3HG0210840.1,HORVU.MOREX.r2.3HG0212880.1,HORVU.MOREX.r2.3HG0215880.1,HORVU.MOREX.r2.4HG0329970.1,HORVU.MOREX.r2.5HG0400430.1,HORVU.MOREX.r2.5HG0425450.1,HORVU.MOREX.r2.6HG0515960.1
BP	GO:1902475	L-alpha-amino acid transmembrane transport	2	10	12	32	0.0293779	0.468978	HORVU.MOREX.r2.6HG0502940.1,HORVU.MOREX.r2.6HG0513540.1	HORVU.MOREX.r2.1HG0041330.1,HORVU.MOREX.r2.3HG0194540.1,HORVU.MOREX.r2.5HG0363900.1,HORVU.MOREX.r2.5HG0402030.1,HORVU.MOREX.r2.6HG0449580.1,HORVU.MOREX.r2.7HG0529500.1,HORVU.MOREX.r2.7HG0529510.1,HORVU.MOREX.r2.7HG0550340.1,HORVU.MOREX.r2.7HG0550700.1,HORVU.MOREX.r2.7HG0610320.1
BP	GO:0010090	trichome morphogenesis	4	24	28	92	0.0294976	0.469467	HORVU.MOREX.r2.2HG0086380.1,HORVU.MOREX.r2.3HG0232770.1,HORVU.MOREX.r2.3HG0258750.1,HORVU.MOREX.r2.5HG0419070.1	HORVU.MOREX.r2.1HG0045750.1,HORVU.MOREX.r2.1HG0062280.1,HORVU.MOREX.r2.1HG0067200.1,HORVU.MOREX.r2.2HG0109460.1,HORVU.MOREX.r2.2HG0143330.1,HORVU.MOREX.r2.2HG0144320.1,HORVU.MOREX.r2.2HG0144560.1,HORVU.MOREX.r2.3HG0187250.1,HORVU.MOREX.r2.3HG0200100.1,HORVU.MOREX.r2.3HG0215880.1,HORVU.MOREX.r2.3HG0234350.1,HORVU.MOREX.r2.3HG0237780.1,HORVU.MOREX.r2.3HG0251430.1,HORVU.MOREX.r2.4HG0292670.1,HORVU.M…
MF	GO:0008443	phosphofructokinase activity	1	4	5	9	0.0296125	0.443315	HORVU.MOREX.r2.7HG0554840.1	HORVU.MOREX.r2.1HG0020430.1,HORVU.MOREX.r2.5HG0400880.1,HORVU.MOREX.r2.7HG0538540.1,HORVU.MOREX.r2.7HG0540760.1
MF	GO:0008474	palmitoyl-(protein) hydrolase activity	0	5	5	9	0.0296125	0.443315	-	HORVU.MOREX.r2.1HG0045690.1,HORVU.MOREX.r2.2HG0177100.1,HORVU.MOREX.r2.3HG0224740.1,HORVU.MOREX.r2.4HG0344960.1,HORVU.MOREX.r2.4HG0347210.1
MF	GO:0070405	ammonium ion binding	2	3	5	9	0.0296125	0.443315	HORVU.MOREX.r2.6HG0491060.1,HORVU.MOREX.r2.7HG0606110.1	HORVU.MOREX.r2.6HG0526360.1,HORVU.MOREX.r2.6HG0526370.1,HORVU.MOREX.r2.7HG0532460.1
MF	GO:0098599	palmitoyl hydrolase activity	0	5	5	9	0.0296125	0.443315	-	HORVU.MOREX.r2.1HG0045690.1,HORVU.MOREX.r2.2HG0177100.1,HORVU.MOREX.r2.3HG0224740.1,HORVU.MOREX.r2.4HG0344960.1,HORVU.MOREX.r2.4HG0347210.1
BP	GO:0016999	antibiotic metabolic process	19	37	56	205	0.0296679	0.470754	HORVU.MOREX.r2.1HG0045010.1,HORVU.MOREX.r2.1HG0067490.1,HORVU.MOREX.r2.2HG0092420.1,HORVU.MOREX.r2.2HG0092500.1,HORVU.MOREX.r2.2HG0126940.1,HORVU.MOREX.r2.3HG0212680.1,HORVU.MOREX.r2.3HG0271560.1,HORVU.MOREX.r2.4HG0288710.1,HORVU.MOREX.r2.4HG0293480.1,HORVU.MOREX.r2.5HG0391760.1,HORVU.MOREX.r2.5HG0394680.1,HORVU.MOREX.r2.5HG0409840.1,HORVU.MOREX.r2.6HG0451420.1,HORVU.MOREX.r2.6HG0451850.1,HORVU.M…	HORVU.MOREX.r2.1HG0006240.1,HORVU.MOREX.r2.1HG0017040.1,HORVU.MOREX.r2.1HG0017090.1,HORVU.MOREX.r2.1HG0017110.1,HORVU.MOREX.r2.2HG0082470.1,HORVU.MOREX.r2.2HG0085360.1,HORVU.MOREX.r2.2HG0088330.1,HORVU.MOREX.r2.2HG0093300.1,HORVU.MOREX.r2.2HG0139700.1,HORVU.MOREX.r2.2HG0169690.1,HORVU.MOREX.r2.2HG0180660.1,HORVU.MOREX.r2.3HG0200670.1,HORVU.MOREX.r2.3HG0211680.1,HORVU.MOREX.r2.3HG0211730.1,HORVU.M…
MF	GO:0080161	auxin transmembrane transporter activity	1	10	11	28	0.0300299	0.443315	HORVU.MOREX.r2.7HG0613500.1	HORVU.MOREX.r2.1HG0059860.1,HORVU.MOREX.r2.1HG0060180.1,HORVU.MOREX.r2.3HG0228010.1,HORVU.MOREX.r2.3HG0270740.1,HORVU.MOREX.r2.4HG0291400.1,HORVU.MOREX.r2.4HG0297660.1,HORVU.MOREX.r2.5HG0409300.1,HORVU.MOREX.r2.6HG0526480.1,HORVU.MOREX.r2.7HG0574980.1,HORVU.MOREX.r2.7HG0581110.1
BP	GO:0009743	response to carbohydrate	25	29	54	197	0.0303251	0.479052	HORVU.MOREX.r2.1HG0000960.1,HORVU.MOREX.r2.1HG0038230.1,HORVU.MOREX.r2.1HG0061390.1,HORVU.MOREX.r2.1HG0062600.1,HORVU.MOREX.r2.1HG0066450.1,HORVU.MOREX.r2.1HG0071380.1,HORVU.MOREX.r2.2HG0096210.1,HORVU.MOREX.r2.2HG0102950.1,HORVU.MOREX.r2.2HG0162190.1,HORVU.MOREX.r2.3HG0210600.1,HORVU.MOREX.r2.3HG0249690.1,HORVU.MOREX.r2.3HG0250900.1,HORVU.MOREX.r2.3HG0258260.1,HORVU.MOREX.r2.3HG0258280.1,HORVU.M…	HORVU.MOREX.r2.1HG0013160.1,HORVU.MOREX.r2.1HG0045820.1,HORVU.MOREX.r2.1HG0070680.1,HORVU.MOREX.r2.1HG0077030.1,HORVU.MOREX.r2.2HG0111730.1,HORVU.MOREX.r2.2HG0128260.1,HORVU.MOREX.r2.2HG0136910.1,HORVU.MOREX.r2.2HG0138610.1,HORVU.MOREX.r2.3HG0184390.1,HORVU.MOREX.r2.3HG0207090.1,HORVU.MOREX.r2.3HG0238280.1,HORVU.MOREX.r2.3HG0239050.1,HORVU.MOREX.r2.3HG0267690.1,HORVU.MOREX.r2.3HG0267700.1,HORVU.M…
BP	GO:0060918	auxin transport	11	20	31	104	0.0303727	0.479052	HORVU.MOREX.r2.1HG0037130.1,HORVU.MOREX.r2.1HG0055270.1,HORVU.MOREX.r2.3HG0194930.1,HORVU.MOREX.r2.3HG0270590.1,HORVU.MOREX.r2.4HG0348880.1,HORVU.MOREX.r2.5HG0354190.1,HORVU.MOREX.r2.5HG0400440.1,HORVU.MOREX.r2.5HG0421920.1,HORVU.MOREX.r2.7HG0541630.1,HORVU.MOREX.r2.7HG0610870.1,HORVU.MOREX.r2.7HG0613500.1	HORVU.MOREX.r2.1HG0059860.1,HORVU.MOREX.r2.1HG0060180.1,HORVU.MOREX.r2.3HG0182580.1,HORVU.MOREX.r2.3HG0228010.1,HORVU.MOREX.r2.3HG0240800.1,HORVU.MOREX.r2.3HG0270740.1,HORVU.MOREX.r2.4HG0291400.1,HORVU.MOREX.r2.4HG0297660.1,HORVU.MOREX.r2.4HG0314570.1,HORVU.MOREX.r2.4HG0328730.1,HORVU.MOREX.r2.4HG0339550.1,HORVU.MOREX.r2.5HG0353500.1,HORVU.MOREX.r2.5HG0355400.1,HORVU.MOREX.r2.5HG0409300.1,HORVU.M…
BP	GO:0031349	positive regulation of defense response	12	28	40	140	0.0306211	0.481528	HORVU.MOREX.r2.1HG0054540.1,HORVU.MOREX.r2.2HG0085380.1,HORVU.MOREX.r2.3HG0210600.1,HORVU.MOREX.r2.3HG0224840.1,HORVU.MOREX.r2.3HG0245530.1,HORVU.MOREX.r2.5HG0378590.1,HORVU.MOREX.r2.5HG0417700.1,HORVU.MOREX.r2.5HG0447180.1,HORVU.MOREX.r2.6HG0472140.1,HORVU.MOREX.r2.7HG0559960.1,HORVU.MOREX.r2.7HG0579820.1,HORVU.MOREX.r2.7HG0587130.1	HORVU.MOREX.r2.1HG0017110.1,HORVU.MOREX.r2.1HG0019270.1,HORVU.MOREX.r2.1HG0030320.1,HORVU.MOREX.r2.1HG0040840.1,HORVU.MOREX.r2.2HG0142970.1,HORVU.MOREX.r2.2HG0144560.1,HORVU.MOREX.r2.2HG0164020.1,HORVU.MOREX.r2.2HG0166600.1,HORVU.MOREX.r2.3HG0187560.1,HORVU.MOREX.r2.3HG0255570.1,HORVU.MOREX.r2.3HG0266940.1,HORVU.MOREX.r2.4HG0284810.1,HORVU.MOREX.r2.5HG0395510.1,HORVU.MOREX.r2.5HG0444100.1,HORVU.M…
MF	GO:0019139	cytokinin dehydrogenase activity	1	5	6	12	0.0309865	0.443315	HORVU.MOREX.r2.3HG0202940.1	HORVU.MOREX.r2.1HG0034470.1,HORVU.MOREX.r2.1HG0047360.1,HORVU.MOREX.r2.3HG0196660.1,HORVU.MOREX.r2.3HG0265950.1,HORVU.MOREX.r2.7HG0620270.1
MF	GO:0043295	glutathione binding	3	3	6	12	0.0309865	0.443315	HORVU.MOREX.r2.2HG0086340.1,HORVU.MOREX.r2.5HG0429310.1,HORVU.MOREX.r2.5HG0429320.1	HORVU.MOREX.r2.1HG0006240.1,HORVU.MOREX.r2.2HG0178450.1,HORVU.MOREX.r2.7HG0606560.1
MF	GO:1900750	oligopeptide binding	3	3	6	12	0.0309865	0.443315	HORVU.MOREX.r2.2HG0086340.1,HORVU.MOREX.r2.5HG0429310.1,HORVU.MOREX.r2.5HG0429320.1	HORVU.MOREX.r2.1HG0006240.1,HORVU.MOREX.r2.2HG0178450.1,HORVU.MOREX.r2.7HG0606560.1
BP	GO:0071236	cellular response to antibiotic	2	21	23	73	0.0311012	0.487622	HORVU.MOREX.r2.2HG0099430.1,HORVU.MOREX.r2.4HG0324550.1	HORVU.MOREX.r2.1HG0006240.1,HORVU.MOREX.r2.1HG0055200.1,HORVU.MOREX.r2.1HG0055210.1,HORVU.MOREX.r2.1HG0055970.1,HORVU.MOREX.r2.1HG0073000.1,HORVU.MOREX.r2.2HG0091770.1,HORVU.MOREX.r2.2HG0166600.1,HORVU.MOREX.r2.2HG0172010.1,HORVU.MOREX.r2.3HG0230420.1,HORVU.MOREX.r2.3HG0245490.1,HORVU.MOREX.r2.4HG0289210.1,HORVU.MOREX.r2.4HG0328730.1,HORVU.MOREX.r2.4HG0332780.1,HORVU.MOREX.r2.4HG0341980.1,HORVU.M…
MF	GO:0004252	serine-type endopeptidase activity	6	19	25	79	0.0313181	0.443315	HORVU.MOREX.r2.1HG0042340.1,HORVU.MOREX.r2.1HG0051020.1,HORVU.MOREX.r2.3HG0212110.1,HORVU.MOREX.r2.4HG0285800.1,HORVU.MOREX.r2.4HG0287120.1,HORVU.MOREX.r2.7HG0543680.1	HORVU.MOREX.r2.1HG0016320.1,HORVU.MOREX.r2.1HG0074180.1,HORVU.MOREX.r2.2HG0143230.1,HORVU.MOREX.r2.2HG0155180.1,HORVU.MOREX.r2.2HG0161410.1,HORVU.MOREX.r2.3HG0201440.1,HORVU.MOREX.r2.3HG0237640.1,HORVU.MOREX.r2.3HG0242610.1,HORVU.MOREX.r2.4HG0330490.1,HORVU.MOREX.r2.4HG0334250.1,HORVU.MOREX.r2.4HG0338860.1,HORVU.MOREX.r2.5HG0398050.1,HORVU.MOREX.r2.5HG0405500.1,HORVU.MOREX.r2.6HG0454000.1,HORVU.M…
MF	GO:0004888	transmembrane signaling receptor activity	9	37	46	161	0.0315926	0.443315	HORVU.MOREX.r2.1HG0025370.1,HORVU.MOREX.r2.1HG0054540.1,HORVU.MOREX.r2.2HG0162190.1,HORVU.MOREX.r2.3HG0227120.1,HORVU.MOREX.r2.3HG0251010.1,HORVU.MOREX.r2.4HG0335890.1,HORVU.MOREX.r2.6HG0499880.1,HORVU.MOREX.r2.7HG0546990.1,HORVU.MOREX.r2.7HG0613400.1	HORVU.MOREX.r2.1HG0000050.1,HORVU.MOREX.r2.1HG0016060.1,HORVU.MOREX.r2.1HG0073030.1,HORVU.MOREX.r2.2HG0108040.1,HORVU.MOREX.r2.2HG0142970.1,HORVU.MOREX.r2.2HG0155620.1,HORVU.MOREX.r2.3HG0212480.1,HORVU.MOREX.r2.3HG0230250.1,HORVU.MOREX.r2.3HG0235640.1,HORVU.MOREX.r2.4HG0300250.1,HORVU.MOREX.r2.4HG0326890.1,HORVU.MOREX.r2.4HG0334270.1,HORVU.MOREX.r2.5HG0350510.1,HORVU.MOREX.r2.5HG0395510.1,HORVU.M…
MF	GO:0015631	tubulin binding	2	48	50	177	0.0316104	0.443315	HORVU.MOREX.r2.4HG0339720.1,HORVU.MOREX.r2.7HG0554600.1	HORVU.MOREX.r2.1HG0008340.1,HORVU.MOREX.r2.1HG0036900.1,HORVU.MOREX.r2.1HG0038710.1,HORVU.MOREX.r2.1HG0039170.1,HORVU.MOREX.r2.1HG0043790.1,HORVU.MOREX.r2.1HG0050850.1,HORVU.MOREX.r2.1HG0051660.1,HORVU.MOREX.r2.1HG0059400.1,HORVU.MOREX.r2.1HG0069440.1,HORVU.MOREX.r2.2HG0099610.1,HORVU.MOREX.r2.2HG0110790.1,HORVU.MOREX.r2.2HG0117510.1,HORVU.MOREX.r2.2HG0132010.1,HORVU.MOREX.r2.2HG0143160.1,HORVU.M…
BP	GO:0009755	hormone-mediated signaling pathway	84	172	256	1071	0.0316123	0.490311	HORVU.MOREX.r2.1HG0015580.1,HORVU.MOREX.r2.1HG0036730.1,HORVU.MOREX.r2.1HG0038230.1,HORVU.MOREX.r2.1HG0045440.1,HORVU.MOREX.r2.1HG0048720.1,HORVU.MOREX.r2.1HG0053170.1,HORVU.MOREX.r2.1HG0055270.1,HORVU.MOREX.r2.1HG0061390.1,HORVU.MOREX.r2.1HG0066410.1,HORVU.MOREX.r2.2HG0092780.1,HORVU.MOREX.r2.2HG0099430.1,HORVU.MOREX.r2.2HG0100880.1,HORVU.MOREX.r2.2HG0118870.1,HORVU.MOREX.r2.2HG0133980.1,HORVU.M…	HORVU.MOREX.r2.1HG0014420.1,HORVU.MOREX.r2.1HG0018740.1,HORVU.MOREX.r2.1HG0030320.1,HORVU.MOREX.r2.1HG0031000.1,HORVU.MOREX.r2.1HG0041130.1,HORVU.MOREX.r2.1HG0044460.1,HORVU.MOREX.r2.1HG0044470.1,HORVU.MOREX.r2.1HG0045700.1,HORVU.MOREX.r2.1HG0052200.1,HORVU.MOREX.r2.1HG0054200.1,HORVU.MOREX.r2.1HG0055860.1,HORVU.MOREX.r2.1HG0055980.1,HORVU.MOREX.r2.1HG0059860.1,HORVU.MOREX.r2.1HG0060180.1,HORVU.M…
CC	GO:0010168	ER body	0	3	3	4	0.0316336	0.790735	-	HORVU.MOREX.r2.3HG0255370.1,HORVU.MOREX.r2.3HG0255380.1,HORVU.MOREX.r2.7HG0530390.1
MF	GO:0016705	oxidoreductase activity, acting on paired donors, with incorporation or reduction of molecular oxygen	24	75	99	378	0.031645	0.443315	HORVU.MOREX.r2.1HG0040470.1,HORVU.MOREX.r2.1HG0043590.1,HORVU.MOREX.r2.1HG0056920.1,HORVU.MOREX.r2.2HG0085380.1,HORVU.MOREX.r2.2HG0095480.1,HORVU.MOREX.r2.2HG0145460.1,HORVU.MOREX.r2.2HG0149680.1,HORVU.MOREX.r2.2HG0155110.1,HORVU.MOREX.r2.2HG0173230.1,HORVU.MOREX.r2.2HG0174220.1,HORVU.MOREX.r2.3HG0187530.1,HORVU.MOREX.r2.3HG0192930.1,HORVU.MOREX.r2.3HG0256590.1,HORVU.MOREX.r2.3HG0256920.1,HORVU.M…	HORVU.MOREX.r2.1HG0006050.1,HORVU.MOREX.r2.1HG0006100.1,HORVU.MOREX.r2.1HG0019640.1,HORVU.MOREX.r2.1HG0023490.1,HORVU.MOREX.r2.1HG0038640.1,HORVU.MOREX.r2.1HG0038670.1,HORVU.MOREX.r2.1HG0038750.1,HORVU.MOREX.r2.1HG0042170.1,HORVU.MOREX.r2.1HG0046900.1,HORVU.MOREX.r2.1HG0054240.1,HORVU.MOREX.r2.1HG0060340.1,HORVU.MOREX.r2.1HG0062960.1,HORVU.MOREX.r2.1HG0066640.1,HORVU.MOREX.r2.1HG0071660.1,HORVU.M…
BP	GO:0015804	neutral amino acid transport	0	9	9	22	0.0320447	0.490311	-	HORVU.MOREX.r2.2HG0155560.1,HORVU.MOREX.r2.3HG0194540.1,HORVU.MOREX.r2.5HG0402030.1,HORVU.MOREX.r2.5HG0436740.1,HORVU.MOREX.r2.5HG0436750.1,HORVU.MOREX.r2.6HG0449580.1,HORVU.MOREX.r2.7HG0529500.1,HORVU.MOREX.r2.7HG0529510.1,HORVU.MOREX.r2.7HG0550700.1
BP	GO:0000302	response to reactive oxygen species	18	45	63	235	0.032258	0.490311	HORVU.MOREX.r2.1HG0026420.1,HORVU.MOREX.r2.1HG0038230.1,HORVU.MOREX.r2.1HG0059310.1,HORVU.MOREX.r2.2HG0143440.1,HORVU.MOREX.r2.2HG0151680.1,HORVU.MOREX.r2.3HG0252650.1,HORVU.MOREX.r2.4HG0288310.1,HORVU.MOREX.r2.4HG0323890.1,HORVU.MOREX.r2.4HG0329540.1,HORVU.MOREX.r2.4HG0333190.1,HORVU.MOREX.r2.4HG0335030.1,HORVU.MOREX.r2.4HG0348750.1,HORVU.MOREX.r2.5HG0384340.1,HORVU.MOREX.r2.5HG0398330.1,HORVU.M…	HORVU.MOREX.r2.1HG0006240.1,HORVU.MOREX.r2.1HG0013800.1,HORVU.MOREX.r2.1HG0055200.1,HORVU.MOREX.r2.1HG0055210.1,HORVU.MOREX.r2.1HG0073000.1,HORVU.MOREX.r2.2HG0085360.1,HORVU.MOREX.r2.2HG0088330.1,HORVU.MOREX.r2.2HG0101740.1,HORVU.MOREX.r2.2HG0117980.1,HORVU.MOREX.r2.2HG0139700.1,HORVU.MOREX.r2.2HG0141810.1,HORVU.MOREX.r2.2HG0164020.1,HORVU.MOREX.r2.3HG0197790.1,HORVU.MOREX.r2.3HG0230420.1,HORVU.M…
BP	GO:0010118	stomatal movement	13	34	47	169	0.0324641	0.490311	HORVU.MOREX.r2.1HG0048720.1,HORVU.MOREX.r2.1HG0071380.1,HORVU.MOREX.r2.2HG0131300.1,HORVU.MOREX.r2.3HG0227720.1,HORVU.MOREX.r2.4HG0315210.1,HORVU.MOREX.r2.4HG0315540.1,HORVU.MOREX.r2.4HG0348880.1,HORVU.MOREX.r2.5HG0416200.1,HORVU.MOREX.r2.5HG0442240.1,HORVU.MOREX.r2.6HG0494280.1,HORVU.MOREX.r2.6HG0513140.1,HORVU.MOREX.r2.7HG0601880.1,HORVU.MOREX.r2.7HG0611240.1	HORVU.MOREX.r2.1HG0012390.1,HORVU.MOREX.r2.1HG0016720.1,HORVU.MOREX.r2.1HG0030320.1,HORVU.MOREX.r2.1HG0073300.1,HORVU.MOREX.r2.2HG0085110.1,HORVU.MOREX.r2.2HG0111730.1,HORVU.MOREX.r2.2HG0112150.1,HORVU.MOREX.r2.2HG0136040.1,HORVU.MOREX.r2.2HG0142860.1,HORVU.MOREX.r2.2HG0163110.1,HORVU.MOREX.r2.3HG0207090.1,HORVU.MOREX.r2.3HG0221890.1,HORVU.MOREX.r2.3HG0238280.1,HORVU.MOREX.r2.3HG0240710.1,HORVU.M…
BP	GO:0048528	post-embryonic root development	19	28	47	169	0.0324641	0.490311	HORVU.MOREX.r2.1HG0053170.1,HORVU.MOREX.r2.2HG0143440.1,HORVU.MOREX.r2.2HG0169120.1,HORVU.MOREX.r2.3HG0194930.1,HORVU.MOREX.r2.3HG0256800.1,HORVU.MOREX.r2.3HG0258260.1,HORVU.MOREX.r2.3HG0258280.1,HORVU.MOREX.r2.4HG0299970.1,HORVU.MOREX.r2.4HG0317370.1,HORVU.MOREX.r2.4HG0339910.1,HORVU.MOREX.r2.5HG0378590.1,HORVU.MOREX.r2.5HG0413130.1,HORVU.MOREX.r2.5HG0422820.1,HORVU.MOREX.r2.5HG0425420.1,HORVU.M…	HORVU.MOREX.r2.1HG0040690.1,HORVU.MOREX.r2.1HG0061250.1,HORVU.MOREX.r2.1HG0064450.1,HORVU.MOREX.r2.1HG0068480.1,HORVU.MOREX.r2.2HG0079820.1,HORVU.MOREX.r2.2HG0093930.1,HORVU.MOREX.r2.2HG0108210.1,HORVU.MOREX.r2.2HG0150360.1,HORVU.MOREX.r2.3HG0188920.1,HORVU.MOREX.r2.3HG0188940.1,HORVU.MOREX.r2.3HG0188950.1,HORVU.MOREX.r2.4HG0291400.1,HORVU.MOREX.r2.5HG0350510.1,HORVU.MOREX.r2.5HG0357520.1,HORVU.M…
BP	GO:0042592	homeostatic process	33	108	141	568	0.0329506	0.490311	HORVU.MOREX.r2.1HG0037130.1,HORVU.MOREX.r2.1HG0057110.1,HORVU.MOREX.r2.2HG0086340.1,HORVU.MOREX.r2.2HG0099430.1,HORVU.MOREX.r2.2HG0099570.1,HORVU.MOREX.r2.2HG0139460.1,HORVU.MOREX.r2.2HG0143540.1,HORVU.MOREX.r2.2HG0144600.1,HORVU.MOREX.r2.2HG0155110.1,HORVU.MOREX.r2.3HG0196570.1,HORVU.MOREX.r2.4HG0289910.1,HORVU.MOREX.r2.4HG0315890.1,HORVU.MOREX.r2.4HG0325950.1,HORVU.MOREX.r2.4HG0335030.1,HORVU.M…	HORVU.MOREX.r2.1HG0016720.1,HORVU.MOREX.r2.1HG0016810.1,HORVU.MOREX.r2.1HG0020650.1,HORVU.MOREX.r2.1HG0021180.1,HORVU.MOREX.r2.1HG0029250.1,HORVU.MOREX.r2.1HG0036750.1,HORVU.MOREX.r2.1HG0042170.1,HORVU.MOREX.r2.1HG0049030.1,HORVU.MOREX.r2.1HG0050860.1,HORVU.MOREX.r2.1HG0051790.1,HORVU.MOREX.r2.1HG0054200.1,HORVU.MOREX.r2.1HG0055410.1,HORVU.MOREX.r2.1HG0059860.1,HORVU.MOREX.r2.1HG0062030.1,HORVU.M…
BP	GO:0009926	auxin polar transport	10	16	26	85	0.0329662	0.490311	HORVU.MOREX.r2.1HG0037130.1,HORVU.MOREX.r2.1HG0055270.1,HORVU.MOREX.r2.3HG0194930.1,HORVU.MOREX.r2.3HG0270590.1,HORVU.MOREX.r2.4HG0348880.1,HORVU.MOREX.r2.5HG0354190.1,HORVU.MOREX.r2.5HG0400440.1,HORVU.MOREX.r2.5HG0421920.1,HORVU.MOREX.r2.7HG0541630.1,HORVU.MOREX.r2.7HG0613500.1	HORVU.MOREX.r2.1HG0059860.1,HORVU.MOREX.r2.3HG0228010.1,HORVU.MOREX.r2.3HG0240800.1,HORVU.MOREX.r2.3HG0270740.1,HORVU.MOREX.r2.4HG0291400.1,HORVU.MOREX.r2.4HG0297660.1,HORVU.MOREX.r2.4HG0314570.1,HORVU.MOREX.r2.4HG0328730.1,HORVU.MOREX.r2.4HG0339550.1,HORVU.MOREX.r2.5HG0355400.1,HORVU.MOREX.r2.5HG0409300.1,HORVU.MOREX.r2.6HG0491120.1,HORVU.MOREX.r2.6HG0503340.1,HORVU.MOREX.r2.7HG0574980.1,HORVU.M…
MF	GO:0072341	modified amino acid binding	6	4	10	25	0.0333189	0.443315	HORVU.MOREX.r2.2HG0086340.1,HORVU.MOREX.r2.5HG0415590.1,HORVU.MOREX.r2.5HG0429310.1,HORVU.MOREX.r2.5HG0429320.1,HORVU.MOREX.r2.5HG0429440.1,HORVU.MOREX.r2.6HG0455550.1	HORVU.MOREX.r2.1HG0006240.1,HORVU.MOREX.r2.2HG0178450.1,HORVU.MOREX.r2.7HG0533020.1,HORVU.MOREX.r2.7HG0606560.1
BP	GO:0006555	methionine metabolic process	4	7	11	29	0.0333384	0.490311	HORVU.MOREX.r2.3HG0243330.1,HORVU.MOREX.r2.4HG0288310.1,HORVU.MOREX.r2.5HG0392510.1,HORVU.MOREX.r2.5HG0425630.1	HORVU.MOREX.r2.2HG0087050.1,HORVU.MOREX.r2.3HG0199200.1,HORVU.MOREX.r2.4HG0277590.1,HORVU.MOREX.r2.4HG0329410.1,HORVU.MOREX.r2.5HG0353240.1,HORVU.MOREX.r2.5HG0436080.1,HORVU.MOREX.r2.6HG0526470.1
BP	GO:0033045	regulation of sister chromatid segregation	4	7	11	29	0.0333384	0.490311	HORVU.MOREX.r2.2HG0167770.1,HORVU.MOREX.r2.4HG0318630.1,HORVU.MOREX.r2.4HG0329900.1,HORVU.MOREX.r2.6HG0516020.1	HORVU.MOREX.r2.1HG0043790.1,HORVU.MOREX.r2.3HG0210840.1,HORVU.MOREX.r2.3HG0212880.1,HORVU.MOREX.r2.4HG0329970.1,HORVU.MOREX.r2.5HG0400430.1,HORVU.MOREX.r2.5HG0425450.1,HORVU.MOREX.r2.6HG0515960.1
BP	GO:0009820	alkaloid metabolic process	5	15	20	62	0.0334154	0.490311	HORVU.MOREX.r2.5HG0381530.1,HORVU.MOREX.r2.5HG0420840.1,HORVU.MOREX.r2.6HG0520720.1,HORVU.MOREX.r2.6HG0520740.1,HORVU.MOREX.r2.7HG0548000.1	HORVU.MOREX.r2.1HG0054240.1,HORVU.MOREX.r2.1HG0062890.1,HORVU.MOREX.r2.3HG0187760.1,HORVU.MOREX.r2.4HG0276280.1,HORVU.MOREX.r2.4HG0344450.1,HORVU.MOREX.r2.6HG0491330.1,HORVU.MOREX.r2.6HG0520700.1,HORVU.MOREX.r2.6HG0522270.1,HORVU.MOREX.r2.7HG0532420.1,HORVU.MOREX.r2.7HG0538100.1,HORVU.MOREX.r2.7HG0538110.1,HORVU.MOREX.r2.7HG0545840.1,HORVU.MOREX.r2.7HG0573040.1,HORVU.MOREX.r2.7HG0620030.1,HORVU.M…
BP	GO:0006848	pyruvate transport	0	3	3	4	0.0336926	0.490311	-	HORVU.MOREX.r2.1HG0012390.1,HORVU.MOREX.r2.3HG0228290.1,HORVU.MOREX.r2.5HG0387270.1
BP	GO:0007076	mitotic chromosome condensation	0	3	3	4	0.0336926	0.490311	-	HORVU.MOREX.r2.1HG0055160.1,HORVU.MOREX.r2.2HG0096060.1,HORVU.MOREX.r2.3HG0219270.1
BP	GO:0009413	response to flooding	2	1	3	4	0.0336926	0.490311	HORVU.MOREX.r2.2HG0102950.1,HORVU.MOREX.r2.7HG0548840.1	HORVU.MOREX.r2.7HG0531800.1
BP	GO:0009609	response to symbiotic bacterium	1	2	3	4	0.0336926	0.490311	HORVU.MOREX.r2.1HG0038230.1	HORVU.MOREX.r2.6HG0526360.1,HORVU.MOREX.r2.6HG0526370.1
BP	GO:0009823	cytokinin catabolic process	0	3	3	4	0.0336926	0.490311	-	HORVU.MOREX.r2.1HG0047360.1,HORVU.MOREX.r2.3HG0265950.1,HORVU.MOREX.r2.7HG0620270.1
BP	GO:0010262	somatic embryogenesis	1	2	3	4	0.0336926	0.490311	HORVU.MOREX.r2.3HG0236170.1	HORVU.MOREX.r2.2HG0142970.1,HORVU.MOREX.r2.4HG0279830.1
BP	GO:0010451	floral meristem growth	1	2	3	4	0.0336926	0.490311	HORVU.MOREX.r2.6HG0472190.1	HORVU.MOREX.r2.2HG0093930.1,HORVU.MOREX.r2.7HG0619870.1
BP	GO:0015713	phosphoglycerate transmembrane transport	0	3	3	4	0.0336926	0.490311	-	HORVU.MOREX.r2.1HG0013080.1,HORVU.MOREX.r2.3HG0207880.1,HORVU.MOREX.r2.5HG0390750.1
BP	GO:0018991	oviposition	0	3	3	4	0.0336926	0.490311	-	HORVU.MOREX.r2.1HG0045690.1,HORVU.MOREX.r2.4HG0344960.1,HORVU.MOREX.r2.4HG0347210.1
BP	GO:0019632	shikimate metabolic process	0	3	3	4	0.0336926	0.490311	-	HORVU.MOREX.r2.2HG0171610.1,HORVU.MOREX.r2.5HG0415550.1,HORVU.MOREX.r2.7HG0552530.1
BP	GO:0048016	inositol phosphate-mediated signaling	1	2	3	4	0.0336926	0.490311	HORVU.MOREX.r2.7HG0607880.1	HORVU.MOREX.r2.6HG0521210.1,HORVU.MOREX.r2.6HG0521260.1
BP	GO:0080142	regulation of salicylic acid biosynthetic process	0	3	3	4	0.0336926	0.490311	-	HORVU.MOREX.r2.3HG0187560.1,HORVU.MOREX.r2.6HG0459790.1,HORVU.MOREX.r2.6HG0508260.1
BP	GO:0090408	phloem nitrate loading	1	2	3	4	0.0336926	0.490311	HORVU.MOREX.r2.7HG0537760.1	HORVU.MOREX.r2.4HG0279230.1,HORVU.MOREX.r2.5HG0349820.1
BP	GO:0090449	phloem glucosinolate loading	1	2	3	4	0.0336926	0.490311	HORVU.MOREX.r2.7HG0537760.1	HORVU.MOREX.r2.4HG0279230.1,HORVU.MOREX.r2.5HG0349820.1
BP	GO:1901349	glucosinolate transport	1	2	3	4	0.0336926	0.490311	HORVU.MOREX.r2.7HG0537760.1	HORVU.MOREX.r2.4HG0279230.1,HORVU.MOREX.r2.5HG0349820.1
BP	GO:1901475	pyruvate transmembrane transport	0	3	3	4	0.0336926	0.490311	-	HORVU.MOREX.r2.1HG0012390.1,HORVU.MOREX.r2.3HG0228290.1,HORVU.MOREX.r2.5HG0387270.1
BP	GO:0009914	hormone transport	12	21	33	113	0.0346263	0.50251	HORVU.MOREX.r2.1HG0037130.1,HORVU.MOREX.r2.1HG0055270.1,HORVU.MOREX.r2.3HG0194930.1,HORVU.MOREX.r2.3HG0270590.1,HORVU.MOREX.r2.4HG0348880.1,HORVU.MOREX.r2.5HG0354190.1,HORVU.MOREX.r2.5HG0400440.1,HORVU.MOREX.r2.5HG0421920.1,HORVU.MOREX.r2.7HG0541630.1,HORVU.MOREX.r2.7HG0587130.1,HORVU.MOREX.r2.7HG0610870.1,HORVU.MOREX.r2.7HG0613500.1	HORVU.MOREX.r2.1HG0059860.1,HORVU.MOREX.r2.1HG0060180.1,HORVU.MOREX.r2.3HG0182580.1,HORVU.MOREX.r2.3HG0228010.1,HORVU.MOREX.r2.3HG0240800.1,HORVU.MOREX.r2.3HG0270740.1,HORVU.MOREX.r2.4HG0291400.1,HORVU.MOREX.r2.4HG0297660.1,HORVU.MOREX.r2.4HG0314570.1,HORVU.MOREX.r2.4HG0328730.1,HORVU.MOREX.r2.4HG0339550.1,HORVU.MOREX.r2.5HG0353500.1,HORVU.MOREX.r2.5HG0355400.1,HORVU.MOREX.r2.5HG0409300.1,HORVU.M…
MF	GO:0015179	L-amino acid transmembrane transporter activity	2	10	12	32	0.0347389	0.443315	HORVU.MOREX.r2.6HG0502940.1,HORVU.MOREX.r2.6HG0513540.1	HORVU.MOREX.r2.1HG0041330.1,HORVU.MOREX.r2.3HG0194540.1,HORVU.MOREX.r2.5HG0363900.1,HORVU.MOREX.r2.5HG0402030.1,HORVU.MOREX.r2.6HG0449580.1,HORVU.MOREX.r2.7HG0529500.1,HORVU.MOREX.r2.7HG0529510.1,HORVU.MOREX.r2.7HG0550340.1,HORVU.MOREX.r2.7HG0550700.1,HORVU.MOREX.r2.7HG0610320.1
BP	GO:0016115	terpenoid catabolic process	2	6	8	19	0.0356057	0.515305	HORVU.MOREX.r2.1HG0056920.1,HORVU.MOREX.r2.5HG0441120.1	HORVU.MOREX.r2.1HG0019640.1,HORVU.MOREX.r2.1HG0042170.1,HORVU.MOREX.r2.1HG0050860.1,HORVU.MOREX.r2.3HG0240680.1,HORVU.MOREX.r2.5HG0416690.1,HORVU.MOREX.r2.7HG0546350.1
MF	GO:0003850	2-deoxyglucose-6-phosphatase activity	0	3	3	4	0.035968	0.443315	-	HORVU.MOREX.r2.1HG0044820.1,HORVU.MOREX.r2.2HG0139300.1,HORVU.MOREX.r2.5HG0402000.1
MF	GO:0004346	glucose-6-phosphatase activity	0	3	3	4	0.035968	0.443315	-	HORVU.MOREX.r2.1HG0044820.1,HORVU.MOREX.r2.2HG0139300.1,HORVU.MOREX.r2.5HG0402000.1
MF	GO:0005452	solute:inorganic anion antiporter activity	0	3	3	4	0.035968	0.443315	-	HORVU.MOREX.r2.3HG0200760.1,HORVU.MOREX.r2.5HG0366630.1,HORVU.MOREX.r2.5HG0390750.1
MF	GO:0015120	phosphoglycerate transmembrane transporter activity	0	3	3	4	0.035968	0.443315	-	HORVU.MOREX.r2.1HG0013080.1,HORVU.MOREX.r2.3HG0207880.1,HORVU.MOREX.r2.5HG0390750.1
MF	GO:0016784	3-mercaptopyruvate sulfurtransferase activity	1	2	3	4	0.035968	0.443315	HORVU.MOREX.r2.5HG0358170.1	HORVU.MOREX.r2.6HG0469880.1,HORVU.MOREX.r2.6HG0469900.1
MF	GO:0019825	oxygen binding	2	1	3	4	0.035968	0.443315	HORVU.MOREX.r2.1HG0062670.1,HORVU.MOREX.r2.4HG0328580.1	HORVU.MOREX.r2.5HG0426300.1
MF	GO:0030332	cyclin binding	0	3	3	4	0.035968	0.443315	-	HORVU.MOREX.r2.4HG0294760.1,HORVU.MOREX.r2.5HG0384010.1,HORVU.MOREX.r2.7HG0565000.1
MF	GO:0045430	chalcone isomerase activity	0	3	3	4	0.035968	0.443315	-	HORVU.MOREX.r2.1HG0042000.1,HORVU.MOREX.r2.5HG0384320.1,HORVU.MOREX.r2.5HG0437190.1
MF	GO:0050309	sugar-terminal-phosphatase activity	0	3	3	4	0.035968	0.443315	-	HORVU.MOREX.r2.1HG0044820.1,HORVU.MOREX.r2.2HG0139300.1,HORVU.MOREX.r2.5HG0402000.1
MF	GO:0050833	pyruvate transmembrane transporter activity	0	3	3	4	0.035968	0.443315	-	HORVU.MOREX.r2.1HG0012390.1,HORVU.MOREX.r2.3HG0228290.1,HORVU.MOREX.r2.5HG0387270.1
MF	GO:0080030	methyl indole-3-acetate esterase activity	0	3	3	4	0.035968	0.443315	-	HORVU.MOREX.r2.3HG0262230.1,HORVU.MOREX.r2.4HG0297980.1,HORVU.MOREX.r2.4HG0337250.1
MF	GO:0080031	methyl salicylate esterase activity	0	3	3	4	0.035968	0.443315	-	HORVU.MOREX.r2.3HG0262230.1,HORVU.MOREX.r2.4HG0297980.1,HORVU.MOREX.r2.4HG0337250.1
MF	GO:0090448	glucosinolate:proton symporter activity	1	2	3	4	0.035968	0.443315	HORVU.MOREX.r2.7HG0537760.1	HORVU.MOREX.r2.4HG0279230.1,HORVU.MOREX.r2.5HG0349820.1
BP	GO:0044038	cell wall macromolecule biosynthetic process	4	19	23	74	0.0361818	0.519362	HORVU.MOREX.r2.3HG0201490.1,HORVU.MOREX.r2.4HG0318200.1,HORVU.MOREX.r2.5HG0380520.1,HORVU.MOREX.r2.6HG0467940.1	HORVU.MOREX.r2.1HG0043690.1,HORVU.MOREX.r2.1HG0043700.1,HORVU.MOREX.r2.2HG0083040.1,HORVU.MOREX.r2.2HG0088410.1,HORVU.MOREX.r2.2HG0088420.1,HORVU.MOREX.r2.2HG0089810.1,HORVU.MOREX.r2.2HG0107530.1,HORVU.MOREX.r2.2HG0150530.1,HORVU.MOREX.r2.2HG0170120.1,HORVU.MOREX.r2.3HG0191950.1,HORVU.MOREX.r2.3HG0253620.1,HORVU.MOREX.r2.3HG0260640.1,HORVU.MOREX.r2.3HG0267830.1,HORVU.MOREX.r2.4HG0306440.1,HORVU.M…
BP	GO:0045926	negative regulation of growth	6	17	23	74	0.0361818	0.519362	HORVU.MOREX.r2.1HG0041150.1,HORVU.MOREX.r2.1HG0048720.1,HORVU.MOREX.r2.1HG0075860.1,HORVU.MOREX.r2.4HG0315210.1,HORVU.MOREX.r2.4HG0336870.1,HORVU.MOREX.r2.7HG0601880.1	HORVU.MOREX.r2.1HG0017110.1,HORVU.MOREX.r2.1HG0073300.1,HORVU.MOREX.r2.1HG0074950.1,HORVU.MOREX.r2.1HG0075710.1,HORVU.MOREX.r2.1HG0075720.1,HORVU.MOREX.r2.1HG0075730.1,HORVU.MOREX.r2.2HG0142860.1,HORVU.MOREX.r2.2HG0163110.1,HORVU.MOREX.r2.3HG0207090.1,HORVU.MOREX.r2.3HG0228250.1,HORVU.MOREX.r2.4HG0319570.1,HORVU.MOREX.r2.5HG0361360.1,HORVU.MOREX.r2.5HG0415500.1,HORVU.MOREX.r2.7HG0557300.1,HORVU.M…
BP	GO:0070589	cellular component macromolecule biosynthetic process	4	19	23	74	0.0361818	0.519362	HORVU.MOREX.r2.3HG0201490.1,HORVU.MOREX.r2.4HG0318200.1,HORVU.MOREX.r2.5HG0380520.1,HORVU.MOREX.r2.6HG0467940.1	HORVU.MOREX.r2.1HG0043690.1,HORVU.MOREX.r2.1HG0043700.1,HORVU.MOREX.r2.2HG0083040.1,HORVU.MOREX.r2.2HG0088410.1,HORVU.MOREX.r2.2HG0088420.1,HORVU.MOREX.r2.2HG0089810.1,HORVU.MOREX.r2.2HG0107530.1,HORVU.MOREX.r2.2HG0150530.1,HORVU.MOREX.r2.2HG0170120.1,HORVU.MOREX.r2.3HG0191950.1,HORVU.MOREX.r2.3HG0253620.1,HORVU.MOREX.r2.3HG0260640.1,HORVU.MOREX.r2.3HG0267830.1,HORVU.MOREX.r2.4HG0306440.1,HORVU.M…
BP	GO:0016998	cell wall macromolecule catabolic process	4	14	18	55	0.0367655	0.525417	HORVU.MOREX.r2.2HG0149420.1,HORVU.MOREX.r2.5HG0439330.1,HORVU.MOREX.r2.7HG0623580.1,HORVU.MOREX.r2.7HG0623590.1	HORVU.MOREX.r2.1HG0050640.1,HORVU.MOREX.r2.2HG0090880.1,HORVU.MOREX.r2.2HG0147250.1,HORVU.MOREX.r2.3HG0202610.1,HORVU.MOREX.r2.3HG0211680.1,HORVU.MOREX.r2.3HG0211730.1,HORVU.MOREX.r2.3HG0239430.1,HORVU.MOREX.r2.4HG0316540.1,HORVU.MOREX.r2.4HG0326680.1,HORVU.MOREX.r2.4HG0348650.1,HORVU.MOREX.r2.6HG0491480.1,HORVU.MOREX.r2.6HG0513950.1,HORVU.MOREX.r2.7HG0560060.1,HORVU.MOREX.r2.7HG0594480.1
MF	GO:0052716	hydroquinone:oxygen oxidoreductase activity	0	9	9	22	0.0368221	0.443315	-	HORVU.MOREX.r2.1HG0016070.1,HORVU.MOREX.r2.1HG0059500.1,HORVU.MOREX.r2.3HG0251790.1,HORVU.MOREX.r2.3HG0252310.1,HORVU.MOREX.r2.3HG0252410.1,HORVU.MOREX.r2.3HG0254020.1,HORVU.MOREX.r2.4HG0323160.1,HORVU.MOREX.r2.5HG0385060.1,HORVU.MOREX.r2.7HG0551070.1
BP	GO:0044283	small molecule biosynthetic process	77	162	239	1000	0.0370362	0.525417	HORVU.MOREX.r2.1HG0005340.1,HORVU.MOREX.r2.1HG0063760.1,HORVU.MOREX.r2.2HG0086340.1,HORVU.MOREX.r2.2HG0096210.1,HORVU.MOREX.r2.2HG0100880.1,HORVU.MOREX.r2.2HG0140870.1,HORVU.MOREX.r2.2HG0149680.1,HORVU.MOREX.r2.2HG0168870.1,HORVU.MOREX.r2.2HG0174220.1,HORVU.MOREX.r2.2HG0174570.1,HORVU.MOREX.r2.2HG0176220.1,HORVU.MOREX.r2.2HG0176830.1,HORVU.MOREX.r2.2HG0177700.1,HORVU.MOREX.r2.3HG0191310.1,HORVU.M…	HORVU.MOREX.r2.1HG0013160.1,HORVU.MOREX.r2.1HG0016840.1,HORVU.MOREX.r2.1HG0018440.1,HORVU.MOREX.r2.1HG0018530.1,HORVU.MOREX.r2.1HG0019640.1,HORVU.MOREX.r2.1HG0031000.1,HORVU.MOREX.r2.1HG0036750.1,HORVU.MOREX.r2.1HG0040690.1,HORVU.MOREX.r2.1HG0044740.1,HORVU.MOREX.r2.1HG0045970.1,HORVU.MOREX.r2.1HG0046150.1,HORVU.MOREX.r2.1HG0047810.1,HORVU.MOREX.r2.1HG0059750.1,HORVU.MOREX.r2.1HG0061200.1,HORVU.M…
BP	GO:0006636	unsaturated fatty acid biosynthetic process	1	9	10	26	0.03781	0.525417	HORVU.MOREX.r2.2HG0086340.1	HORVU.MOREX.r2.4HG0320260.1,HORVU.MOREX.r2.4HG0339550.1,HORVU.MOREX.r2.5HG0363280.1,HORVU.MOREX.r2.6HG0505440.1,HORVU.MOREX.r2.6HG0505460.1,HORVU.MOREX.r2.6HG0514200.1,HORVU.MOREX.r2.7HG0529590.1,HORVU.MOREX.r2.7HG0529600.1,HORVU.MOREX.r2.7HG0620400.1
BP	GO:0006690	icosanoid metabolic process	2	8	10	26	0.03781	0.525417	HORVU.MOREX.r2.2HG0086340.1,HORVU.MOREX.r2.6HG0514940.1	HORVU.MOREX.r2.1HG0036750.1,HORVU.MOREX.r2.4HG0339550.1,HORVU.MOREX.r2.5HG0350050.1,HORVU.MOREX.r2.5HG0426300.1,HORVU.MOREX.r2.6HG0449460.1,HORVU.MOREX.r2.7HG0529590.1,HORVU.MOREX.r2.7HG0529600.1,HORVU.MOREX.r2.7HG0564280.1
BP	GO:0006826	iron ion transport	2	13	15	44	0.0381028	0.525417	HORVU.MOREX.r2.2HG0143540.1,HORVU.MOREX.r2.7HG0587000.1	HORVU.MOREX.r2.2HG0144250.1,HORVU.MOREX.r2.2HG0152850.1,HORVU.MOREX.r2.2HG0153330.1,HORVU.MOREX.r2.2HG0153340.1,HORVU.MOREX.r2.2HG0153350.1,HORVU.MOREX.r2.2HG0154310.1,HORVU.MOREX.r2.2HG0178610.1,HORVU.MOREX.r2.4HG0328220.1,HORVU.MOREX.r2.5HG0424470.1,HORVU.MOREX.r2.6HG0496920.1,HORVU.MOREX.r2.7HG0530390.1,HORVU.MOREX.r2.7HG0595440.1,HORVU.MOREX.r2.7HG0603680.1
MF	GO:0005506	iron ion binding	23	51	74	277	0.0381472	0.443315	HORVU.MOREX.r2.1HG0040470.1,HORVU.MOREX.r2.1HG0043590.1,HORVU.MOREX.r2.1HG0056920.1,HORVU.MOREX.r2.2HG0095480.1,HORVU.MOREX.r2.2HG0145460.1,HORVU.MOREX.r2.2HG0155110.1,HORVU.MOREX.r2.2HG0174220.1,HORVU.MOREX.r2.3HG0187530.1,HORVU.MOREX.r2.3HG0192930.1,HORVU.MOREX.r2.3HG0255960.1,HORVU.MOREX.r2.4HG0290130.1,HORVU.MOREX.r2.5HG0377020.1,HORVU.MOREX.r2.5HG0384040.1,HORVU.MOREX.r2.5HG0427920.1,HORVU.M…	HORVU.MOREX.r2.1HG0006050.1,HORVU.MOREX.r2.1HG0006100.1,HORVU.MOREX.r2.1HG0038640.1,HORVU.MOREX.r2.1HG0038670.1,HORVU.MOREX.r2.1HG0038750.1,HORVU.MOREX.r2.1HG0042170.1,HORVU.MOREX.r2.1HG0046900.1,HORVU.MOREX.r2.1HG0060340.1,HORVU.MOREX.r2.1HG0066640.1,HORVU.MOREX.r2.1HG0072060.1,HORVU.MOREX.r2.1HG0078280.1,HORVU.MOREX.r2.2HG0081930.1,HORVU.MOREX.r2.2HG0091720.1,HORVU.MOREX.r2.2HG0097690.1,HORVU.M…
MF	GO:0016878	acid-thiol ligase activity	2	11	13	36	0.038917	0.443315	HORVU.MOREX.r2.5HG0443600.1,HORVU.MOREX.r2.7HG0614180.1	HORVU.MOREX.r2.2HG0098620.1,HORVU.MOREX.r2.4HG0296890.1,HORVU.MOREX.r2.4HG0318380.1,HORVU.MOREX.r2.4HG0341830.1,HORVU.MOREX.r2.5HG0384550.1,HORVU.MOREX.r2.5HG0419150.1,HORVU.MOREX.r2.5HG0419180.1,HORVU.MOREX.r2.5HG0419840.1,HORVU.MOREX.r2.5HG0427270.1,HORVU.MOREX.r2.6HG0472520.1,HORVU.MOREX.r2.7HG0582910.1
BP	GO:0009819	drought recovery	1	6	7	16	0.039177	0.525417	HORVU.MOREX.r2.6HG0524950.1	HORVU.MOREX.r2.1HG0050860.1,HORVU.MOREX.r2.5HG0407870.1,HORVU.MOREX.r2.5HG0416690.1,HORVU.MOREX.r2.6HG0494390.1,HORVU.MOREX.r2.7HG0546350.1,HORVU.MOREX.r2.7HG0555570.1
BP	GO:0051445	regulation of meiotic cell cycle	2	5	7	16	0.039177	0.525417	HORVU.MOREX.r2.1HG0015870.1,HORVU.MOREX.r2.3HG0242430.1	HORVU.MOREX.r2.2HG0144560.1,HORVU.MOREX.r2.3HG0196360.1,HORVU.MOREX.r2.3HG0207100.1,HORVU.MOREX.r2.6HG0489140.1,HORVU.MOREX.r2.7HG0595420.1
CC	GO:0030672	synaptic vesicle membrane	3	1	4	7	0.0400467	0.790735	HORVU.MOREX.r2.2HG0149420.1,HORVU.MOREX.r2.6HG0522070.1,HORVU.MOREX.r2.7HG0587130.1	HORVU.MOREX.r2.6HG0498990.1
CC	GO:0099501	exocytic vesicle membrane	3	1	4	7	0.0400467	0.790735	HORVU.MOREX.r2.2HG0149420.1,HORVU.MOREX.r2.6HG0522070.1,HORVU.MOREX.r2.7HG0587130.1	HORVU.MOREX.r2.6HG0498990.1
MF	GO:0046873	metal ion transmembrane transporter activity	9	49	58	212	0.0401149	0.443315	HORVU.MOREX.r2.2HG0143540.1,HORVU.MOREX.r2.2HG0144600.1,HORVU.MOREX.r2.2HG0158090.1,HORVU.MOREX.r2.3HG0244380.1,HORVU.MOREX.r2.4HG0348880.1,HORVU.MOREX.r2.5HG0390890.1,HORVU.MOREX.r2.7HG0557110.1,HORVU.MOREX.r2.7HG0560260.1,HORVU.MOREX.r2.7HG0587000.1	HORVU.MOREX.r2.1HG0016720.1,HORVU.MOREX.r2.1HG0024240.1,HORVU.MOREX.r2.1HG0037190.1,HORVU.MOREX.r2.1HG0053340.1,HORVU.MOREX.r2.1HG0055410.1,HORVU.MOREX.r2.1HG0057900.1,HORVU.MOREX.r2.2HG0110070.1,HORVU.MOREX.r2.2HG0132710.1,HORVU.MOREX.r2.2HG0135750.1,HORVU.MOREX.r2.2HG0135780.1,HORVU.MOREX.r2.2HG0141150.1,HORVU.MOREX.r2.2HG0152850.1,HORVU.MOREX.r2.2HG0156410.1,HORVU.MOREX.r2.2HG0158440.1,HORVU.M…
BP	GO:0010311	lateral root formation	8	8	16	48	0.040235	0.525417	HORVU.MOREX.r2.1HG0053170.1,HORVU.MOREX.r2.2HG0169120.1,HORVU.MOREX.r2.3HG0194930.1,HORVU.MOREX.r2.3HG0256800.1,HORVU.MOREX.r2.4HG0317370.1,HORVU.MOREX.r2.4HG0339910.1,HORVU.MOREX.r2.5HG0378590.1,HORVU.MOREX.r2.5HG0447180.1	HORVU.MOREX.r2.2HG0108210.1,HORVU.MOREX.r2.4HG0291400.1,HORVU.MOREX.r2.5HG0350510.1,HORVU.MOREX.r2.5HG0427270.1,HORVU.MOREX.r2.6HG0526480.1,HORVU.MOREX.r2.7HG0546630.1,HORVU.MOREX.r2.7HG0549250.1,HORVU.MOREX.r2.7HG0580560.1
BP	GO:0010431	seed maturation	11	2	13	37	0.0407668	0.525417	HORVU.MOREX.r2.1HG0015410.1,HORVU.MOREX.r2.1HG0035930.1,HORVU.MOREX.r2.1HG0036730.1,HORVU.MOREX.r2.1HG0049080.1,HORVU.MOREX.r2.1HG0049090.1,HORVU.MOREX.r2.1HG0049130.1,HORVU.MOREX.r2.2HG0100880.1,HORVU.MOREX.r2.4HG0314400.1,HORVU.MOREX.r2.5HG0414490.1,HORVU.MOREX.r2.6HG0472190.1,HORVU.MOREX.r2.7HG0548840.1	HORVU.MOREX.r2.1HG0044740.1,HORVU.MOREX.r2.3HG0229640.1
BP	GO:0009411	response to UV	10	33	43	155	0.0408597	0.525417	HORVU.MOREX.r2.2HG0151140.1,HORVU.MOREX.r2.3HG0188210.1,HORVU.MOREX.r2.3HG0189020.1,HORVU.MOREX.r2.3HG0192470.1,HORVU.MOREX.r2.5HG0390370.1,HORVU.MOREX.r2.5HG0399580.1,HORVU.MOREX.r2.7HG0532570.1,HORVU.MOREX.r2.7HG0591220.1,HORVU.MOREX.r2.7HG0592230.1,HORVU.MOREX.r2.7HG0601560.1	HORVU.MOREX.r2.1HG0038140.1,HORVU.MOREX.r2.1HG0038750.1,HORVU.MOREX.r2.1HG0054900.1,HORVU.MOREX.r2.1HG0054910.1,HORVU.MOREX.r2.1HG0055200.1,HORVU.MOREX.r2.1HG0055210.1,HORVU.MOREX.r2.2HG0091230.1,HORVU.MOREX.r2.2HG0136040.1,HORVU.MOREX.r2.2HG0144560.1,HORVU.MOREX.r2.2HG0152980.1,HORVU.MOREX.r2.2HG0155190.1,HORVU.MOREX.r2.2HG0164020.1,HORVU.MOREX.r2.2HG0170490.1,HORVU.MOREX.r2.3HG0187560.1,HORVU.M…
MF	GO:0004497	monooxygenase activity	17	61	78	295	0.0423483	0.443315	HORVU.MOREX.r2.1HG0040470.1,HORVU.MOREX.r2.1HG0043590.1,HORVU.MOREX.r2.1HG0056920.1,HORVU.MOREX.r2.2HG0085380.1,HORVU.MOREX.r2.2HG0095480.1,HORVU.MOREX.r2.2HG0145460.1,HORVU.MOREX.r2.2HG0149680.1,HORVU.MOREX.r2.2HG0155110.1,HORVU.MOREX.r2.2HG0174220.1,HORVU.MOREX.r2.3HG0192930.1,HORVU.MOREX.r2.4HG0339320.1,HORVU.MOREX.r2.5HG0384040.1,HORVU.MOREX.r2.5HG0417700.1,HORVU.MOREX.r2.5HG0441120.1,HORVU.M…	HORVU.MOREX.r2.1HG0006050.1,HORVU.MOREX.r2.1HG0006100.1,HORVU.MOREX.r2.1HG0023490.1,HORVU.MOREX.r2.1HG0038640.1,HORVU.MOREX.r2.1HG0038670.1,HORVU.MOREX.r2.1HG0038750.1,HORVU.MOREX.r2.1HG0042170.1,HORVU.MOREX.r2.1HG0046900.1,HORVU.MOREX.r2.1HG0060340.1,HORVU.MOREX.r2.1HG0066640.1,HORVU.MOREX.r2.1HG0072060.1,HORVU.MOREX.r2.1HG0078280.1,HORVU.MOREX.r2.2HG0081930.1,HORVU.MOREX.r2.2HG0091720.1,HORVU.M…
BP	GO:0006566	threonine metabolic process	2	4	6	13	0.0423799	0.525417	HORVU.MOREX.r2.5HG0425630.1,HORVU.MOREX.r2.5HG0443800.1	HORVU.MOREX.r2.1HG0068430.1,HORVU.MOREX.r2.2HG0150280.1,HORVU.MOREX.r2.2HG0157270.1,HORVU.MOREX.r2.6HG0526470.1
BP	GO:0021953	central nervous system neuron differentiation	0	6	6	13	0.0423799	0.525417	-	HORVU.MOREX.r2.1HG0064900.1,HORVU.MOREX.r2.3HG0245310.1,HORVU.MOREX.r2.4HG0287550.1,HORVU.MOREX.r2.6HG0501330.1,HORVU.MOREX.r2.7HG0585170.1,HORVU.MOREX.r2.7HG0585370.1
BP	GO:0120256	olefinic compound catabolic process	1	5	6	13	0.0423799	0.525417	HORVU.MOREX.r2.5HG0441120.1	HORVU.MOREX.r2.1HG0036750.1,HORVU.MOREX.r2.1HG0042170.1,HORVU.MOREX.r2.1HG0050860.1,HORVU.MOREX.r2.5HG0416690.1,HORVU.MOREX.r2.7HG0546350.1
BP	GO:1902074	response to salt	3	3	6	13	0.0423799	0.525417	HORVU.MOREX.r2.1HG0038230.1,HORVU.MOREX.r2.1HG0061390.1,HORVU.MOREX.r2.3HG0249690.1	HORVU.MOREX.r2.4HG0321420.1,HORVU.MOREX.r2.7HG0543340.1,HORVU.MOREX.r2.7HG0543350.1
BP	GO:0046890	regulation of lipid biosynthetic process	6	5	11	30	0.0426666	0.525417	HORVU.MOREX.r2.1HG0055270.1,HORVU.MOREX.r2.1HG0063760.1,HORVU.MOREX.r2.2HG0100880.1,HORVU.MOREX.r2.3HG0236170.1,HORVU.MOREX.r2.5HG0403150.1,HORVU.MOREX.r2.7HG0543680.1	HORVU.MOREX.r2.1HG0013160.1,HORVU.MOREX.r2.1HG0040690.1,HORVU.MOREX.r2.2HG0123030.1,HORVU.MOREX.r2.3HG0184800.1,HORVU.MOREX.r2.3HG0272280.1
BP	GO:0007091	metaphase/anaphase transition of mitotic cell cycle	3	6	9	23	0.0428315	0.525417	HORVU.MOREX.r2.4HG0318630.1,HORVU.MOREX.r2.4HG0329900.1,HORVU.MOREX.r2.6HG0516020.1	HORVU.MOREX.r2.1HG0043790.1,HORVU.MOREX.r2.3HG0210840.1,HORVU.MOREX.r2.3HG0212880.1,HORVU.MOREX.r2.5HG0400430.1,HORVU.MOREX.r2.5HG0425450.1,HORVU.MOREX.r2.6HG0515960.1
BP	GO:0010965	regulation of mitotic sister chromatid separation	3	6	9	23	0.0428315	0.525417	HORVU.MOREX.r2.4HG0318630.1,HORVU.MOREX.r2.4HG0329900.1,HORVU.MOREX.r2.6HG0516020.1	HORVU.MOREX.r2.1HG0043790.1,HORVU.MOREX.r2.3HG0210840.1,HORVU.MOREX.r2.3HG0212880.1,HORVU.MOREX.r2.5HG0400430.1,HORVU.MOREX.r2.5HG0425450.1,HORVU.MOREX.r2.6HG0515960.1
BP	GO:0030071	regulation of mitotic metaphase/anaphase transition	3	6	9	23	0.0428315	0.525417	HORVU.MOREX.r2.4HG0318630.1,HORVU.MOREX.r2.4HG0329900.1,HORVU.MOREX.r2.6HG0516020.1	HORVU.MOREX.r2.1HG0043790.1,HORVU.MOREX.r2.3HG0210840.1,HORVU.MOREX.r2.3HG0212880.1,HORVU.MOREX.r2.5HG0400430.1,HORVU.MOREX.r2.5HG0425450.1,HORVU.MOREX.r2.6HG0515960.1
BP	GO:0044784	metaphase/anaphase transition of cell cycle	3	6	9	23	0.0428315	0.525417	HORVU.MOREX.r2.4HG0318630.1,HORVU.MOREX.r2.4HG0329900.1,HORVU.MOREX.r2.6HG0516020.1	HORVU.MOREX.r2.1HG0043790.1,HORVU.MOREX.r2.3HG0210840.1,HORVU.MOREX.r2.3HG0212880.1,HORVU.MOREX.r2.5HG0400430.1,HORVU.MOREX.r2.5HG0425450.1,HORVU.MOREX.r2.6HG0515960.1
BP	GO:1902099	regulation of metaphase/anaphase transition of cell cycle	3	6	9	23	0.0428315	0.525417	HORVU.MOREX.r2.4HG0318630.1,HORVU.MOREX.r2.4HG0329900.1,HORVU.MOREX.r2.6HG0516020.1	HORVU.MOREX.r2.1HG0043790.1,HORVU.MOREX.r2.3HG0210840.1,HORVU.MOREX.r2.3HG0212880.1,HORVU.MOREX.r2.5HG0400430.1,HORVU.MOREX.r2.5HG0425450.1,HORVU.MOREX.r2.6HG0515960.1
BP	GO:1905818	regulation of chromosome separation	3	6	9	23	0.0428315	0.525417	HORVU.MOREX.r2.4HG0318630.1,HORVU.MOREX.r2.4HG0329900.1,HORVU.MOREX.r2.6HG0516020.1	HORVU.MOREX.r2.1HG0043790.1,HORVU.MOREX.r2.3HG0210840.1,HORVU.MOREX.r2.3HG0212880.1,HORVU.MOREX.r2.5HG0400430.1,HORVU.MOREX.r2.5HG0425450.1,HORVU.MOREX.r2.6HG0515960.1
BP	GO:2000012	regulation of auxin polar transport	4	5	9	23	0.0428315	0.525417	HORVU.MOREX.r2.1HG0055270.1,HORVU.MOREX.r2.3HG0270590.1,HORVU.MOREX.r2.5HG0354190.1,HORVU.MOREX.r2.5HG0421920.1	HORVU.MOREX.r2.3HG0240800.1,HORVU.MOREX.r2.4HG0314570.1,HORVU.MOREX.r2.5HG0355400.1,HORVU.MOREX.r2.6HG0503340.1,HORVU.MOREX.r2.7HG0587350.1
BP	GO:0006694	steroid biosynthetic process	11	14	25	83	0.0428757	0.525417	HORVU.MOREX.r2.1HG0043590.1,HORVU.MOREX.r2.2HG0134650.1,HORVU.MOREX.r2.2HG0155110.1,HORVU.MOREX.r2.3HG0187530.1,HORVU.MOREX.r2.5HG0403150.1,HORVU.MOREX.r2.5HG0411610.1,HORVU.MOREX.r2.5HG0434100.1,HORVU.MOREX.r2.5HG0441120.1,HORVU.MOREX.r2.5HG0442890.1,HORVU.MOREX.r2.7HG0543680.1,HORVU.MOREX.r2.7HG0565030.1	HORVU.MOREX.r2.1HG0042170.1,HORVU.MOREX.r2.1HG0075280.1,HORVU.MOREX.r2.2HG0103830.1,HORVU.MOREX.r2.2HG0144250.1,HORVU.MOREX.r2.2HG0173880.1,HORVU.MOREX.r2.3HG0194380.1,HORVU.MOREX.r2.3HG0204200.1,HORVU.MOREX.r2.3HG0227590.1,HORVU.MOREX.r2.3HG0249830.1,HORVU.MOREX.r2.3HG0272280.1,HORVU.MOREX.r2.4HG0327950.1,HORVU.MOREX.r2.5HG0359080.1,HORVU.MOREX.r2.7HG0529910.1,HORVU.MOREX.r2.7HG0622460.1
BP	GO:0001172	RNA-templated transcription	0	4	4	7	0.0432186	0.525417	-	HORVU.MOREX.r2.3HG0202860.1,HORVU.MOREX.r2.3HG0202900.1,HORVU.MOREX.r2.6HG0508600.1,HORVU.MOREX.r2.6HG0508620.1
BP	GO:0006152	purine nucleoside catabolic process	0	4	4	7	0.0432186	0.525417	-	HORVU.MOREX.r2.1HG0008950.1,HORVU.MOREX.r2.2HG0095760.1,HORVU.MOREX.r2.2HG0167320.1,HORVU.MOREX.r2.7HG0572250.1
BP	GO:0006524	alanine catabolic process	2	2	4	7	0.0432186	0.525417	HORVU.MOREX.r2.1HG0015010.1,HORVU.MOREX.r2.5HG0398940.1	HORVU.MOREX.r2.2HG0129130.1,HORVU.MOREX.r2.5HG0411150.1
BP	GO:0006868	glutamine transport	0	4	4	7	0.0432186	0.525417	-	HORVU.MOREX.r2.5HG0402030.1,HORVU.MOREX.r2.6HG0449580.1,HORVU.MOREX.r2.7HG0529500.1,HORVU.MOREX.r2.7HG0529510.1
BP	GO:0008295	spermidine biosynthetic process	1	3	4	7	0.0432186	0.525417	HORVU.MOREX.r2.7HG0569130.1	HORVU.MOREX.r2.1HG0002090.1,HORVU.MOREX.r2.5HG0399930.1,HORVU.MOREX.r2.7HG0535160.1
BP	GO:0009080	pyruvate family amino acid catabolic process	2	2	4	7	0.0432186	0.525417	HORVU.MOREX.r2.1HG0015010.1,HORVU.MOREX.r2.5HG0398940.1	HORVU.MOREX.r2.2HG0129130.1,HORVU.MOREX.r2.5HG0411150.1
BP	GO:0010376	stomatal complex formation	0	4	4	7	0.0432186	0.525417	-	HORVU.MOREX.r2.1HG0067200.1,HORVU.MOREX.r2.3HG0237780.1,HORVU.MOREX.r2.4HG0294760.1,HORVU.MOREX.r2.5HG0384010.1
BP	GO:0015840	urea transport	0	4	4	7	0.0432186	0.525417	-	HORVU.MOREX.r2.1HG0042300.1,HORVU.MOREX.r2.3HG0275030.1,HORVU.MOREX.r2.5HG0417000.1,HORVU.MOREX.r2.6HG0510160.1
BP	GO:0019098	reproductive behavior	0	4	4	7	0.0432186	0.525417	-	HORVU.MOREX.r2.1HG0045690.1,HORVU.MOREX.r2.4HG0344960.1,HORVU.MOREX.r2.4HG0347210.1,HORVU.MOREX.r2.5HG0435040.1
BP	GO:0032963	collagen metabolic process	0	4	4	7	0.0432186	0.525417	-	HORVU.MOREX.r2.4HG0283430.1,HORVU.MOREX.r2.4HG0283440.1,HORVU.MOREX.r2.4HG0283450.1,HORVU.MOREX.r2.6HG0482340.1
BP	GO:0051588	regulation of neurotransmitter transport	3	1	4	7	0.0432186	0.525417	HORVU.MOREX.r2.2HG0149420.1,HORVU.MOREX.r2.6HG0522070.1,HORVU.MOREX.r2.7HG0587130.1	HORVU.MOREX.r2.6HG0498990.1
BP	GO:0061615	glycolytic process through fructose-6-phosphate	1	3	4	7	0.0432186	0.525417	HORVU.MOREX.r2.7HG0554840.1	HORVU.MOREX.r2.5HG0400880.1,HORVU.MOREX.r2.7HG0538540.1,HORVU.MOREX.r2.7HG0540760.1
BP	GO:0080026	response to indolebutyric acid	0	4	4	7	0.0432186	0.525417	-	HORVU.MOREX.r2.1HG0067400.1,HORVU.MOREX.r2.7HG0579980.1,HORVU.MOREX.r2.7HG0595640.1,HORVU.MOREX.r2.7HG0595660.1
BP	GO:2000122	negative regulation of stomatal complex development	1	3	4	7	0.0432186	0.525417	HORVU.MOREX.r2.3HG0227720.1	HORVU.MOREX.r2.2HG0161410.1,HORVU.MOREX.r2.7HG0608730.1,HORVU.MOREX.r2.7HG0617430.1
BP	GO:0060627	regulation of vesicle-mediated transport	7	19	26	87	0.0432282	0.525417	HORVU.MOREX.r2.1HG0041150.1,HORVU.MOREX.r2.2HG0125450.1,HORVU.MOREX.r2.2HG0149420.1,HORVU.MOREX.r2.3HG0194930.1,HORVU.MOREX.r2.6HG0504410.1,HORVU.MOREX.r2.6HG0522070.1,HORVU.MOREX.r2.7HG0587130.1	HORVU.MOREX.r2.2HG0091770.1,HORVU.MOREX.r2.2HG0114920.1,HORVU.MOREX.r2.2HG0155570.1,HORVU.MOREX.r2.3HG0193470.1,HORVU.MOREX.r2.3HG0193480.1,HORVU.MOREX.r2.3HG0257170.1,HORVU.MOREX.r2.4HG0278890.1,HORVU.MOREX.r2.4HG0321100.1,HORVU.MOREX.r2.4HG0327270.1,HORVU.MOREX.r2.5HG0443720.1,HORVU.MOREX.r2.6HG0455440.1,HORVU.MOREX.r2.6HG0467880.1,HORVU.MOREX.r2.6HG0488960.1,HORVU.MOREX.r2.6HG0498990.1,HORVU.M…
CC	GO:0099513	polymeric cytoskeletal fiber	4	59	63	244	0.0433209	0.790735	HORVU.MOREX.r2.2HG0125450.1,HORVU.MOREX.r2.4HG0329900.1,HORVU.MOREX.r2.6HG0488840.1,HORVU.MOREX.r2.7HG0554600.1	HORVU.MOREX.r2.1HG0008340.1,HORVU.MOREX.r2.1HG0009940.1,HORVU.MOREX.r2.1HG0019290.1,HORVU.MOREX.r2.1HG0036900.1,HORVU.MOREX.r2.1HG0038710.1,HORVU.MOREX.r2.1HG0039170.1,HORVU.MOREX.r2.1HG0043790.1,HORVU.MOREX.r2.1HG0050850.1,HORVU.MOREX.r2.1HG0051660.1,HORVU.MOREX.r2.1HG0059400.1,HORVU.MOREX.r2.1HG0067320.1,HORVU.MOREX.r2.1HG0069440.1,HORVU.MOREX.r2.2HG0099610.1,HORVU.MOREX.r2.2HG0110790.1,HORVU.M…
CC	GO:0099081	supramolecular polymer	6	60	66	257	0.043645	0.790735	HORVU.MOREX.r2.2HG0125450.1,HORVU.MOREX.r2.2HG0145010.1,HORVU.MOREX.r2.4HG0318930.1,HORVU.MOREX.r2.4HG0329900.1,HORVU.MOREX.r2.6HG0488840.1,HORVU.MOREX.r2.7HG0554600.1	HORVU.MOREX.r2.1HG0008340.1,HORVU.MOREX.r2.1HG0009940.1,HORVU.MOREX.r2.1HG0019290.1,HORVU.MOREX.r2.1HG0036900.1,HORVU.MOREX.r2.1HG0038710.1,HORVU.MOREX.r2.1HG0039170.1,HORVU.MOREX.r2.1HG0043790.1,HORVU.MOREX.r2.1HG0050850.1,HORVU.MOREX.r2.1HG0051660.1,HORVU.MOREX.r2.1HG0059400.1,HORVU.MOREX.r2.1HG0067320.1,HORVU.MOREX.r2.1HG0069440.1,HORVU.MOREX.r2.2HG0099610.1,HORVU.MOREX.r2.2HG0110790.1,HORVU.M…
CC	GO:0099512	supramolecular fiber	6	60	66	257	0.043645	0.790735	HORVU.MOREX.r2.2HG0125450.1,HORVU.MOREX.r2.2HG0145010.1,HORVU.MOREX.r2.4HG0318930.1,HORVU.MOREX.r2.4HG0329900.1,HORVU.MOREX.r2.6HG0488840.1,HORVU.MOREX.r2.7HG0554600.1	HORVU.MOREX.r2.1HG0008340.1,HORVU.MOREX.r2.1HG0009940.1,HORVU.MOREX.r2.1HG0019290.1,HORVU.MOREX.r2.1HG0036900.1,HORVU.MOREX.r2.1HG0038710.1,HORVU.MOREX.r2.1HG0039170.1,HORVU.MOREX.r2.1HG0043790.1,HORVU.MOREX.r2.1HG0050850.1,HORVU.MOREX.r2.1HG0051660.1,HORVU.MOREX.r2.1HG0059400.1,HORVU.MOREX.r2.1HG0067320.1,HORVU.MOREX.r2.1HG0069440.1,HORVU.MOREX.r2.2HG0099610.1,HORVU.MOREX.r2.2HG0110790.1,HORVU.M…
BP	GO:0042278	purine nucleoside metabolic process	5	9	14	41	0.0436633	0.525417	HORVU.MOREX.r2.1HG0001030.1,HORVU.MOREX.r2.1HG0042330.1,HORVU.MOREX.r2.5HG0425680.1,HORVU.MOREX.r2.5HG0427890.1,HORVU.MOREX.r2.7HG0570540.1	HORVU.MOREX.r2.1HG0008950.1,HORVU.MOREX.r2.2HG0095760.1,HORVU.MOREX.r2.2HG0148400.1,HORVU.MOREX.r2.2HG0167320.1,HORVU.MOREX.r2.4HG0289210.1,HORVU.MOREX.r2.5HG0399930.1,HORVU.MOREX.r2.5HG0400530.1,HORVU.MOREX.r2.6HG0494310.1,HORVU.MOREX.r2.7HG0572250.1
BP	GO:0042631	cellular response to water deprivation	4	10	14	41	0.0436633	0.525417	HORVU.MOREX.r2.1HG0073400.1,HORVU.MOREX.r2.2HG0165750.1,HORVU.MOREX.r2.5HG0429310.1,HORVU.MOREX.r2.5HG0429320.1	HORVU.MOREX.r2.1HG0052200.1,HORVU.MOREX.r2.2HG0132370.1,HORVU.MOREX.r2.2HG0146330.1,HORVU.MOREX.r2.2HG0165760.1,HORVU.MOREX.r2.2HG0178450.1,HORVU.MOREX.r2.3HG0245850.1,HORVU.MOREX.r2.3HG0263370.1,HORVU.MOREX.r2.3HG0270850.1,HORVU.MOREX.r2.4HG0284720.1,HORVU.MOREX.r2.5HG0438820.1
BP	GO:0071462	cellular response to water stimulus	4	10	14	41	0.0436633	0.525417	HORVU.MOREX.r2.1HG0073400.1,HORVU.MOREX.r2.2HG0165750.1,HORVU.MOREX.r2.5HG0429310.1,HORVU.MOREX.r2.5HG0429320.1	HORVU.MOREX.r2.1HG0052200.1,HORVU.MOREX.r2.2HG0132370.1,HORVU.MOREX.r2.2HG0146330.1,HORVU.MOREX.r2.2HG0165760.1,HORVU.MOREX.r2.2HG0178450.1,HORVU.MOREX.r2.3HG0245850.1,HORVU.MOREX.r2.3HG0263370.1,HORVU.MOREX.r2.3HG0270850.1,HORVU.MOREX.r2.4HG0284720.1,HORVU.MOREX.r2.5HG0438820.1
MF	GO:0016405	CoA-ligase activity	1	11	12	33	0.0439365	0.443315	HORVU.MOREX.r2.7HG0614180.1	HORVU.MOREX.r2.2HG0098620.1,HORVU.MOREX.r2.4HG0296890.1,HORVU.MOREX.r2.4HG0318380.1,HORVU.MOREX.r2.4HG0341830.1,HORVU.MOREX.r2.5HG0384550.1,HORVU.MOREX.r2.5HG0419150.1,HORVU.MOREX.r2.5HG0419180.1,HORVU.MOREX.r2.5HG0419840.1,HORVU.MOREX.r2.5HG0427270.1,HORVU.MOREX.r2.6HG0472520.1,HORVU.MOREX.r2.7HG0582910.1
MF	GO:0004568	chitinase activity	2	5	7	16	0.0439821	0.443315	HORVU.MOREX.r2.7HG0623580.1,HORVU.MOREX.r2.7HG0623590.1	HORVU.MOREX.r2.1HG0030180.1,HORVU.MOREX.r2.1HG0050640.1,HORVU.MOREX.r2.2HG0147250.1,HORVU.MOREX.r2.3HG0202610.1,HORVU.MOREX.r2.6HG0491480.1
MF	GO:0004805	trehalose-phosphatase activity	2	5	7	16	0.0439821	0.443315	HORVU.MOREX.r2.5HG0394730.1,HORVU.MOREX.r2.7HG0560640.1	HORVU.MOREX.r2.1HG0044390.1,HORVU.MOREX.r2.2HG0101600.1,HORVU.MOREX.r2.6HG0498580.1,HORVU.MOREX.r2.6HG0509380.1,HORVU.MOREX.r2.7HG0552000.1
MF	GO:0033836	flavonol 7-O-beta-glucosyltransferase activity	0	7	7	16	0.0439821	0.443315	-	HORVU.MOREX.r2.1HG0050860.1,HORVU.MOREX.r2.3HG0263370.1,HORVU.MOREX.r2.3HG0270850.1,HORVU.MOREX.r2.4HG0284720.1,HORVU.MOREX.r2.5HG0416690.1,HORVU.MOREX.r2.5HG0438820.1,HORVU.MOREX.r2.7HG0546350.1
BP	GO:0006561	proline biosynthetic process	1	4	5	10	0.04438	0.525417	HORVU.MOREX.r2.3HG0251960.1	HORVU.MOREX.r2.1HG0059750.1,HORVU.MOREX.r2.5HG0427340.1,HORVU.MOREX.r2.5HG0427360.1,HORVU.MOREX.r2.5HG0427370.1
BP	GO:0009445	putrescine metabolic process	0	5	5	10	0.04438	0.525417	-	HORVU.MOREX.r2.1HG0002090.1,HORVU.MOREX.r2.2HG0143940.1,HORVU.MOREX.r2.5HG0394050.1,HORVU.MOREX.r2.5HG0416230.1,HORVU.MOREX.r2.7HG0535160.1
BP	GO:0009446	putrescine biosynthetic process	0	5	5	10	0.04438	0.525417	-	HORVU.MOREX.r2.1HG0002090.1,HORVU.MOREX.r2.2HG0143940.1,HORVU.MOREX.r2.5HG0394050.1,HORVU.MOREX.r2.5HG0416230.1,HORVU.MOREX.r2.7HG0535160.1
BP	GO:0009803	cinnamic acid metabolic process	0	5	5	10	0.04438	0.525417	-	HORVU.MOREX.r2.1HG0018440.1,HORVU.MOREX.r2.2HG0107530.1,HORVU.MOREX.r2.2HG0150540.1,HORVU.MOREX.r2.2HG0150550.1,HORVU.MOREX.r2.6HG0494390.1
BP	GO:0016107	sesquiterpenoid catabolic process	1	4	5	10	0.04438	0.525417	HORVU.MOREX.r2.5HG0441120.1	HORVU.MOREX.r2.1HG0042170.1,HORVU.MOREX.r2.1HG0050860.1,HORVU.MOREX.r2.5HG0416690.1,HORVU.MOREX.r2.7HG0546350.1
BP	GO:0040020	regulation of meiotic nuclear division	1	4	5	10	0.04438	0.525417	HORVU.MOREX.r2.1HG0015870.1	HORVU.MOREX.r2.2HG0144560.1,HORVU.MOREX.r2.3HG0196360.1,HORVU.MOREX.r2.6HG0489140.1,HORVU.MOREX.r2.7HG0595420.1
BP	GO:0043290	apocarotenoid catabolic process	1	4	5	10	0.04438	0.525417	HORVU.MOREX.r2.5HG0441120.1	HORVU.MOREX.r2.1HG0042170.1,HORVU.MOREX.r2.1HG0050860.1,HORVU.MOREX.r2.5HG0416690.1,HORVU.MOREX.r2.7HG0546350.1
BP	GO:0046345	abscisic acid catabolic process	1	4	5	10	0.04438	0.525417	HORVU.MOREX.r2.5HG0441120.1	HORVU.MOREX.r2.1HG0042170.1,HORVU.MOREX.r2.1HG0050860.1,HORVU.MOREX.r2.5HG0416690.1,HORVU.MOREX.r2.7HG0546350.1
BP	GO:0080144	amino acid homeostasis	1	4	5	10	0.04438	0.525417	HORVU.MOREX.r2.6HG0513540.1	HORVU.MOREX.r2.1HG0029250.1,HORVU.MOREX.r2.4HG0277470.1,HORVU.MOREX.r2.5HG0353320.1,HORVU.MOREX.r2.7HG0550340.1
CC	GO:0000311	plastid large ribosomal subunit	0	2	2	2	0.0445331	0.790735	-	HORVU.MOREX.r2.4HG0324090.1,HORVU.MOREX.r2.4HG0329440.1
CC	GO:0000796	condensin complex	0	2	2	2	0.0445331	0.790735	-	HORVU.MOREX.r2.3HG0219270.1,HORVU.MOREX.r2.3HG0254440.1
CC	GO:0005873	plus-end kinesin complex	0	2	2	2	0.0445331	0.790735	-	HORVU.MOREX.r2.5HG0355340.1,HORVU.MOREX.r2.5HG0424340.1
CC	GO:0009512	cytochrome b6f complex	0	2	2	2	0.0445331	0.790735	-	HORVU.MOREX.r2.2HG0172920.1,HORVU.MOREX.r2.5HG0426190.1
CC	GO:0031074	nucleocytoplasmic transport complex	1	1	2	2	0.0445331	0.790735	HORVU.MOREX.r2.6HG0461540.1	HORVU.MOREX.r2.3HG0219400.1
CC	GO:1902693	superoxide dismutase complex	0	2	2	2	0.0445331	0.790735	-	HORVU.MOREX.r2.4HG0279610.1,HORVU.MOREX.r2.4HG0279630.1
CC	GO:1990023	mitotic spindle midzone	0	2	2	2	0.0445331	0.790735	-	HORVU.MOREX.r2.1HG0043790.1,HORVU.MOREX.r2.5HG0400430.1
BP	GO:0005985	sucrose metabolic process	7	13	20	64	0.0459632	0.525417	HORVU.MOREX.r2.1HG0015410.1,HORVU.MOREX.r2.1HG0026420.1,HORVU.MOREX.r2.2HG0102950.1,HORVU.MOREX.r2.3HG0254340.1,HORVU.MOREX.r2.3HG0254350.1,HORVU.MOREX.r2.4HG0314400.1,HORVU.MOREX.r2.7HG0548840.1	HORVU.MOREX.r2.1HG0015850.1,HORVU.MOREX.r2.2HG0135830.1,HORVU.MOREX.r2.2HG0137200.1,HORVU.MOREX.r2.2HG0152670.1,HORVU.MOREX.r2.2HG0168940.1,HORVU.MOREX.r2.4HG0287690.1,HORVU.MOREX.r2.4HG0291020.1,HORVU.MOREX.r2.4HG0344930.1,HORVU.MOREX.r2.5HG0363280.1,HORVU.MOREX.r2.6HG0512160.1,HORVU.MOREX.r2.6HG0514080.1,HORVU.MOREX.r2.7HG0531800.1,HORVU.MOREX.r2.7HG0620400.1
BP	GO:0000493	box H/ACA snoRNP assembly	2	0	2	2	0.0465774	0.525417	HORVU.MOREX.r2.1HG0053840.1,HORVU.MOREX.r2.6HG0492300.1	-
BP	GO:0001561	fatty acid alpha-oxidation	0	2	2	2	0.0465774	0.525417	-	HORVU.MOREX.r2.7HG0529590.1,HORVU.MOREX.r2.7HG0529600.1
BP	GO:0005513	detection of calcium ion	0	2	2	2	0.0465774	0.525417	-	HORVU.MOREX.r2.5HG0359840.1,HORVU.MOREX.r2.5HG0359860.1
BP	GO:0006218	uridine catabolic process	0	2	2	2	0.0465774	0.525417	-	HORVU.MOREX.r2.1HG0008950.1,HORVU.MOREX.r2.7HG0572250.1
BP	GO:0006797	polyphosphate metabolic process	0	2	2	2	0.0465774	0.525417	-	HORVU.MOREX.r2.6HG0521210.1,HORVU.MOREX.r2.6HG0521260.1
BP	GO:0006799	polyphosphate biosynthetic process	0	2	2	2	0.0465774	0.525417	-	HORVU.MOREX.r2.6HG0521210.1,HORVU.MOREX.r2.6HG0521260.1
BP	GO:0007113	endomitotic cell cycle	0	2	2	2	0.0465774	0.525417	-	HORVU.MOREX.r2.2HG0144560.1,HORVU.MOREX.r2.6HG0489140.1
BP	GO:0009233	menaquinone metabolic process	0	2	2	2	0.0465774	0.525417	-	HORVU.MOREX.r2.3HG0230060.1,HORVU.MOREX.r2.6HG0486780.1
BP	GO:0009234	menaquinone biosynthetic process	0	2	2	2	0.0465774	0.525417	-	HORVU.MOREX.r2.3HG0230060.1,HORVU.MOREX.r2.6HG0486780.1
BP	GO:0010373	negative regulation of gibberellin biosynthetic process	1	1	2	2	0.0465774	0.525417	HORVU.MOREX.r2.3HG0236170.1	HORVU.MOREX.r2.3HG0184800.1
BP	GO:0015790	UDP-xylose transmembrane transport	0	2	2	2	0.0465774	0.525417	-	HORVU.MOREX.r2.1HG0033820.1,HORVU.MOREX.r2.2HG0150720.1
BP	GO:0018131	oxazole or thiazole biosynthetic process	2	0	2	2	0.0465774	0.525417	HORVU.MOREX.r2.3HG0255960.1,HORVU.MOREX.r2.7HG0596940.1	-
BP	GO:0019371	cyclooxygenase pathway	0	2	2	2	0.0465774	0.525417	-	HORVU.MOREX.r2.7HG0529590.1,HORVU.MOREX.r2.7HG0529600.1
BP	GO:0032231	regulation of actin filament bundle assembly	0	2	2	2	0.0465774	0.525417	-	HORVU.MOREX.r2.1HG0076300.1,HORVU.MOREX.r2.7HG0595850.1
BP	GO:0033137	negative regulation of peptidyl-serine phosphorylation	2	0	2	2	0.0465774	0.525417	HORVU.MOREX.r2.1HG0076630.1,HORVU.MOREX.r2.3HG0260070.1	-
BP	GO:0033139	regulation of peptidyl-serine phosphorylation of STAT protein	2	0	2	2	0.0465774	0.525417	HORVU.MOREX.r2.1HG0076630.1,HORVU.MOREX.r2.3HG0260070.1	-
BP	GO:0033140	negative regulation of peptidyl-serine phosphorylation of STAT protein	2	0	2	2	0.0465774	0.525417	HORVU.MOREX.r2.1HG0076630.1,HORVU.MOREX.r2.3HG0260070.1	-
BP	GO:0034333	adherens junction assembly	1	1	2	2	0.0465774	0.525417	HORVU.MOREX.r2.1HG0041150.1	HORVU.MOREX.r2.1HG0076300.1
BP	GO:0034770	histone H4-K20 methylation	2	0	2	2	0.0465774	0.525417	HORVU.MOREX.r2.1HG0076630.1,HORVU.MOREX.r2.3HG0260070.1	-
BP	GO:0034773	histone H4-K20 trimethylation	2	0	2	2	0.0465774	0.525417	HORVU.MOREX.r2.1HG0076630.1,HORVU.MOREX.r2.3HG0260070.1	-
BP	GO:0042501	serine phosphorylation of STAT protein	2	0	2	2	0.0465774	0.525417	HORVU.MOREX.r2.1HG0076630.1,HORVU.MOREX.r2.3HG0260070.1	-
BP	GO:0046484	oxazole or thiazole metabolic process	2	0	2	2	0.0465774	0.525417	HORVU.MOREX.r2.3HG0255960.1,HORVU.MOREX.r2.7HG0596940.1	-
BP	GO:0046626	regulation of insulin receptor signaling pathway	2	0	2	2	0.0465774	0.525417	HORVU.MOREX.r2.5HG0354190.1,HORVU.MOREX.r2.5HG0421920.1	-
BP	GO:0046900	tetrahydrofolylpolyglutamate metabolic process	0	2	2	2	0.0465774	0.525417	-	HORVU.MOREX.r2.1HG0062680.1,HORVU.MOREX.r2.5HG0353270.1
BP	GO:0052318	regulation of phytoalexin metabolic process	0	2	2	2	0.0465774	0.525417	-	HORVU.MOREX.r2.1HG0054200.1,HORVU.MOREX.r2.3HG0244730.1
BP	GO:0052319	regulation of phytoalexin biosynthetic process	0	2	2	2	0.0465774	0.525417	-	HORVU.MOREX.r2.1HG0054200.1,HORVU.MOREX.r2.3HG0244730.1
BP	GO:0052320	positive regulation of phytoalexin metabolic process	0	2	2	2	0.0465774	0.525417	-	HORVU.MOREX.r2.1HG0054200.1,HORVU.MOREX.r2.3HG0244730.1
BP	GO:0052322	positive regulation of phytoalexin biosynthetic process	0	2	2	2	0.0465774	0.525417	-	HORVU.MOREX.r2.1HG0054200.1,HORVU.MOREX.r2.3HG0244730.1
BP	GO:0052837	thiazole biosynthetic process	2	0	2	2	0.0465774	0.525417	HORVU.MOREX.r2.3HG0255960.1,HORVU.MOREX.r2.7HG0596940.1	-
BP	GO:0052838	thiazole metabolic process	2	0	2	2	0.0465774	0.525417	HORVU.MOREX.r2.3HG0255960.1,HORVU.MOREX.r2.7HG0596940.1	-
BP	GO:0060774	auxin mediated signaling pathway involved in phyllotactic patterning	2	0	2	2	0.0465774	0.525417	HORVU.MOREX.r2.2HG0169120.1,HORVU.MOREX.r2.4HG0317370.1	-
BP	GO:0089722	phosphoenolpyruvate transmembrane transport	0	2	2	2	0.0465774	0.525417	-	HORVU.MOREX.r2.3HG0200760.1,HORVU.MOREX.r2.5HG0390750.1
BP	GO:0090306	meiotic spindle assembly	1	1	2	2	0.0465774	0.525417	HORVU.MOREX.r2.5HG0387750.1	HORVU.MOREX.r2.2HG0165450.1
BP	GO:0099606	microtubule plus-end directed mitotic chromosome migration	0	2	2	2	0.0465774	0.525417	-	HORVU.MOREX.r2.1HG0043790.1,HORVU.MOREX.r2.5HG0400430.1
BP	GO:0099607	lateral attachment of mitotic spindle microtubules to kinetochore	0	2	2	2	0.0465774	0.525417	-	HORVU.MOREX.r2.1HG0043790.1,HORVU.MOREX.r2.5HG0400430.1
BP	GO:1901182	regulation of camalexin biosynthetic process	0	2	2	2	0.0465774	0.525417	-	HORVU.MOREX.r2.1HG0054200.1,HORVU.MOREX.r2.3HG0244730.1
BP	GO:1901183	positive regulation of camalexin biosynthetic process	0	2	2	2	0.0465774	0.525417	-	HORVU.MOREX.r2.1HG0054200.1,HORVU.MOREX.r2.3HG0244730.1
BP	GO:1901836	regulation of transcription of nucleolar large rRNA by RNA polymerase I	2	0	2	2	0.0465774	0.525417	HORVU.MOREX.r2.1HG0076630.1,HORVU.MOREX.r2.3HG0260070.1	-
BP	GO:1901838	positive regulation of transcription of nucleolar large rRNA by RNA polymerase I	2	0	2	2	0.0465774	0.525417	HORVU.MOREX.r2.1HG0076630.1,HORVU.MOREX.r2.3HG0260070.1	-
BP	GO:1902576	negative regulation of nuclear cell cycle DNA replication	0	2	2	2	0.0465774	0.525417	-	HORVU.MOREX.r2.4HG0294850.1,HORVU.MOREX.r2.5HG0383590.1
BP	GO:1902609	(R)-2-hydroxy-alpha-linolenic acid biosynthetic process	0	2	2	2	0.0465774	0.525417	-	HORVU.MOREX.r2.7HG0529590.1,HORVU.MOREX.r2.7HG0529600.1
BP	GO:1902977	mitotic DNA replication preinitiation complex assembly	0	2	2	2	0.0465774	0.525417	-	HORVU.MOREX.r2.4HG0294850.1,HORVU.MOREX.r2.5HG0383590.1
BP	GO:1903463	regulation of mitotic cell cycle DNA replication	0	2	2	2	0.0465774	0.525417	-	HORVU.MOREX.r2.4HG0294850.1,HORVU.MOREX.r2.5HG0383590.1
BP	GO:1903464	negative regulation of mitotic cell cycle DNA replication	0	2	2	2	0.0465774	0.525417	-	HORVU.MOREX.r2.4HG0294850.1,HORVU.MOREX.r2.5HG0383590.1
BP	GO:1905323	telomerase holoenzyme complex assembly	2	0	2	2	0.0465774	0.525417	HORVU.MOREX.r2.1HG0053840.1,HORVU.MOREX.r2.6HG0492300.1	-
BP	GO:1990110	callus formation	1	1	2	2	0.0465774	0.525417	HORVU.MOREX.r2.6HG0520070.1	HORVU.MOREX.r2.4HG0342310.1
BP	GO:1990359	stress response to zinc ion	0	2	2	2	0.0465774	0.525417	-	HORVU.MOREX.r2.2HG0164020.1,HORVU.MOREX.r2.6HG0502290.1
BP	GO:1990532	stress response to nickel ion	0	2	2	2	0.0465774	0.525417	-	HORVU.MOREX.r2.2HG0164020.1,HORVU.MOREX.r2.6HG0502290.1
BP	GO:1990937	xylan acetylation	0	2	2	2	0.0465774	0.525417	-	HORVU.MOREX.r2.1HG0048800.1,HORVU.MOREX.r2.4HG0317140.1
MF	GO:0003872	6-phosphofructokinase activity	1	3	4	7	0.0467595	0.443315	HORVU.MOREX.r2.7HG0554840.1	HORVU.MOREX.r2.5HG0400880.1,HORVU.MOREX.r2.7HG0538540.1,HORVU.MOREX.r2.7HG0540760.1
MF	GO:0003968	RNA-directed 5'-3' RNA polymerase activity	0	4	4	7	0.0467595	0.443315	-	HORVU.MOREX.r2.3HG0202860.1,HORVU.MOREX.r2.3HG0202900.1,HORVU.MOREX.r2.6HG0508600.1,HORVU.MOREX.r2.6HG0508620.1
MF	GO:0004332	fructose-bisphosphate aldolase activity	3	1	4	7	0.0467595	0.443315	HORVU.MOREX.r2.3HG0254340.1,HORVU.MOREX.r2.3HG0254350.1,HORVU.MOREX.r2.4HG0291220.1	HORVU.MOREX.r2.7HG0556150.1
MF	GO:0008172	S-methyltransferase activity	1	3	4	7	0.0467595	0.443315	HORVU.MOREX.r2.3HG0243330.1	HORVU.MOREX.r2.4HG0277590.1,HORVU.MOREX.r2.4HG0329410.1,HORVU.MOREX.r2.5HG0353240.1
MF	GO:0015186	L-glutamine transmembrane transporter activity	0	4	4	7	0.0467595	0.443315	-	HORVU.MOREX.r2.5HG0402030.1,HORVU.MOREX.r2.6HG0449580.1,HORVU.MOREX.r2.7HG0529500.1,HORVU.MOREX.r2.7HG0529510.1
MF	GO:0015603	iron chelate transmembrane transporter activity	0	4	4	7	0.0467595	0.443315	-	HORVU.MOREX.r2.2HG0153330.1,HORVU.MOREX.r2.2HG0153340.1,HORVU.MOREX.r2.2HG0153350.1,HORVU.MOREX.r2.6HG0496920.1
MF	GO:0016813	hydrolase activity, acting on carbon-nitrogen (but not peptide) bonds, in linear amidines	0	4	4	7	0.0467595	0.443315	-	HORVU.MOREX.r2.2HG0119220.1,HORVU.MOREX.r2.2HG0143940.1,HORVU.MOREX.r2.5HG0394050.1,HORVU.MOREX.r2.7HG0612390.1
MF	GO:0016822	hydrolase activity, acting on acid carbon-carbon bonds	0	4	4	7	0.0467595	0.443315	-	HORVU.MOREX.r2.2HG0103830.1,HORVU.MOREX.r2.3HG0194380.1,HORVU.MOREX.r2.4HG0285960.1,HORVU.MOREX.r2.6HG0475110.1
MF	GO:0016823	hydrolase activity, acting on acid carbon-carbon bonds, in ketonic substances	0	4	4	7	0.0467595	0.443315	-	HORVU.MOREX.r2.2HG0103830.1,HORVU.MOREX.r2.3HG0194380.1,HORVU.MOREX.r2.4HG0285960.1,HORVU.MOREX.r2.6HG0475110.1
MF	GO:0016892	endoribonuclease activity, producing 3'-phosphomonoesters	0	4	4	7	0.0467595	0.443315	-	HORVU.MOREX.r2.2HG0128360.1,HORVU.MOREX.r2.3HG0255370.1,HORVU.MOREX.r2.3HG0255380.1,HORVU.MOREX.r2.6HG0514900.1
MF	GO:0051980	iron-nicotianamine transmembrane transporter activity	0	4	4	7	0.0467595	0.443315	-	HORVU.MOREX.r2.2HG0153330.1,HORVU.MOREX.r2.2HG0153340.1,HORVU.MOREX.r2.2HG0153350.1,HORVU.MOREX.r2.6HG0496920.1
MF	GO:0060590	ATPase regulator activity	3	1	4	7	0.0467595	0.443315	HORVU.MOREX.r2.2HG0139130.1,HORVU.MOREX.r2.5HG0390370.1,HORVU.MOREX.r2.6HG0492100.1	HORVU.MOREX.r2.3HG0219270.1
MF	GO:0140035	ubiquitination-like modification-dependent protein binding	1	3	4	7	0.0467595	0.443315	HORVU.MOREX.r2.1HG0075860.1	HORVU.MOREX.r2.1HG0075710.1,HORVU.MOREX.r2.1HG0075720.1,HORVU.MOREX.r2.1HG0075730.1
MF	GO:0140036	ubiquitin-dependent protein binding	1	3	4	7	0.0467595	0.443315	HORVU.MOREX.r2.1HG0075860.1	HORVU.MOREX.r2.1HG0075710.1,HORVU.MOREX.r2.1HG0075720.1,HORVU.MOREX.r2.1HG0075730.1
MF	GO:0016841	ammonia-lyase activity	0	6	6	13	0.0470122	0.443315	-	HORVU.MOREX.r2.1HG0018440.1,HORVU.MOREX.r2.2HG0150540.1,HORVU.MOREX.r2.2HG0150550.1,HORVU.MOREX.r2.2HG0156420.1,HORVU.MOREX.r2.6HG0494390.1,HORVU.MOREX.r2.7HG0533020.1
BP	GO:0061640	cytoskeleton-dependent cytokinesis	12	25	37	132	0.0475136	0.5344	HORVU.MOREX.r2.1HG0002200.1,HORVU.MOREX.r2.1HG0051630.1,HORVU.MOREX.r2.2HG0105830.1,HORVU.MOREX.r2.2HG0138830.1,HORVU.MOREX.r2.2HG0165740.1,HORVU.MOREX.r2.3HG0194300.1,HORVU.MOREX.r2.3HG0194930.1,HORVU.MOREX.r2.5HG0378590.1,HORVU.MOREX.r2.5HG0434680.1,HORVU.MOREX.r2.5HG0447180.1,HORVU.MOREX.r2.6HG0482200.1,HORVU.MOREX.r2.7HG0593020.1	HORVU.MOREX.r2.1HG0008340.1,HORVU.MOREX.r2.1HG0019290.1,HORVU.MOREX.r2.1HG0059770.1,HORVU.MOREX.r2.1HG0069440.1,HORVU.MOREX.r2.2HG0099610.1,HORVU.MOREX.r2.2HG0132010.1,HORVU.MOREX.r2.3HG0210920.1,HORVU.MOREX.r2.3HG0232850.1,HORVU.MOREX.r2.3HG0239620.1,HORVU.MOREX.r2.3HG0239900.1,HORVU.MOREX.r2.4HG0294660.1,HORVU.MOREX.r2.4HG0330390.1,HORVU.MOREX.r2.5HG0362370.1,HORVU.MOREX.r2.5HG0363010.1,HORVU.M…
BP	GO:0009718	anthocyanin-containing compound biosynthetic process	2	20	22	72	0.0475766	0.5344	HORVU.MOREX.r2.2HG0165740.1,HORVU.MOREX.r2.7HG0593020.1	HORVU.MOREX.r2.1HG0013160.1,HORVU.MOREX.r2.1HG0041620.1,HORVU.MOREX.r2.2HG0128360.1,HORVU.MOREX.r2.3HG0253490.1,HORVU.MOREX.r2.4HG0320280.1,HORVU.MOREX.r2.4HG0324860.1,HORVU.MOREX.r2.5HG0350510.1,HORVU.MOREX.r2.5HG0381170.1,HORVU.MOREX.r2.5HG0400660.1,HORVU.MOREX.r2.5HG0427340.1,HORVU.MOREX.r2.5HG0427360.1,HORVU.MOREX.r2.5HG0427370.1,HORVU.MOREX.r2.6HG0491120.1,HORVU.MOREX.r2.6HG0510040.1,HORVU.M…
BP	GO:0006525	arginine metabolic process	0	8	8	20	0.0484173	0.542686	-	HORVU.MOREX.r2.1HG0002090.1,HORVU.MOREX.r2.1HG0013160.1,HORVU.MOREX.r2.2HG0143940.1,HORVU.MOREX.r2.4HG0286260.1,HORVU.MOREX.r2.5HG0394050.1,HORVU.MOREX.r2.6HG0498110.1,HORVU.MOREX.r2.7HG0535160.1,HORVU.MOREX.r2.7HG0562220.1
MF	GO:0004366	glycerol-3-phosphate O-acyltransferase activity	1	4	5	10	0.0486305	0.443315	HORVU.MOREX.r2.5HG0440380.1	HORVU.MOREX.r2.1HG0059530.1,HORVU.MOREX.r2.3HG0247110.1,HORVU.MOREX.r2.4HG0347620.1,HORVU.MOREX.r2.6HG0452720.1
MF	GO:0034485	phosphatidylinositol-3,4,5-trisphosphate 5-phosphatase activity	1	4	5	10	0.0486305	0.443315	HORVU.MOREX.r2.1HG0066410.1	HORVU.MOREX.r2.4HG0284710.1,HORVU.MOREX.r2.4HG0294810.1,HORVU.MOREX.r2.4HG0327270.1,HORVU.MOREX.r2.4HG0334590.1
MF	GO:0034594	phosphatidylinositol trisphosphate phosphatase activity	1	4	5	10	0.0486305	0.443315	HORVU.MOREX.r2.1HG0066410.1	HORVU.MOREX.r2.4HG0284710.1,HORVU.MOREX.r2.4HG0294810.1,HORVU.MOREX.r2.4HG0327270.1,HORVU.MOREX.r2.4HG0334590.1
MF	GO:0050105	L-gulonolactone oxidase activity	0	5	5	10	0.0486305	0.443315	-	HORVU.MOREX.r2.1HG0016840.1,HORVU.MOREX.r2.3HG0263620.1,HORVU.MOREX.r2.6HG0458180.1,HORVU.MOREX.r2.7HG0561680.1,HORVU.MOREX.r2.7HG0584640.1
MF	GO:0102229	amylopectin maltohydrolase activity	3	2	5	10	0.0486305	0.443315	HORVU.MOREX.r2.2HG0113950.1,HORVU.MOREX.r2.3HG0207570.1,HORVU.MOREX.r2.4HG0347710.1	HORVU.MOREX.r2.1HG0031840.1,HORVU.MOREX.r2.1HG0045280.1
MF	GO:0102420	sn-1-glycerol-3-phosphate C16:0-DCA-CoA acyl transferase activity	1	4	5	10	0.0486305	0.443315	HORVU.MOREX.r2.5HG0440380.1	HORVU.MOREX.r2.1HG0059530.1,HORVU.MOREX.r2.3HG0247110.1,HORVU.MOREX.r2.4HG0347620.1,HORVU.MOREX.r2.6HG0452720.1
BP	GO:0010150	leaf senescence	13	38	51	190	0.0487312	0.543269	HORVU.MOREX.r2.1HG0038230.1,HORVU.MOREX.r2.2HG0173230.1,HORVU.MOREX.r2.2HG0173270.1,HORVU.MOREX.r2.3HG0193640.1,HORVU.MOREX.r2.3HG0225050.1,HORVU.MOREX.r2.3HG0258750.1,HORVU.MOREX.r2.4HG0348880.1,HORVU.MOREX.r2.5HG0422820.1,HORVU.MOREX.r2.6HG0520720.1,HORVU.MOREX.r2.6HG0520740.1,HORVU.MOREX.r2.6HG0524950.1,HORVU.MOREX.r2.7HG0570540.1,HORVU.MOREX.r2.7HG0581850.1	HORVU.MOREX.r2.1HG0018770.1,HORVU.MOREX.r2.1HG0054240.1,HORVU.MOREX.r2.2HG0091410.1,HORVU.MOREX.r2.2HG0101740.1,HORVU.MOREX.r2.2HG0152760.1,HORVU.MOREX.r2.2HG0166600.1,HORVU.MOREX.r2.3HG0250280.1,HORVU.MOREX.r2.3HG0263370.1,HORVU.MOREX.r2.3HG0267690.1,HORVU.MOREX.r2.3HG0267700.1,HORVU.MOREX.r2.3HG0267720.1,HORVU.MOREX.r2.3HG0270850.1,HORVU.MOREX.r2.4HG0284720.1,HORVU.MOREX.r2.4HG0319040.1,HORVU.M…
BP	GO:0003018	vascular process in circulatory system	1	9	10	27	0.0487787	0.543269	HORVU.MOREX.r2.7HG0537760.1	HORVU.MOREX.r2.1HG0036750.1,HORVU.MOREX.r2.2HG0090280.1,HORVU.MOREX.r2.2HG0130860.1,HORVU.MOREX.r2.2HG0173840.1,HORVU.MOREX.r2.3HG0228680.1,HORVU.MOREX.r2.3HG0273480.1,HORVU.MOREX.r2.4HG0279230.1,HORVU.MOREX.r2.5HG0349820.1,HORVU.MOREX.r2.5HG0424470.1
BP	GO:0019722	calcium-mediated signaling	3	7	10	27	0.0487787	0.543269	HORVU.MOREX.r2.2HG0149420.1,HORVU.MOREX.r2.6HG0522070.1,HORVU.MOREX.r2.7HG0607880.1	HORVU.MOREX.r2.5HG0359840.1,HORVU.MOREX.r2.5HG0359860.1,HORVU.MOREX.r2.5HG0390090.1,HORVU.MOREX.r2.6HG0454350.1,HORVU.MOREX.r2.6HG0498990.1,HORVU.MOREX.r2.7HG0590950.1,HORVU.MOREX.r2.7HG0613480.1
MF	GO:0003845	11-beta-hydroxysteroid dehydrogenase [NAD(P)] activity	1	1	2	2	0.0488001	0.443315	HORVU.MOREX.r2.2HG0134650.1	HORVU.MOREX.r2.5HG0359080.1
MF	GO:0003871	5-methyltetrahydropteroyltriglutamate-homocysteine S-methyltransferase activity	0	2	2	2	0.0488001	0.443315	-	HORVU.MOREX.r2.4HG0277590.1,HORVU.MOREX.r2.5HG0353240.1
MF	GO:0004064	arylesterase activity	1	1	2	2	0.0488001	0.443315	HORVU.MOREX.r2.2HG0103520.1	HORVU.MOREX.r2.1HG0043220.1
MF	GO:0004349	glutamate 5-kinase activity	1	1	2	2	0.0488001	0.443315	HORVU.MOREX.r2.3HG0251960.1	HORVU.MOREX.r2.1HG0059750.1
MF	GO:0004350	glutamate-5-semialdehyde dehydrogenase activity	1	1	2	2	0.0488001	0.443315	HORVU.MOREX.r2.3HG0251960.1	HORVU.MOREX.r2.1HG0059750.1
MF	GO:0004436	phosphatidylinositol diacylglycerol-lyase activity	0	2	2	2	0.0488001	0.443315	-	HORVU.MOREX.r2.5HG0414880.1,HORVU.MOREX.r2.5HG0414970.1
MF	GO:0004441	inositol-1,4-bisphosphate 1-phosphatase activity	0	2	2	2	0.0488001	0.443315	-	HORVU.MOREX.r2.5HG0375570.1,HORVU.MOREX.r2.7HG0540180.1
MF	GO:0004666	prostaglandin-endoperoxide synthase activity	0	2	2	2	0.0488001	0.443315	-	HORVU.MOREX.r2.7HG0529590.1,HORVU.MOREX.r2.7HG0529600.1
MF	GO:0004668	protein-arginine deiminase activity	0	2	2	2	0.0488001	0.443315	-	HORVU.MOREX.r2.2HG0143940.1,HORVU.MOREX.r2.5HG0394050.1
MF	GO:0004719	protein-L-isoaspartate (D-aspartate) O-methyltransferase activity	1	1	2	2	0.0488001	0.443315	HORVU.MOREX.r2.2HG0145540.1	HORVU.MOREX.r2.7HG0572140.1
MF	GO:0005464	UDP-xylose transmembrane transporter activity	0	2	2	2	0.0488001	0.443315	-	HORVU.MOREX.r2.1HG0033820.1,HORVU.MOREX.r2.2HG0150720.1
MF	GO:0008705	methionine synthase activity	0	2	2	2	0.0488001	0.443315	-	HORVU.MOREX.r2.4HG0277590.1,HORVU.MOREX.r2.5HG0353240.1
MF	GO:0008863	formate dehydrogenase (NAD+) activity	0	2	2	2	0.0488001	0.443315	-	HORVU.MOREX.r2.6HG0504120.1,HORVU.MOREX.r2.7HG0561660.1
MF	GO:0008886	glyceraldehyde-3-phosphate dehydrogenase (NADP+) (non-phosphorylating) activity	1	1	2	2	0.0488001	0.443315	HORVU.MOREX.r2.4HG0284690.1	HORVU.MOREX.r2.2HG0107740.1
MF	GO:0008995	ribonuclease E activity	0	2	2	2	0.0488001	0.443315	-	HORVU.MOREX.r2.4HG0291140.1,HORVU.MOREX.r2.7HG0574990.1
MF	GO:0009671	nitrate:proton symporter activity	0	2	2	2	0.0488001	0.443315	-	HORVU.MOREX.r2.6HG0461000.1,HORVU.MOREX.r2.6HG0461010.1
MF	GO:0009702	L-arabinokinase activity	0	2	2	2	0.0488001	0.443315	-	HORVU.MOREX.r2.6HG0463510.1,HORVU.MOREX.r2.7HG0603080.1
MF	GO:0015121	phosphoenolpyruvate:phosphate antiporter activity	0	2	2	2	0.0488001	0.443315	-	HORVU.MOREX.r2.3HG0200760.1,HORVU.MOREX.r2.5HG0390750.1
MF	GO:0015315	organophosphate:inorganic phosphate antiporter activity	0	2	2	2	0.0488001	0.443315	-	HORVU.MOREX.r2.3HG0200760.1,HORVU.MOREX.r2.5HG0390750.1
MF	GO:0015355	secondary active monocarboxylate transmembrane transporter activity	0	2	2	2	0.0488001	0.443315	-	HORVU.MOREX.r2.3HG0200760.1,HORVU.MOREX.r2.5HG0390750.1
MF	GO:0015513	high-affinity secondary active nitrite transmembrane transporter activity	0	2	2	2	0.0488001	0.443315	-	HORVU.MOREX.r2.6HG0461000.1,HORVU.MOREX.r2.6HG0461010.1
MF	GO:0016312	inositol bisphosphate phosphatase activity	0	2	2	2	0.0488001	0.443315	-	HORVU.MOREX.r2.5HG0375570.1,HORVU.MOREX.r2.7HG0540180.1
MF	GO:0016630	protochlorophyllide reductase activity	0	2	2	2	0.0488001	0.443315	-	HORVU.MOREX.r2.1HG0036700.1,HORVU.MOREX.r2.2HG0174230.1
MF	GO:0016871	cycloartenol synthase activity	1	1	2	2	0.0488001	0.443315	HORVU.MOREX.r2.7HG0527320.1	HORVU.MOREX.r2.6HG0462910.1
MF	GO:0017084	delta1-pyrroline-5-carboxylate synthetase activity	1	1	2	2	0.0488001	0.443315	HORVU.MOREX.r2.3HG0251960.1	HORVU.MOREX.r2.1HG0059750.1
MF	GO:0031559	oxidosqualene cyclase activity	1	1	2	2	0.0488001	0.443315	HORVU.MOREX.r2.7HG0527320.1	HORVU.MOREX.r2.6HG0462910.1
MF	GO:0033949	fructan beta-(2,6)-fructosidase activity	1	1	2	2	0.0488001	0.443315	HORVU.MOREX.r2.2HG0174050.1	HORVU.MOREX.r2.2HG0166450.1
MF	GO:0042084	5-methyltetrahydrofolate-dependent methyltransferase activity	0	2	2	2	0.0488001	0.443315	-	HORVU.MOREX.r2.4HG0277590.1,HORVU.MOREX.r2.5HG0353240.1
MF	GO:0042085	5-methyltetrahydropteroyltri-L-glutamate-dependent methyltransferase activity	0	2	2	2	0.0488001	0.443315	-	HORVU.MOREX.r2.4HG0277590.1,HORVU.MOREX.r2.5HG0353240.1
MF	GO:0047622	adenosine nucleosidase activity	0	2	2	2	0.0488001	0.443315	-	HORVU.MOREX.r2.1HG0008950.1,HORVU.MOREX.r2.7HG0572250.1
MF	GO:0047632	agmatine deiminase activity	0	2	2	2	0.0488001	0.443315	-	HORVU.MOREX.r2.2HG0143940.1,HORVU.MOREX.r2.5HG0394050.1
MF	GO:0047668	amygdalin beta-glucosidase activity	0	2	2	2	0.0488001	0.443315	-	HORVU.MOREX.r2.4HG0280430.1,HORVU.MOREX.r2.4HG0280440.1
MF	GO:0047701	beta-L-arabinosidase activity	0	2	2	2	0.0488001	0.443315	-	HORVU.MOREX.r2.4HG0280430.1,HORVU.MOREX.r2.4HG0280440.1
MF	GO:0048030	disaccharide binding	2	0	2	2	0.0488001	0.443315	HORVU.MOREX.r2.6HG0491060.1,HORVU.MOREX.r2.7HG0606110.1	-
MF	GO:0050224	prunasin beta-glucosidase activity	0	2	2	2	0.0488001	0.443315	-	HORVU.MOREX.r2.4HG0280430.1,HORVU.MOREX.r2.4HG0280440.1
MF	GO:0070524	11-beta-hydroxysteroid dehydrogenase (NADP+) activity	1	1	2	2	0.0488001	0.443315	HORVU.MOREX.r2.2HG0134650.1	HORVU.MOREX.r2.5HG0359080.1
MF	GO:0070704	sterol desaturase activity	1	1	2	2	0.0488001	0.443315	HORVU.MOREX.r2.3HG0187530.1	HORVU.MOREX.r2.3HG0204200.1
MF	GO:0072585	xanthosine nucleotidase activity	0	2	2	2	0.0488001	0.443315	-	HORVU.MOREX.r2.1HG0008950.1,HORVU.MOREX.r2.7HG0572250.1
MF	GO:0089721	phosphoenolpyruvate transmembrane transporter activity	0	2	2	2	0.0488001	0.443315	-	HORVU.MOREX.r2.3HG0200760.1,HORVU.MOREX.r2.5HG0390750.1
MF	GO:0102802	thebaine 6-O-demethylase activity	0	2	2	2	0.0488001	0.443315	-	HORVU.MOREX.r2.4HG0276280.1,HORVU.MOREX.r2.7HG0573040.1
MF	GO:0102804	oripavine 6-O-demethylase activity	0	2	2	2	0.0488001	0.443315	-	HORVU.MOREX.r2.4HG0276280.1,HORVU.MOREX.r2.7HG0573040.1
MF	GO:1990889	H4K20me3 modified histone binding	2	0	2	2	0.0488001	0.443315	HORVU.MOREX.r2.1HG0076630.1,HORVU.MOREX.r2.3HG0260070.1	-
MF	GO:0042973	glucan endo-1,3-beta-D-glucosidase activity	2	18	20	63	0.048858	0.443315	HORVU.MOREX.r2.3HG0250710.1,HORVU.MOREX.r2.4HG0319320.1	HORVU.MOREX.r2.2HG0108520.1,HORVU.MOREX.r2.3HG0238820.1,HORVU.MOREX.r2.3HG0265850.1,HORVU.MOREX.r2.3HG0270520.1,HORVU.MOREX.r2.4HG0277660.1,HORVU.MOREX.r2.4HG0278240.1,HORVU.MOREX.r2.4HG0280430.1,HORVU.MOREX.r2.4HG0280440.1,HORVU.MOREX.r2.4HG0327910.1,HORVU.MOREX.r2.5HG0349280.1,HORVU.MOREX.r2.5HG0355800.1,HORVU.MOREX.r2.5HG0386120.1,HORVU.MOREX.r2.5HG0403480.1,HORVU.MOREX.r2.5HG0408540.1,HORVU.M…
BP	GO:0016101	diterpenoid metabolic process	10	17	27	92	0.0493028	0.547947	HORVU.MOREX.r2.1HG0032340.1,HORVU.MOREX.r2.1HG0056920.1,HORVU.MOREX.r2.3HG0236170.1,HORVU.MOREX.r2.3HG0256590.1,HORVU.MOREX.r2.3HG0258260.1,HORVU.MOREX.r2.3HG0258280.1,HORVU.MOREX.r2.4HG0299970.1,HORVU.MOREX.r2.5HG0425420.1,HORVU.MOREX.r2.6HG0512560.1,HORVU.MOREX.r2.7HG0594650.1	HORVU.MOREX.r2.1HG0014010.1,HORVU.MOREX.r2.1HG0019640.1,HORVU.MOREX.r2.1HG0062960.1,HORVU.MOREX.r2.1HG0071660.1,HORVU.MOREX.r2.2HG0081850.1,HORVU.MOREX.r2.2HG0081930.1,HORVU.MOREX.r2.2HG0082000.1,HORVU.MOREX.r2.2HG0144850.1,HORVU.MOREX.r2.2HG0158550.1,HORVU.MOREX.r2.2HG0158590.1,HORVU.MOREX.r2.3HG0184800.1,HORVU.MOREX.r2.3HG0240680.1,HORVU.MOREX.r2.5HG0361770.1,HORVU.MOREX.r2.6HG0456290.1,HORVU.M…
MF	GO:0016160	amylase activity	3	8	11	30	0.0496384	0.448199	HORVU.MOREX.r2.2HG0113950.1,HORVU.MOREX.r2.3HG0207570.1,HORVU.MOREX.r2.4HG0347710.1	HORVU.MOREX.r2.1HG0031840.1,HORVU.MOREX.r2.1HG0045280.1,HORVU.MOREX.r2.2HG0135830.1,HORVU.MOREX.r2.6HG0512160.1,HORVU.MOREX.r2.6HG0514080.1,HORVU.MOREX.r2.7HG0598000.1,HORVU.MOREX.r2.7HG0598120.1,HORVU.MOREX.r2.7HG0598130.1
MF	GO:0038023	signaling receptor activity	16	45	61	227	0.0499285	0.448629	HORVU.MOREX.r2.1HG0025370.1,HORVU.MOREX.r2.1HG0054540.1,HORVU.MOREX.r2.2HG0131300.1,HORVU.MOREX.r2.2HG0162190.1,HORVU.MOREX.r2.3HG0227120.1,HORVU.MOREX.r2.3HG0251010.1,HORVU.MOREX.r2.4HG0308090.1,HORVU.MOREX.r2.4HG0335890.1,HORVU.MOREX.r2.5HG0442310.1,HORVU.MOREX.r2.6HG0494280.1,HORVU.MOREX.r2.6HG0499880.1,HORVU.MOREX.r2.6HG0506560.1,HORVU.MOREX.r2.6HG0513480.1,HORVU.MOREX.r2.7HG0546990.1,HORVU.M…	HORVU.MOREX.r2.1HG0000050.1,HORVU.MOREX.r2.1HG0016060.1,HORVU.MOREX.r2.1HG0072750.1,HORVU.MOREX.r2.1HG0073030.1,HORVU.MOREX.r2.2HG0089350.1,HORVU.MOREX.r2.2HG0108040.1,HORVU.MOREX.r2.2HG0142970.1,HORVU.MOREX.r2.2HG0155620.1,HORVU.MOREX.r2.3HG0206650.1,HORVU.MOREX.r2.3HG0212480.1,HORVU.MOREX.r2.3HG0226390.1,HORVU.MOREX.r2.3HG0230250.1,HORVU.MOREX.r2.3HG0235640.1,HORVU.MOREX.r2.4HG0300250.1,HORVU.M…
BP	GO:0009639	response to red or far red light	18	42	60	228	0.0500181	0.554576	HORVU.MOREX.r2.1HG0039150.1,HORVU.MOREX.r2.1HG0062850.1,HORVU.MOREX.r2.1HG0069070.1,HORVU.MOREX.r2.2HG0146940.1,HORVU.MOREX.r2.2HG0168870.1,HORVU.MOREX.r2.5HG0399580.1,HORVU.MOREX.r2.5HG0404730.1,HORVU.MOREX.r2.5HG0406360.1,HORVU.MOREX.r2.5HG0416500.1,HORVU.MOREX.r2.5HG0429310.1,HORVU.MOREX.r2.5HG0429320.1,HORVU.MOREX.r2.5HG0441120.1,HORVU.MOREX.r2.6HG0472190.1,HORVU.MOREX.r2.6HG0496680.1,HORVU.M…	HORVU.MOREX.r2.1HG0012880.1,HORVU.MOREX.r2.1HG0019640.1,HORVU.MOREX.r2.1HG0036700.1,HORVU.MOREX.r2.1HG0038140.1,HORVU.MOREX.r2.1HG0039610.1,HORVU.MOREX.r2.1HG0053750.1,HORVU.MOREX.r2.1HG0054900.1,HORVU.MOREX.r2.1HG0054910.1,HORVU.MOREX.r2.1HG0062960.1,HORVU.MOREX.r2.1HG0071660.1,HORVU.MOREX.r2.1HG0074070.1,HORVU.MOREX.r2.1HG0075710.1,HORVU.MOREX.r2.1HG0075720.1,HORVU.MOREX.r2.1HG0075730.1,HORVU.M…
BP	GO:0001933	negative regulation of protein phosphorylation	5	8	13	38	0.0501097	0.554576	HORVU.MOREX.r2.1HG0032620.1,HORVU.MOREX.r2.1HG0076630.1,HORVU.MOREX.r2.2HG0143420.1,HORVU.MOREX.r2.3HG0260070.1,HORVU.MOREX.r2.5HG0403150.1	HORVU.MOREX.r2.1HG0058460.1,HORVU.MOREX.r2.1HG0067320.1,HORVU.MOREX.r2.1HG0076300.1,HORVU.MOREX.r2.3HG0221890.1,HORVU.MOREX.r2.3HG0252320.1,HORVU.MOREX.r2.4HG0290230.1,HORVU.MOREX.r2.5HG0403220.1,HORVU.MOREX.r2.6HG0465200.1
MF	GO:0005507	copper ion binding	14	35	49	178	0.0503054	0.449833	HORVU.MOREX.r2.1HG0018090.1,HORVU.MOREX.r2.4HG0283670.1,HORVU.MOREX.r2.4HG0335030.1,HORVU.MOREX.r2.5HG0390370.1,HORVU.MOREX.r2.5HG0398330.1,HORVU.MOREX.r2.5HG0421320.1,HORVU.MOREX.r2.5HG0421340.1,HORVU.MOREX.r2.5HG0429440.1,HORVU.MOREX.r2.6HG0455550.1,HORVU.MOREX.r2.6HG0501060.1,HORVU.MOREX.r2.6HG0516710.1,HORVU.MOREX.r2.6HG0516720.1,HORVU.MOREX.r2.6HG0516750.1,HORVU.MOREX.r2.7HG0607180.1	HORVU.MOREX.r2.1HG0006240.1,HORVU.MOREX.r2.1HG0016070.1,HORVU.MOREX.r2.1HG0059500.1,HORVU.MOREX.r2.2HG0078890.1,HORVU.MOREX.r2.2HG0109810.1,HORVU.MOREX.r2.2HG0128150.1,HORVU.MOREX.r2.2HG0147760.1,HORVU.MOREX.r2.2HG0153500.1,HORVU.MOREX.r2.2HG0155750.1,HORVU.MOREX.r2.2HG0156410.1,HORVU.MOREX.r2.3HG0185120.1,HORVU.MOREX.r2.3HG0193230.1,HORVU.MOREX.r2.3HG0207090.1,HORVU.MOREX.r2.3HG0251790.1,HORVU.M…
BP	GO:0009791	post-embryonic development	154	255	409	1769	0.051591	0.569772	HORVU.MOREX.r2.1HG0015410.1,HORVU.MOREX.r2.1HG0035930.1,HORVU.MOREX.r2.1HG0036730.1,HORVU.MOREX.r2.1HG0041150.1,HORVU.MOREX.r2.1HG0048720.1,HORVU.MOREX.r2.1HG0049080.1,HORVU.MOREX.r2.1HG0049090.1,HORVU.MOREX.r2.1HG0049100.1,HORVU.MOREX.r2.1HG0049110.1,HORVU.MOREX.r2.1HG0049130.1,HORVU.MOREX.r2.1HG0053170.1,HORVU.MOREX.r2.1HG0062600.1,HORVU.MOREX.r2.1HG0062850.1,HORVU.MOREX.r2.1HG0066370.1,HORVU.M…	HORVU.MOREX.r2.1HG0008140.1,HORVU.MOREX.r2.1HG0014420.1,HORVU.MOREX.r2.1HG0017110.1,HORVU.MOREX.r2.1HG0019290.1,HORVU.MOREX.r2.1HG0021180.1,HORVU.MOREX.r2.1HG0027750.1,HORVU.MOREX.r2.1HG0031990.1,HORVU.MOREX.r2.1HG0033520.1,HORVU.MOREX.r2.1HG0036700.1,HORVU.MOREX.r2.1HG0038140.1,HORVU.MOREX.r2.1HG0039170.1,HORVU.MOREX.r2.1HG0040690.1,HORVU.MOREX.r2.1HG0041980.1,HORVU.MOREX.r2.1HG0042840.1,HORVU.M…
BP	GO:0034728	nucleosome organization	4	33	37	133	0.0525716	0.579387	HORVU.MOREX.r2.1HG0015410.1,HORVU.MOREX.r2.3HG0192470.1,HORVU.MOREX.r2.3HG0256600.1,HORVU.MOREX.r2.5HG0386930.1	HORVU.MOREX.r2.1HG0014310.1,HORVU.MOREX.r2.1HG0016410.1,HORVU.MOREX.r2.1HG0018750.1,HORVU.MOREX.r2.1HG0047870.1,HORVU.MOREX.r2.1HG0054810.1,HORVU.MOREX.r2.1HG0056280.1,HORVU.MOREX.r2.1HG0058190.1,HORVU.MOREX.r2.1HG0059020.1,HORVU.MOREX.r2.1HG0060260.1,HORVU.MOREX.r2.1HG0060270.1,HORVU.MOREX.r2.1HG0060850.1,HORVU.MOREX.r2.1HG0065560.1,HORVU.MOREX.r2.1HG0066070.1,HORVU.MOREX.r2.2HG0153900.1,HORVU.M…
BP	GO:0010315	auxin export across the plasma membrane	1	10	11	31	0.0536429	0.58996	HORVU.MOREX.r2.7HG0613500.1	HORVU.MOREX.r2.1HG0059860.1,HORVU.MOREX.r2.3HG0182580.1,HORVU.MOREX.r2.3HG0228010.1,HORVU.MOREX.r2.3HG0270740.1,HORVU.MOREX.r2.4HG0297660.1,HORVU.MOREX.r2.5HG0353500.1,HORVU.MOREX.r2.5HG0409300.1,HORVU.MOREX.r2.6HG0526480.1,HORVU.MOREX.r2.7HG0574980.1,HORVU.MOREX.r2.7HG0581110.1
BP	GO:0006812	cation transport	32	109	141	578	0.0538945	0.591492	HORVU.MOREX.r2.1HG0018090.1,HORVU.MOREX.r2.1HG0042990.1,HORVU.MOREX.r2.1HG0059100.1,HORVU.MOREX.r2.1HG0070610.1,HORVU.MOREX.r2.2HG0083720.1,HORVU.MOREX.r2.2HG0131300.1,HORVU.MOREX.r2.2HG0143540.1,HORVU.MOREX.r2.2HG0144600.1,HORVU.MOREX.r2.2HG0158090.1,HORVU.MOREX.r2.3HG0205650.1,HORVU.MOREX.r2.3HG0244380.1,HORVU.MOREX.r2.3HG0252960.1,HORVU.MOREX.r2.3HG0262150.1,HORVU.MOREX.r2.4HG0279340.1,HORVU.M…	HORVU.MOREX.r2.1HG0005560.1,HORVU.MOREX.r2.1HG0016720.1,HORVU.MOREX.r2.1HG0024240.1,HORVU.MOREX.r2.1HG0026080.1,HORVU.MOREX.r2.1HG0037190.1,HORVU.MOREX.r2.1HG0041330.1,HORVU.MOREX.r2.1HG0042300.1,HORVU.MOREX.r2.1HG0053340.1,HORVU.MOREX.r2.1HG0055410.1,HORVU.MOREX.r2.1HG0057900.1,HORVU.MOREX.r2.1HG0058210.1,HORVU.MOREX.r2.2HG0108210.1,HORVU.MOREX.r2.2HG0110070.1,HORVU.MOREX.r2.2HG0116510.1,HORVU.M…
BP	GO:0010453	regulation of cell fate commitment	2	5	7	17	0.0545232	0.594675	HORVU.MOREX.r2.1HG0015410.1,HORVU.MOREX.r2.7HG0588010.1	HORVU.MOREX.r2.1HG0021180.1,HORVU.MOREX.r2.1HG0073000.1,HORVU.MOREX.r2.1HG0076300.1,HORVU.MOREX.r2.3HG0230420.1,HORVU.MOREX.r2.7HG0584200.1
BP	GO:0010483	pollen tube reception	3	4	7	17	0.0545232	0.594675	HORVU.MOREX.r2.1HG0048720.1,HORVU.MOREX.r2.4HG0315210.1,HORVU.MOREX.r2.7HG0601880.1	HORVU.MOREX.r2.1HG0073300.1,HORVU.MOREX.r2.2HG0142860.1,HORVU.MOREX.r2.2HG0163110.1,HORVU.MOREX.r2.5HG0415500.1
BP	GO:0016132	brassinosteroid biosynthetic process	3	4	7	17	0.0545232	0.594675	HORVU.MOREX.r2.2HG0155110.1,HORVU.MOREX.r2.5HG0403150.1,HORVU.MOREX.r2.5HG0441120.1	HORVU.MOREX.r2.1HG0042170.1,HORVU.MOREX.r2.2HG0144250.1,HORVU.MOREX.r2.4HG0327950.1,HORVU.MOREX.r2.7HG0529910.1
MF	GO:1901682	sulfur compound transmembrane transporter activity	2	10	12	34	0.0546893	0.486682	HORVU.MOREX.r2.3HG0262150.1,HORVU.MOREX.r2.7HG0537760.1	HORVU.MOREX.r2.3HG0236740.1,HORVU.MOREX.r2.3HG0252060.1,HORVU.MOREX.r2.4HG0279230.1,HORVU.MOREX.r2.4HG0332740.1,HORVU.MOREX.r2.4HG0334620.1,HORVU.MOREX.r2.5HG0349820.1,HORVU.MOREX.r2.5HG0388480.1,HORVU.MOREX.r2.5HG0401430.1,HORVU.MOREX.r2.7HG0538640.1,HORVU.MOREX.r2.7HG0550700.1
BP	GO:0006814	sodium ion transport	3	12	15	46	0.0552199	0.60103	HORVU.MOREX.r2.5HG0370810.1,HORVU.MOREX.r2.5HG0406540.1,HORVU.MOREX.r2.7HG0560260.1	HORVU.MOREX.r2.1HG0016720.1,HORVU.MOREX.r2.2HG0135750.1,HORVU.MOREX.r2.2HG0135780.1,HORVU.MOREX.r2.2HG0159360.1,HORVU.MOREX.r2.2HG0159420.1,HORVU.MOREX.r2.3HG0261230.1,HORVU.MOREX.r2.3HG0265630.1,HORVU.MOREX.r2.5HG0387270.1,HORVU.MOREX.r2.6HG0459480.1,HORVU.MOREX.r2.6HG0508040.1,HORVU.MOREX.r2.7HG0563760.1,HORVU.MOREX.r2.7HG0603270.1
BP	GO:0010232	vascular transport	1	8	9	24	0.0558055	0.603662	HORVU.MOREX.r2.7HG0537760.1	HORVU.MOREX.r2.2HG0090280.1,HORVU.MOREX.r2.2HG0130860.1,HORVU.MOREX.r2.2HG0173840.1,HORVU.MOREX.r2.3HG0228680.1,HORVU.MOREX.r2.3HG0273480.1,HORVU.MOREX.r2.4HG0279230.1,HORVU.MOREX.r2.5HG0349820.1,HORVU.MOREX.r2.5HG0424470.1
BP	GO:0010233	phloem transport	1	8	9	24	0.0558055	0.603662	HORVU.MOREX.r2.7HG0537760.1	HORVU.MOREX.r2.2HG0090280.1,HORVU.MOREX.r2.2HG0130860.1,HORVU.MOREX.r2.2HG0173840.1,HORVU.MOREX.r2.3HG0228680.1,HORVU.MOREX.r2.3HG0273480.1,HORVU.MOREX.r2.4HG0279230.1,HORVU.MOREX.r2.5HG0349820.1,HORVU.MOREX.r2.5HG0424470.1
BP	GO:0016129	phytosteroid biosynthetic process	4	5	9	24	0.0558055	0.603662	HORVU.MOREX.r2.2HG0155110.1,HORVU.MOREX.r2.5HG0403150.1,HORVU.MOREX.r2.5HG0434100.1,HORVU.MOREX.r2.5HG0441120.1	HORVU.MOREX.r2.1HG0042170.1,HORVU.MOREX.r2.2HG0144250.1,HORVU.MOREX.r2.4HG0327950.1,HORVU.MOREX.r2.7HG0529910.1,HORVU.MOREX.r2.7HG0622460.1
BP	GO:0090693	plant organ senescence	13	39	52	196	0.0565951	0.610949	HORVU.MOREX.r2.1HG0038230.1,HORVU.MOREX.r2.2HG0173230.1,HORVU.MOREX.r2.2HG0173270.1,HORVU.MOREX.r2.3HG0193640.1,HORVU.MOREX.r2.3HG0225050.1,HORVU.MOREX.r2.3HG0258750.1,HORVU.MOREX.r2.4HG0348880.1,HORVU.MOREX.r2.5HG0422820.1,HORVU.MOREX.r2.6HG0520720.1,HORVU.MOREX.r2.6HG0520740.1,HORVU.MOREX.r2.6HG0524950.1,HORVU.MOREX.r2.7HG0570540.1,HORVU.MOREX.r2.7HG0581850.1	HORVU.MOREX.r2.1HG0018770.1,HORVU.MOREX.r2.1HG0054240.1,HORVU.MOREX.r2.2HG0091410.1,HORVU.MOREX.r2.2HG0101740.1,HORVU.MOREX.r2.2HG0152760.1,HORVU.MOREX.r2.2HG0166600.1,HORVU.MOREX.r2.3HG0250280.1,HORVU.MOREX.r2.3HG0263370.1,HORVU.MOREX.r2.3HG0267690.1,HORVU.MOREX.r2.3HG0267700.1,HORVU.MOREX.r2.3HG0267720.1,HORVU.MOREX.r2.3HG0270850.1,HORVU.MOREX.r2.4HG0284720.1,HORVU.MOREX.r2.4HG0319040.1,HORVU.M…
BP	GO:0001763	morphogenesis of a branching structure	2	14	16	50	0.0571102	0.611497	HORVU.MOREX.r2.2HG0167440.1,HORVU.MOREX.r2.3HG0251940.1	HORVU.MOREX.r2.1HG0060180.1,HORVU.MOREX.r2.2HG0093930.1,HORVU.MOREX.r2.2HG0101600.1,HORVU.MOREX.r2.2HG0121580.1,HORVU.MOREX.r2.2HG0135260.1,HORVU.MOREX.r2.3HG0188020.1,HORVU.MOREX.r2.3HG0188030.1,HORVU.MOREX.r2.4HG0280760.1,HORVU.MOREX.r2.4HG0284900.1,HORVU.MOREX.r2.4HG0321420.1,HORVU.MOREX.r2.4HG0339550.1,HORVU.MOREX.r2.6HG0458630.1,HORVU.MOREX.r2.6HG0514840.1,HORVU.MOREX.r2.7HG0590600.1
BP	GO:0010223	secondary shoot formation	2	14	16	50	0.0571102	0.611497	HORVU.MOREX.r2.2HG0167440.1,HORVU.MOREX.r2.3HG0251940.1	HORVU.MOREX.r2.1HG0060180.1,HORVU.MOREX.r2.2HG0093930.1,HORVU.MOREX.r2.2HG0101600.1,HORVU.MOREX.r2.2HG0121580.1,HORVU.MOREX.r2.2HG0135260.1,HORVU.MOREX.r2.3HG0188020.1,HORVU.MOREX.r2.3HG0188030.1,HORVU.MOREX.r2.4HG0280760.1,HORVU.MOREX.r2.4HG0284900.1,HORVU.MOREX.r2.4HG0321420.1,HORVU.MOREX.r2.4HG0339550.1,HORVU.MOREX.r2.6HG0458630.1,HORVU.MOREX.r2.6HG0514840.1,HORVU.MOREX.r2.7HG0590600.1
BP	GO:0010346	shoot axis formation	2	14	16	50	0.0571102	0.611497	HORVU.MOREX.r2.2HG0167440.1,HORVU.MOREX.r2.3HG0251940.1	HORVU.MOREX.r2.1HG0060180.1,HORVU.MOREX.r2.2HG0093930.1,HORVU.MOREX.r2.2HG0101600.1,HORVU.MOREX.r2.2HG0121580.1,HORVU.MOREX.r2.2HG0135260.1,HORVU.MOREX.r2.3HG0188020.1,HORVU.MOREX.r2.3HG0188030.1,HORVU.MOREX.r2.4HG0280760.1,HORVU.MOREX.r2.4HG0284900.1,HORVU.MOREX.r2.4HG0321420.1,HORVU.MOREX.r2.4HG0339550.1,HORVU.MOREX.r2.6HG0458630.1,HORVU.MOREX.r2.6HG0514840.1,HORVU.MOREX.r2.7HG0590600.1
BP	GO:0055088	lipid homeostasis	2	14	16	50	0.0571102	0.611497	HORVU.MOREX.r2.2HG0155110.1,HORVU.MOREX.r2.5HG0441120.1	HORVU.MOREX.r2.1HG0036750.1,HORVU.MOREX.r2.1HG0042170.1,HORVU.MOREX.r2.1HG0050860.1,HORVU.MOREX.r2.1HG0051790.1,HORVU.MOREX.r2.2HG0097690.1,HORVU.MOREX.r2.2HG0144250.1,HORVU.MOREX.r2.4HG0327950.1,HORVU.MOREX.r2.5HG0416690.1,HORVU.MOREX.r2.6HG0524380.1,HORVU.MOREX.r2.7HG0529910.1,HORVU.MOREX.r2.7HG0546350.1,HORVU.MOREX.r2.7HG0587350.1,HORVU.MOREX.r2.7HG0592200.1,HORVU.MOREX.r2.7HG0615410.1
BP	GO:0034654	nucleobase-containing compound biosynthetic process	238	435	673	2969	0.0587842	0.628144	HORVU.MOREX.r2.1HG0005340.1,HORVU.MOREX.r2.1HG0006630.1,HORVU.MOREX.r2.1HG0013320.1,HORVU.MOREX.r2.1HG0015410.1,HORVU.MOREX.r2.1HG0015870.1,HORVU.MOREX.r2.1HG0030330.1,HORVU.MOREX.r2.1HG0037070.1,HORVU.MOREX.r2.1HG0041150.1,HORVU.MOREX.r2.1HG0042930.1,HORVU.MOREX.r2.1HG0045880.1,HORVU.MOREX.r2.1HG0049160.1,HORVU.MOREX.r2.1HG0051470.1,HORVU.MOREX.r2.1HG0053840.1,HORVU.MOREX.r2.1HG0054590.1,HORVU.M…	HORVU.MOREX.r2.1HG0004830.1,HORVU.MOREX.r2.1HG0004860.1,HORVU.MOREX.r2.1HG0006720.1,HORVU.MOREX.r2.1HG0008140.1,HORVU.MOREX.r2.1HG0012630.1,HORVU.MOREX.r2.1HG0013160.1,HORVU.MOREX.r2.1HG0014420.1,HORVU.MOREX.r2.1HG0020410.1,HORVU.MOREX.r2.1HG0021720.1,HORVU.MOREX.r2.1HG0024800.1,HORVU.MOREX.r2.1HG0027750.1,HORVU.MOREX.r2.1HG0028580.1,HORVU.MOREX.r2.1HG0030320.1,HORVU.MOREX.r2.1HG0033520.1,HORVU.M…
MF	GO:0015925	galactosidase activity	3	10	13	38	0.0589892	0.522436	HORVU.MOREX.r2.2HG0092070.1,HORVU.MOREX.r2.4HG0325340.1,HORVU.MOREX.r2.7HG0552210.1	HORVU.MOREX.r2.1HG0035900.1,HORVU.MOREX.r2.1HG0066160.1,HORVU.MOREX.r2.3HG0222010.1,HORVU.MOREX.r2.3HG0248650.1,HORVU.MOREX.r2.3HG0248690.1,HORVU.MOREX.r2.4HG0280430.1,HORVU.MOREX.r2.4HG0280440.1,HORVU.MOREX.r2.5HG0383780.1,HORVU.MOREX.r2.6HG0491520.1,HORVU.MOREX.r2.7HG0594280.1
MF	GO:0016701	oxidoreductase activity, acting on single donors with incorporation of molecular oxygen	4	13	17	53	0.060336	0.531819	HORVU.MOREX.r2.2HG0173650.1,HORVU.MOREX.r2.4HG0339320.1,HORVU.MOREX.r2.5HG0353290.1,HORVU.MOREX.r2.5HG0353300.1	HORVU.MOREX.r2.2HG0141810.1,HORVU.MOREX.r2.3HG0248340.1,HORVU.MOREX.r2.3HG0248370.1,HORVU.MOREX.r2.5HG0350050.1,HORVU.MOREX.r2.5HG0354290.1,HORVU.MOREX.r2.5HG0391810.1,HORVU.MOREX.r2.5HG0422890.1,HORVU.MOREX.r2.5HG0422900.1,HORVU.MOREX.r2.6HG0449460.1,HORVU.MOREX.r2.7HG0529590.1,HORVU.MOREX.r2.7HG0529600.1,HORVU.MOREX.r2.7HG0545310.1,HORVU.MOREX.r2.7HG0564280.1
BP	GO:0071214	cellular response to abiotic stimulus	19	43	62	239	0.0603691	0.642473	HORVU.MOREX.r2.1HG0042930.1,HORVU.MOREX.r2.1HG0062850.1,HORVU.MOREX.r2.1HG0063760.1,HORVU.MOREX.r2.1HG0073400.1,HORVU.MOREX.r2.2HG0131300.1,HORVU.MOREX.r2.2HG0165750.1,HORVU.MOREX.r2.2HG0168870.1,HORVU.MOREX.r2.3HG0192470.1,HORVU.MOREX.r2.3HG0195140.1,HORVU.MOREX.r2.4HG0332240.1,HORVU.MOREX.r2.5HG0399580.1,HORVU.MOREX.r2.5HG0408800.1,HORVU.MOREX.r2.5HG0416500.1,HORVU.MOREX.r2.5HG0429310.1,HORVU.M…	HORVU.MOREX.r2.1HG0005560.1,HORVU.MOREX.r2.1HG0038140.1,HORVU.MOREX.r2.1HG0039610.1,HORVU.MOREX.r2.1HG0052200.1,HORVU.MOREX.r2.1HG0054900.1,HORVU.MOREX.r2.1HG0054910.1,HORVU.MOREX.r2.1HG0074070.1,HORVU.MOREX.r2.2HG0088300.1,HORVU.MOREX.r2.2HG0132370.1,HORVU.MOREX.r2.2HG0136040.1,HORVU.MOREX.r2.2HG0146330.1,HORVU.MOREX.r2.2HG0152350.1,HORVU.MOREX.r2.2HG0165760.1,HORVU.MOREX.r2.2HG0178450.1,HORVU.M…
BP	GO:0104004	cellular response to environmental stimulus	19	43	62	239	0.0603691	0.642473	HORVU.MOREX.r2.1HG0042930.1,HORVU.MOREX.r2.1HG0062850.1,HORVU.MOREX.r2.1HG0063760.1,HORVU.MOREX.r2.1HG0073400.1,HORVU.MOREX.r2.2HG0131300.1,HORVU.MOREX.r2.2HG0165750.1,HORVU.MOREX.r2.2HG0168870.1,HORVU.MOREX.r2.3HG0192470.1,HORVU.MOREX.r2.3HG0195140.1,HORVU.MOREX.r2.4HG0332240.1,HORVU.MOREX.r2.5HG0399580.1,HORVU.MOREX.r2.5HG0408800.1,HORVU.MOREX.r2.5HG0416500.1,HORVU.MOREX.r2.5HG0429310.1,HORVU.M…	HORVU.MOREX.r2.1HG0005560.1,HORVU.MOREX.r2.1HG0038140.1,HORVU.MOREX.r2.1HG0039610.1,HORVU.MOREX.r2.1HG0052200.1,HORVU.MOREX.r2.1HG0054900.1,HORVU.MOREX.r2.1HG0054910.1,HORVU.MOREX.r2.1HG0074070.1,HORVU.MOREX.r2.2HG0088300.1,HORVU.MOREX.r2.2HG0132370.1,HORVU.MOREX.r2.2HG0136040.1,HORVU.MOREX.r2.2HG0146330.1,HORVU.MOREX.r2.2HG0152350.1,HORVU.MOREX.r2.2HG0165760.1,HORVU.MOREX.r2.2HG0178450.1,HORVU.M…
CC	GO:0005874	microtubule	2	56	58	227	0.0603862	1	HORVU.MOREX.r2.4HG0329900.1,HORVU.MOREX.r2.7HG0554600.1	HORVU.MOREX.r2.1HG0008340.1,HORVU.MOREX.r2.1HG0009940.1,HORVU.MOREX.r2.1HG0019290.1,HORVU.MOREX.r2.1HG0036900.1,HORVU.MOREX.r2.1HG0038710.1,HORVU.MOREX.r2.1HG0039170.1,HORVU.MOREX.r2.1HG0043790.1,HORVU.MOREX.r2.1HG0050850.1,HORVU.MOREX.r2.1HG0051660.1,HORVU.MOREX.r2.1HG0059400.1,HORVU.MOREX.r2.1HG0069440.1,HORVU.MOREX.r2.2HG0099610.1,HORVU.MOREX.r2.2HG0110790.1,HORVU.MOREX.r2.2HG0117510.1,HORVU.M…
BP	GO:0140014	mitotic nuclear division	8	24	32	114	0.06077	0.644736	HORVU.MOREX.r2.2HG0165740.1,HORVU.MOREX.r2.2HG0167770.1,HORVU.MOREX.r2.3HG0254210.1,HORVU.MOREX.r2.4HG0318630.1,HORVU.MOREX.r2.4HG0329900.1,HORVU.MOREX.r2.6HG0512080.1,HORVU.MOREX.r2.6HG0516020.1,HORVU.MOREX.r2.7HG0593020.1	HORVU.MOREX.r2.1HG0043790.1,HORVU.MOREX.r2.1HG0055160.1,HORVU.MOREX.r2.1HG0059400.1,HORVU.MOREX.r2.2HG0096060.1,HORVU.MOREX.r2.2HG0117510.1,HORVU.MOREX.r2.2HG0144560.1,HORVU.MOREX.r2.3HG0210840.1,HORVU.MOREX.r2.3HG0212880.1,HORVU.MOREX.r2.3HG0215880.1,HORVU.MOREX.r2.3HG0219270.1,HORVU.MOREX.r2.3HG0225480.1,HORVU.MOREX.r2.4HG0297650.1,HORVU.MOREX.r2.4HG0329970.1,HORVU.MOREX.r2.5HG0360130.1,HORVU.M…
MF	GO:0016783	sulfurtransferase activity	3	4	7	17	0.0609099	0.534333	HORVU.MOREX.r2.5HG0358170.1,HORVU.MOREX.r2.5HG0392780.1,HORVU.MOREX.r2.7HG0611240.1	HORVU.MOREX.r2.2HG0147810.1,HORVU.MOREX.r2.6HG0469880.1,HORVU.MOREX.r2.6HG0469900.1,HORVU.MOREX.r2.7HG0547450.1
BP	GO:0006836	neurotransmitter transport	3	3	6	14	0.060968	0.644736	HORVU.MOREX.r2.2HG0149420.1,HORVU.MOREX.r2.6HG0522070.1,HORVU.MOREX.r2.7HG0587130.1	HORVU.MOREX.r2.3HG0194540.1,HORVU.MOREX.r2.6HG0498990.1,HORVU.MOREX.r2.7HG0587350.1
BP	GO:1902358	sulfate transmembrane transport	0	6	6	14	0.060968	0.644736	-	HORVU.MOREX.r2.3HG0236740.1,HORVU.MOREX.r2.4HG0332740.1,HORVU.MOREX.r2.4HG0334620.1,HORVU.MOREX.r2.5HG0388480.1,HORVU.MOREX.r2.5HG0401430.1,HORVU.MOREX.r2.7HG0538640.1
BP	GO:0099402	plant organ development	83	183	266	1134	0.0610713	0.644736	HORVU.MOREX.r2.1HG0015410.1,HORVU.MOREX.r2.1HG0026420.1,HORVU.MOREX.r2.1HG0038230.1,HORVU.MOREX.r2.1HG0048720.1,HORVU.MOREX.r2.1HG0049480.1,HORVU.MOREX.r2.1HG0053170.1,HORVU.MOREX.r2.1HG0054590.1,HORVU.MOREX.r2.1HG0072720.1,HORVU.MOREX.r2.2HG0086590.1,HORVU.MOREX.r2.2HG0090790.1,HORVU.MOREX.r2.2HG0110500.1,HORVU.MOREX.r2.2HG0117400.1,HORVU.MOREX.r2.2HG0118630.1,HORVU.MOREX.r2.2HG0138830.1,HORVU.M…	HORVU.MOREX.r2.1HG0008140.1,HORVU.MOREX.r2.1HG0013800.1,HORVU.MOREX.r2.1HG0016720.1,HORVU.MOREX.r2.1HG0018770.1,HORVU.MOREX.r2.1HG0019290.1,HORVU.MOREX.r2.1HG0021180.1,HORVU.MOREX.r2.1HG0027750.1,HORVU.MOREX.r2.1HG0033520.1,HORVU.MOREX.r2.1HG0039610.1,HORVU.MOREX.r2.1HG0040690.1,HORVU.MOREX.r2.1HG0041980.1,HORVU.MOREX.r2.1HG0044050.1,HORVU.MOREX.r2.1HG0049030.1,HORVU.MOREX.r2.1HG0051900.1,HORVU.M…
MF	GO:0016840	carbon-nitrogen lyase activity	4	10	14	42	0.0626443	0.544442	HORVU.MOREX.r2.2HG0103520.1,HORVU.MOREX.r2.5HG0381530.1,HORVU.MOREX.r2.5HG0420840.1,HORVU.MOREX.r2.6HG0456520.1	HORVU.MOREX.r2.1HG0018440.1,HORVU.MOREX.r2.1HG0043220.1,HORVU.MOREX.r2.2HG0142030.1,HORVU.MOREX.r2.2HG0150540.1,HORVU.MOREX.r2.2HG0150550.1,HORVU.MOREX.r2.2HG0156420.1,HORVU.MOREX.r2.4HG0337410.1,HORVU.MOREX.r2.5HG0424360.1,HORVU.MOREX.r2.6HG0494390.1,HORVU.MOREX.r2.7HG0533020.1
MF	GO:0016903	oxidoreductase activity, acting on the aldehyde or oxo group of donors	13	13	26	88	0.0626505	0.544442	HORVU.MOREX.r2.2HG0177700.1,HORVU.MOREX.r2.3HG0251960.1,HORVU.MOREX.r2.4HG0284690.1,HORVU.MOREX.r2.5HG0425630.1,HORVU.MOREX.r2.5HG0429900.1,HORVU.MOREX.r2.6HG0483380.1,HORVU.MOREX.r2.6HG0490690.1,HORVU.MOREX.r2.6HG0520620.1,HORVU.MOREX.r2.6HG0521410.1,HORVU.MOREX.r2.7HG0554720.1,HORVU.MOREX.r2.7HG0583650.1,HORVU.MOREX.r2.7HG0616560.1,HORVU.MOREX.r2.UnG0625620.1	HORVU.MOREX.r2.1HG0059750.1,HORVU.MOREX.r2.2HG0107740.1,HORVU.MOREX.r2.3HG0220800.1,HORVU.MOREX.r2.4HG0279610.1,HORVU.MOREX.r2.4HG0279630.1,HORVU.MOREX.r2.4HG0286260.1,HORVU.MOREX.r2.5HG0400660.1,HORVU.MOREX.r2.6HG0496750.1,HORVU.MOREX.r2.6HG0496790.1,HORVU.MOREX.r2.6HG0504120.1,HORVU.MOREX.r2.7HG0540550.1,HORVU.MOREX.r2.7HG0543790.1,HORVU.MOREX.r2.7HG0561660.1
BP	GO:0000819	sister chromatid segregation	6	18	24	82	0.062857	0.654434	HORVU.MOREX.r2.2HG0167770.1,HORVU.MOREX.r2.3HG0194750.1,HORVU.MOREX.r2.4HG0318630.1,HORVU.MOREX.r2.4HG0329900.1,HORVU.MOREX.r2.6HG0512080.1,HORVU.MOREX.r2.6HG0516020.1	HORVU.MOREX.r2.1HG0043790.1,HORVU.MOREX.r2.1HG0055160.1,HORVU.MOREX.r2.1HG0059400.1,HORVU.MOREX.r2.2HG0096060.1,HORVU.MOREX.r2.3HG0210840.1,HORVU.MOREX.r2.3HG0212880.1,HORVU.MOREX.r2.3HG0215880.1,HORVU.MOREX.r2.3HG0219270.1,HORVU.MOREX.r2.3HG0225480.1,HORVU.MOREX.r2.4HG0297650.1,HORVU.MOREX.r2.4HG0329970.1,HORVU.MOREX.r2.5HG0387610.1,HORVU.MOREX.r2.5HG0400430.1,HORVU.MOREX.r2.5HG0411960.1,HORVU.M…
CC	GO:0009531	secondary cell wall	1	8	9	25	0.0629333	1	HORVU.MOREX.r2.2HG0154460.1	HORVU.MOREX.r2.1HG0021180.1,HORVU.MOREX.r2.1HG0044050.1,HORVU.MOREX.r2.2HG0156020.1,HORVU.MOREX.r2.3HG0215880.1,HORVU.MOREX.r2.4HG0321420.1,HORVU.MOREX.r2.6HG0510160.1,HORVU.MOREX.r2.6HG0516060.1,HORVU.MOREX.r2.7HG0584200.1
BP	GO:0015718	monocarboxylic acid transport	0	14	14	43	0.0634177	0.654434	-	HORVU.MOREX.r2.1HG0012390.1,HORVU.MOREX.r2.1HG0013080.1,HORVU.MOREX.r2.2HG0164340.1,HORVU.MOREX.r2.3HG0194540.1,HORVU.MOREX.r2.3HG0200760.1,HORVU.MOREX.r2.3HG0207880.1,HORVU.MOREX.r2.3HG0228290.1,HORVU.MOREX.r2.4HG0290500.1,HORVU.MOREX.r2.5HG0387270.1,HORVU.MOREX.r2.5HG0390750.1,HORVU.MOREX.r2.5HG0404570.1,HORVU.MOREX.r2.5HG0422550.1,HORVU.MOREX.r2.5HG0422560.1,HORVU.MOREX.r2.6HG0500330.1
BP	GO:0052545	callose localization	2	12	14	43	0.0634177	0.654434	HORVU.MOREX.r2.2HG0162190.1,HORVU.MOREX.r2.4HG0348880.1	HORVU.MOREX.r2.1HG0070680.1,HORVU.MOREX.r2.1HG0077030.1,HORVU.MOREX.r2.2HG0105270.1,HORVU.MOREX.r2.2HG0128260.1,HORVU.MOREX.r2.2HG0173840.1,HORVU.MOREX.r2.3HG0184390.1,HORVU.MOREX.r2.3HG0228680.1,HORVU.MOREX.r2.3HG0238280.1,HORVU.MOREX.r2.5HG0407420.1,HORVU.MOREX.r2.6HG0462950.1,HORVU.MOREX.r2.7HG0595640.1,HORVU.MOREX.r2.7HG0595660.1
BP	GO:0055065	metal ion homeostasis	10	34	44	164	0.0637017	0.654434	HORVU.MOREX.r2.2HG0143540.1,HORVU.MOREX.r2.2HG0144600.1,HORVU.MOREX.r2.4HG0289910.1,HORVU.MOREX.r2.5HG0394800.1,HORVU.MOREX.r2.6HG0453610.1,HORVU.MOREX.r2.6HG0494280.1,HORVU.MOREX.r2.7HG0560260.1,HORVU.MOREX.r2.7HG0587000.1,HORVU.MOREX.r2.7HG0607180.1,HORVU.MOREX.r2.7HG0607880.1	HORVU.MOREX.r2.1HG0016720.1,HORVU.MOREX.r2.1HG0021180.1,HORVU.MOREX.r2.1HG0036750.1,HORVU.MOREX.r2.2HG0107410.1,HORVU.MOREX.r2.2HG0144250.1,HORVU.MOREX.r2.2HG0152850.1,HORVU.MOREX.r2.2HG0153330.1,HORVU.MOREX.r2.2HG0153340.1,HORVU.MOREX.r2.2HG0154310.1,HORVU.MOREX.r2.2HG0164020.1,HORVU.MOREX.r2.2HG0178610.1,HORVU.MOREX.r2.3HG0215920.1,HORVU.MOREX.r2.3HG0215960.1,HORVU.MOREX.r2.3HG0273480.1,HORVU.M…
BP	GO:1905393	plant organ formation	14	30	44	164	0.0637017	0.654434	HORVU.MOREX.r2.1HG0053170.1,HORVU.MOREX.r2.2HG0146110.1,HORVU.MOREX.r2.2HG0167440.1,HORVU.MOREX.r2.2HG0168870.1,HORVU.MOREX.r2.2HG0169120.1,HORVU.MOREX.r2.3HG0184600.1,HORVU.MOREX.r2.3HG0194930.1,HORVU.MOREX.r2.3HG0251940.1,HORVU.MOREX.r2.3HG0256800.1,HORVU.MOREX.r2.4HG0317370.1,HORVU.MOREX.r2.4HG0339910.1,HORVU.MOREX.r2.5HG0378590.1,HORVU.MOREX.r2.5HG0447180.1,HORVU.MOREX.r2.7HG0585870.1	HORVU.MOREX.r2.1HG0051900.1,HORVU.MOREX.r2.1HG0060180.1,HORVU.MOREX.r2.2HG0093930.1,HORVU.MOREX.r2.2HG0101600.1,HORVU.MOREX.r2.2HG0108210.1,HORVU.MOREX.r2.2HG0121580.1,HORVU.MOREX.r2.2HG0135260.1,HORVU.MOREX.r2.2HG0169280.1,HORVU.MOREX.r2.3HG0188020.1,HORVU.MOREX.r2.3HG0188030.1,HORVU.MOREX.r2.3HG0235640.1,HORVU.MOREX.r2.3HG0256620.1,HORVU.MOREX.r2.3HG0266940.1,HORVU.MOREX.r2.4HG0280760.1,HORVU.M…
BP	GO:0006595	polyamine metabolic process	1	7	8	21	0.0638777	0.654434	HORVU.MOREX.r2.7HG0569130.1	HORVU.MOREX.r2.1HG0002090.1,HORVU.MOREX.r2.2HG0143940.1,HORVU.MOREX.r2.5HG0394050.1,HORVU.MOREX.r2.5HG0399930.1,HORVU.MOREX.r2.5HG0416230.1,HORVU.MOREX.r2.7HG0535160.1,HORVU.MOREX.r2.7HG0587860.1
BP	GO:0008300	isoprenoid catabolic process	2	6	8	21	0.0638777	0.654434	HORVU.MOREX.r2.1HG0056920.1,HORVU.MOREX.r2.5HG0441120.1	HORVU.MOREX.r2.1HG0019640.1,HORVU.MOREX.r2.1HG0042170.1,HORVU.MOREX.r2.1HG0050860.1,HORVU.MOREX.r2.3HG0240680.1,HORVU.MOREX.r2.5HG0416690.1,HORVU.MOREX.r2.7HG0546350.1
BP	GO:0034755	iron ion transmembrane transport	2	6	8	21	0.0638777	0.654434	HORVU.MOREX.r2.2HG0143540.1,HORVU.MOREX.r2.7HG0587000.1	HORVU.MOREX.r2.2HG0152850.1,HORVU.MOREX.r2.2HG0178610.1,HORVU.MOREX.r2.4HG0328220.1,HORVU.MOREX.r2.7HG0530390.1,HORVU.MOREX.r2.7HG0595440.1,HORVU.MOREX.r2.7HG0603680.1
BP	GO:0071396	cellular response to lipid	43	101	144	595	0.0642149	0.654434	HORVU.MOREX.r2.1HG0015580.1,HORVU.MOREX.r2.1HG0036730.1,HORVU.MOREX.r2.1HG0038230.1,HORVU.MOREX.r2.1HG0045440.1,HORVU.MOREX.r2.1HG0048720.1,HORVU.MOREX.r2.1HG0061390.1,HORVU.MOREX.r2.1HG0066410.1,HORVU.MOREX.r2.2HG0099430.1,HORVU.MOREX.r2.2HG0100880.1,HORVU.MOREX.r2.2HG0118870.1,HORVU.MOREX.r2.2HG0133980.1,HORVU.MOREX.r2.2HG0143210.1,HORVU.MOREX.r2.2HG0167340.1,HORVU.MOREX.r2.2HG0177930.1,HORVU.M…	HORVU.MOREX.r2.1HG0014420.1,HORVU.MOREX.r2.1HG0030320.1,HORVU.MOREX.r2.1HG0031000.1,HORVU.MOREX.r2.1HG0041130.1,HORVU.MOREX.r2.1HG0055980.1,HORVU.MOREX.r2.1HG0061250.1,HORVU.MOREX.r2.1HG0063880.1,HORVU.MOREX.r2.1HG0066210.1,HORVU.MOREX.r2.1HG0067200.1,HORVU.MOREX.r2.1HG0073300.1,HORVU.MOREX.r2.1HG0074070.1,HORVU.MOREX.r2.2HG0081930.1,HORVU.MOREX.r2.2HG0082000.1,HORVU.MOREX.r2.2HG0091060.1,HORVU.M…
BP	GO:0048827	phyllome development	37	104	141	582	0.0646711	0.654434	HORVU.MOREX.r2.1HG0038230.1,HORVU.MOREX.r2.1HG0049480.1,HORVU.MOREX.r2.1HG0072720.1,HORVU.MOREX.r2.2HG0090790.1,HORVU.MOREX.r2.2HG0110500.1,HORVU.MOREX.r2.2HG0146110.1,HORVU.MOREX.r2.2HG0163610.1,HORVU.MOREX.r2.2HG0173230.1,HORVU.MOREX.r2.2HG0173270.1,HORVU.MOREX.r2.2HG0180010.1,HORVU.MOREX.r2.3HG0184600.1,HORVU.MOREX.r2.3HG0192320.1,HORVU.MOREX.r2.3HG0193640.1,HORVU.MOREX.r2.3HG0205590.1,HORVU.M…	HORVU.MOREX.r2.1HG0008140.1,HORVU.MOREX.r2.1HG0016720.1,HORVU.MOREX.r2.1HG0018770.1,HORVU.MOREX.r2.1HG0019290.1,HORVU.MOREX.r2.1HG0033520.1,HORVU.MOREX.r2.1HG0039610.1,HORVU.MOREX.r2.1HG0041980.1,HORVU.MOREX.r2.1HG0049030.1,HORVU.MOREX.r2.1HG0051900.1,HORVU.MOREX.r2.1HG0054240.1,HORVU.MOREX.r2.1HG0063230.1,HORVU.MOREX.r2.1HG0068480.1,HORVU.MOREX.r2.1HG0074070.1,HORVU.MOREX.r2.2HG0091410.1,HORVU.M…
BP	GO:0140115	export across plasma membrane	4	11	15	47	0.0654976	0.654434	HORVU.MOREX.r2.4HG0279340.1,HORVU.MOREX.r2.4HG0337790.1,HORVU.MOREX.r2.6HG0513540.1,HORVU.MOREX.r2.7HG0613500.1	HORVU.MOREX.r2.1HG0059860.1,HORVU.MOREX.r2.3HG0182580.1,HORVU.MOREX.r2.3HG0228010.1,HORVU.MOREX.r2.3HG0270740.1,HORVU.MOREX.r2.4HG0297660.1,HORVU.MOREX.r2.5HG0353500.1,HORVU.MOREX.r2.5HG0409300.1,HORVU.MOREX.r2.6HG0526480.1,HORVU.MOREX.r2.7HG0550340.1,HORVU.MOREX.r2.7HG0574980.1,HORVU.MOREX.r2.7HG0581110.1
BP	GO:0009812	flavonoid metabolic process	12	57	69	270	0.0656345	0.654434	HORVU.MOREX.r2.1HG0047900.1,HORVU.MOREX.r2.2HG0151140.1,HORVU.MOREX.r2.2HG0165740.1,HORVU.MOREX.r2.2HG0173230.1,HORVU.MOREX.r2.3HG0246790.1,HORVU.MOREX.r2.6HG0508510.1,HORVU.MOREX.r2.6HG0513140.1,HORVU.MOREX.r2.6HG0523580.1,HORVU.MOREX.r2.6HG0524950.1,HORVU.MOREX.r2.7HG0579820.1,HORVU.MOREX.r2.7HG0593020.1,HORVU.MOREX.r2.7HG0599940.1	HORVU.MOREX.r2.1HG0013160.1,HORVU.MOREX.r2.1HG0041620.1,HORVU.MOREX.r2.1HG0042000.1,HORVU.MOREX.r2.1HG0053600.1,HORVU.MOREX.r2.1HG0060420.1,HORVU.MOREX.r2.1HG0062890.1,HORVU.MOREX.r2.1HG0078280.1,HORVU.MOREX.r2.2HG0128360.1,HORVU.MOREX.r2.2HG0136040.1,HORVU.MOREX.r2.2HG0172230.1,HORVU.MOREX.r2.3HG0187760.1,HORVU.MOREX.r2.3HG0210690.1,HORVU.MOREX.r2.3HG0227590.1,HORVU.MOREX.r2.3HG0249550.1,HORVU.M…
BP	GO:0051301	cell division	39	98	137	565	0.066246	0.654434	HORVU.MOREX.r2.1HG0002200.1,HORVU.MOREX.r2.1HG0041190.1,HORVU.MOREX.r2.1HG0051630.1,HORVU.MOREX.r2.1HG0053170.1,HORVU.MOREX.r2.1HG0062600.1,HORVU.MOREX.r2.2HG0086560.1,HORVU.MOREX.r2.2HG0086590.1,HORVU.MOREX.r2.2HG0105830.1,HORVU.MOREX.r2.2HG0138830.1,HORVU.MOREX.r2.2HG0142600.1,HORVU.MOREX.r2.2HG0143440.1,HORVU.MOREX.r2.2HG0165740.1,HORVU.MOREX.r2.2HG0171730.1,HORVU.MOREX.r2.3HG0194300.1,HORVU.M…	HORVU.MOREX.r2.1HG0008340.1,HORVU.MOREX.r2.1HG0019290.1,HORVU.MOREX.r2.1HG0021180.1,HORVU.MOREX.r2.1HG0024800.1,HORVU.MOREX.r2.1HG0036900.1,HORVU.MOREX.r2.1HG0043790.1,HORVU.MOREX.r2.1HG0045520.1,HORVU.MOREX.r2.1HG0045700.1,HORVU.MOREX.r2.1HG0049030.1,HORVU.MOREX.r2.1HG0051660.1,HORVU.MOREX.r2.1HG0053750.1,HORVU.MOREX.r2.1HG0055160.1,HORVU.MOREX.r2.1HG0055810.1,HORVU.MOREX.r2.1HG0055870.1,HORVU.M…
CC	GO:0005658	alpha DNA polymerase:primase complex	0	3	3	5	0.0667309	1	-	HORVU.MOREX.r2.1HG0048650.1,HORVU.MOREX.r2.2HG0134130.1,HORVU.MOREX.r2.7HG0608000.1
BP	GO:0006805	xenobiotic metabolic process	0	5	5	11	0.0672379	0.654434	-	HORVU.MOREX.r2.1HG0036750.1,HORVU.MOREX.r2.3HG0191680.1,HORVU.MOREX.r2.6HG0464060.1,HORVU.MOREX.r2.7HG0529590.1,HORVU.MOREX.r2.7HG0529600.1
BP	GO:0009164	nucleoside catabolic process	0	5	5	11	0.0672379	0.654434	-	HORVU.MOREX.r2.1HG0008950.1,HORVU.MOREX.r2.2HG0095760.1,HORVU.MOREX.r2.2HG0167320.1,HORVU.MOREX.r2.3HG0236130.1,HORVU.MOREX.r2.7HG0572250.1
BP	GO:0009407	toxin catabolic process	4	1	5	11	0.0672379	0.654434	HORVU.MOREX.r2.5HG0411910.1,HORVU.MOREX.r2.5HG0429310.1,HORVU.MOREX.r2.5HG0429320.1,HORVU.MOREX.r2.5HG0447780.1	HORVU.MOREX.r2.2HG0178450.1
BP	GO:0019369	arachidonic acid metabolic process	1	4	5	11	0.0672379	0.654434	HORVU.MOREX.r2.6HG0514940.1	HORVU.MOREX.r2.1HG0036750.1,HORVU.MOREX.r2.5HG0426300.1,HORVU.MOREX.r2.7HG0529590.1,HORVU.MOREX.r2.7HG0529600.1
BP	GO:0030149	sphingolipid catabolic process	0	5	5	11	0.0672379	0.654434	-	HORVU.MOREX.r2.3HG0245310.1,HORVU.MOREX.r2.4HG0287550.1,HORVU.MOREX.r2.6HG0491520.1,HORVU.MOREX.r2.7HG0585170.1,HORVU.MOREX.r2.7HG0585370.1
BP	GO:0042219	cellular modified amino acid catabolic process	1	4	5	11	0.0672379	0.654434	HORVU.MOREX.r2.6HG0456520.1	HORVU.MOREX.r2.2HG0142030.1,HORVU.MOREX.r2.2HG0142920.1,HORVU.MOREX.r2.2HG0167320.1,HORVU.MOREX.r2.3HG0191680.1
BP	GO:0042454	ribonucleoside catabolic process	0	5	5	11	0.0672379	0.654434	-	HORVU.MOREX.r2.1HG0008950.1,HORVU.MOREX.r2.2HG0095760.1,HORVU.MOREX.r2.2HG0167320.1,HORVU.MOREX.r2.3HG0236130.1,HORVU.MOREX.r2.7HG0572250.1
BP	GO:0045833	negative regulation of lipid metabolic process	3	2	5	11	0.0672379	0.654434	HORVU.MOREX.r2.1HG0063760.1,HORVU.MOREX.r2.3HG0236170.1,HORVU.MOREX.r2.5HG0403150.1	HORVU.MOREX.r2.2HG0123030.1,HORVU.MOREX.r2.3HG0184800.1
BP	GO:0046466	membrane lipid catabolic process	0	5	5	11	0.0672379	0.654434	-	HORVU.MOREX.r2.3HG0245310.1,HORVU.MOREX.r2.4HG0287550.1,HORVU.MOREX.r2.6HG0491520.1,HORVU.MOREX.r2.7HG0585170.1,HORVU.MOREX.r2.7HG0585370.1
MF	GO:0005544	calcium-dependent phospholipid binding	1	5	6	14	0.0673061	0.57068	HORVU.MOREX.r2.4HG0335130.1	HORVU.MOREX.r2.1HG0012880.1,HORVU.MOREX.r2.3HG0252460.1,HORVU.MOREX.r2.3HG0252470.1,HORVU.MOREX.r2.5HG0396660.1,HORVU.MOREX.r2.6HG0481830.1
MF	GO:0008271	secondary active sulfate transmembrane transporter activity	0	6	6	14	0.0673061	0.57068	-	HORVU.MOREX.r2.3HG0236740.1,HORVU.MOREX.r2.4HG0332740.1,HORVU.MOREX.r2.4HG0334620.1,HORVU.MOREX.r2.5HG0388480.1,HORVU.MOREX.r2.5HG0401430.1,HORVU.MOREX.r2.7HG0538640.1
MF	GO:0015116	sulfate transmembrane transporter activity	0	6	6	14	0.0673061	0.57068	-	HORVU.MOREX.r2.3HG0236740.1,HORVU.MOREX.r2.4HG0332740.1,HORVU.MOREX.r2.4HG0334620.1,HORVU.MOREX.r2.5HG0388480.1,HORVU.MOREX.r2.5HG0401430.1,HORVU.MOREX.r2.7HG0538640.1
BP	GO:1901698	response to nitrogen compound	38	82	120	491	0.067402	0.654434	HORVU.MOREX.r2.1HG0055270.1,HORVU.MOREX.r2.2HG0107720.1,HORVU.MOREX.r2.2HG0111180.1,HORVU.MOREX.r2.2HG0117400.1,HORVU.MOREX.r2.2HG0118870.1,HORVU.MOREX.r2.2HG0124590.1,HORVU.MOREX.r2.2HG0143440.1,HORVU.MOREX.r2.3HG0191300.1,HORVU.MOREX.r2.3HG0250900.1,HORVU.MOREX.r2.4HG0283670.1,HORVU.MOREX.r2.4HG0288310.1,HORVU.MOREX.r2.4HG0318890.1,HORVU.MOREX.r2.4HG0337600.1,HORVU.MOREX.r2.5HG0354190.1,HORVU.M…	HORVU.MOREX.r2.1HG0006720.1,HORVU.MOREX.r2.1HG0021720.1,HORVU.MOREX.r2.1HG0024800.1,HORVU.MOREX.r2.1HG0030320.1,HORVU.MOREX.r2.1HG0032390.1,HORVU.MOREX.r2.1HG0034750.1,HORVU.MOREX.r2.1HG0042840.1,HORVU.MOREX.r2.1HG0044460.1,HORVU.MOREX.r2.1HG0044470.1,HORVU.MOREX.r2.1HG0045700.1,HORVU.MOREX.r2.1HG0052200.1,HORVU.MOREX.r2.1HG0060770.1,HORVU.MOREX.r2.1HG0063880.1,HORVU.MOREX.r2.1HG0067400.1,HORVU.M…
BP	GO:1902679	negative regulation of RNA biosynthetic process	31	56	87	348	0.0685256	0.654434	HORVU.MOREX.r2.1HG0041150.1,HORVU.MOREX.r2.1HG0049160.1,HORVU.MOREX.r2.1HG0078570.1,HORVU.MOREX.r2.2HG0090790.1,HORVU.MOREX.r2.2HG0120560.1,HORVU.MOREX.r2.2HG0163610.1,HORVU.MOREX.r2.3HG0191300.1,HORVU.MOREX.r2.3HG0210600.1,HORVU.MOREX.r2.3HG0226710.1,HORVU.MOREX.r2.3HG0239630.1,HORVU.MOREX.r2.3HG0251940.1,HORVU.MOREX.r2.3HG0261010.1,HORVU.MOREX.r2.5HG0379730.1,HORVU.MOREX.r2.5HG0406190.1,HORVU.M…	HORVU.MOREX.r2.1HG0004830.1,HORVU.MOREX.r2.1HG0004860.1,HORVU.MOREX.r2.1HG0021720.1,HORVU.MOREX.r2.1HG0024800.1,HORVU.MOREX.r2.1HG0028580.1,HORVU.MOREX.r2.1HG0055970.1,HORVU.MOREX.r2.1HG0067320.1,HORVU.MOREX.r2.1HG0068480.1,HORVU.MOREX.r2.2HG0079820.1,HORVU.MOREX.r2.2HG0088300.1,HORVU.MOREX.r2.2HG0089260.1,HORVU.MOREX.r2.2HG0135180.1,HORVU.MOREX.r2.2HG0135370.1,HORVU.MOREX.r2.2HG0166600.1,HORVU.M…
BP	GO:1903507	negative regulation of nucleic acid-templated transcription	31	56	87	348	0.0685256	0.654434	HORVU.MOREX.r2.1HG0041150.1,HORVU.MOREX.r2.1HG0049160.1,HORVU.MOREX.r2.1HG0078570.1,HORVU.MOREX.r2.2HG0090790.1,HORVU.MOREX.r2.2HG0120560.1,HORVU.MOREX.r2.2HG0163610.1,HORVU.MOREX.r2.3HG0191300.1,HORVU.MOREX.r2.3HG0210600.1,HORVU.MOREX.r2.3HG0226710.1,HORVU.MOREX.r2.3HG0239630.1,HORVU.MOREX.r2.3HG0251940.1,HORVU.MOREX.r2.3HG0261010.1,HORVU.MOREX.r2.5HG0379730.1,HORVU.MOREX.r2.5HG0406190.1,HORVU.M…	HORVU.MOREX.r2.1HG0004830.1,HORVU.MOREX.r2.1HG0004860.1,HORVU.MOREX.r2.1HG0021720.1,HORVU.MOREX.r2.1HG0024800.1,HORVU.MOREX.r2.1HG0028580.1,HORVU.MOREX.r2.1HG0055970.1,HORVU.MOREX.r2.1HG0067320.1,HORVU.MOREX.r2.1HG0068480.1,HORVU.MOREX.r2.2HG0079820.1,HORVU.MOREX.r2.2HG0088300.1,HORVU.MOREX.r2.2HG0089260.1,HORVU.MOREX.r2.2HG0135180.1,HORVU.MOREX.r2.2HG0135370.1,HORVU.MOREX.r2.2HG0166600.1,HORVU.M…
CC	GO:0005615	extracellular space	9	33	42	160	0.0687159	1	HORVU.MOREX.r2.1HG0055240.1,HORVU.MOREX.r2.2HG0108440.1,HORVU.MOREX.r2.2HG0176960.1,HORVU.MOREX.r2.3HG0202940.1,HORVU.MOREX.r2.4HG0286070.1,HORVU.MOREX.r2.4HG0288090.1,HORVU.MOREX.r2.5HG0436350.1,HORVU.MOREX.r2.6HG0449990.1,HORVU.MOREX.r2.6HG0511690.1	HORVU.MOREX.r2.1HG0019270.1,HORVU.MOREX.r2.1HG0034470.1,HORVU.MOREX.r2.1HG0047360.1,HORVU.MOREX.r2.1HG0061930.1,HORVU.MOREX.r2.1HG0062680.1,HORVU.MOREX.r2.2HG0128150.1,HORVU.MOREX.r2.2HG0128360.1,HORVU.MOREX.r2.2HG0131440.1,HORVU.MOREX.r2.2HG0155750.1,HORVU.MOREX.r2.2HG0168380.1,HORVU.MOREX.r2.3HG0191680.1,HORVU.MOREX.r2.3HG0196660.1,HORVU.MOREX.r2.3HG0243700.1,HORVU.MOREX.r2.3HG0265850.1,HORVU.M…
BP	GO:0002833	positive regulation of response to biotic stimulus	11	26	37	136	0.0701	0.654434	HORVU.MOREX.r2.1HG0054540.1,HORVU.MOREX.r2.2HG0085380.1,HORVU.MOREX.r2.3HG0210600.1,HORVU.MOREX.r2.3HG0245530.1,HORVU.MOREX.r2.5HG0378590.1,HORVU.MOREX.r2.5HG0408800.1,HORVU.MOREX.r2.5HG0417700.1,HORVU.MOREX.r2.5HG0447180.1,HORVU.MOREX.r2.6HG0472140.1,HORVU.MOREX.r2.7HG0559960.1,HORVU.MOREX.r2.7HG0579820.1	HORVU.MOREX.r2.1HG0017110.1,HORVU.MOREX.r2.1HG0019270.1,HORVU.MOREX.r2.1HG0040840.1,HORVU.MOREX.r2.2HG0142970.1,HORVU.MOREX.r2.2HG0144560.1,HORVU.MOREX.r2.2HG0164020.1,HORVU.MOREX.r2.2HG0166600.1,HORVU.MOREX.r2.3HG0187560.1,HORVU.MOREX.r2.3HG0255570.1,HORVU.MOREX.r2.3HG0266940.1,HORVU.MOREX.r2.4HG0284810.1,HORVU.MOREX.r2.5HG0395510.1,HORVU.MOREX.r2.5HG0444100.1,HORVU.MOREX.r2.6HG0454350.1,HORVU.M…
BP	GO:0000256	allantoin catabolic process	0	3	3	5	0.0707801	0.654434	-	HORVU.MOREX.r2.2HG0119220.1,HORVU.MOREX.r2.2HG0173970.1,HORVU.MOREX.r2.7HG0612390.1
BP	GO:0006542	glutamine biosynthetic process	1	2	3	5	0.0707801	0.654434	HORVU.MOREX.r2.4HG0281260.1	HORVU.MOREX.r2.2HG0168190.1,HORVU.MOREX.r2.4HG0329060.1
BP	GO:0007259	receptor signaling pathway via JAK-STAT	3	0	3	5	0.0707801	0.654434	HORVU.MOREX.r2.1HG0041150.1,HORVU.MOREX.r2.1HG0076630.1,HORVU.MOREX.r2.3HG0260070.1	-
BP	GO:0009595	detection of biotic stimulus	1	2	3	5	0.0707801	0.654434	HORVU.MOREX.r2.2HG0162190.1	HORVU.MOREX.r2.6HG0526360.1,HORVU.MOREX.r2.6HG0526370.1
BP	GO:0010135	ureide metabolic process	0	3	3	5	0.0707801	0.654434	-	HORVU.MOREX.r2.2HG0119220.1,HORVU.MOREX.r2.2HG0173970.1,HORVU.MOREX.r2.7HG0612390.1
BP	GO:0010136	ureide catabolic process	0	3	3	5	0.0707801	0.654434	-	HORVU.MOREX.r2.2HG0119220.1,HORVU.MOREX.r2.2HG0173970.1,HORVU.MOREX.r2.7HG0612390.1
BP	GO:0010185	regulation of cellular defense response	0	3	3	5	0.0707801	0.654434	-	HORVU.MOREX.r2.1HG0030320.1,HORVU.MOREX.r2.1HG0062640.1,HORVU.MOREX.r2.3HG0239600.1
BP	GO:0010421	hydrogen peroxide-mediated programmed cell death	0	3	3	5	0.0707801	0.654434	-	HORVU.MOREX.r2.1HG0055200.1,HORVU.MOREX.r2.1HG0055210.1,HORVU.MOREX.r2.3HG0245490.1
BP	GO:0010500	transmitting tissue development	1	2	3	5	0.0707801	0.654434	HORVU.MOREX.r2.7HG0585870.1	HORVU.MOREX.r2.5HG0390200.1,HORVU.MOREX.r2.5HG0406560.1
BP	GO:0015697	quaternary ammonium group transport	1	2	3	5	0.0707801	0.654434	HORVU.MOREX.r2.3HG0262150.1	HORVU.MOREX.r2.5HG0422550.1,HORVU.MOREX.r2.5HG0422560.1
BP	GO:0016103	diterpenoid catabolic process	1	2	3	5	0.0707801	0.654434	HORVU.MOREX.r2.1HG0056920.1	HORVU.MOREX.r2.1HG0019640.1,HORVU.MOREX.r2.3HG0240680.1
BP	GO:0016540	protein autoprocessing	0	3	3	5	0.0707801	0.654434	-	HORVU.MOREX.r2.1HG0055200.1,HORVU.MOREX.r2.1HG0055210.1,HORVU.MOREX.r2.3HG0245490.1
BP	GO:0018973	trinitrotoluene metabolic process	2	1	3	5	0.0707801	0.654434	HORVU.MOREX.r2.5HG0429310.1,HORVU.MOREX.r2.5HG0429320.1	HORVU.MOREX.r2.2HG0178450.1
BP	GO:0018974	2,4,6-trinitrotoluene metabolic process	2	1	3	5	0.0707801	0.654434	HORVU.MOREX.r2.5HG0429310.1,HORVU.MOREX.r2.5HG0429320.1	HORVU.MOREX.r2.2HG0178450.1
BP	GO:0019326	nitrotoluene metabolic process	2	1	3	5	0.0707801	0.654434	HORVU.MOREX.r2.5HG0429310.1,HORVU.MOREX.r2.5HG0429320.1	HORVU.MOREX.r2.2HG0178450.1
BP	GO:0030856	regulation of epithelial cell differentiation	2	1	3	5	0.0707801	0.654434	HORVU.MOREX.r2.1HG0054590.1,HORVU.MOREX.r2.2HG0090790.1	HORVU.MOREX.r2.2HG0104600.1
BP	GO:0042547	cell wall modification involved in multidimensional cell growth	0	3	3	5	0.0707801	0.654434	-	HORVU.MOREX.r2.1HG0030930.1,HORVU.MOREX.r2.1HG0055640.1,HORVU.MOREX.r2.6HG0508120.1
BP	GO:0042873	aldonate transmembrane transport	0	3	3	5	0.0707801	0.654434	-	HORVU.MOREX.r2.1HG0013080.1,HORVU.MOREX.r2.3HG0207880.1,HORVU.MOREX.r2.5HG0390750.1
BP	GO:0045487	gibberellin catabolic process	1	2	3	5	0.0707801	0.654434	HORVU.MOREX.r2.1HG0056920.1	HORVU.MOREX.r2.1HG0019640.1,HORVU.MOREX.r2.3HG0240680.1
BP	GO:0045604	regulation of epidermal cell differentiation	2	1	3	5	0.0707801	0.654434	HORVU.MOREX.r2.1HG0054590.1,HORVU.MOREX.r2.2HG0090790.1	HORVU.MOREX.r2.2HG0104600.1
BP	GO:0045682	regulation of epidermis development	2	1	3	5	0.0707801	0.654434	HORVU.MOREX.r2.1HG0054590.1,HORVU.MOREX.r2.2HG0090790.1	HORVU.MOREX.r2.2HG0104600.1
BP	GO:0045827	negative regulation of isoprenoid metabolic process	1	2	3	5	0.0707801	0.654434	HORVU.MOREX.r2.3HG0236170.1	HORVU.MOREX.r2.2HG0123030.1,HORVU.MOREX.r2.3HG0184800.1
BP	GO:0046256	2,4,6-trinitrotoluene catabolic process	2	1	3	5	0.0707801	0.654434	HORVU.MOREX.r2.5HG0429310.1,HORVU.MOREX.r2.5HG0429320.1	HORVU.MOREX.r2.2HG0178450.1
BP	GO:0046260	trinitrotoluene catabolic process	2	1	3	5	0.0707801	0.654434	HORVU.MOREX.r2.5HG0429310.1,HORVU.MOREX.r2.5HG0429320.1	HORVU.MOREX.r2.2HG0178450.1
BP	GO:0046263	nitrotoluene catabolic process	2	1	3	5	0.0707801	0.654434	HORVU.MOREX.r2.5HG0429310.1,HORVU.MOREX.r2.5HG0429320.1	HORVU.MOREX.r2.2HG0178450.1
BP	GO:0046425	regulation of receptor signaling pathway via JAK-STAT	3	0	3	5	0.0707801	0.654434	HORVU.MOREX.r2.1HG0041150.1,HORVU.MOREX.r2.1HG0076630.1,HORVU.MOREX.r2.3HG0260070.1	-
BP	GO:0046718	viral entry into host cell	0	3	3	5	0.0707801	0.654434	-	HORVU.MOREX.r2.4HG0283430.1,HORVU.MOREX.r2.4HG0283440.1,HORVU.MOREX.r2.4HG0283450.1
BP	GO:0048700	acquisition of desiccation tolerance in seed	3	0	3	5	0.0707801	0.654434	HORVU.MOREX.r2.1HG0049080.1,HORVU.MOREX.r2.1HG0049090.1,HORVU.MOREX.r2.1HG0049130.1	-
BP	GO:0050810	regulation of steroid biosynthetic process	2	1	3	5	0.0707801	0.654434	HORVU.MOREX.r2.5HG0403150.1,HORVU.MOREX.r2.7HG0543680.1	HORVU.MOREX.r2.3HG0272280.1
BP	GO:0072490	toluene-containing compound metabolic process	2	1	3	5	0.0707801	0.654434	HORVU.MOREX.r2.5HG0429310.1,HORVU.MOREX.r2.5HG0429320.1	HORVU.MOREX.r2.2HG0178450.1
BP	GO:0072491	toluene-containing compound catabolic process	2	1	3	5	0.0707801	0.654434	HORVU.MOREX.r2.5HG0429310.1,HORVU.MOREX.r2.5HG0429320.1	HORVU.MOREX.r2.2HG0178450.1
BP	GO:0080175	phragmoplast microtubule organization	0	3	3	5	0.0707801	0.654434	-	HORVU.MOREX.r2.2HG0123510.1,HORVU.MOREX.r2.2HG0132010.1,HORVU.MOREX.r2.6HG0522360.1
BP	GO:0097066	response to thyroid hormone	0	3	3	5	0.0707801	0.654434	-	HORVU.MOREX.r2.4HG0283430.1,HORVU.MOREX.r2.4HG0283440.1,HORVU.MOREX.r2.4HG0283450.1
BP	GO:0097439	acquisition of desiccation tolerance	3	0	3	5	0.0707801	0.654434	HORVU.MOREX.r2.1HG0049080.1,HORVU.MOREX.r2.1HG0049090.1,HORVU.MOREX.r2.1HG0049130.1	-
BP	GO:0097696	receptor signaling pathway via STAT	3	0	3	5	0.0707801	0.654434	HORVU.MOREX.r2.1HG0041150.1,HORVU.MOREX.r2.1HG0076630.1,HORVU.MOREX.r2.3HG0260070.1	-
BP	GO:0098581	detection of external biotic stimulus	1	2	3	5	0.0707801	0.654434	HORVU.MOREX.r2.2HG0162190.1	HORVU.MOREX.r2.6HG0526360.1,HORVU.MOREX.r2.6HG0526370.1
BP	GO:1904892	regulation of receptor signaling pathway via STAT	3	0	3	5	0.0707801	0.654434	HORVU.MOREX.r2.1HG0041150.1,HORVU.MOREX.r2.1HG0076630.1,HORVU.MOREX.r2.3HG0260070.1	-
BP	GO:2000011	regulation of adaxial/abaxial pattern formation	1	2	3	5	0.0707801	0.654434	HORVU.MOREX.r2.7HG0604070.1	HORVU.MOREX.r2.1HG0053750.1,HORVU.MOREX.r2.6HG0504200.1
BP	GO:0009086	methionine biosynthetic process	4	5	9	25	0.0710707	0.654434	HORVU.MOREX.r2.3HG0243330.1,HORVU.MOREX.r2.4HG0288310.1,HORVU.MOREX.r2.5HG0392510.1,HORVU.MOREX.r2.5HG0425630.1	HORVU.MOREX.r2.2HG0087050.1,HORVU.MOREX.r2.4HG0277590.1,HORVU.MOREX.r2.4HG0329410.1,HORVU.MOREX.r2.5HG0353240.1,HORVU.MOREX.r2.6HG0526470.1
BP	GO:0010268	brassinosteroid homeostasis	2	7	9	25	0.0710707	0.654434	HORVU.MOREX.r2.2HG0155110.1,HORVU.MOREX.r2.5HG0441120.1	HORVU.MOREX.r2.1HG0042170.1,HORVU.MOREX.r2.2HG0097690.1,HORVU.MOREX.r2.2HG0144250.1,HORVU.MOREX.r2.4HG0327950.1,HORVU.MOREX.r2.6HG0524380.1,HORVU.MOREX.r2.7HG0529910.1,HORVU.MOREX.r2.7HG0592200.1
MF	GO:0004867	serine-type endopeptidase inhibitor activity	9	4	13	39	0.0712363	0.57068	HORVU.MOREX.r2.1HG0055240.1,HORVU.MOREX.r2.2HG0151680.1,HORVU.MOREX.r2.2HG0176960.1,HORVU.MOREX.r2.2HG0176970.1,HORVU.MOREX.r2.3HG0184830.1,HORVU.MOREX.r2.4HG0286070.1,HORVU.MOREX.r2.4HG0288090.1,HORVU.MOREX.r2.5HG0436350.1,HORVU.MOREX.r2.6HG0501200.1	HORVU.MOREX.r2.3HG0184990.1,HORVU.MOREX.r2.4HG0339210.1,HORVU.MOREX.r2.6HG0453530.1,HORVU.MOREX.r2.7HG0532650.1
MF	GO:0004022	alcohol dehydrogenase (NAD+) activity	5	3	8	21	0.0718415	0.57068	HORVU.MOREX.r2.1HG0068090.1,HORVU.MOREX.r2.3HG0209900.1,HORVU.MOREX.r2.4HG0288590.1,HORVU.MOREX.r2.4HG0288610.1,HORVU.MOREX.r2.4HG0324910.1	HORVU.MOREX.r2.2HG0102160.1,HORVU.MOREX.r2.4HG0338630.1,HORVU.MOREX.r2.6HG0495580.1
MF	GO:0005381	iron ion transmembrane transporter activity	2	6	8	21	0.0718415	0.57068	HORVU.MOREX.r2.2HG0143540.1,HORVU.MOREX.r2.7HG0587000.1	HORVU.MOREX.r2.2HG0152850.1,HORVU.MOREX.r2.2HG0178610.1,HORVU.MOREX.r2.4HG0328220.1,HORVU.MOREX.r2.7HG0530390.1,HORVU.MOREX.r2.7HG0595440.1,HORVU.MOREX.r2.7HG0603680.1
MF	GO:0015175	neutral amino acid transmembrane transporter activity	0	8	8	21	0.0718415	0.57068	-	HORVU.MOREX.r2.2HG0155560.1,HORVU.MOREX.r2.3HG0194540.1,HORVU.MOREX.r2.5HG0402030.1,HORVU.MOREX.r2.5HG0436740.1,HORVU.MOREX.r2.5HG0436750.1,HORVU.MOREX.r2.6HG0449580.1,HORVU.MOREX.r2.7HG0529500.1,HORVU.MOREX.r2.7HG0529510.1
MF	GO:0016762	xyloglucan:xyloglucosyl transferase activity	1	7	8	21	0.0718415	0.57068	HORVU.MOREX.r2.2HG0092680.1	HORVU.MOREX.r2.1HG0072160.1,HORVU.MOREX.r2.2HG0089170.1,HORVU.MOREX.r2.2HG0165790.1,HORVU.MOREX.r2.4HG0327160.1,HORVU.MOREX.r2.4HG0348650.1,HORVU.MOREX.r2.5HG0396730.1,HORVU.MOREX.r2.7HG0594480.1
BP	GO:0001516	prostaglandin biosynthetic process	1	3	4	8	0.0719281	0.654434	HORVU.MOREX.r2.2HG0086340.1	HORVU.MOREX.r2.4HG0339550.1,HORVU.MOREX.r2.7HG0529590.1,HORVU.MOREX.r2.7HG0529600.1
BP	GO:0002758	innate immune response-activating signal transduction	1	3	4	8	0.0719281	0.654434	HORVU.MOREX.r2.1HG0054540.1	HORVU.MOREX.r2.5HG0395510.1,HORVU.MOREX.r2.6HG0526360.1,HORVU.MOREX.r2.6HG0526370.1
BP	GO:0006522	alanine metabolic process	2	2	4	8	0.0719281	0.654434	HORVU.MOREX.r2.1HG0015010.1,HORVU.MOREX.r2.5HG0398940.1	HORVU.MOREX.r2.2HG0129130.1,HORVU.MOREX.r2.5HG0411150.1
BP	GO:0006751	glutathione catabolic process	1	3	4	8	0.0719281	0.654434	HORVU.MOREX.r2.6HG0456520.1	HORVU.MOREX.r2.2HG0142030.1,HORVU.MOREX.r2.2HG0142920.1,HORVU.MOREX.r2.3HG0191680.1
BP	GO:0008206	bile acid metabolic process	0	4	4	8	0.0719281	0.654434	-	HORVU.MOREX.r2.3HG0245310.1,HORVU.MOREX.r2.4HG0287550.1,HORVU.MOREX.r2.7HG0585170.1,HORVU.MOREX.r2.7HG0585370.1
BP	GO:0008216	spermidine metabolic process	1	3	4	8	0.0719281	0.654434	HORVU.MOREX.r2.7HG0569130.1	HORVU.MOREX.r2.1HG0002090.1,HORVU.MOREX.r2.5HG0399930.1,HORVU.MOREX.r2.7HG0535160.1
BP	GO:0009078	pyruvate family amino acid metabolic process	2	2	4	8	0.0719281	0.654434	HORVU.MOREX.r2.1HG0015010.1,HORVU.MOREX.r2.5HG0398940.1	HORVU.MOREX.r2.2HG0129130.1,HORVU.MOREX.r2.5HG0411150.1
BP	GO:0009800	cinnamic acid biosynthetic process	0	4	4	8	0.0719281	0.654434	-	HORVU.MOREX.r2.1HG0018440.1,HORVU.MOREX.r2.2HG0150540.1,HORVU.MOREX.r2.2HG0150550.1,HORVU.MOREX.r2.6HG0494390.1
BP	GO:0010344	seed oilbody biogenesis	4	0	4	8	0.0719281	0.654434	HORVU.MOREX.r2.2HG0157580.1,HORVU.MOREX.r2.4HG0279940.1,HORVU.MOREX.r2.5HG0392240.1,HORVU.MOREX.r2.5HG0403680.1	-
BP	GO:0015976	carbon utilization	1	3	4	8	0.0719281	0.654434	HORVU.MOREX.r2.3HG0227720.1	HORVU.MOREX.r2.1HG0020430.1,HORVU.MOREX.r2.7HG0608730.1,HORVU.MOREX.r2.7HG0617430.1
BP	GO:0034389	lipid droplet organization	3	1	4	8	0.0719281	0.654434	HORVU.MOREX.r2.1HG0018100.1,HORVU.MOREX.r2.2HG0149680.1,HORVU.MOREX.r2.5HG0414490.1	HORVU.MOREX.r2.2HG0093440.1
BP	GO:0035672	oligopeptide transmembrane transport	0	4	4	8	0.0719281	0.654434	-	HORVU.MOREX.r2.1HG0032390.1,HORVU.MOREX.r2.2HG0142920.1,HORVU.MOREX.r2.7HG0533390.1,HORVU.MOREX.r2.7HG0533530.1
BP	GO:0046457	prostanoid biosynthetic process	1	3	4	8	0.0719281	0.654434	HORVU.MOREX.r2.2HG0086340.1	HORVU.MOREX.r2.4HG0339550.1,HORVU.MOREX.r2.7HG0529590.1,HORVU.MOREX.r2.7HG0529600.1
BP	GO:2000038	regulation of stomatal complex development	1	3	4	8	0.0719281	0.654434	HORVU.MOREX.r2.3HG0227720.1	HORVU.MOREX.r2.2HG0161410.1,HORVU.MOREX.r2.7HG0608730.1,HORVU.MOREX.r2.7HG0617430.1
MF	GO:0009931	calcium-dependent protein serine/threonine kinase activity	7	11	18	58	0.0724628	0.57068	HORVU.MOREX.r2.2HG0107720.1,HORVU.MOREX.r2.2HG0124590.1,HORVU.MOREX.r2.3HG0253510.1,HORVU.MOREX.r2.4HG0297640.1,HORVU.MOREX.r2.4HG0342150.1,HORVU.MOREX.r2.6HG0520870.1,HORVU.MOREX.r2.7HG0534030.1	HORVU.MOREX.r2.1HG0055980.1,HORVU.MOREX.r2.2HG0121580.1,HORVU.MOREX.r2.3HG0246200.1,HORVU.MOREX.r2.5HG0363280.1,HORVU.MOREX.r2.5HG0372940.1,HORVU.MOREX.r2.5HG0373900.1,HORVU.MOREX.r2.5HG0429750.1,HORVU.MOREX.r2.5HG0429780.1,HORVU.MOREX.r2.6HG0458630.1,HORVU.MOREX.r2.7HG0569500.1,HORVU.MOREX.r2.7HG0620400.1
MF	GO:0010857	calcium-dependent protein kinase activity	7	11	18	58	0.0724628	0.57068	HORVU.MOREX.r2.2HG0107720.1,HORVU.MOREX.r2.2HG0124590.1,HORVU.MOREX.r2.3HG0253510.1,HORVU.MOREX.r2.4HG0297640.1,HORVU.MOREX.r2.4HG0342150.1,HORVU.MOREX.r2.6HG0520870.1,HORVU.MOREX.r2.7HG0534030.1	HORVU.MOREX.r2.1HG0055980.1,HORVU.MOREX.r2.2HG0121580.1,HORVU.MOREX.r2.3HG0246200.1,HORVU.MOREX.r2.5HG0363280.1,HORVU.MOREX.r2.5HG0372940.1,HORVU.MOREX.r2.5HG0373900.1,HORVU.MOREX.r2.5HG0429750.1,HORVU.MOREX.r2.5HG0429780.1,HORVU.MOREX.r2.6HG0458630.1,HORVU.MOREX.r2.7HG0569500.1,HORVU.MOREX.r2.7HG0620400.1
BP	GO:0000097	sulfur amino acid biosynthetic process	6	7	13	40	0.0729592	0.659636	HORVU.MOREX.r2.3HG0243330.1,HORVU.MOREX.r2.4HG0288310.1,HORVU.MOREX.r2.4HG0331800.1,HORVU.MOREX.r2.4HG0340920.1,HORVU.MOREX.r2.5HG0392510.1,HORVU.MOREX.r2.5HG0425630.1	HORVU.MOREX.r2.2HG0078890.1,HORVU.MOREX.r2.2HG0087050.1,HORVU.MOREX.r2.2HG0116980.1,HORVU.MOREX.r2.4HG0277590.1,HORVU.MOREX.r2.4HG0329410.1,HORVU.MOREX.r2.5HG0353240.1,HORVU.MOREX.r2.6HG0526470.1
BP	GO:0098771	inorganic ion homeostasis	13	42	55	212	0.073064	0.659636	HORVU.MOREX.r2.2HG0143540.1,HORVU.MOREX.r2.2HG0144600.1,HORVU.MOREX.r2.4HG0289910.1,HORVU.MOREX.r2.4HG0337790.1,HORVU.MOREX.r2.5HG0394800.1,HORVU.MOREX.r2.5HG0406540.1,HORVU.MOREX.r2.6HG0453610.1,HORVU.MOREX.r2.6HG0494280.1,HORVU.MOREX.r2.6HG0497380.1,HORVU.MOREX.r2.7HG0560260.1,HORVU.MOREX.r2.7HG0587000.1,HORVU.MOREX.r2.7HG0607180.1,HORVU.MOREX.r2.7HG0607880.1	HORVU.MOREX.r2.1HG0016720.1,HORVU.MOREX.r2.1HG0021180.1,HORVU.MOREX.r2.1HG0036750.1,HORVU.MOREX.r2.1HG0070800.1,HORVU.MOREX.r2.2HG0107410.1,HORVU.MOREX.r2.2HG0144250.1,HORVU.MOREX.r2.2HG0152850.1,HORVU.MOREX.r2.2HG0153330.1,HORVU.MOREX.r2.2HG0153340.1,HORVU.MOREX.r2.2HG0154310.1,HORVU.MOREX.r2.2HG0164020.1,HORVU.MOREX.r2.2HG0178610.1,HORVU.MOREX.r2.3HG0184800.1,HORVU.MOREX.r2.3HG0215920.1,HORVU.M…
BP	GO:0006558	L-phenylalanine metabolic process	0	7	7	18	0.0731259	0.659636	-	HORVU.MOREX.r2.1HG0018440.1,HORVU.MOREX.r2.1HG0061200.1,HORVU.MOREX.r2.2HG0150540.1,HORVU.MOREX.r2.2HG0150550.1,HORVU.MOREX.r2.3HG0199200.1,HORVU.MOREX.r2.6HG0475110.1,HORVU.MOREX.r2.6HG0494390.1
BP	GO:0030091	protein repair	2	5	7	18	0.0731259	0.659636	HORVU.MOREX.r2.2HG0125000.1,HORVU.MOREX.r2.2HG0145540.1	HORVU.MOREX.r2.1HG0016320.1,HORVU.MOREX.r2.1HG0074180.1,HORVU.MOREX.r2.2HG0143230.1,HORVU.MOREX.r2.6HG0513860.1,HORVU.MOREX.r2.7HG0572140.1
BP	GO:1902221	erythrose 4-phosphate/phosphoenolpyruvate family amino acid metabolic process	0	7	7	18	0.0731259	0.659636	-	HORVU.MOREX.r2.1HG0018440.1,HORVU.MOREX.r2.1HG0061200.1,HORVU.MOREX.r2.2HG0150540.1,HORVU.MOREX.r2.2HG0150550.1,HORVU.MOREX.r2.3HG0199200.1,HORVU.MOREX.r2.6HG0475110.1,HORVU.MOREX.r2.6HG0494390.1
MF	GO:0003885	D-arabinono-1,4-lactone oxidase activity	0	5	5	11	0.0733303	0.57068	-	HORVU.MOREX.r2.1HG0016840.1,HORVU.MOREX.r2.3HG0263620.1,HORVU.MOREX.r2.6HG0458180.1,HORVU.MOREX.r2.7HG0561680.1,HORVU.MOREX.r2.7HG0584640.1
MF	GO:0004784	superoxide dismutase activity	1	4	5	11	0.0733303	0.57068	HORVU.MOREX.r2.7HG0532570.1	HORVU.MOREX.r2.1HG0013800.1,HORVU.MOREX.r2.4HG0279610.1,HORVU.MOREX.r2.4HG0279630.1,HORVU.MOREX.r2.7HG0573050.1
MF	GO:0016161	beta-amylase activity	3	2	5	11	0.0733303	0.57068	HORVU.MOREX.r2.2HG0113950.1,HORVU.MOREX.r2.3HG0207570.1,HORVU.MOREX.r2.4HG0347710.1	HORVU.MOREX.r2.1HG0031840.1,HORVU.MOREX.r2.1HG0045280.1
MF	GO:0016721	oxidoreductase activity, acting on superoxide radicals as acceptor	1	4	5	11	0.0733303	0.57068	HORVU.MOREX.r2.7HG0532570.1	HORVU.MOREX.r2.1HG0013800.1,HORVU.MOREX.r2.4HG0279610.1,HORVU.MOREX.r2.4HG0279630.1,HORVU.MOREX.r2.7HG0573050.1
MF	GO:0080045	quercetin 3'-O-glucosyltransferase activity	1	4	5	11	0.0733303	0.57068	HORVU.MOREX.r2.3HG0238350.1	HORVU.MOREX.r2.1HG0050860.1,HORVU.MOREX.r2.2HG0100950.1,HORVU.MOREX.r2.5HG0416690.1,HORVU.MOREX.r2.7HG0546350.1
BP	GO:1901605	alpha-amino acid metabolic process	20	60	80	319	0.0734024	0.660998	HORVU.MOREX.r2.1HG0015010.1,HORVU.MOREX.r2.1HG0061050.1,HORVU.MOREX.r2.2HG0096210.1,HORVU.MOREX.r2.3HG0243330.1,HORVU.MOREX.r2.3HG0251960.1,HORVU.MOREX.r2.4HG0281260.1,HORVU.MOREX.r2.4HG0288310.1,HORVU.MOREX.r2.4HG0331800.1,HORVU.MOREX.r2.4HG0334130.1,HORVU.MOREX.r2.4HG0340920.1,HORVU.MOREX.r2.5HG0370810.1,HORVU.MOREX.r2.5HG0392510.1,HORVU.MOREX.r2.5HG0398940.1,HORVU.MOREX.r2.5HG0425630.1,HORVU.M…	HORVU.MOREX.r2.1HG0002090.1,HORVU.MOREX.r2.1HG0013160.1,HORVU.MOREX.r2.1HG0018440.1,HORVU.MOREX.r2.1HG0046150.1,HORVU.MOREX.r2.1HG0059750.1,HORVU.MOREX.r2.1HG0061200.1,HORVU.MOREX.r2.1HG0068430.1,HORVU.MOREX.r2.1HG0077030.1,HORVU.MOREX.r2.2HG0078890.1,HORVU.MOREX.r2.2HG0087050.1,HORVU.MOREX.r2.2HG0099550.1,HORVU.MOREX.r2.2HG0116980.1,HORVU.MOREX.r2.2HG0129130.1,HORVU.MOREX.r2.2HG0143550.1,HORVU.M…
[truncated: 6,989 more rows]
