# Supplementary material for: Revealing the Effects of Zinc Sulphate Treatment on Melatonin Synthesis and Regulatory Gene Expression in Germinating Hull-Less Barley through Transcriptomic Analysis
Source: Genes (Basel). 2024 Aug 15;15(8):1077. doi: 10.3390/genes15081077 (PMC11354046; doi:10.3390/genes15081077)
Supplement: Supplementary file 1 [file genes-15-01077-s001.zip › Supplementary tables/Table S4.xlsx]

## Sheet: Sheet1
GO functional enrichment analysis of differentially expressed genes in the C.vs.Z1 comparison group
Category	GO.ID	Term	Up	Down	DEG	Total	Pvalue	FDR	Up_Gene	Down_Gene
CC	GO:0009507	chloroplast	16	173	189	2484	2.73959e-53	6.38324e-51	HORVU.MOREX.r2.1HG0063880.1,HORVU.MOREX.r2.2HG0116980.1,HORVU.MOREX.r2.2HG0153890.1,HORVU.MOREX.r2.2HG0175030.1,HORVU.MOREX.r2.4HG0275980.1,HORVU.MOREX.r2.4HG0294190.1,HORVU.MOREX.r2.4HG0328730.1,HORVU.MOREX.r2.5HG0354290.1,HORVU.MOREX.r2.5HG0397790.1,HORVU.MOREX.r2.5HG0408570.1,HORVU.MOREX.r2.5HG0421990.1,HORVU.MOREX.r2.5HG0434650.1,HORVU.MOREX.r2.6HG0504120.1,HORVU.MOREX.r2.7HG0545310.1,HORVU.M…	HORVU.MOREX.r2.1HG0000110.1,HORVU.MOREX.r2.1HG0000870.1,HORVU.MOREX.r2.1HG0013080.1,HORVU.MOREX.r2.1HG0016320.1,HORVU.MOREX.r2.1HG0036700.1,HORVU.MOREX.r2.1HG0041950.1,HORVU.MOREX.r2.1HG0044020.1,HORVU.MOREX.r2.1HG0046680.1,HORVU.MOREX.r2.1HG0052740.1,HORVU.MOREX.r2.1HG0057120.1,HORVU.MOREX.r2.1HG0062590.1,HORVU.MOREX.r2.1HG0067920.1,HORVU.MOREX.r2.1HG0071510.1,HORVU.MOREX.r2.1HG0073450.1,HORVU.M…
CC	GO:0009536	plastid	16	173	189	2514	1.84925e-52	2.15438e-50	HORVU.MOREX.r2.1HG0063880.1,HORVU.MOREX.r2.2HG0116980.1,HORVU.MOREX.r2.2HG0153890.1,HORVU.MOREX.r2.2HG0175030.1,HORVU.MOREX.r2.4HG0275980.1,HORVU.MOREX.r2.4HG0294190.1,HORVU.MOREX.r2.4HG0328730.1,HORVU.MOREX.r2.5HG0354290.1,HORVU.MOREX.r2.5HG0397790.1,HORVU.MOREX.r2.5HG0408570.1,HORVU.MOREX.r2.5HG0421990.1,HORVU.MOREX.r2.5HG0434650.1,HORVU.MOREX.r2.6HG0504120.1,HORVU.MOREX.r2.7HG0545310.1,HORVU.M…	HORVU.MOREX.r2.1HG0000110.1,HORVU.MOREX.r2.1HG0000870.1,HORVU.MOREX.r2.1HG0013080.1,HORVU.MOREX.r2.1HG0016320.1,HORVU.MOREX.r2.1HG0036700.1,HORVU.MOREX.r2.1HG0041950.1,HORVU.MOREX.r2.1HG0044020.1,HORVU.MOREX.r2.1HG0046680.1,HORVU.MOREX.r2.1HG0052740.1,HORVU.MOREX.r2.1HG0057120.1,HORVU.MOREX.r2.1HG0062590.1,HORVU.MOREX.r2.1HG0067920.1,HORVU.MOREX.r2.1HG0071510.1,HORVU.MOREX.r2.1HG0073450.1,HORVU.M…
CC	GO:0009526	plastid envelope	4	106	110	912	1.09443e-46	8.50009e-45	HORVU.MOREX.r2.4HG0294190.1,HORVU.MOREX.r2.7HG0545310.1,HORVU.MOREX.r2.7HG0564280.1,HORVU.MOREX.r2.7HG0603680.1	HORVU.MOREX.r2.1HG0000110.1,HORVU.MOREX.r2.1HG0013080.1,HORVU.MOREX.r2.1HG0016320.1,HORVU.MOREX.r2.1HG0036700.1,HORVU.MOREX.r2.1HG0067920.1,HORVU.MOREX.r2.1HG0071510.1,HORVU.MOREX.r2.1HG0073450.1,HORVU.MOREX.r2.2HG0084300.1,HORVU.MOREX.r2.2HG0084620.1,HORVU.MOREX.r2.2HG0088630.1,HORVU.MOREX.r2.2HG0093950.1,HORVU.MOREX.r2.2HG0096630.1,HORVU.MOREX.r2.2HG0100690.1,HORVU.MOREX.r2.2HG0111740.1,HORVU.M…
CC	GO:0009579	thylakoid	3	87	90	616	1.40236e-44	8.16876e-43	HORVU.MOREX.r2.6HG0504120.1,HORVU.MOREX.r2.7HG0564280.1,HORVU.MOREX.r2.7HG0603680.1	HORVU.MOREX.r2.1HG0016320.1,HORVU.MOREX.r2.1HG0036700.1,HORVU.MOREX.r2.1HG0057120.1,HORVU.MOREX.r2.1HG0062590.1,HORVU.MOREX.r2.1HG0067920.1,HORVU.MOREX.r2.1HG0071510.1,HORVU.MOREX.r2.1HG0073450.1,HORVU.MOREX.r2.2HG0084300.1,HORVU.MOREX.r2.2HG0084620.1,HORVU.MOREX.r2.2HG0085290.1,HORVU.MOREX.r2.2HG0100690.1,HORVU.MOREX.r2.2HG0109810.1,HORVU.MOREX.r2.2HG0111740.1,HORVU.MOREX.r2.2HG0112010.1,HORVU.M…
CC	GO:0009534	chloroplast thylakoid	2	77	79	521	4.01941e-40	1.56087e-38	HORVU.MOREX.r2.7HG0564280.1,HORVU.MOREX.r2.7HG0603680.1	HORVU.MOREX.r2.1HG0016320.1,HORVU.MOREX.r2.1HG0036700.1,HORVU.MOREX.r2.1HG0057120.1,HORVU.MOREX.r2.1HG0062590.1,HORVU.MOREX.r2.1HG0067920.1,HORVU.MOREX.r2.1HG0071510.1,HORVU.MOREX.r2.1HG0073450.1,HORVU.MOREX.r2.2HG0084620.1,HORVU.MOREX.r2.2HG0085290.1,HORVU.MOREX.r2.2HG0100690.1,HORVU.MOREX.r2.2HG0111740.1,HORVU.MOREX.r2.2HG0112010.1,HORVU.MOREX.r2.2HG0113940.1,HORVU.MOREX.r2.2HG0115420.1,HORVU.M…
CC	GO:0031976	plastid thylakoid	2	77	79	521	4.01941e-40	1.56087e-38	HORVU.MOREX.r2.7HG0564280.1,HORVU.MOREX.r2.7HG0603680.1	HORVU.MOREX.r2.1HG0016320.1,HORVU.MOREX.r2.1HG0036700.1,HORVU.MOREX.r2.1HG0057120.1,HORVU.MOREX.r2.1HG0062590.1,HORVU.MOREX.r2.1HG0067920.1,HORVU.MOREX.r2.1HG0071510.1,HORVU.MOREX.r2.1HG0073450.1,HORVU.MOREX.r2.2HG0084620.1,HORVU.MOREX.r2.2HG0085290.1,HORVU.MOREX.r2.2HG0100690.1,HORVU.MOREX.r2.2HG0111740.1,HORVU.MOREX.r2.2HG0112010.1,HORVU.MOREX.r2.2HG0113940.1,HORVU.MOREX.r2.2HG0115420.1,HORVU.M…
CC	GO:0034357	photosynthetic membrane	2	67	69	457	8.30357e-35	2.7639e-33	HORVU.MOREX.r2.7HG0564280.1,HORVU.MOREX.r2.7HG0603680.1	HORVU.MOREX.r2.1HG0016320.1,HORVU.MOREX.r2.1HG0036700.1,HORVU.MOREX.r2.1HG0067920.1,HORVU.MOREX.r2.1HG0071510.1,HORVU.MOREX.r2.1HG0073450.1,HORVU.MOREX.r2.2HG0084620.1,HORVU.MOREX.r2.2HG0100690.1,HORVU.MOREX.r2.2HG0111740.1,HORVU.MOREX.r2.2HG0112010.1,HORVU.MOREX.r2.2HG0113940.1,HORVU.MOREX.r2.2HG0115420.1,HORVU.MOREX.r2.2HG0126790.1,HORVU.MOREX.r2.2HG0143350.1,HORVU.MOREX.r2.2HG0160340.1,HORVU.M…
CC	GO:0009535	chloroplast thylakoid membrane	2	65	67	441	5.90346e-34	1.39386e-32	HORVU.MOREX.r2.7HG0564280.1,HORVU.MOREX.r2.7HG0603680.1	HORVU.MOREX.r2.1HG0016320.1,HORVU.MOREX.r2.1HG0036700.1,HORVU.MOREX.r2.1HG0067920.1,HORVU.MOREX.r2.1HG0071510.1,HORVU.MOREX.r2.1HG0073450.1,HORVU.MOREX.r2.2HG0084620.1,HORVU.MOREX.r2.2HG0100690.1,HORVU.MOREX.r2.2HG0111740.1,HORVU.MOREX.r2.2HG0112010.1,HORVU.MOREX.r2.2HG0113940.1,HORVU.MOREX.r2.2HG0115420.1,HORVU.MOREX.r2.2HG0126790.1,HORVU.MOREX.r2.2HG0143350.1,HORVU.MOREX.r2.2HG0160340.1,HORVU.M…
CC	GO:0055035	plastid thylakoid membrane	2	65	67	441	5.90346e-34	1.39386e-32	HORVU.MOREX.r2.7HG0564280.1,HORVU.MOREX.r2.7HG0603680.1	HORVU.MOREX.r2.1HG0016320.1,HORVU.MOREX.r2.1HG0036700.1,HORVU.MOREX.r2.1HG0067920.1,HORVU.MOREX.r2.1HG0071510.1,HORVU.MOREX.r2.1HG0073450.1,HORVU.MOREX.r2.2HG0084620.1,HORVU.MOREX.r2.2HG0100690.1,HORVU.MOREX.r2.2HG0111740.1,HORVU.MOREX.r2.2HG0112010.1,HORVU.MOREX.r2.2HG0113940.1,HORVU.MOREX.r2.2HG0115420.1,HORVU.MOREX.r2.2HG0126790.1,HORVU.MOREX.r2.2HG0143350.1,HORVU.MOREX.r2.2HG0160340.1,HORVU.M…
CC	GO:0042651	thylakoid membrane	2	66	68	456	5.98222e-34	1.39386e-32	HORVU.MOREX.r2.7HG0564280.1,HORVU.MOREX.r2.7HG0603680.1	HORVU.MOREX.r2.1HG0016320.1,HORVU.MOREX.r2.1HG0036700.1,HORVU.MOREX.r2.1HG0067920.1,HORVU.MOREX.r2.1HG0071510.1,HORVU.MOREX.r2.1HG0073450.1,HORVU.MOREX.r2.2HG0084620.1,HORVU.MOREX.r2.2HG0100690.1,HORVU.MOREX.r2.2HG0111740.1,HORVU.MOREX.r2.2HG0112010.1,HORVU.MOREX.r2.2HG0113940.1,HORVU.MOREX.r2.2HG0115420.1,HORVU.MOREX.r2.2HG0126790.1,HORVU.MOREX.r2.2HG0143350.1,HORVU.MOREX.r2.2HG0160340.1,HORVU.M…
CC	GO:0009532	plastid stroma	6	79	85	749	1.8074e-33	3.8284e-32	HORVU.MOREX.r2.2HG0116980.1,HORVU.MOREX.r2.4HG0328730.1,HORVU.MOREX.r2.5HG0408570.1,HORVU.MOREX.r2.5HG0421990.1,HORVU.MOREX.r2.5HG0434650.1,HORVU.MOREX.r2.7HG0564280.1	HORVU.MOREX.r2.1HG0000110.1,HORVU.MOREX.r2.1HG0000870.1,HORVU.MOREX.r2.1HG0016320.1,HORVU.MOREX.r2.1HG0052740.1,HORVU.MOREX.r2.1HG0067920.1,HORVU.MOREX.r2.1HG0073450.1,HORVU.MOREX.r2.1HG0073710.1,HORVU.MOREX.r2.2HG0080150.1,HORVU.MOREX.r2.2HG0084300.1,HORVU.MOREX.r2.2HG0093950.1,HORVU.MOREX.r2.2HG0096630.1,HORVU.MOREX.r2.2HG0100690.1,HORVU.MOREX.r2.2HG0109810.1,HORVU.MOREX.r2.2HG0109950.1,HORVU.M…
CC	GO:0009570	chloroplast stroma	6	78	84	744	6.8038e-33	1.32107e-31	HORVU.MOREX.r2.2HG0116980.1,HORVU.MOREX.r2.4HG0328730.1,HORVU.MOREX.r2.5HG0408570.1,HORVU.MOREX.r2.5HG0421990.1,HORVU.MOREX.r2.5HG0434650.1,HORVU.MOREX.r2.7HG0564280.1	HORVU.MOREX.r2.1HG0000110.1,HORVU.MOREX.r2.1HG0000870.1,HORVU.MOREX.r2.1HG0016320.1,HORVU.MOREX.r2.1HG0052740.1,HORVU.MOREX.r2.1HG0067920.1,HORVU.MOREX.r2.1HG0073450.1,HORVU.MOREX.r2.1HG0073710.1,HORVU.MOREX.r2.2HG0080150.1,HORVU.MOREX.r2.2HG0084300.1,HORVU.MOREX.r2.2HG0093950.1,HORVU.MOREX.r2.2HG0096630.1,HORVU.MOREX.r2.2HG0100690.1,HORVU.MOREX.r2.2HG0109810.1,HORVU.MOREX.r2.2HG0109950.1,HORVU.M…
CC	GO:0009941	chloroplast envelope	3	71	74	601	2.46797e-31	4.42336e-30	HORVU.MOREX.r2.4HG0294190.1,HORVU.MOREX.r2.7HG0545310.1,HORVU.MOREX.r2.7HG0564280.1	HORVU.MOREX.r2.1HG0000110.1,HORVU.MOREX.r2.1HG0013080.1,HORVU.MOREX.r2.1HG0016320.1,HORVU.MOREX.r2.1HG0036700.1,HORVU.MOREX.r2.1HG0067920.1,HORVU.MOREX.r2.1HG0073450.1,HORVU.MOREX.r2.2HG0084300.1,HORVU.MOREX.r2.2HG0088630.1,HORVU.MOREX.r2.2HG0093950.1,HORVU.MOREX.r2.2HG0096630.1,HORVU.MOREX.r2.2HG0100690.1,HORVU.MOREX.r2.2HG0111740.1,HORVU.MOREX.r2.2HG0115420.1,HORVU.MOREX.r2.2HG0140960.1,HORVU.M…
CC	GO:0042170	plastid membrane	4	74	78	684	9.24646e-31	1.53887e-29	HORVU.MOREX.r2.4HG0294190.1,HORVU.MOREX.r2.7HG0545310.1,HORVU.MOREX.r2.7HG0564280.1,HORVU.MOREX.r2.7HG0603680.1	HORVU.MOREX.r2.1HG0013080.1,HORVU.MOREX.r2.1HG0016320.1,HORVU.MOREX.r2.1HG0036700.1,HORVU.MOREX.r2.1HG0067920.1,HORVU.MOREX.r2.1HG0071510.1,HORVU.MOREX.r2.1HG0073450.1,HORVU.MOREX.r2.2HG0084620.1,HORVU.MOREX.r2.2HG0088630.1,HORVU.MOREX.r2.2HG0093950.1,HORVU.MOREX.r2.2HG0096630.1,HORVU.MOREX.r2.2HG0100690.1,HORVU.MOREX.r2.2HG0111740.1,HORVU.MOREX.r2.2HG0112010.1,HORVU.MOREX.r2.2HG0113940.1,HORVU.M…
CC	GO:0031967	organelle envelope	5	106	111	1399	7.49777e-30	1.16465e-28	HORVU.MOREX.r2.3HG0205850.1,HORVU.MOREX.r2.4HG0294190.1,HORVU.MOREX.r2.7HG0545310.1,HORVU.MOREX.r2.7HG0564280.1,HORVU.MOREX.r2.7HG0603680.1	HORVU.MOREX.r2.1HG0000110.1,HORVU.MOREX.r2.1HG0013080.1,HORVU.MOREX.r2.1HG0016320.1,HORVU.MOREX.r2.1HG0036700.1,HORVU.MOREX.r2.1HG0067920.1,HORVU.MOREX.r2.1HG0071510.1,HORVU.MOREX.r2.1HG0073450.1,HORVU.MOREX.r2.2HG0084300.1,HORVU.MOREX.r2.2HG0084620.1,HORVU.MOREX.r2.2HG0088630.1,HORVU.MOREX.r2.2HG0093950.1,HORVU.MOREX.r2.2HG0096630.1,HORVU.MOREX.r2.2HG0100690.1,HORVU.MOREX.r2.2HG0111740.1,HORVU.M…
CC	GO:0031975	envelope	5	106	111	1401	8.50926e-30	1.23916e-28	HORVU.MOREX.r2.3HG0205850.1,HORVU.MOREX.r2.4HG0294190.1,HORVU.MOREX.r2.7HG0545310.1,HORVU.MOREX.r2.7HG0564280.1,HORVU.MOREX.r2.7HG0603680.1	HORVU.MOREX.r2.1HG0000110.1,HORVU.MOREX.r2.1HG0013080.1,HORVU.MOREX.r2.1HG0016320.1,HORVU.MOREX.r2.1HG0036700.1,HORVU.MOREX.r2.1HG0067920.1,HORVU.MOREX.r2.1HG0071510.1,HORVU.MOREX.r2.1HG0073450.1,HORVU.MOREX.r2.2HG0084300.1,HORVU.MOREX.r2.2HG0084620.1,HORVU.MOREX.r2.2HG0088630.1,HORVU.MOREX.r2.2HG0093950.1,HORVU.MOREX.r2.2HG0096630.1,HORVU.MOREX.r2.2HG0100690.1,HORVU.MOREX.r2.2HG0111740.1,HORVU.M…
BP	GO:0015979	photosynthesis	1	48	49	306	7.47377e-26	1.29147e-22	HORVU.MOREX.r2.5HG0397790.1	HORVU.MOREX.r2.1HG0016320.1,HORVU.MOREX.r2.1HG0036700.1,HORVU.MOREX.r2.1HG0057120.1,HORVU.MOREX.r2.1HG0067920.1,HORVU.MOREX.r2.1HG0071510.1,HORVU.MOREX.r2.1HG0073450.1,HORVU.MOREX.r2.1HG0074360.1,HORVU.MOREX.r2.2HG0096630.1,HORVU.MOREX.r2.2HG0111740.1,HORVU.MOREX.r2.2HG0112010.1,HORVU.MOREX.r2.2HG0113940.1,HORVU.MOREX.r2.2HG0126790.1,HORVU.MOREX.r2.2HG0174230.1,HORVU.MOREX.r2.3HG0205390.1,HORVU.M…
BP	GO:0009657	plastid organization	1	33	34	245	3.05782e-16	2.64196e-13	HORVU.MOREX.r2.4HG0294190.1	HORVU.MOREX.r2.1HG0016320.1,HORVU.MOREX.r2.1HG0044020.1,HORVU.MOREX.r2.1HG0052740.1,HORVU.MOREX.r2.2HG0080150.1,HORVU.MOREX.r2.2HG0084300.1,HORVU.MOREX.r2.2HG0093950.1,HORVU.MOREX.r2.2HG0109810.1,HORVU.MOREX.r2.2HG0115420.1,HORVU.MOREX.r2.2HG0143350.1,HORVU.MOREX.r2.2HG0152840.1,HORVU.MOREX.r2.3HG0192500.1,HORVU.MOREX.r2.3HG0214030.1,HORVU.MOREX.r2.3HG0214090.1,HORVU.MOREX.r2.3HG0251760.1,HORVU.M…
CC	GO:0009521	photosystem	0	22	22	127	5.94351e-13	8.1461e-12	-	HORVU.MOREX.r2.1HG0071510.1,HORVU.MOREX.r2.1HG0073450.1,HORVU.MOREX.r2.2HG0111740.1,HORVU.MOREX.r2.2HG0113940.1,HORVU.MOREX.r2.2HG0126790.1,HORVU.MOREX.r2.3HG0243520.1,HORVU.MOREX.r2.4HG0276340.1,HORVU.MOREX.r2.4HG0287380.1,HORVU.MOREX.r2.4HG0335290.1,HORVU.MOREX.r2.5HG0398280.1,HORVU.MOREX.r2.5HG0399470.1,HORVU.MOREX.r2.5HG0399590.1,HORVU.MOREX.r2.5HG0401340.1,HORVU.MOREX.r2.5HG0414440.1,HORVU.M…
MF	GO:0019843	rRNA binding	0	25	25	198	2.43398e-11	1.47256e-08	-	HORVU.MOREX.r2.1HG0073710.1,HORVU.MOREX.r2.2HG0143350.1,HORVU.MOREX.r2.3HG0195800.1,HORVU.MOREX.r2.3HG0232070.1,HORVU.MOREX.r2.3HG0245970.1,HORVU.MOREX.r2.3HG0246360.1,HORVU.MOREX.r2.4HG0280530.1,HORVU.MOREX.r2.4HG0307240.1,HORVU.MOREX.r2.4HG0308830.1,HORVU.MOREX.r2.4HG0324090.1,HORVU.MOREX.r2.4HG0343480.1,HORVU.MOREX.r2.4HG0343720.1,HORVU.MOREX.r2.5HG0366950.1,HORVU.MOREX.r2.5HG0390060.1,HORVU.M…
CC	GO:0009523	photosystem II	0	18	18	98	2.8226e-11	3.6537e-10	-	HORVU.MOREX.r2.1HG0073450.1,HORVU.MOREX.r2.2HG0111740.1,HORVU.MOREX.r2.2HG0113940.1,HORVU.MOREX.r2.2HG0126790.1,HORVU.MOREX.r2.3HG0243520.1,HORVU.MOREX.r2.4HG0276340.1,HORVU.MOREX.r2.4HG0287380.1,HORVU.MOREX.r2.4HG0335290.1,HORVU.MOREX.r2.5HG0398280.1,HORVU.MOREX.r2.5HG0399470.1,HORVU.MOREX.r2.5HG0399590.1,HORVU.MOREX.r2.5HG0401340.1,HORVU.MOREX.r2.5HG0414440.1,HORVU.MOREX.r2.5HG0434050.1,HORVU.M…
BP	GO:0009658	chloroplast organization	1	23	24	186	3.91276e-11	2.25375e-08	HORVU.MOREX.r2.4HG0294190.1	HORVU.MOREX.r2.1HG0016320.1,HORVU.MOREX.r2.1HG0044020.1,HORVU.MOREX.r2.1HG0052740.1,HORVU.MOREX.r2.2HG0080150.1,HORVU.MOREX.r2.2HG0084300.1,HORVU.MOREX.r2.2HG0093950.1,HORVU.MOREX.r2.2HG0109810.1,HORVU.MOREX.r2.2HG0115420.1,HORVU.MOREX.r2.2HG0152840.1,HORVU.MOREX.r2.3HG0192500.1,HORVU.MOREX.r2.3HG0214090.1,HORVU.MOREX.r2.3HG0251760.1,HORVU.MOREX.r2.3HG0253820.1,HORVU.MOREX.r2.4HG0323430.1,HORVU.M…
CC	GO:0031984	organelle subcompartment	8	79	87	1763	1.57203e-10	1.92781e-09	HORVU.MOREX.r2.3HG0194300.1,HORVU.MOREX.r2.3HG0232400.1,HORVU.MOREX.r2.5HG0418820.1,HORVU.MOREX.r2.6HG0463640.1,HORVU.MOREX.r2.6HG0495410.1,HORVU.MOREX.r2.7HG0564280.1,HORVU.MOREX.r2.7HG0586150.1,HORVU.MOREX.r2.7HG0603680.1	HORVU.MOREX.r2.1HG0006100.1,HORVU.MOREX.r2.1HG0016320.1,HORVU.MOREX.r2.1HG0036700.1,HORVU.MOREX.r2.1HG0057120.1,HORVU.MOREX.r2.1HG0062590.1,HORVU.MOREX.r2.1HG0067920.1,HORVU.MOREX.r2.1HG0071510.1,HORVU.MOREX.r2.1HG0073450.1,HORVU.MOREX.r2.2HG0084620.1,HORVU.MOREX.r2.2HG0085290.1,HORVU.MOREX.r2.2HG0100690.1,HORVU.MOREX.r2.2HG0111740.1,HORVU.MOREX.r2.2HG0112010.1,HORVU.MOREX.r2.2HG0113940.1,HORVU.M…
CC	GO:0005840	ribosome	0	35	35	413	2.22206e-10	2.5887e-09	-	HORVU.MOREX.r2.1HG0000110.1,HORVU.MOREX.r2.1HG0073220.1,HORVU.MOREX.r2.2HG0084300.1,HORVU.MOREX.r2.2HG0143350.1,HORVU.MOREX.r2.2HG0168190.1,HORVU.MOREX.r2.3HG0214030.1,HORVU.MOREX.r2.3HG0232070.1,HORVU.MOREX.r2.3HG0239800.1,HORVU.MOREX.r2.3HG0245970.1,HORVU.MOREX.r2.3HG0260050.1,HORVU.MOREX.r2.4HG0280530.1,HORVU.MOREX.r2.4HG0307240.1,HORVU.MOREX.r2.4HG0308830.1,HORVU.MOREX.r2.4HG0316950.1,HORVU.M…
CC	GO:0009295	nucleoid	1	13	14	63	3.24072e-10	3.59566e-09	HORVU.MOREX.r2.1HG0067320.1	HORVU.MOREX.r2.1HG0044020.1,HORVU.MOREX.r2.1HG0073710.1,HORVU.MOREX.r2.2HG0080150.1,HORVU.MOREX.r2.3HG0193400.1,HORVU.MOREX.r2.3HG0198250.1,HORVU.MOREX.r2.3HG0234500.1,HORVU.MOREX.r2.3HG0242640.1,HORVU.MOREX.r2.3HG0251760.1,HORVU.MOREX.r2.3HG0253820.1,HORVU.MOREX.r2.3HG0254770.1,HORVU.MOREX.r2.4HG0285270.1,HORVU.MOREX.r2.6HG0512060.1,HORVU.MOREX.r2.7HG0532570.1
BP	GO:0032544	plastid translation	0	8	8	14	3.5918e-10	1.55166e-07	-	HORVU.MOREX.r2.2HG0109810.1,HORVU.MOREX.r2.2HG0143350.1,HORVU.MOREX.r2.3HG0214030.1,HORVU.MOREX.r2.4HG0307240.1,HORVU.MOREX.r2.4HG0333580.1,HORVU.MOREX.r2.7HG0587690.1,HORVU.MOREX.r2.7HG0607670.1,HORVU.MOREX.r2.7HG0617500.1
CC	GO:0009522	photosystem I	0	14	14	64	4.0558e-10	4.29546e-09	-	HORVU.MOREX.r2.1HG0071510.1,HORVU.MOREX.r2.1HG0073450.1,HORVU.MOREX.r2.2HG0111740.1,HORVU.MOREX.r2.4HG0287380.1,HORVU.MOREX.r2.5HG0398280.1,HORVU.MOREX.r2.5HG0399470.1,HORVU.MOREX.r2.5HG0399590.1,HORVU.MOREX.r2.5HG0401340.1,HORVU.MOREX.r2.5HG0414440.1,HORVU.MOREX.r2.5HG0427640.1,HORVU.MOREX.r2.5HG0434050.1,HORVU.MOREX.r2.5HG0434470.1,HORVU.MOREX.r2.5HG0438210.1,HORVU.MOREX.r2.7HG0560430.1
CC	GO:0031977	thylakoid lumen	0	14	14	66	6.27208e-10	6.35389e-09	-	HORVU.MOREX.r2.2HG0084620.1,HORVU.MOREX.r2.2HG0085290.1,HORVU.MOREX.r2.2HG0113940.1,HORVU.MOREX.r2.2HG0160340.1,HORVU.MOREX.r2.3HG0189830.1,HORVU.MOREX.r2.4HG0276340.1,HORVU.MOREX.r2.4HG0280860.1,HORVU.MOREX.r2.5HG0427640.1,HORVU.MOREX.r2.6HG0474510.1,HORVU.MOREX.r2.6HG0509520.1,HORVU.MOREX.r2.7HG0549050.1,HORVU.MOREX.r2.7HG0574950.1,HORVU.MOREX.r2.7HG0615620.1,HORVU.MOREX.r2.7HG0622110.1
CC	GO:0009543	chloroplast thylakoid lumen	0	12	12	49	1.82924e-09	1.70485e-08	-	HORVU.MOREX.r2.2HG0084620.1,HORVU.MOREX.r2.2HG0085290.1,HORVU.MOREX.r2.2HG0160340.1,HORVU.MOREX.r2.3HG0189830.1,HORVU.MOREX.r2.4HG0276340.1,HORVU.MOREX.r2.4HG0280860.1,HORVU.MOREX.r2.5HG0427640.1,HORVU.MOREX.r2.6HG0474510.1,HORVU.MOREX.r2.6HG0509520.1,HORVU.MOREX.r2.7HG0549050.1,HORVU.MOREX.r2.7HG0574950.1,HORVU.MOREX.r2.7HG0615620.1
CC	GO:0031978	plastid thylakoid lumen	0	12	12	49	1.82924e-09	1.70485e-08	-	HORVU.MOREX.r2.2HG0084620.1,HORVU.MOREX.r2.2HG0085290.1,HORVU.MOREX.r2.2HG0160340.1,HORVU.MOREX.r2.3HG0189830.1,HORVU.MOREX.r2.4HG0276340.1,HORVU.MOREX.r2.4HG0280860.1,HORVU.MOREX.r2.5HG0427640.1,HORVU.MOREX.r2.6HG0474510.1,HORVU.MOREX.r2.6HG0509520.1,HORVU.MOREX.r2.7HG0549050.1,HORVU.MOREX.r2.7HG0574950.1,HORVU.MOREX.r2.7HG0615620.1
BP	GO:0019684	photosynthesis, light reaction	0	19	19	140	1.85726e-09	6.41868e-07	-	HORVU.MOREX.r2.1HG0016320.1,HORVU.MOREX.r2.1HG0057120.1,HORVU.MOREX.r2.1HG0067920.1,HORVU.MOREX.r2.1HG0073450.1,HORVU.MOREX.r2.2HG0111740.1,HORVU.MOREX.r2.3HG0205390.1,HORVU.MOREX.r2.3HG0243520.1,HORVU.MOREX.r2.3HG0259610.1,HORVU.MOREX.r2.4HG0287380.1,HORVU.MOREX.r2.4HG0338680.1,HORVU.MOREX.r2.5HG0398280.1,HORVU.MOREX.r2.5HG0401340.1,HORVU.MOREX.r2.5HG0414440.1,HORVU.MOREX.r2.5HG0434050.1,HORVU.M…
BP	GO:0015995	chlorophyll biosynthetic process	0	15	15	93	8.80123e-09	2.53476e-06	-	HORVU.MOREX.r2.1HG0036700.1,HORVU.MOREX.r2.2HG0096630.1,HORVU.MOREX.r2.2HG0174230.1,HORVU.MOREX.r2.3HG0214090.1,HORVU.MOREX.r2.3HG0270810.1,HORVU.MOREX.r2.5HG0356990.1,HORVU.MOREX.r2.5HG0399470.1,HORVU.MOREX.r2.5HG0399590.1,HORVU.MOREX.r2.5HG0435780.1,HORVU.MOREX.r2.6HG0480880.1,HORVU.MOREX.r2.6HG0510240.1,HORVU.MOREX.r2.7HG0535260.1,HORVU.MOREX.r2.7HG0591690.1,HORVU.MOREX.r2.7HG0594380.1,HORVU.M…
BP	GO:0010114	response to red light	2	11	13	70	1.50012e-08	3.58546e-06	HORVU.MOREX.r2.1HG0039610.1,HORVU.MOREX.r2.1HG0071660.1	HORVU.MOREX.r2.2HG0111740.1,HORVU.MOREX.r2.3HG0242640.1,HORVU.MOREX.r2.4HG0287380.1,HORVU.MOREX.r2.4HG0323430.1,HORVU.MOREX.r2.5HG0398280.1,HORVU.MOREX.r2.5HG0399470.1,HORVU.MOREX.r2.5HG0399590.1,HORVU.MOREX.r2.5HG0423310.1,HORVU.MOREX.r2.6HG0453190.1,HORVU.MOREX.r2.6HG0480880.1,HORVU.MOREX.r2.7HG0594380.1
BP	GO:0046148	pigment biosynthetic process	4	20	24	250	1.65994e-08	3.58546e-06	HORVU.MOREX.r2.3HG0253490.1,HORVU.MOREX.r2.5HG0427360.1,HORVU.MOREX.r2.5HG0427370.1,HORVU.MOREX.r2.6HG0491120.1	HORVU.MOREX.r2.1HG0036700.1,HORVU.MOREX.r2.1HG0037050.1,HORVU.MOREX.r2.2HG0096630.1,HORVU.MOREX.r2.2HG0174230.1,HORVU.MOREX.r2.3HG0214090.1,HORVU.MOREX.r2.3HG0270810.1,HORVU.MOREX.r2.3HG0274970.1,HORVU.MOREX.r2.4HG0318550.1,HORVU.MOREX.r2.5HG0356990.1,HORVU.MOREX.r2.5HG0399470.1,HORVU.MOREX.r2.5HG0399590.1,HORVU.MOREX.r2.5HG0423310.1,HORVU.MOREX.r2.5HG0435780.1,HORVU.MOREX.r2.6HG0480880.1,HORVU.M…
BP	GO:0015994	chlorophyll metabolic process	0	16	16	113	1.93741e-08	3.69871e-06	-	HORVU.MOREX.r2.1HG0036700.1,HORVU.MOREX.r2.1HG0046680.1,HORVU.MOREX.r2.2HG0096630.1,HORVU.MOREX.r2.2HG0174230.1,HORVU.MOREX.r2.3HG0214090.1,HORVU.MOREX.r2.3HG0270810.1,HORVU.MOREX.r2.5HG0356990.1,HORVU.MOREX.r2.5HG0399470.1,HORVU.MOREX.r2.5HG0399590.1,HORVU.MOREX.r2.5HG0435780.1,HORVU.MOREX.r2.6HG0480880.1,HORVU.MOREX.r2.6HG0510240.1,HORVU.MOREX.r2.7HG0535260.1,HORVU.MOREX.r2.7HG0591690.1,HORVU.M…
BP	GO:0009765	photosynthesis, light harvesting	0	9	9	29	2.14046e-08	3.69871e-06	-	HORVU.MOREX.r2.1HG0016320.1,HORVU.MOREX.r2.1HG0073450.1,HORVU.MOREX.r2.2HG0111740.1,HORVU.MOREX.r2.4HG0287380.1,HORVU.MOREX.r2.5HG0398280.1,HORVU.MOREX.r2.5HG0401340.1,HORVU.MOREX.r2.5HG0414440.1,HORVU.MOREX.r2.5HG0434050.1,HORVU.MOREX.r2.7HG0560430.1
BP	GO:0006779	porphyrin-containing compound biosynthetic process	0	15	15	102	3.20631e-08	5.03682e-06	-	HORVU.MOREX.r2.1HG0036700.1,HORVU.MOREX.r2.2HG0096630.1,HORVU.MOREX.r2.2HG0174230.1,HORVU.MOREX.r2.3HG0214090.1,HORVU.MOREX.r2.3HG0270810.1,HORVU.MOREX.r2.5HG0356990.1,HORVU.MOREX.r2.5HG0399470.1,HORVU.MOREX.r2.5HG0399590.1,HORVU.MOREX.r2.5HG0435780.1,HORVU.MOREX.r2.6HG0480880.1,HORVU.MOREX.r2.6HG0510240.1,HORVU.MOREX.r2.7HG0535260.1,HORVU.MOREX.r2.7HG0591690.1,HORVU.MOREX.r2.7HG0594380.1,HORVU.M…
CC	GO:0042646	plastid nucleoid	0	10	10	40	3.40186e-08	3.04859e-07	-	HORVU.MOREX.r2.1HG0073710.1,HORVU.MOREX.r2.2HG0080150.1,HORVU.MOREX.r2.3HG0193400.1,HORVU.MOREX.r2.3HG0198250.1,HORVU.MOREX.r2.3HG0234500.1,HORVU.MOREX.r2.3HG0242640.1,HORVU.MOREX.r2.3HG0251760.1,HORVU.MOREX.r2.3HG0253820.1,HORVU.MOREX.r2.3HG0254770.1,HORVU.MOREX.r2.7HG0532570.1
BP	GO:0033014	tetrapyrrole biosynthetic process	0	15	15	108	7.0281e-08	1.01205e-05	-	HORVU.MOREX.r2.1HG0036700.1,HORVU.MOREX.r2.2HG0096630.1,HORVU.MOREX.r2.2HG0174230.1,HORVU.MOREX.r2.3HG0214090.1,HORVU.MOREX.r2.3HG0270810.1,HORVU.MOREX.r2.5HG0356990.1,HORVU.MOREX.r2.5HG0399470.1,HORVU.MOREX.r2.5HG0399590.1,HORVU.MOREX.r2.5HG0435780.1,HORVU.MOREX.r2.6HG0480880.1,HORVU.MOREX.r2.6HG0510240.1,HORVU.MOREX.r2.7HG0535260.1,HORVU.MOREX.r2.7HG0591690.1,HORVU.MOREX.r2.7HG0594380.1,HORVU.M…
BP	GO:0006778	porphyrin-containing compound metabolic process	0	16	16	128	1.16139e-07	1.54376e-05	-	HORVU.MOREX.r2.1HG0036700.1,HORVU.MOREX.r2.1HG0046680.1,HORVU.MOREX.r2.2HG0096630.1,HORVU.MOREX.r2.2HG0174230.1,HORVU.MOREX.r2.3HG0214090.1,HORVU.MOREX.r2.3HG0270810.1,HORVU.MOREX.r2.5HG0356990.1,HORVU.MOREX.r2.5HG0399470.1,HORVU.MOREX.r2.5HG0399590.1,HORVU.MOREX.r2.5HG0435780.1,HORVU.MOREX.r2.6HG0480880.1,HORVU.MOREX.r2.6HG0510240.1,HORVU.MOREX.r2.7HG0535260.1,HORVU.MOREX.r2.7HG0591690.1,HORVU.M…
BP	GO:0033013	tetrapyrrole metabolic process	0	16	16	130	1.44498e-07	1.78352e-05	-	HORVU.MOREX.r2.1HG0036700.1,HORVU.MOREX.r2.1HG0046680.1,HORVU.MOREX.r2.2HG0096630.1,HORVU.MOREX.r2.2HG0174230.1,HORVU.MOREX.r2.3HG0214090.1,HORVU.MOREX.r2.3HG0270810.1,HORVU.MOREX.r2.5HG0356990.1,HORVU.MOREX.r2.5HG0399470.1,HORVU.MOREX.r2.5HG0399590.1,HORVU.MOREX.r2.5HG0435780.1,HORVU.MOREX.r2.6HG0480880.1,HORVU.MOREX.r2.6HG0510240.1,HORVU.MOREX.r2.7HG0535260.1,HORVU.MOREX.r2.7HG0591690.1,HORVU.M…
BP	GO:0042440	pigment metabolic process	5	21	26	335	3.08628e-07	3.5554e-05	HORVU.MOREX.r2.3HG0253490.1,HORVU.MOREX.r2.3HG0263370.1,HORVU.MOREX.r2.5HG0427360.1,HORVU.MOREX.r2.5HG0427370.1,HORVU.MOREX.r2.6HG0491120.1	HORVU.MOREX.r2.1HG0036700.1,HORVU.MOREX.r2.1HG0037050.1,HORVU.MOREX.r2.2HG0096630.1,HORVU.MOREX.r2.2HG0174230.1,HORVU.MOREX.r2.3HG0214090.1,HORVU.MOREX.r2.3HG0270810.1,HORVU.MOREX.r2.3HG0274970.1,HORVU.MOREX.r2.4HG0318550.1,HORVU.MOREX.r2.5HG0356990.1,HORVU.MOREX.r2.5HG0399470.1,HORVU.MOREX.r2.5HG0399590.1,HORVU.MOREX.r2.5HG0423310.1,HORVU.MOREX.r2.5HG0435780.1,HORVU.MOREX.r2.6HG0453190.1,HORVU.M…
BP	GO:0009768	photosynthesis, light harvesting in photosystem I	0	5	5	8	4.88379e-07	5.2745e-05	-	HORVU.MOREX.r2.1HG0073450.1,HORVU.MOREX.r2.2HG0111740.1,HORVU.MOREX.r2.4HG0287380.1,HORVU.MOREX.r2.5HG0398280.1,HORVU.MOREX.r2.5HG0414440.1
MF	GO:0031409	pigment binding	0	5	5	8	4.91146e-07	0.000109267	-	HORVU.MOREX.r2.1HG0073450.1,HORVU.MOREX.r2.2HG0111740.1,HORVU.MOREX.r2.4HG0287380.1,HORVU.MOREX.r2.5HG0398280.1,HORVU.MOREX.r2.5HG0414440.1
MF	GO:0003735	structural constituent of ribosome	0	26	26	345	5.4182e-07	0.000109267	-	HORVU.MOREX.r2.1HG0000110.1,HORVU.MOREX.r2.2HG0143350.1,HORVU.MOREX.r2.3HG0232070.1,HORVU.MOREX.r2.3HG0239800.1,HORVU.MOREX.r2.3HG0245970.1,HORVU.MOREX.r2.3HG0260050.1,HORVU.MOREX.r2.4HG0280530.1,HORVU.MOREX.r2.4HG0307240.1,HORVU.MOREX.r2.4HG0308830.1,HORVU.MOREX.r2.4HG0324090.1,HORVU.MOREX.r2.4HG0329440.1,HORVU.MOREX.r2.4HG0343480.1,HORVU.MOREX.r2.4HG0343720.1,HORVU.MOREX.r2.5HG0366950.1,HORVU.M…
CC	GO:0009538	photosystem I reaction center	0	4	4	5	1.82253e-06	1.57277e-05	-	HORVU.MOREX.r2.1HG0071510.1,HORVU.MOREX.r2.5HG0427640.1,HORVU.MOREX.r2.5HG0434470.1,HORVU.MOREX.r2.5HG0438210.1
CC	GO:0031969	chloroplast membrane	2	20	22	296	4.85455e-06	4.03968e-05	HORVU.MOREX.r2.4HG0294190.1,HORVU.MOREX.r2.7HG0545310.1	HORVU.MOREX.r2.1HG0013080.1,HORVU.MOREX.r2.1HG0036700.1,HORVU.MOREX.r2.2HG0088630.1,HORVU.MOREX.r2.2HG0093950.1,HORVU.MOREX.r2.2HG0096630.1,HORVU.MOREX.r2.2HG0174230.1,HORVU.MOREX.r2.3HG0189070.1,HORVU.MOREX.r2.3HG0205390.1,HORVU.MOREX.r2.3HG0207880.1,HORVU.MOREX.r2.3HG0214090.1,HORVU.MOREX.r2.3HG0270810.1,HORVU.MOREX.r2.4HG0328590.1,HORVU.MOREX.r2.4HG0338680.1,HORVU.MOREX.r2.5HG0390230.1,HORVU.M…
BP	GO:1901259	chloroplast rRNA processing	0	4	4	6	5.43259e-06	0.000552207	-	HORVU.MOREX.r2.2HG0125160.1,HORVU.MOREX.r2.3HG0193400.1,HORVU.MOREX.r2.4HG0307240.1,HORVU.MOREX.r2.6HG0514050.1
CC	GO:0042644	chloroplast nucleoid	0	7	7	33	1.33276e-05	0.00010708	-	HORVU.MOREX.r2.1HG0073710.1,HORVU.MOREX.r2.2HG0080150.1,HORVU.MOREX.r2.3HG0193400.1,HORVU.MOREX.r2.3HG0234500.1,HORVU.MOREX.r2.3HG0251760.1,HORVU.MOREX.r2.3HG0253820.1,HORVU.MOREX.r2.7HG0532570.1
MF	GO:0016168	chlorophyll binding	0	9	9	60	1.60953e-05	0.00243441	-	HORVU.MOREX.r2.1HG0073450.1,HORVU.MOREX.r2.2HG0111740.1,HORVU.MOREX.r2.4HG0287380.1,HORVU.MOREX.r2.5HG0398280.1,HORVU.MOREX.r2.5HG0401340.1,HORVU.MOREX.r2.5HG0414440.1,HORVU.MOREX.r2.5HG0434050.1,HORVU.MOREX.r2.7HG0560430.1,HORVU.MOREX.r2.7HG0601560.1
BP	GO:0009639	response to red or far red light	3	15	18	228	1.6542e-05	0.00158803	HORVU.MOREX.r2.1HG0039610.1,HORVU.MOREX.r2.1HG0071660.1,HORVU.MOREX.r2.5HG0425910.1	HORVU.MOREX.r2.1HG0036700.1,HORVU.MOREX.r2.2HG0111740.1,HORVU.MOREX.r2.2HG0174230.1,HORVU.MOREX.r2.3HG0242640.1,HORVU.MOREX.r2.4HG0287380.1,HORVU.MOREX.r2.4HG0323430.1,HORVU.MOREX.r2.5HG0398280.1,HORVU.MOREX.r2.5HG0399470.1,HORVU.MOREX.r2.5HG0399590.1,HORVU.MOREX.r2.5HG0423310.1,HORVU.MOREX.r2.6HG0453190.1,HORVU.MOREX.r2.6HG0480880.1,HORVU.MOREX.r2.6HG0507330.1,HORVU.MOREX.r2.7HG0537930.1,HORVU.M…
BP	GO:0010218	response to far red light	1	8	9	61	1.83464e-05	0.00166855	HORVU.MOREX.r2.1HG0039610.1	HORVU.MOREX.r2.2HG0111740.1,HORVU.MOREX.r2.3HG0242640.1,HORVU.MOREX.r2.4HG0287380.1,HORVU.MOREX.r2.5HG0398280.1,HORVU.MOREX.r2.5HG0399470.1,HORVU.MOREX.r2.5HG0399590.1,HORVU.MOREX.r2.6HG0453190.1,HORVU.MOREX.r2.7HG0537930.1
BP	GO:0009643	photosynthetic acclimation	0	4	4	8	2.43651e-05	0.00210515	-	HORVU.MOREX.r2.1HG0013080.1,HORVU.MOREX.r2.3HG0207880.1,HORVU.MOREX.r2.7HG0586250.1,HORVU.MOREX.r2.7HG0586260.1
MF	GO:0003755	peptidyl-prolyl cis-trans isomerase activity	0	8	8	50	2.95132e-05	0.0035711	-	HORVU.MOREX.r2.2HG0084620.1,HORVU.MOREX.r2.3HG0206150.1,HORVU.MOREX.r2.4HG0280860.1,HORVU.MOREX.r2.6HG0474510.1,HORVU.MOREX.r2.6HG0509520.1,HORVU.MOREX.r2.6HG0511220.1,HORVU.MOREX.r2.7HG0559870.1,HORVU.MOREX.r2.7HG0574950.1
BP	GO:0000413	protein peptidyl-prolyl isomerization	0	8	8	51	3.40253e-05	0.0027998	-	HORVU.MOREX.r2.2HG0084620.1,HORVU.MOREX.r2.3HG0206150.1,HORVU.MOREX.r2.4HG0280860.1,HORVU.MOREX.r2.6HG0474510.1,HORVU.MOREX.r2.6HG0509520.1,HORVU.MOREX.r2.6HG0511220.1,HORVU.MOREX.r2.7HG0559870.1,HORVU.MOREX.r2.7HG0574950.1
BP	GO:0009735	response to cytokinin	2	17	19	266	3.91023e-05	0.00307131	HORVU.MOREX.r2.2HG0175470.1,HORVU.MOREX.r2.4HG0294190.1	HORVU.MOREX.r2.2HG0111740.1,HORVU.MOREX.r2.2HG0168190.1,HORVU.MOREX.r2.3HG0239800.1,HORVU.MOREX.r2.3HG0260050.1,HORVU.MOREX.r2.4HG0308830.1,HORVU.MOREX.r2.4HG0315900.1,HORVU.MOREX.r2.4HG0316950.1,HORVU.MOREX.r2.4HG0327680.1,HORVU.MOREX.r2.4HG0329440.1,HORVU.MOREX.r2.4HG0343480.1,HORVU.MOREX.r2.5HG0401720.1,HORVU.MOREX.r2.6HG0480880.1,HORVU.MOREX.r2.6HG0509680.1,HORVU.MOREX.r2.6HG0514130.1,HORVU.M…
MF	GO:0005198	structural molecule activity	0	27	27	464	4.00772e-05	0.00404112	-	HORVU.MOREX.r2.1HG0000110.1,HORVU.MOREX.r2.2HG0143350.1,HORVU.MOREX.r2.3HG0232070.1,HORVU.MOREX.r2.3HG0239800.1,HORVU.MOREX.r2.3HG0245970.1,HORVU.MOREX.r2.3HG0260050.1,HORVU.MOREX.r2.4HG0277870.1,HORVU.MOREX.r2.4HG0280530.1,HORVU.MOREX.r2.4HG0307240.1,HORVU.MOREX.r2.4HG0308830.1,HORVU.MOREX.r2.4HG0324090.1,HORVU.MOREX.r2.4HG0329440.1,HORVU.MOREX.r2.4HG0343480.1,HORVU.MOREX.r2.4HG0343720.1,HORVU.M…
CC	GO:0010007	magnesium chelatase complex	0	3	3	4	5.93437e-05	0.000460903	-	HORVU.MOREX.r2.2HG0096630.1,HORVU.MOREX.r2.5HG0435780.1,HORVU.MOREX.r2.7HG0612320.1
MF	GO:0016851	magnesium chelatase activity	0	3	3	4	6.01806e-05	0.00404547	-	HORVU.MOREX.r2.2HG0096630.1,HORVU.MOREX.r2.5HG0435780.1,HORVU.MOREX.r2.7HG0612320.1
MF	GO:0051002	ligase activity, forming nitrogen-metal bonds	0	3	3	4	6.01806e-05	0.00404547	-	HORVU.MOREX.r2.2HG0096630.1,HORVU.MOREX.r2.5HG0435780.1,HORVU.MOREX.r2.7HG0612320.1
MF	GO:0051003	ligase activity, forming nitrogen-metal bonds, forming coordination complexes	0	3	3	4	6.01806e-05	0.00404547	-	HORVU.MOREX.r2.2HG0096630.1,HORVU.MOREX.r2.5HG0435780.1,HORVU.MOREX.r2.7HG0612320.1
BP	GO:0071577	zinc ion transmembrane transport	6	0	6	29	6.65887e-05	0.00500284	HORVU.MOREX.r2.1HG0024240.1,HORVU.MOREX.r2.1HG0057890.1,HORVU.MOREX.r2.1HG0057900.1,HORVU.MOREX.r2.2HG0169080.1,HORVU.MOREX.r2.4HG0334880.1,HORVU.MOREX.r2.7HG0603680.1	-
MF	GO:0005385	zinc ion transmembrane transporter activity	6	0	6	29	6.69918e-05	0.004053	HORVU.MOREX.r2.1HG0024240.1,HORVU.MOREX.r2.1HG0057890.1,HORVU.MOREX.r2.1HG0057900.1,HORVU.MOREX.r2.2HG0169080.1,HORVU.MOREX.r2.4HG0334880.1,HORVU.MOREX.r2.7HG0603680.1	-
CC	GO:0009547	plastid ribosome	0	4	4	10	6.93392e-05	0.000521163	-	HORVU.MOREX.r2.4HG0324090.1,HORVU.MOREX.r2.4HG0329440.1,HORVU.MOREX.r2.5HG0426470.1,HORVU.MOREX.r2.7HG0617500.1
MF	GO:0016859	cis-trans isomerase activity	0	8	8	58	8.86067e-05	0.00487337	-	HORVU.MOREX.r2.2HG0084620.1,HORVU.MOREX.r2.3HG0206150.1,HORVU.MOREX.r2.4HG0280860.1,HORVU.MOREX.r2.6HG0474510.1,HORVU.MOREX.r2.6HG0509520.1,HORVU.MOREX.r2.6HG0511220.1,HORVU.MOREX.r2.7HG0559870.1,HORVU.MOREX.r2.7HG0574950.1
BP	GO:1900056	negative regulation of leaf senescence	4	1	5	20	0.000105624	0.00760492	HORVU.MOREX.r2.2HG0166600.1,HORVU.MOREX.r2.5HG0427360.1,HORVU.MOREX.r2.5HG0427370.1,HORVU.MOREX.r2.7HG0591390.1	HORVU.MOREX.r2.7HG0591690.1
CC	GO:0098807	chloroplast thylakoid membrane protein complex	0	4	4	11	0.000106833	0.000777878	-	HORVU.MOREX.r2.3HG0259610.1,HORVU.MOREX.r2.4HG0287380.1,HORVU.MOREX.r2.6HG0449560.1,HORVU.MOREX.r2.7HG0529010.1
MF	GO:0030599	pectinesterase activity	1	5	6	32	0.000119991	0.00558418	HORVU.MOREX.r2.2HG0104240.1	HORVU.MOREX.r2.1HG0062230.1,HORVU.MOREX.r2.2HG0156780.1,HORVU.MOREX.r2.5HG0356750.1,HORVU.MOREX.r2.6HG0515760.1,HORVU.MOREX.r2.7HG0548460.1
MF	GO:0045330	aspartyl esterase activity	1	5	6	32	0.000119991	0.00558418	HORVU.MOREX.r2.2HG0104240.1	HORVU.MOREX.r2.1HG0062230.1,HORVU.MOREX.r2.2HG0156780.1,HORVU.MOREX.r2.5HG0356750.1,HORVU.MOREX.r2.6HG0515760.1,HORVU.MOREX.r2.7HG0548460.1
BP	GO:1905622	negative regulation of leaf development	4	1	5	21	0.000135818	0.00938775	HORVU.MOREX.r2.2HG0166600.1,HORVU.MOREX.r2.5HG0427360.1,HORVU.MOREX.r2.5HG0427370.1,HORVU.MOREX.r2.7HG0591390.1	HORVU.MOREX.r2.7HG0591690.1
BP	GO:0006829	zinc ion transport	6	0	6	33	0.000142749	0.00948732	HORVU.MOREX.r2.1HG0024240.1,HORVU.MOREX.r2.1HG0057890.1,HORVU.MOREX.r2.1HG0057900.1,HORVU.MOREX.r2.2HG0169080.1,HORVU.MOREX.r2.4HG0334880.1,HORVU.MOREX.r2.7HG0603680.1	-
MF	GO:0046915	transition metal ion transmembrane transporter activity	6	2	8	63	0.000160687	0.00694395	HORVU.MOREX.r2.1HG0024240.1,HORVU.MOREX.r2.1HG0057890.1,HORVU.MOREX.r2.1HG0057900.1,HORVU.MOREX.r2.2HG0169080.1,HORVU.MOREX.r2.4HG0334880.1,HORVU.MOREX.r2.7HG0603680.1	HORVU.MOREX.r2.3HG0205390.1,HORVU.MOREX.r2.4HG0325040.1
BP	GO:0006091	generation of precursor metabolites and energy	2	27	29	560	0.000164264	0.0105129	HORVU.MOREX.r2.3HG0230900.1,HORVU.MOREX.r2.5HG0408570.1	HORVU.MOREX.r2.1HG0016320.1,HORVU.MOREX.r2.1HG0057120.1,HORVU.MOREX.r2.1HG0067920.1,HORVU.MOREX.r2.1HG0073450.1,HORVU.MOREX.r2.2HG0111740.1,HORVU.MOREX.r2.2HG0112010.1,HORVU.MOREX.r2.3HG0205390.1,HORVU.MOREX.r2.3HG0243520.1,HORVU.MOREX.r2.3HG0244850.1,HORVU.MOREX.r2.3HG0259610.1,HORVU.MOREX.r2.4HG0277710.1,HORVU.MOREX.r2.4HG0287380.1,HORVU.MOREX.r2.4HG0291220.1,HORVU.MOREX.r2.4HG0319400.1,HORVU.M…
BP	GO:0018208	peptidyl-proline modification	0	8	8	66	0.000221877	0.013693	-	HORVU.MOREX.r2.2HG0084620.1,HORVU.MOREX.r2.3HG0206150.1,HORVU.MOREX.r2.4HG0280860.1,HORVU.MOREX.r2.6HG0474510.1,HORVU.MOREX.r2.6HG0509520.1,HORVU.MOREX.r2.6HG0511220.1,HORVU.MOREX.r2.7HG0559870.1,HORVU.MOREX.r2.7HG0574950.1
BP	GO:0044550	secondary metabolite biosynthetic process	7	11	18	290	0.000359337	0.0214115	HORVU.MOREX.r2.3HG0227590.1,HORVU.MOREX.r2.4HG0328730.1,HORVU.MOREX.r2.5HG0419180.1,HORVU.MOREX.r2.5HG0427360.1,HORVU.MOREX.r2.5HG0427370.1,HORVU.MOREX.r2.6HG0463640.1,HORVU.MOREX.r2.7HG0538280.1	HORVU.MOREX.r2.1HG0006000.1,HORVU.MOREX.r2.1HG0006050.1,HORVU.MOREX.r2.1HG0006100.1,HORVU.MOREX.r2.2HG0083480.1,HORVU.MOREX.r2.2HG0136560.1,HORVU.MOREX.r2.3HG0274970.1,HORVU.MOREX.r2.4HG0343200.1,HORVU.MOREX.r2.5HG0423310.1,HORVU.MOREX.r2.6HG0519560.1,HORVU.MOREX.r2.7HG0602750.1,HORVU.MOREX.r2.7HG0620060.1
BP	GO:1901566	organonitrogen compound biosynthetic process	16	60	76	2096	0.000394535	0.0227252	HORVU.MOREX.r2.2HG0116980.1,HORVU.MOREX.r2.2HG0151500.1,HORVU.MOREX.r2.3HG0205850.1,HORVU.MOREX.r2.3HG0265330.1,HORVU.MOREX.r2.4HG0279680.1,HORVU.MOREX.r2.4HG0328730.1,HORVU.MOREX.r2.5HG0397790.1,HORVU.MOREX.r2.5HG0408570.1,HORVU.MOREX.r2.5HG0419180.1,HORVU.MOREX.r2.5HG0427360.1,HORVU.MOREX.r2.5HG0427370.1,HORVU.MOREX.r2.6HG0495410.1,HORVU.MOREX.r2.6HG0503570.1,HORVU.MOREX.r2.7HG0568910.1,HORVU.M…	HORVU.MOREX.r2.1HG0000110.1,HORVU.MOREX.r2.1HG0002490.1,HORVU.MOREX.r2.1HG0006100.1,HORVU.MOREX.r2.1HG0036700.1,HORVU.MOREX.r2.1HG0044020.1,HORVU.MOREX.r2.2HG0096630.1,HORVU.MOREX.r2.2HG0109810.1,HORVU.MOREX.r2.2HG0143350.1,HORVU.MOREX.r2.2HG0152840.1,HORVU.MOREX.r2.2HG0168190.1,HORVU.MOREX.r2.2HG0174230.1,HORVU.MOREX.r2.3HG0214030.1,HORVU.MOREX.r2.3HG0214090.1,HORVU.MOREX.r2.3HG0232070.1,HORVU.M…
MF	GO:0046906	tetrapyrrole binding	2	21	23	429	0.000482655	0.0188274	HORVU.MOREX.r2.6HG0463640.1,HORVU.MOREX.r2.7HG0538280.1	HORVU.MOREX.r2.1HG0006050.1,HORVU.MOREX.r2.1HG0006100.1,HORVU.MOREX.r2.1HG0073450.1,HORVU.MOREX.r2.2HG0083480.1,HORVU.MOREX.r2.2HG0111740.1,HORVU.MOREX.r2.2HG0136560.1,HORVU.MOREX.r2.2HG0160340.1,HORVU.MOREX.r2.3HG0212680.1,HORVU.MOREX.r2.3HG0230790.1,HORVU.MOREX.r2.4HG0287380.1,HORVU.MOREX.r2.4HG0288710.1,HORVU.MOREX.r2.4HG0327680.1,HORVU.MOREX.r2.4HG0328590.1,HORVU.MOREX.r2.4HG0343200.1,HORVU.M…
MF	GO:0051920	peroxiredoxin activity	0	3	3	7	0.000497914	0.0188274	-	HORVU.MOREX.r2.2HG0137850.1,HORVU.MOREX.r2.6HG0476250.1,HORVU.MOREX.r2.7HG0549050.1
CC	GO:1990904	ribonucleoprotein complex	2	35	37	840	0.000503522	0.00355517	HORVU.MOREX.r2.1HG0075180.1,HORVU.MOREX.r2.7HG0619780.1	HORVU.MOREX.r2.1HG0000110.1,HORVU.MOREX.r2.1HG0073220.1,HORVU.MOREX.r2.2HG0084300.1,HORVU.MOREX.r2.2HG0143350.1,HORVU.MOREX.r2.2HG0168190.1,HORVU.MOREX.r2.3HG0214030.1,HORVU.MOREX.r2.3HG0232070.1,HORVU.MOREX.r2.3HG0239800.1,HORVU.MOREX.r2.3HG0245970.1,HORVU.MOREX.r2.3HG0260050.1,HORVU.MOREX.r2.4HG0280530.1,HORVU.MOREX.r2.4HG0307240.1,HORVU.MOREX.r2.4HG0308830.1,HORVU.MOREX.r2.4HG0316950.1,HORVU.M…
MF	GO:0004568	chitinase activity	0	4	4	16	0.000543387	0.0193382	-	HORVU.MOREX.r2.1HG0050640.1,HORVU.MOREX.r2.2HG0147240.1,HORVU.MOREX.r2.3HG0256020.1,HORVU.MOREX.r2.3HG0259610.1
CC	GO:0000311	plastid large ribosomal subunit	0	2	2	2	0.000612882	0.00408004	-	HORVU.MOREX.r2.4HG0324090.1,HORVU.MOREX.r2.4HG0329440.1
CC	GO:0098572	stromal side of plastid thylakoid membrane	0	2	2	2	0.000612882	0.00408004	-	HORVU.MOREX.r2.1HG0067920.1,HORVU.MOREX.r2.3HG0234500.1
BP	GO:0006124	ferredoxin metabolic process	0	2	2	2	0.000616993	0.0313577	-	HORVU.MOREX.r2.7HG0586250.1,HORVU.MOREX.r2.7HG0586260.1
BP	GO:0009758	carbohydrate utilization	0	2	2	2	0.000616993	0.0313577	-	HORVU.MOREX.r2.6HG0480880.1,HORVU.MOREX.r2.7HG0594380.1
BP	GO:0010151	chloroplast elongation	0	2	2	2	0.000616993	0.0313577	-	HORVU.MOREX.r2.6HG0480880.1,HORVU.MOREX.r2.7HG0594380.1
BP	GO:0043610	regulation of carbohydrate utilization	0	2	2	2	0.000616993	0.0313577	-	HORVU.MOREX.r2.6HG0480880.1,HORVU.MOREX.r2.7HG0594380.1
MF	GO:0016630	protochlorophyllide reductase activity	0	2	2	2	0.000618761	0.0200425	-	HORVU.MOREX.r2.1HG0036700.1,HORVU.MOREX.r2.2HG0174230.1
MF	GO:0016491	oxidoreductase activity	16	44	60	1587	0.000629434	0.0200425	HORVU.MOREX.r2.1HG0071660.1,HORVU.MOREX.r2.2HG0097140.1,HORVU.MOREX.r2.2HG0116980.1,HORVU.MOREX.r2.3HG0227590.1,HORVU.MOREX.r2.3HG0230900.1,HORVU.MOREX.r2.3HG0253490.1,HORVU.MOREX.r2.4HG0292300.1,HORVU.MOREX.r2.5HG0354290.1,HORVU.MOREX.r2.5HG0409600.1,HORVU.MOREX.r2.5HG0421990.1,HORVU.MOREX.r2.6HG0463640.1,HORVU.MOREX.r2.6HG0503570.1,HORVU.MOREX.r2.6HG0504120.1,HORVU.MOREX.r2.7HG0538280.1,HORVU.M…	HORVU.MOREX.r2.1HG0006000.1,HORVU.MOREX.r2.1HG0006050.1,HORVU.MOREX.r2.1HG0006100.1,HORVU.MOREX.r2.1HG0013800.1,HORVU.MOREX.r2.1HG0036700.1,HORVU.MOREX.r2.1HG0046680.1,HORVU.MOREX.r2.2HG0083480.1,HORVU.MOREX.r2.2HG0088630.1,HORVU.MOREX.r2.2HG0112010.1,HORVU.MOREX.r2.2HG0136560.1,HORVU.MOREX.r2.2HG0137850.1,HORVU.MOREX.r2.2HG0160340.1,HORVU.MOREX.r2.2HG0174230.1,HORVU.MOREX.r2.3HG0212680.1,HORVU.M…
BP	GO:0042254	ribosome biogenesis	0	20	20	357	0.000644182	0.0318042	-	HORVU.MOREX.r2.1HG0073220.1,HORVU.MOREX.r2.1HG0073710.1,HORVU.MOREX.r2.2HG0093950.1,HORVU.MOREX.r2.2HG0125160.1,HORVU.MOREX.r2.2HG0151330.1,HORVU.MOREX.r2.3HG0193400.1,HORVU.MOREX.r2.3HG0195800.1,HORVU.MOREX.r2.3HG0246360.1,HORVU.MOREX.r2.4HG0280530.1,HORVU.MOREX.r2.4HG0284080.1,HORVU.MOREX.r2.4HG0307240.1,HORVU.MOREX.r2.4HG0333580.1,HORVU.MOREX.r2.4HG0343480.1,HORVU.MOREX.r2.4HG0343720.1,HORVU.M…
BP	GO:0009416	response to light stimulus	4	31	35	791	0.000702612	0.0337254	HORVU.MOREX.r2.1HG0039610.1,HORVU.MOREX.r2.1HG0071660.1,HORVU.MOREX.r2.5HG0425910.1,HORVU.MOREX.r2.6HG0491120.1	HORVU.MOREX.r2.1HG0013080.1,HORVU.MOREX.r2.1HG0032750.1,HORVU.MOREX.r2.1HG0036700.1,HORVU.MOREX.r2.1HG0046260.1,HORVU.MOREX.r2.1HG0073450.1,HORVU.MOREX.r2.2HG0093950.1,HORVU.MOREX.r2.2HG0111740.1,HORVU.MOREX.r2.2HG0174230.1,HORVU.MOREX.r2.3HG0207880.1,HORVU.MOREX.r2.3HG0242640.1,HORVU.MOREX.r2.4HG0277710.1,HORVU.MOREX.r2.4HG0287380.1,HORVU.MOREX.r2.4HG0318550.1,HORVU.MOREX.r2.4HG0323430.1,HORVU.M…
CC	GO:0009508	plastid chromosome	0	3	3	8	0.000771352	0.00499236	-	HORVU.MOREX.r2.3HG0234500.1,HORVU.MOREX.r2.3HG0242640.1,HORVU.MOREX.r2.3HG0254770.1
CC	GO:0010287	plastoglobule	0	8	8	80	0.000810251	0.00510239	-	HORVU.MOREX.r2.1HG0073450.1,HORVU.MOREX.r2.2HG0111740.1,HORVU.MOREX.r2.4HG0287380.1,HORVU.MOREX.r2.4HG0291220.1,HORVU.MOREX.r2.5HG0398280.1,HORVU.MOREX.r2.5HG0414440.1,HORVU.MOREX.r2.5HG0434470.1,HORVU.MOREX.r2.6HG0509680.1
CC	GO:0098796	membrane protein complex	1	28	29	622	0.000857064	0.005157	HORVU.MOREX.r2.4HG0294190.1	HORVU.MOREX.r2.1HG0071510.1,HORVU.MOREX.r2.1HG0073450.1,HORVU.MOREX.r2.2HG0111740.1,HORVU.MOREX.r2.2HG0113940.1,HORVU.MOREX.r2.2HG0126790.1,HORVU.MOREX.r2.3HG0243520.1,HORVU.MOREX.r2.3HG0259610.1,HORVU.MOREX.r2.3HG0270090.1,HORVU.MOREX.r2.4HG0276340.1,HORVU.MOREX.r2.4HG0287380.1,HORVU.MOREX.r2.4HG0335290.1,HORVU.MOREX.r2.5HG0398280.1,HORVU.MOREX.r2.5HG0399470.1,HORVU.MOREX.r2.5HG0399590.1,HORVU.M…
CC	GO:0009505	plant-type cell wall	3	13	16	262	0.000863189	0.005157	HORVU.MOREX.r2.2HG0151290.1,HORVU.MOREX.r2.6HG0459020.1,HORVU.MOREX.r2.7HG0546150.1	HORVU.MOREX.r2.1HG0021180.1,HORVU.MOREX.r2.1HG0057060.1,HORVU.MOREX.r2.2HG0143470.1,HORVU.MOREX.r2.2HG0144480.1,HORVU.MOREX.r2.3HG0212680.1,HORVU.MOREX.r2.3HG0230790.1,HORVU.MOREX.r2.4HG0288710.1,HORVU.MOREX.r2.4HG0319190.1,HORVU.MOREX.r2.4HG0327680.1,HORVU.MOREX.r2.4HG0338190.1,HORVU.MOREX.r2.6HG0476250.1,HORVU.MOREX.r2.7HG0551720.1,HORVU.MOREX.r2.7HG0589960.1
BP	GO:0045490	pectin catabolic process	1	5	6	46	0.000919768	0.0429557	HORVU.MOREX.r2.2HG0104240.1	HORVU.MOREX.r2.1HG0062230.1,HORVU.MOREX.r2.2HG0156780.1,HORVU.MOREX.r2.5HG0356750.1,HORVU.MOREX.r2.6HG0515760.1,HORVU.MOREX.r2.7HG0548460.1
MF	GO:0008061	chitin binding	0	4	4	19	0.00109083	0.0329976	-	HORVU.MOREX.r2.1HG0050640.1,HORVU.MOREX.r2.2HG0147240.1,HORVU.MOREX.r2.3HG0256020.1,HORVU.MOREX.r2.3HG0259610.1
MF	GO:0051537	2 iron, 2 sulfur cluster binding	2	5	7	66	0.00123689	0.0356342	HORVU.MOREX.r2.3HG0230900.1,HORVU.MOREX.r2.7HG0545310.1	HORVU.MOREX.r2.2HG0112010.1,HORVU.MOREX.r2.3HG0270810.1,HORVU.MOREX.r2.4HG0277710.1,HORVU.MOREX.r2.7HG0586250.1,HORVU.MOREX.r2.7HG0586260.1
CC	GO:0009654	photosystem II oxygen evolving complex	0	4	4	20	0.00131429	0.00765574	-	HORVU.MOREX.r2.2HG0113940.1,HORVU.MOREX.r2.2HG0126790.1,HORVU.MOREX.r2.4HG0276340.1,HORVU.MOREX.r2.7HG0615620.1
BP	GO:0009862	systemic acquired resistance, salicylic acid mediated signaling pathway	4	0	4	20	0.00133072	0.0605129	HORVU.MOREX.r2.1HG0055970.1,HORVU.MOREX.r2.2HG0166600.1,HORVU.MOREX.r2.4HG0328730.1,HORVU.MOREX.r2.7HG0591390.1	-
BP	GO:0006364	rRNA processing	0	14	14	225	0.00154567	0.0633029	-	HORVU.MOREX.r2.1HG0073220.1,HORVU.MOREX.r2.1HG0073710.1,HORVU.MOREX.r2.2HG0093950.1,HORVU.MOREX.r2.2HG0125160.1,HORVU.MOREX.r2.3HG0193400.1,HORVU.MOREX.r2.3HG0195800.1,HORVU.MOREX.r2.3HG0246360.1,HORVU.MOREX.r2.4HG0284080.1,HORVU.MOREX.r2.4HG0307240.1,HORVU.MOREX.r2.4HG0333580.1,HORVU.MOREX.r2.5HG0405080.1,HORVU.MOREX.r2.5HG0426470.1,HORVU.MOREX.r2.6HG0456080.1,HORVU.MOREX.r2.6HG0514050.1
BP	GO:0006561	proline biosynthetic process	3	0	3	10	0.00160829	0.0633029	HORVU.MOREX.r2.3HG0205850.1,HORVU.MOREX.r2.5HG0427360.1,HORVU.MOREX.r2.5HG0427370.1	-
BP	GO:0006030	chitin metabolic process	0	4	4	21	0.00161188	0.0633029	-	HORVU.MOREX.r2.1HG0050640.1,HORVU.MOREX.r2.2HG0147240.1,HORVU.MOREX.r2.3HG0256020.1,HORVU.MOREX.r2.3HG0259610.1
BP	GO:0006032	chitin catabolic process	0	4	4	21	0.00161188	0.0633029	-	HORVU.MOREX.r2.1HG0050640.1,HORVU.MOREX.r2.2HG0147240.1,HORVU.MOREX.r2.3HG0256020.1,HORVU.MOREX.r2.3HG0259610.1
BP	GO:0046348	amino sugar catabolic process	0	4	4	21	0.00161188	0.0633029	-	HORVU.MOREX.r2.1HG0050640.1,HORVU.MOREX.r2.2HG0147240.1,HORVU.MOREX.r2.3HG0256020.1,HORVU.MOREX.r2.3HG0259610.1
BP	GO:1901072	glucosamine-containing compound catabolic process	0	4	4	21	0.00161188	0.0633029	-	HORVU.MOREX.r2.1HG0050640.1,HORVU.MOREX.r2.2HG0147240.1,HORVU.MOREX.r2.3HG0256020.1,HORVU.MOREX.r2.3HG0259610.1
BP	GO:0061077	chaperone-mediated protein folding	1	6	7	70	0.00173848	0.0662751	HORVU.MOREX.r2.5HG0434650.1	HORVU.MOREX.r2.2HG0084300.1,HORVU.MOREX.r2.2HG0084620.1,HORVU.MOREX.r2.2HG0109950.1,HORVU.MOREX.r2.2HG0140960.1,HORVU.MOREX.r2.4HG0280860.1,HORVU.MOREX.r2.6HG0509520.1
BP	GO:1900055	regulation of leaf senescence	5	1	6	52	0.00176427	0.0662751	HORVU.MOREX.r2.2HG0160030.1,HORVU.MOREX.r2.2HG0166600.1,HORVU.MOREX.r2.5HG0427360.1,HORVU.MOREX.r2.5HG0427370.1,HORVU.MOREX.r2.7HG0591390.1	HORVU.MOREX.r2.7HG0591690.1
CC	GO:0000312	plastid small ribosomal subunit	0	2	2	3	0.00180842	0.0102771	-	HORVU.MOREX.r2.5HG0426470.1,HORVU.MOREX.r2.7HG0617500.1
MF	GO:0008115	sarcosine oxidase activity	1	1	2	3	0.00182563	0.0502047	HORVU.MOREX.r2.2HG0097140.1	HORVU.MOREX.r2.5HG0408070.1
BP	GO:0006026	aminoglycan catabolic process	0	4	4	22	0.00193181	0.0710247	-	HORVU.MOREX.r2.1HG0050640.1,HORVU.MOREX.r2.2HG0147240.1,HORVU.MOREX.r2.3HG0256020.1,HORVU.MOREX.r2.3HG0259610.1
BP	GO:0042793	plastid transcription	0	3	3	11	0.00217082	0.0781494	-	HORVU.MOREX.r2.2HG0080150.1,HORVU.MOREX.r2.3HG0242640.1,HORVU.MOREX.r2.3HG0251760.1
MF	GO:0046910	pectinesterase inhibitor activity	0	4	4	23	0.0023038	0.0606	-	HORVU.MOREX.r2.3HG0249410.1,HORVU.MOREX.r2.5HG0356750.1,HORVU.MOREX.r2.6HG0515760.1,HORVU.MOREX.r2.7HG0548460.1
CC	GO:0009706	chloroplast inner membrane	1	7	8	94	0.00230704	0.0127986	HORVU.MOREX.r2.7HG0545310.1	HORVU.MOREX.r2.2HG0088630.1,HORVU.MOREX.r2.2HG0093950.1,HORVU.MOREX.r2.2HG0096630.1,HORVU.MOREX.r2.3HG0214090.1,HORVU.MOREX.r2.3HG0270810.1,HORVU.MOREX.r2.4HG0328590.1,HORVU.MOREX.r2.6HG0526860.1
BP	GO:0006022	aminoglycan metabolic process	0	5	5	38	0.00236882	0.082676	-	HORVU.MOREX.r2.1HG0044020.1,HORVU.MOREX.r2.1HG0050640.1,HORVU.MOREX.r2.2HG0147240.1,HORVU.MOREX.r2.3HG0256020.1,HORVU.MOREX.r2.3HG0259610.1
BP	GO:0006412	translation	3	34	37	914	0.00241838	0.082676	HORVU.MOREX.r2.3HG0265330.1,HORVU.MOREX.r2.4HG0279680.1,HORVU.MOREX.r2.7HG0568910.1	HORVU.MOREX.r2.1HG0000110.1,HORVU.MOREX.r2.2HG0109810.1,HORVU.MOREX.r2.2HG0143350.1,HORVU.MOREX.r2.2HG0152840.1,HORVU.MOREX.r2.3HG0214030.1,HORVU.MOREX.r2.3HG0232070.1,HORVU.MOREX.r2.3HG0239800.1,HORVU.MOREX.r2.3HG0245970.1,HORVU.MOREX.r2.3HG0260050.1,HORVU.MOREX.r2.4HG0280530.1,HORVU.MOREX.r2.4HG0307240.1,HORVU.MOREX.r2.4HG0308830.1,HORVU.MOREX.r2.4HG0324090.1,HORVU.MOREX.r2.4HG0329440.1,HORVU.M…
BP	GO:0009314	response to radiation	4	31	35	851	0.00244009	0.082676	HORVU.MOREX.r2.1HG0039610.1,HORVU.MOREX.r2.1HG0071660.1,HORVU.MOREX.r2.5HG0425910.1,HORVU.MOREX.r2.6HG0491120.1	HORVU.MOREX.r2.1HG0013080.1,HORVU.MOREX.r2.1HG0032750.1,HORVU.MOREX.r2.1HG0036700.1,HORVU.MOREX.r2.1HG0046260.1,HORVU.MOREX.r2.1HG0073450.1,HORVU.MOREX.r2.2HG0093950.1,HORVU.MOREX.r2.2HG0111740.1,HORVU.MOREX.r2.2HG0174230.1,HORVU.MOREX.r2.3HG0207880.1,HORVU.MOREX.r2.3HG0242640.1,HORVU.MOREX.r2.4HG0277710.1,HORVU.MOREX.r2.4HG0287380.1,HORVU.MOREX.r2.4HG0318550.1,HORVU.MOREX.r2.4HG0323430.1,HORVU.M…
BP	GO:0043604	amide biosynthetic process	3	37	40	1013	0.00253732	0.084317	HORVU.MOREX.r2.3HG0265330.1,HORVU.MOREX.r2.4HG0279680.1,HORVU.MOREX.r2.7HG0568910.1	HORVU.MOREX.r2.1HG0000110.1,HORVU.MOREX.r2.1HG0002490.1,HORVU.MOREX.r2.2HG0109810.1,HORVU.MOREX.r2.2HG0143350.1,HORVU.MOREX.r2.2HG0152840.1,HORVU.MOREX.r2.3HG0214030.1,HORVU.MOREX.r2.3HG0232070.1,HORVU.MOREX.r2.3HG0239800.1,HORVU.MOREX.r2.3HG0245970.1,HORVU.MOREX.r2.3HG0260050.1,HORVU.MOREX.r2.3HG0274970.1,HORVU.MOREX.r2.4HG0280530.1,HORVU.MOREX.r2.4HG0307240.1,HORVU.MOREX.r2.4HG0308830.1,HORVU.M…
BP	GO:1901401	regulation of tetrapyrrole metabolic process	0	6	6	56	0.00258935	0.0844226	-	HORVU.MOREX.r2.3HG0214090.1,HORVU.MOREX.r2.5HG0399470.1,HORVU.MOREX.r2.5HG0399590.1,HORVU.MOREX.r2.6HG0480880.1,HORVU.MOREX.r2.7HG0591690.1,HORVU.MOREX.r2.7HG0594380.1
CC	GO:0009528	plastid inner membrane	1	7	8	96	0.00263353	0.0142701	HORVU.MOREX.r2.7HG0545310.1	HORVU.MOREX.r2.2HG0088630.1,HORVU.MOREX.r2.2HG0093950.1,HORVU.MOREX.r2.2HG0096630.1,HORVU.MOREX.r2.3HG0214090.1,HORVU.MOREX.r2.3HG0270810.1,HORVU.MOREX.r2.4HG0328590.1,HORVU.MOREX.r2.6HG0526860.1
BP	GO:1901071	glucosamine-containing compound metabolic process	0	4	4	24	0.00269839	0.0863483	-	HORVU.MOREX.r2.1HG0050640.1,HORVU.MOREX.r2.2HG0147240.1,HORVU.MOREX.r2.3HG0256020.1,HORVU.MOREX.r2.3HG0259610.1
BP	GO:0009647	skotomorphogenesis	0	3	3	12	0.00284136	0.0892705	-	HORVU.MOREX.r2.1HG0036700.1,HORVU.MOREX.r2.2HG0174230.1,HORVU.MOREX.r2.6HG0453190.1
BP	GO:0016072	rRNA metabolic process	0	14	14	241	0.00291351	0.0899027	-	HORVU.MOREX.r2.1HG0073220.1,HORVU.MOREX.r2.1HG0073710.1,HORVU.MOREX.r2.2HG0093950.1,HORVU.MOREX.r2.2HG0125160.1,HORVU.MOREX.r2.3HG0193400.1,HORVU.MOREX.r2.3HG0195800.1,HORVU.MOREX.r2.3HG0246360.1,HORVU.MOREX.r2.4HG0284080.1,HORVU.MOREX.r2.4HG0307240.1,HORVU.MOREX.r2.4HG0333580.1,HORVU.MOREX.r2.5HG0405080.1,HORVU.MOREX.r2.5HG0426470.1,HORVU.MOREX.r2.6HG0456080.1,HORVU.MOREX.r2.6HG0514050.1
MF	GO:0016209	antioxidant activity	0	12	12	191	0.00304577	0.0767788	-	HORVU.MOREX.r2.1HG0013800.1,HORVU.MOREX.r2.2HG0137850.1,HORVU.MOREX.r2.2HG0160340.1,HORVU.MOREX.r2.3HG0212680.1,HORVU.MOREX.r2.3HG0230790.1,HORVU.MOREX.r2.4HG0285270.1,HORVU.MOREX.r2.4HG0288710.1,HORVU.MOREX.r2.4HG0327680.1,HORVU.MOREX.r2.6HG0476250.1,HORVU.MOREX.r2.6HG0520040.1,HORVU.MOREX.r2.7HG0532570.1,HORVU.MOREX.r2.7HG0549050.1
BP	GO:0043043	peptide biosynthetic process	3	34	37	927	0.00306343	0.0927434	HORVU.MOREX.r2.3HG0265330.1,HORVU.MOREX.r2.4HG0279680.1,HORVU.MOREX.r2.7HG0568910.1	HORVU.MOREX.r2.1HG0000110.1,HORVU.MOREX.r2.2HG0109810.1,HORVU.MOREX.r2.2HG0143350.1,HORVU.MOREX.r2.2HG0152840.1,HORVU.MOREX.r2.3HG0214030.1,HORVU.MOREX.r2.3HG0232070.1,HORVU.MOREX.r2.3HG0239800.1,HORVU.MOREX.r2.3HG0245970.1,HORVU.MOREX.r2.3HG0260050.1,HORVU.MOREX.r2.4HG0280530.1,HORVU.MOREX.r2.4HG0307240.1,HORVU.MOREX.r2.4HG0308830.1,HORVU.MOREX.r2.4HG0324090.1,HORVU.MOREX.r2.4HG0329440.1,HORVU.M…
BP	GO:0043603	cellular amide metabolic process	4	39	43	1123	0.00311291	0.0927434	HORVU.MOREX.r2.2HG0097140.1,HORVU.MOREX.r2.3HG0265330.1,HORVU.MOREX.r2.4HG0279680.1,HORVU.MOREX.r2.7HG0568910.1	HORVU.MOREX.r2.1HG0000110.1,HORVU.MOREX.r2.1HG0002490.1,HORVU.MOREX.r2.2HG0109810.1,HORVU.MOREX.r2.2HG0143350.1,HORVU.MOREX.r2.2HG0152840.1,HORVU.MOREX.r2.3HG0214030.1,HORVU.MOREX.r2.3HG0232070.1,HORVU.MOREX.r2.3HG0239800.1,HORVU.MOREX.r2.3HG0245970.1,HORVU.MOREX.r2.3HG0260050.1,HORVU.MOREX.r2.3HG0274970.1,HORVU.MOREX.r2.4HG0280530.1,HORVU.MOREX.r2.4HG0307240.1,HORVU.MOREX.r2.4HG0308830.1,HORVU.M…
BP	GO:0050777	negative regulation of immune response	4	1	5	41	0.00332808	0.0974732	HORVU.MOREX.r2.1HG0067320.1,HORVU.MOREX.r2.5HG0397860.1,HORVU.MOREX.r2.5HG0397870.1,HORVU.MOREX.r2.5HG0397880.1	HORVU.MOREX.r2.4HG0285270.1
CC	GO:0048046	apoplast	2	18	20	412	0.00338399	0.0179198	HORVU.MOREX.r2.3HG0200400.1,HORVU.MOREX.r2.5HG0433970.1	HORVU.MOREX.r2.1HG0013800.1,HORVU.MOREX.r2.1HG0062590.1,HORVU.MOREX.r2.2HG0084300.1,HORVU.MOREX.r2.2HG0113940.1,HORVU.MOREX.r2.2HG0114810.1,HORVU.MOREX.r2.2HG0137200.1,HORVU.MOREX.r2.2HG0152840.1,HORVU.MOREX.r2.2HG0165790.1,HORVU.MOREX.r2.2HG0168190.1,HORVU.MOREX.r2.3HG0188670.1,HORVU.MOREX.r2.3HG0251560.1,HORVU.MOREX.r2.4HG0327680.1,HORVU.MOREX.r2.4HG0330490.1,HORVU.MOREX.r2.4HG0338190.1,HORVU.M…
BP	GO:0015713	phosphoglycerate transmembrane transport	0	2	2	4	0.00358094	0.0991078	-	HORVU.MOREX.r2.1HG0013080.1,HORVU.MOREX.r2.3HG0207880.1
BP	GO:0036068	light-independent chlorophyll biosynthetic process	0	2	2	4	0.00358094	0.0991078	-	HORVU.MOREX.r2.2HG0096630.1,HORVU.MOREX.r2.7HG0535260.1
BP	GO:1902326	positive regulation of chlorophyll biosynthetic process	0	2	2	4	0.00358094	0.0991078	-	HORVU.MOREX.r2.6HG0480880.1,HORVU.MOREX.r2.7HG0594380.1
MF	GO:0015120	phosphoglycerate transmembrane transporter activity	0	2	2	4	0.00359107	0.0835614	-	HORVU.MOREX.r2.1HG0013080.1,HORVU.MOREX.r2.3HG0207880.1
MF	GO:0045430	chalcone isomerase activity	0	2	2	4	0.00359107	0.0835614	-	HORVU.MOREX.r2.1HG0000870.1,HORVU.MOREX.r2.5HG0437190.1
BP	GO:0006560	proline metabolic process	3	0	3	13	0.00362615	0.0991078	HORVU.MOREX.r2.3HG0205850.1,HORVU.MOREX.r2.5HG0427360.1,HORVU.MOREX.r2.5HG0427370.1	-
BP	GO:0000041	transition metal ion transport	6	2	8	101	0.0036832	0.0991078	HORVU.MOREX.r2.1HG0024240.1,HORVU.MOREX.r2.1HG0057890.1,HORVU.MOREX.r2.1HG0057900.1,HORVU.MOREX.r2.2HG0169080.1,HORVU.MOREX.r2.4HG0334880.1,HORVU.MOREX.r2.7HG0603680.1	HORVU.MOREX.r2.3HG0205390.1,HORVU.MOREX.r2.4HG0325040.1
BP	GO:0090693	plant organ senescence	9	3	12	196	0.00372801	0.0991078	HORVU.MOREX.r2.2HG0160030.1,HORVU.MOREX.r2.2HG0166600.1,HORVU.MOREX.r2.3HG0263370.1,HORVU.MOREX.r2.4HG0328730.1,HORVU.MOREX.r2.5HG0397790.1,HORVU.MOREX.r2.5HG0427360.1,HORVU.MOREX.r2.5HG0427370.1,HORVU.MOREX.r2.7HG0586150.1,HORVU.MOREX.r2.7HG0591390.1	HORVU.MOREX.r2.6HG0480880.1,HORVU.MOREX.r2.7HG0591690.1,HORVU.MOREX.r2.7HG0594380.1
CC	GO:0031090	organelle membrane	15	80	95	2968	0.00373219	0.0193244	HORVU.MOREX.r2.2HG0132800.1,HORVU.MOREX.r2.3HG0194300.1,HORVU.MOREX.r2.3HG0200400.1,HORVU.MOREX.r2.3HG0205850.1,HORVU.MOREX.r2.3HG0232400.1,HORVU.MOREX.r2.4HG0294190.1,HORVU.MOREX.r2.5HG0406540.1,HORVU.MOREX.r2.5HG0418820.1,HORVU.MOREX.r2.6HG0463640.1,HORVU.MOREX.r2.6HG0491120.1,HORVU.MOREX.r2.6HG0495410.1,HORVU.MOREX.r2.7HG0545310.1,HORVU.MOREX.r2.7HG0564280.1,HORVU.MOREX.r2.7HG0586150.1,HORVU.M…	HORVU.MOREX.r2.1HG0006100.1,HORVU.MOREX.r2.1HG0013080.1,HORVU.MOREX.r2.1HG0016320.1,HORVU.MOREX.r2.1HG0036700.1,HORVU.MOREX.r2.1HG0067920.1,HORVU.MOREX.r2.1HG0071510.1,HORVU.MOREX.r2.1HG0073450.1,HORVU.MOREX.r2.2HG0084620.1,HORVU.MOREX.r2.2HG0088630.1,HORVU.MOREX.r2.2HG0093950.1,HORVU.MOREX.r2.2HG0096630.1,HORVU.MOREX.r2.2HG0100690.1,HORVU.MOREX.r2.2HG0111740.1,HORVU.MOREX.r2.2HG0112010.1,HORVU.M…
BP	GO:0098869	cellular oxidant detoxification	0	12	12	198	0.00404409	0.105882	-	HORVU.MOREX.r2.1HG0013800.1,HORVU.MOREX.r2.2HG0137850.1,HORVU.MOREX.r2.2HG0160340.1,HORVU.MOREX.r2.3HG0212680.1,HORVU.MOREX.r2.3HG0230790.1,HORVU.MOREX.r2.4HG0285270.1,HORVU.MOREX.r2.4HG0288710.1,HORVU.MOREX.r2.4HG0327680.1,HORVU.MOREX.r2.6HG0476250.1,HORVU.MOREX.r2.6HG0520040.1,HORVU.MOREX.r2.7HG0532570.1,HORVU.MOREX.r2.7HG0549050.1
CC	GO:0005618	cell wall	6	29	35	887	0.00446027	0.0225922	HORVU.MOREX.r2.2HG0104240.1,HORVU.MOREX.r2.2HG0151290.1,HORVU.MOREX.r2.5HG0397790.1,HORVU.MOREX.r2.5HG0433970.1,HORVU.MOREX.r2.6HG0459020.1,HORVU.MOREX.r2.7HG0546150.1	HORVU.MOREX.r2.1HG0013800.1,HORVU.MOREX.r2.1HG0021180.1,HORVU.MOREX.r2.1HG0057060.1,HORVU.MOREX.r2.1HG0062230.1,HORVU.MOREX.r2.1HG0062590.1,HORVU.MOREX.r2.2HG0114810.1,HORVU.MOREX.r2.2HG0137200.1,HORVU.MOREX.r2.2HG0143470.1,HORVU.MOREX.r2.2HG0144480.1,HORVU.MOREX.r2.2HG0156780.1,HORVU.MOREX.r2.2HG0165790.1,HORVU.MOREX.r2.3HG0188670.1,HORVU.MOREX.r2.3HG0212680.1,HORVU.MOREX.r2.3HG0230790.1,HORVU.M…
BP	GO:1990748	cellular detoxification	0	12	12	201	0.00455824	0.117562	-	HORVU.MOREX.r2.1HG0013800.1,HORVU.MOREX.r2.2HG0137850.1,HORVU.MOREX.r2.2HG0160340.1,HORVU.MOREX.r2.3HG0212680.1,HORVU.MOREX.r2.3HG0230790.1,HORVU.MOREX.r2.4HG0285270.1,HORVU.MOREX.r2.4HG0288710.1,HORVU.MOREX.r2.4HG0327680.1,HORVU.MOREX.r2.6HG0476250.1,HORVU.MOREX.r2.6HG0520040.1,HORVU.MOREX.r2.7HG0532570.1,HORVU.MOREX.r2.7HG0549050.1
MF	GO:0044183	protein folding chaperone	1	3	4	28	0.0048306	0.108241	HORVU.MOREX.r2.5HG0434650.1	HORVU.MOREX.r2.2HG0084300.1,HORVU.MOREX.r2.2HG0109950.1,HORVU.MOREX.r2.2HG0140960.1
BP	GO:0006518	peptide metabolic process	3	35	38	986	0.00483518	0.12287	HORVU.MOREX.r2.3HG0265330.1,HORVU.MOREX.r2.4HG0279680.1,HORVU.MOREX.r2.7HG0568910.1	HORVU.MOREX.r2.1HG0000110.1,HORVU.MOREX.r2.2HG0109810.1,HORVU.MOREX.r2.2HG0143350.1,HORVU.MOREX.r2.2HG0152840.1,HORVU.MOREX.r2.3HG0214030.1,HORVU.MOREX.r2.3HG0232070.1,HORVU.MOREX.r2.3HG0239800.1,HORVU.MOREX.r2.3HG0245970.1,HORVU.MOREX.r2.3HG0260050.1,HORVU.MOREX.r2.4HG0280530.1,HORVU.MOREX.r2.4HG0307240.1,HORVU.MOREX.r2.4HG0308830.1,HORVU.MOREX.r2.4HG0324090.1,HORVU.MOREX.r2.4HG0329440.1,HORVU.M…
CC	GO:0030312	external encapsulating structure	6	29	35	895	0.0051241	0.0254025	HORVU.MOREX.r2.2HG0104240.1,HORVU.MOREX.r2.2HG0151290.1,HORVU.MOREX.r2.5HG0397790.1,HORVU.MOREX.r2.5HG0433970.1,HORVU.MOREX.r2.6HG0459020.1,HORVU.MOREX.r2.7HG0546150.1	HORVU.MOREX.r2.1HG0013800.1,HORVU.MOREX.r2.1HG0021180.1,HORVU.MOREX.r2.1HG0057060.1,HORVU.MOREX.r2.1HG0062230.1,HORVU.MOREX.r2.1HG0062590.1,HORVU.MOREX.r2.2HG0114810.1,HORVU.MOREX.r2.2HG0137200.1,HORVU.MOREX.r2.2HG0143470.1,HORVU.MOREX.r2.2HG0144480.1,HORVU.MOREX.r2.2HG0156780.1,HORVU.MOREX.r2.2HG0165790.1,HORVU.MOREX.r2.3HG0188670.1,HORVU.MOREX.r2.3HG0212680.1,HORVU.MOREX.r2.3HG0230790.1,HORVU.M…
BP	GO:0009628	response to abiotic stimulus	18	54	72	2159	0.00521349	0.129224	HORVU.MOREX.r2.1HG0039610.1,HORVU.MOREX.r2.1HG0067320.1,HORVU.MOREX.r2.1HG0071660.1,HORVU.MOREX.r2.2HG0132370.1,HORVU.MOREX.r2.2HG0175030.1,HORVU.MOREX.r2.3HG0205850.1,HORVU.MOREX.r2.3HG0253490.1,HORVU.MOREX.r2.3HG0263370.1,HORVU.MOREX.r2.4HG0328730.1,HORVU.MOREX.r2.4HG0329560.1,HORVU.MOREX.r2.5HG0349820.1,HORVU.MOREX.r2.5HG0400960.1,HORVU.MOREX.r2.5HG0425910.1,HORVU.MOREX.r2.5HG0427360.1,HORVU.M…	HORVU.MOREX.r2.1HG0006050.1,HORVU.MOREX.r2.1HG0013080.1,HORVU.MOREX.r2.1HG0013800.1,HORVU.MOREX.r2.1HG0032750.1,HORVU.MOREX.r2.1HG0036700.1,HORVU.MOREX.r2.1HG0046260.1,HORVU.MOREX.r2.1HG0073450.1,HORVU.MOREX.r2.2HG0088630.1,HORVU.MOREX.r2.2HG0093950.1,HORVU.MOREX.r2.2HG0100690.1,HORVU.MOREX.r2.2HG0111740.1,HORVU.MOREX.r2.2HG0115420.1,HORVU.MOREX.r2.2HG0168190.1,HORVU.MOREX.r2.2HG0174230.1,HORVU.M…
BP	GO:0009813	flavonoid biosynthetic process	5	6	11	179	0.00523476	0.129224	HORVU.MOREX.r2.3HG0227590.1,HORVU.MOREX.r2.3HG0253490.1,HORVU.MOREX.r2.5HG0427360.1,HORVU.MOREX.r2.5HG0427370.1,HORVU.MOREX.r2.6HG0491120.1	HORVU.MOREX.r2.1HG0000870.1,HORVU.MOREX.r2.2HG0083480.1,HORVU.MOREX.r2.3HG0274970.1,HORVU.MOREX.r2.4HG0318550.1,HORVU.MOREX.r2.5HG0437190.1,HORVU.MOREX.r2.7HG0558300.1
BP	GO:0097237	cellular response to toxic substance	1	12	13	232	0.0054739	0.133224	HORVU.MOREX.r2.3HG0253490.1	HORVU.MOREX.r2.1HG0013800.1,HORVU.MOREX.r2.2HG0137850.1,HORVU.MOREX.r2.2HG0160340.1,HORVU.MOREX.r2.3HG0212680.1,HORVU.MOREX.r2.3HG0230790.1,HORVU.MOREX.r2.4HG0285270.1,HORVU.MOREX.r2.4HG0288710.1,HORVU.MOREX.r2.4HG0327680.1,HORVU.MOREX.r2.6HG0476250.1,HORVU.MOREX.r2.6HG0520040.1,HORVU.MOREX.r2.7HG0532570.1,HORVU.MOREX.r2.7HG0549050.1
BP	GO:0019748	secondary metabolic process	8	11	19	402	0.00582097	0.133469	HORVU.MOREX.r2.3HG0227590.1,HORVU.MOREX.r2.4HG0328730.1,HORVU.MOREX.r2.5HG0400960.1,HORVU.MOREX.r2.5HG0419180.1,HORVU.MOREX.r2.5HG0427360.1,HORVU.MOREX.r2.5HG0427370.1,HORVU.MOREX.r2.6HG0463640.1,HORVU.MOREX.r2.7HG0538280.1	HORVU.MOREX.r2.1HG0006000.1,HORVU.MOREX.r2.1HG0006050.1,HORVU.MOREX.r2.1HG0006100.1,HORVU.MOREX.r2.2HG0083480.1,HORVU.MOREX.r2.2HG0136560.1,HORVU.MOREX.r2.3HG0274970.1,HORVU.MOREX.r2.4HG0343200.1,HORVU.MOREX.r2.5HG0423310.1,HORVU.MOREX.r2.6HG0519560.1,HORVU.MOREX.r2.7HG0602750.1,HORVU.MOREX.r2.7HG0620060.1
BP	GO:0015717	triose phosphate transport	0	2	2	5	0.00587018	0.133469	-	HORVU.MOREX.r2.1HG0013080.1,HORVU.MOREX.r2.3HG0207880.1
BP	GO:0035436	triose phosphate transmembrane transport	0	2	2	5	0.00587018	0.133469	-	HORVU.MOREX.r2.1HG0013080.1,HORVU.MOREX.r2.3HG0207880.1
BP	GO:0042873	aldonate transmembrane transport	0	2	2	5	0.00587018	0.133469	-	HORVU.MOREX.r2.1HG0013080.1,HORVU.MOREX.r2.3HG0207880.1
BP	GO:1901465	positive regulation of tetrapyrrole biosynthetic process	0	2	2	5	0.00587018	0.133469	-	HORVU.MOREX.r2.6HG0480880.1,HORVU.MOREX.r2.7HG0594380.1
MF	GO:0003959	NADPH dehydrogenase activity	0	2	2	5	0.00588667	0.118715	-	HORVU.MOREX.r2.1HG0036700.1,HORVU.MOREX.r2.2HG0174230.1
MF	GO:0042879	aldonate transmembrane transporter activity	0	2	2	5	0.00588667	0.118715	-	HORVU.MOREX.r2.1HG0013080.1,HORVU.MOREX.r2.3HG0207880.1
MF	GO:0071917	triose-phosphate transmembrane transporter activity	0	2	2	5	0.00588667	0.118715	-	HORVU.MOREX.r2.1HG0013080.1,HORVU.MOREX.r2.3HG0207880.1
BP	GO:0009753	response to jasmonic acid	11	2	13	236	0.006296	0.141292	HORVU.MOREX.r2.1HG0063880.1,HORVU.MOREX.r2.2HG0153890.1,HORVU.MOREX.r2.2HG0166600.1,HORVU.MOREX.r2.3HG0230900.1,HORVU.MOREX.r2.3HG0253490.1,HORVU.MOREX.r2.4HG0275980.1,HORVU.MOREX.r2.4HG0337360.1,HORVU.MOREX.r2.5HG0400960.1,HORVU.MOREX.r2.6HG0491120.1,HORVU.MOREX.r2.7HG0564280.1,HORVU.MOREX.r2.7HG0591390.1	HORVU.MOREX.r2.3HG0274990.1,HORVU.MOREX.r2.5HG0366230.1
CC	GO:0005737	cytoplasm	47	219	266	9786	0.00642284	0.0311775	HORVU.MOREX.r2.1HG0039610.1,HORVU.MOREX.r2.1HG0044390.1,HORVU.MOREX.r2.1HG0055970.1,HORVU.MOREX.r2.1HG0063880.1,HORVU.MOREX.r2.1HG0067320.1,HORVU.MOREX.r2.1HG0069440.1,HORVU.MOREX.r2.1HG0075180.1,HORVU.MOREX.r2.2HG0110590.1,HORVU.MOREX.r2.2HG0116980.1,HORVU.MOREX.r2.2HG0132370.1,HORVU.MOREX.r2.2HG0132710.1,HORVU.MOREX.r2.2HG0132800.1,HORVU.MOREX.r2.2HG0153890.1,HORVU.MOREX.r2.2HG0175030.1,HORVU.M…	HORVU.MOREX.r2.1HG0000110.1,HORVU.MOREX.r2.1HG0000870.1,HORVU.MOREX.r2.1HG0002490.1,HORVU.MOREX.r2.1HG0006100.1,HORVU.MOREX.r2.1HG0013080.1,HORVU.MOREX.r2.1HG0016320.1,HORVU.MOREX.r2.1HG0032750.1,HORVU.MOREX.r2.1HG0036700.1,HORVU.MOREX.r2.1HG0041950.1,HORVU.MOREX.r2.1HG0042870.1,HORVU.MOREX.r2.1HG0044020.1,HORVU.MOREX.r2.1HG0046680.1,HORVU.MOREX.r2.1HG0052740.1,HORVU.MOREX.r2.1HG0053420.1,HORVU.M…
BP	GO:0010380	regulation of chlorophyll biosynthetic process	0	5	5	48	0.00660197	0.146259	-	HORVU.MOREX.r2.5HG0399470.1,HORVU.MOREX.r2.5HG0399590.1,HORVU.MOREX.r2.6HG0480880.1,HORVU.MOREX.r2.7HG0591690.1,HORVU.MOREX.r2.7HG0594380.1
MF	GO:0005527	macrolide binding	0	3	3	16	0.00674359	0.127496	-	HORVU.MOREX.r2.2HG0084620.1,HORVU.MOREX.r2.4HG0280860.1,HORVU.MOREX.r2.6HG0509520.1
MF	GO:0005528	FK506 binding	0	3	3	16	0.00674359	0.127496	-	HORVU.MOREX.r2.2HG0084620.1,HORVU.MOREX.r2.4HG0280860.1,HORVU.MOREX.r2.6HG0509520.1
BP	GO:0009084	glutamine family amino acid biosynthetic process	3	1	4	31	0.00697022	0.150097	HORVU.MOREX.r2.3HG0205850.1,HORVU.MOREX.r2.5HG0427360.1,HORVU.MOREX.r2.5HG0427370.1	HORVU.MOREX.r2.2HG0168190.1
BP	GO:0022613	ribonucleoprotein complex biogenesis	0	20	20	439	0.007022	0.150097	-	HORVU.MOREX.r2.1HG0073220.1,HORVU.MOREX.r2.1HG0073710.1,HORVU.MOREX.r2.2HG0093950.1,HORVU.MOREX.r2.2HG0125160.1,HORVU.MOREX.r2.2HG0151330.1,HORVU.MOREX.r2.3HG0193400.1,HORVU.MOREX.r2.3HG0195800.1,HORVU.MOREX.r2.3HG0246360.1,HORVU.MOREX.r2.4HG0280530.1,HORVU.MOREX.r2.4HG0284080.1,HORVU.MOREX.r2.4HG0307240.1,HORVU.MOREX.r2.4HG0333580.1,HORVU.MOREX.r2.4HG0343480.1,HORVU.MOREX.r2.4HG0343720.1,HORVU.M…
BP	GO:0002683	negative regulation of immune system process	4	1	5	49	0.00720562	0.150097	HORVU.MOREX.r2.1HG0067320.1,HORVU.MOREX.r2.5HG0397860.1,HORVU.MOREX.r2.5HG0397870.1,HORVU.MOREX.r2.5HG0397880.1	HORVU.MOREX.r2.4HG0285270.1
BP	GO:1901463	regulation of tetrapyrrole biosynthetic process	0	5	5	49	0.00720562	0.150097	-	HORVU.MOREX.r2.5HG0399470.1,HORVU.MOREX.r2.5HG0399590.1,HORVU.MOREX.r2.6HG0480880.1,HORVU.MOREX.r2.7HG0591690.1,HORVU.MOREX.r2.7HG0594380.1
BP	GO:0009642	response to light intensity	0	11	11	187	0.00720951	0.150097	-	HORVU.MOREX.r2.1HG0013080.1,HORVU.MOREX.r2.1HG0036700.1,HORVU.MOREX.r2.2HG0174230.1,HORVU.MOREX.r2.3HG0207880.1,HORVU.MOREX.r2.4HG0277710.1,HORVU.MOREX.r2.5HG0399470.1,HORVU.MOREX.r2.5HG0399590.1,HORVU.MOREX.r2.6HG0453190.1,HORVU.MOREX.r2.7HG0586250.1,HORVU.MOREX.r2.7HG0586260.1,HORVU.MOREX.r2.7HG0601560.1
MF	GO:0004497	monooxygenase activity	3	12	15	295	0.00723407	0.132625	HORVU.MOREX.r2.6HG0463640.1,HORVU.MOREX.r2.7HG0538280.1,HORVU.MOREX.r2.7HG0545310.1	HORVU.MOREX.r2.1HG0006050.1,HORVU.MOREX.r2.1HG0006100.1,HORVU.MOREX.r2.2HG0083480.1,HORVU.MOREX.r2.2HG0136560.1,HORVU.MOREX.r2.3HG0214090.1,HORVU.MOREX.r2.3HG0270810.1,HORVU.MOREX.r2.4HG0328590.1,HORVU.MOREX.r2.4HG0343200.1,HORVU.MOREX.r2.5HG0388290.1,HORVU.MOREX.r2.5HG0423310.1,HORVU.MOREX.r2.6HG0449980.1,HORVU.MOREX.r2.6HG0451570.1
BP	GO:0009812	flavonoid metabolic process	6	8	14	270	0.00784157	0.157273	HORVU.MOREX.r2.3HG0227590.1,HORVU.MOREX.r2.3HG0253490.1,HORVU.MOREX.r2.3HG0263370.1,HORVU.MOREX.r2.5HG0427360.1,HORVU.MOREX.r2.5HG0427370.1,HORVU.MOREX.r2.6HG0491120.1	HORVU.MOREX.r2.1HG0000870.1,HORVU.MOREX.r2.2HG0083480.1,HORVU.MOREX.r2.3HG0274970.1,HORVU.MOREX.r2.4HG0318550.1,HORVU.MOREX.r2.5HG0437190.1,HORVU.MOREX.r2.6HG0453190.1,HORVU.MOREX.r2.7HG0558300.1,HORVU.MOREX.r2.7HG0620060.1
BP	GO:0010374	stomatal complex development	0	5	5	50	0.00784673	0.157273	-	HORVU.MOREX.r2.1HG0058670.1,HORVU.MOREX.r2.2HG0094640.1,HORVU.MOREX.r2.2HG0144480.1,HORVU.MOREX.r2.4HG0330490.1,HORVU.MOREX.r2.4HG0338860.1
BP	GO:0000272	polysaccharide catabolic process	3	9	12	216	0.00796566	0.157273	HORVU.MOREX.r2.2HG0104240.1,HORVU.MOREX.r2.5HG0439330.1,HORVU.MOREX.r2.6HG0465340.1	HORVU.MOREX.r2.1HG0050640.1,HORVU.MOREX.r2.1HG0062230.1,HORVU.MOREX.r2.2HG0086720.1,HORVU.MOREX.r2.2HG0147240.1,HORVU.MOREX.r2.2HG0156780.1,HORVU.MOREX.r2.5HG0356750.1,HORVU.MOREX.r2.5HG0424180.1,HORVU.MOREX.r2.6HG0515760.1,HORVU.MOREX.r2.7HG0548460.1
BP	GO:0030186	melatonin metabolic process	0	3	3	17	0.00800927	0.157273	-	HORVU.MOREX.r2.1HG0002490.1,HORVU.MOREX.r2.3HG0274970.1,HORVU.MOREX.r2.7HG0587120.1
BP	GO:0030187	melatonin biosynthetic process	0	3	3	17	0.00800927	0.157273	-	HORVU.MOREX.r2.1HG0002490.1,HORVU.MOREX.r2.3HG0274970.1,HORVU.MOREX.r2.7HG0587120.1
MF	GO:0051536	iron-sulfur cluster binding	3	8	11	190	0.00814088	0.13473	HORVU.MOREX.r2.2HG0116980.1,HORVU.MOREX.r2.3HG0230900.1,HORVU.MOREX.r2.7HG0545310.1	HORVU.MOREX.r2.1HG0046680.1,HORVU.MOREX.r2.2HG0112010.1,HORVU.MOREX.r2.3HG0236810.1,HORVU.MOREX.r2.3HG0270810.1,HORVU.MOREX.r2.4HG0277710.1,HORVU.MOREX.r2.7HG0586250.1,HORVU.MOREX.r2.7HG0586260.1,HORVU.MOREX.r2.7HG0614190.1
MF	GO:0051540	metal cluster binding	3	8	11	190	0.00814088	0.13473	HORVU.MOREX.r2.2HG0116980.1,HORVU.MOREX.r2.3HG0230900.1,HORVU.MOREX.r2.7HG0545310.1	HORVU.MOREX.r2.1HG0046680.1,HORVU.MOREX.r2.2HG0112010.1,HORVU.MOREX.r2.3HG0236810.1,HORVU.MOREX.r2.3HG0270810.1,HORVU.MOREX.r2.4HG0277710.1,HORVU.MOREX.r2.7HG0586250.1,HORVU.MOREX.r2.7HG0586260.1,HORVU.MOREX.r2.7HG0614190.1
BP	GO:0070542	response to fatty acid	11	2	13	244	0.00823406	0.15987	HORVU.MOREX.r2.1HG0063880.1,HORVU.MOREX.r2.2HG0153890.1,HORVU.MOREX.r2.2HG0166600.1,HORVU.MOREX.r2.3HG0230900.1,HORVU.MOREX.r2.3HG0253490.1,HORVU.MOREX.r2.4HG0275980.1,HORVU.MOREX.r2.4HG0337360.1,HORVU.MOREX.r2.5HG0400960.1,HORVU.MOREX.r2.6HG0491120.1,HORVU.MOREX.r2.7HG0564280.1,HORVU.MOREX.r2.7HG0591390.1	HORVU.MOREX.r2.3HG0274990.1,HORVU.MOREX.r2.5HG0366230.1
BP	GO:0006457	protein folding	3	10	13	245	0.00850615	0.162674	HORVU.MOREX.r2.1HG0067320.1,HORVU.MOREX.r2.2HG0175030.1,HORVU.MOREX.r2.5HG0434650.1	HORVU.MOREX.r2.1HG0053420.1,HORVU.MOREX.r2.2HG0084300.1,HORVU.MOREX.r2.2HG0084620.1,HORVU.MOREX.r2.2HG0109950.1,HORVU.MOREX.r2.2HG0140960.1,HORVU.MOREX.r2.3HG0206150.1,HORVU.MOREX.r2.4HG0280860.1,HORVU.MOREX.r2.6HG0509520.1,HORVU.MOREX.r2.6HG0511220.1,HORVU.MOREX.r2.7HG0559870.1
CC	GO:0000427	plastid-encoded plastid RNA polymerase complex	0	2	2	6	0.00860516	0.0409184	-	HORVU.MOREX.r2.2HG0080150.1,HORVU.MOREX.r2.3HG0242640.1
BP	GO:0009757	hexose mediated signaling	0	2	2	6	0.00866091	0.162674	-	HORVU.MOREX.r2.6HG0480880.1,HORVU.MOREX.r2.7HG0594380.1
BP	GO:0010255	glucose mediated signaling pathway	0	2	2	6	0.00866091	0.162674	-	HORVU.MOREX.r2.6HG0480880.1,HORVU.MOREX.r2.7HG0594380.1
MF	GO:0004324	ferredoxin-NADP+ reductase activity	0	2	2	6	0.00868507	0.13473	-	HORVU.MOREX.r2.6HG0449560.1,HORVU.MOREX.r2.7HG0529010.1
MF	GO:0008937	ferredoxin-NAD(P) reductase activity	0	2	2	6	0.00868507	0.13473	-	HORVU.MOREX.r2.6HG0449560.1,HORVU.MOREX.r2.7HG0529010.1
MF	GO:0010277	chlorophyllide a oxygenase [overall] activity	1	1	2	6	0.00868507	0.13473	HORVU.MOREX.r2.7HG0545310.1	HORVU.MOREX.r2.3HG0270810.1
MF	GO:0016987	sigma factor activity	0	2	2	6	0.00868507	0.13473	-	HORVU.MOREX.r2.4HG0323430.1,HORVU.MOREX.r2.7HG0579040.1
BP	GO:0009637	response to blue light	1	6	7	94	0.00895756	0.166437	HORVU.MOREX.r2.1HG0039610.1	HORVU.MOREX.r2.2HG0111740.1,HORVU.MOREX.r2.3HG0242640.1,HORVU.MOREX.r2.4HG0287380.1,HORVU.MOREX.r2.5HG0398280.1,HORVU.MOREX.r2.5HG0399470.1,HORVU.MOREX.r2.5HG0399590.1
BP	GO:0009700	indole phytoalexin biosynthetic process	3	0	3	18	0.00943629	0.168102	HORVU.MOREX.r2.4HG0328730.1,HORVU.MOREX.r2.5HG0427360.1,HORVU.MOREX.r2.5HG0427370.1	-
BP	GO:0010120	camalexin biosynthetic process	3	0	3	18	0.00943629	0.168102	HORVU.MOREX.r2.4HG0328730.1,HORVU.MOREX.r2.5HG0427360.1,HORVU.MOREX.r2.5HG0427370.1	-
BP	GO:0046217	indole phytoalexin metabolic process	3	0	3	18	0.00943629	0.168102	HORVU.MOREX.r2.4HG0328730.1,HORVU.MOREX.r2.5HG0427360.1,HORVU.MOREX.r2.5HG0427370.1	-
BP	GO:0052317	camalexin metabolic process	3	0	3	18	0.00943629	0.168102	HORVU.MOREX.r2.4HG0328730.1,HORVU.MOREX.r2.5HG0427360.1,HORVU.MOREX.r2.5HG0427370.1	-
BP	GO:0006040	amino sugar metabolic process	0	4	4	34	0.00969184	0.169167	-	HORVU.MOREX.r2.1HG0050640.1,HORVU.MOREX.r2.2HG0147240.1,HORVU.MOREX.r2.3HG0256020.1,HORVU.MOREX.r2.3HG0259610.1
BP	GO:0046351	disaccharide biosynthetic process	3	1	4	34	0.00969184	0.169167	HORVU.MOREX.r2.1HG0044390.1,HORVU.MOREX.r2.5HG0427360.1,HORVU.MOREX.r2.5HG0427370.1	HORVU.MOREX.r2.3HG0251560.1
MF	GO:0016701	oxidoreductase activity, acting on single donors with incorporation of molecular oxygen	4	1	5	53	0.0100567	0.152107	HORVU.MOREX.r2.5HG0354290.1,HORVU.MOREX.r2.5HG0421990.1,HORVU.MOREX.r2.7HG0545310.1,HORVU.MOREX.r2.7HG0564280.1	HORVU.MOREX.r2.3HG0270810.1
BP	GO:0098754	detoxification	0	12	12	224	0.0104618	0.175173	-	HORVU.MOREX.r2.1HG0013800.1,HORVU.MOREX.r2.2HG0137850.1,HORVU.MOREX.r2.2HG0160340.1,HORVU.MOREX.r2.3HG0212680.1,HORVU.MOREX.r2.3HG0230790.1,HORVU.MOREX.r2.4HG0285270.1,HORVU.MOREX.r2.4HG0288710.1,HORVU.MOREX.r2.4HG0327680.1,HORVU.MOREX.r2.6HG0476250.1,HORVU.MOREX.r2.6HG0520040.1,HORVU.MOREX.r2.7HG0532570.1,HORVU.MOREX.r2.7HG0549050.1
BP	GO:0009688	abscisic acid biosynthetic process	3	1	4	35	0.0107323	0.175173	HORVU.MOREX.r2.5HG0354290.1,HORVU.MOREX.r2.5HG0400960.1,HORVU.MOREX.r2.5HG0421990.1	HORVU.MOREX.r2.5HG0423310.1
BP	GO:0043289	apocarotenoid biosynthetic process	3	1	4	35	0.0107323	0.175173	HORVU.MOREX.r2.5HG0354290.1,HORVU.MOREX.r2.5HG0400960.1,HORVU.MOREX.r2.5HG0421990.1	HORVU.MOREX.r2.5HG0423310.1
BP	GO:1902645	tertiary alcohol biosynthetic process	3	1	4	35	0.0107323	0.175173	HORVU.MOREX.r2.5HG0354290.1,HORVU.MOREX.r2.5HG0400960.1,HORVU.MOREX.r2.5HG0421990.1	HORVU.MOREX.r2.5HG0423310.1
BP	GO:0006833	water transport	0	5	5	54	0.0108079	0.175173	-	HORVU.MOREX.r2.1HG0021180.1,HORVU.MOREX.r2.2HG0086230.1,HORVU.MOREX.r2.5HG0447440.1,HORVU.MOREX.r2.6HG0458250.1,HORVU.MOREX.r2.7HG0589960.1
BP	GO:0042044	fluid transport	0	5	5	54	0.0108079	0.175173	-	HORVU.MOREX.r2.1HG0021180.1,HORVU.MOREX.r2.2HG0086230.1,HORVU.MOREX.r2.5HG0447440.1,HORVU.MOREX.r2.6HG0458250.1,HORVU.MOREX.r2.7HG0589960.1
BP	GO:0090056	regulation of chlorophyll metabolic process	0	5	5	54	0.0108079	0.175173	-	HORVU.MOREX.r2.5HG0399470.1,HORVU.MOREX.r2.5HG0399590.1,HORVU.MOREX.r2.6HG0480880.1,HORVU.MOREX.r2.7HG0591690.1,HORVU.MOREX.r2.7HG0594380.1
BP	GO:0009767	photosynthetic electron transport chain	0	6	6	75	0.0108469	0.175173	-	HORVU.MOREX.r2.3HG0259610.1,HORVU.MOREX.r2.4HG0338680.1,HORVU.MOREX.r2.6HG0509680.1,HORVU.MOREX.r2.6HG0510320.1,HORVU.MOREX.r2.7HG0586250.1,HORVU.MOREX.r2.7HG0586260.1
BP	GO:0090626	plant epidermis morphogenesis	2	6	8	122	0.0112293	0.179668	HORVU.MOREX.r2.3HG0200100.1,HORVU.MOREX.r2.5HG0417090.1	HORVU.MOREX.r2.1HG0058670.1,HORVU.MOREX.r2.2HG0144480.1,HORVU.MOREX.r2.4HG0330490.1,HORVU.MOREX.r2.4HG0338860.1,HORVU.MOREX.r2.5HG0401720.1,HORVU.MOREX.r2.6HG0514130.1
BP	GO:0010103	stomatal complex morphogenesis	0	4	4	36	0.0118422	0.187361	-	HORVU.MOREX.r2.1HG0058670.1,HORVU.MOREX.r2.2HG0144480.1,HORVU.MOREX.r2.4HG0330490.1,HORVU.MOREX.r2.4HG0338860.1
BP	GO:0042549	photosystem II stabilization	0	2	2	7	0.0119269	0.187361	-	HORVU.MOREX.r2.1HG0057120.1,HORVU.MOREX.r2.3HG0243520.1
MF	GO:0016703	oxidoreductase activity, acting on single donors with incorporation of molecular oxygen, incorporation of one atom of oxygen (internal monooxygenases or internal mixed function oxidases)	1	1	2	7	0.0119599	0.176482	HORVU.MOREX.r2.7HG0545310.1	HORVU.MOREX.r2.3HG0270810.1
BP	GO:0080167	response to karrikin	3	5	8	124	0.0123065	0.191583	HORVU.MOREX.r2.3HG0253490.1,HORVU.MOREX.r2.5HG0349820.1,HORVU.MOREX.r2.5HG0400960.1	HORVU.MOREX.r2.2HG0115420.1,HORVU.MOREX.r2.3HG0249410.1,HORVU.MOREX.r2.5HG0399470.1,HORVU.MOREX.r2.5HG0399590.1,HORVU.MOREX.r2.5HG0437190.1
BP	GO:0005992	trehalose biosynthetic process	3	0	3	20	0.0127087	0.192638	HORVU.MOREX.r2.1HG0044390.1,HORVU.MOREX.r2.5HG0427360.1,HORVU.MOREX.r2.5HG0427370.1	-
BP	GO:0052314	phytoalexin metabolic process	3	0	3	20	0.0127087	0.192638	HORVU.MOREX.r2.4HG0328730.1,HORVU.MOREX.r2.5HG0427360.1,HORVU.MOREX.r2.5HG0427370.1	-
BP	GO:0052315	phytoalexin biosynthetic process	3	0	3	20	0.0127087	0.192638	HORVU.MOREX.r2.4HG0328730.1,HORVU.MOREX.r2.5HG0427360.1,HORVU.MOREX.r2.5HG0427370.1	-
BP	GO:0009867	jasmonic acid mediated signaling pathway	7	0	7	101	0.0130028	0.195381	HORVU.MOREX.r2.1HG0063880.1,HORVU.MOREX.r2.2HG0153890.1,HORVU.MOREX.r2.2HG0166600.1,HORVU.MOREX.r2.3HG0230900.1,HORVU.MOREX.r2.3HG0253490.1,HORVU.MOREX.r2.4HG0337360.1,HORVU.MOREX.r2.7HG0591390.1	-
BP	GO:0005991	trehalose metabolic process	3	0	3	21	0.0145582	0.215034	HORVU.MOREX.r2.1HG0044390.1,HORVU.MOREX.r2.5HG0427360.1,HORVU.MOREX.r2.5HG0427370.1	-
BP	GO:0016052	carbohydrate catabolic process	4	12	16	350	0.0145596	0.215034	HORVU.MOREX.r2.2HG0104240.1,HORVU.MOREX.r2.5HG0408570.1,HORVU.MOREX.r2.5HG0439330.1,HORVU.MOREX.r2.6HG0465340.1	HORVU.MOREX.r2.1HG0050640.1,HORVU.MOREX.r2.1HG0062230.1,HORVU.MOREX.r2.2HG0086720.1,HORVU.MOREX.r2.2HG0137200.1,HORVU.MOREX.r2.2HG0147240.1,HORVU.MOREX.r2.2HG0156780.1,HORVU.MOREX.r2.4HG0291220.1,HORVU.MOREX.r2.4HG0319400.1,HORVU.MOREX.r2.5HG0356750.1,HORVU.MOREX.r2.5HG0424180.1,HORVU.MOREX.r2.6HG0515760.1,HORVU.MOREX.r2.7HG0548460.1
BP	GO:0009863	salicylic acid mediated signaling pathway	5	0	5	59	0.0154792	0.223396	HORVU.MOREX.r2.1HG0055970.1,HORVU.MOREX.r2.2HG0166600.1,HORVU.MOREX.r2.3HG0230900.1,HORVU.MOREX.r2.4HG0328730.1,HORVU.MOREX.r2.7HG0591390.1	-
BP	GO:0000154	rRNA modification	0	4	4	39	0.015604	0.223396	-	HORVU.MOREX.r2.4HG0284080.1,HORVU.MOREX.r2.4HG0333580.1,HORVU.MOREX.r2.5HG0405080.1,HORVU.MOREX.r2.6HG0456080.1
BP	GO:0009662	etioplast organization	1	1	2	8	0.0156429	0.223396	HORVU.MOREX.r2.4HG0294190.1	HORVU.MOREX.r2.2HG0080150.1
BP	GO:0050829	defense response to Gram-negative bacterium	0	2	2	8	0.0156429	0.223396	-	HORVU.MOREX.r2.5HG0356750.1,HORVU.MOREX.r2.7HG0548460.1
MF	GO:0010436	carotenoid dioxygenase activity	2	0	2	8	0.0156859	0.209301	HORVU.MOREX.r2.5HG0354290.1,HORVU.MOREX.r2.5HG0421990.1	-
MF	GO:0016731	oxidoreductase activity, acting on iron-sulfur proteins as donors, NAD or NADP as acceptor	0	2	2	8	0.0156859	0.209301	-	HORVU.MOREX.r2.6HG0449560.1,HORVU.MOREX.r2.7HG0529010.1
MF	GO:0045549	9-cis-epoxycarotenoid dioxygenase activity	2	0	2	8	0.0156859	0.209301	HORVU.MOREX.r2.5HG0354290.1,HORVU.MOREX.r2.5HG0421990.1	-
BP	GO:0042742	defense response to bacterium	7	11	18	415	0.0162255	0.229817	HORVU.MOREX.r2.2HG0166600.1,HORVU.MOREX.r2.3HG0227590.1,HORVU.MOREX.r2.4HG0328730.1,HORVU.MOREX.r2.5HG0397860.1,HORVU.MOREX.r2.5HG0397870.1,HORVU.MOREX.r2.5HG0397880.1,HORVU.MOREX.r2.7HG0591390.1	HORVU.MOREX.r2.2HG0109810.1,HORVU.MOREX.r2.2HG0137200.1,HORVU.MOREX.r2.3HG0205500.1,HORVU.MOREX.r2.3HG0251560.1,HORVU.MOREX.r2.3HG0259610.1,HORVU.MOREX.r2.4HG0327680.1,HORVU.MOREX.r2.5HG0356750.1,HORVU.MOREX.r2.6HG0476250.1,HORVU.MOREX.r2.6HG0509680.1,HORVU.MOREX.r2.7HG0548460.1,HORVU.MOREX.r2.7HG0574950.1
BP	GO:0070141	response to UV-A	0	3	3	22	0.0165518	0.230658	-	HORVU.MOREX.r2.5HG0399470.1,HORVU.MOREX.r2.5HG0399590.1,HORVU.MOREX.r2.7HG0601560.1
BP	GO:0071492	cellular response to UV-A	0	3	3	22	0.0165518	0.230658	-	HORVU.MOREX.r2.5HG0399470.1,HORVU.MOREX.r2.5HG0399590.1,HORVU.MOREX.r2.7HG0601560.1
BP	GO:2000024	regulation of leaf development	5	1	6	83	0.0172575	0.238567	HORVU.MOREX.r2.2HG0160030.1,HORVU.MOREX.r2.2HG0166600.1,HORVU.MOREX.r2.5HG0427360.1,HORVU.MOREX.r2.5HG0427370.1,HORVU.MOREX.r2.7HG0591390.1	HORVU.MOREX.r2.7HG0591690.1
BP	GO:0006972	hyperosmotic response	3	2	5	61	0.0176737	0.242383	HORVU.MOREX.r2.3HG0205850.1,HORVU.MOREX.r2.5HG0427360.1,HORVU.MOREX.r2.5HG0427370.1	HORVU.MOREX.r2.3HG0212680.1,HORVU.MOREX.r2.6HG0522120.1
MF	GO:0005372	water transmembrane transporter activity	0	4	4	41	0.0185658	0.209301	-	HORVU.MOREX.r2.2HG0086230.1,HORVU.MOREX.r2.5HG0447440.1,HORVU.MOREX.r2.6HG0458250.1,HORVU.MOREX.r2.7HG0589960.1
MF	GO:0015250	water channel activity	0	4	4	41	0.0185658	0.209301	-	HORVU.MOREX.r2.2HG0086230.1,HORVU.MOREX.r2.5HG0447440.1,HORVU.MOREX.r2.6HG0458250.1,HORVU.MOREX.r2.7HG0589960.1
CC	GO:0000313	organellar ribosome	0	5	5	62	0.0186009	0.0866803	-	HORVU.MOREX.r2.4HG0307240.1,HORVU.MOREX.r2.4HG0324090.1,HORVU.MOREX.r2.4HG0329440.1,HORVU.MOREX.r2.5HG0426470.1,HORVU.MOREX.r2.7HG0617500.1
BP	GO:0000373	Group II intron splicing	0	3	3	23	0.0186907	0.252324	-	HORVU.MOREX.r2.1HG0074360.1,HORVU.MOREX.r2.3HG0246360.1,HORVU.MOREX.r2.5HG0439450.1
BP	GO:0009403	toxin biosynthetic process	3	0	3	23	0.0186907	0.252324	HORVU.MOREX.r2.4HG0328730.1,HORVU.MOREX.r2.5HG0427360.1,HORVU.MOREX.r2.5HG0427370.1	-
MF	GO:0000977	RNA polymerase II transcription regulatory region sequence-specific DNA binding	2	5	7	109	0.0191792	0.209301	HORVU.MOREX.r2.2HG0079820.1,HORVU.MOREX.r2.6HG0456990.1	HORVU.MOREX.r2.1HG0046260.1,HORVU.MOREX.r2.3HG0240630.1,HORVU.MOREX.r2.4HG0346770.1,HORVU.MOREX.r2.6HG0480880.1,HORVU.MOREX.r2.7HG0594380.1
MF	GO:0003723	RNA binding	3	53	56	1711	0.0193942	0.209301	HORVU.MOREX.r2.1HG0075180.1,HORVU.MOREX.r2.3HG0265330.1,HORVU.MOREX.r2.7HG0619780.1	HORVU.MOREX.r2.1HG0031470.1,HORVU.MOREX.r2.1HG0073710.1,HORVU.MOREX.r2.1HG0074360.1,HORVU.MOREX.r2.1HG0076840.1,HORVU.MOREX.r2.2HG0100690.1,HORVU.MOREX.r2.2HG0125160.1,HORVU.MOREX.r2.2HG0143350.1,HORVU.MOREX.r2.2HG0152840.1,HORVU.MOREX.r2.2HG0153600.1,HORVU.MOREX.r2.2HG0163690.1,HORVU.MOREX.r2.3HG0193400.1,HORVU.MOREX.r2.3HG0195800.1,HORVU.MOREX.r2.3HG0201910.1,HORVU.MOREX.r2.3HG0225600.1,HORVU.M…
BP	GO:1901403	positive regulation of tetrapyrrole metabolic process	0	2	2	9	0.0197846	0.260577	-	HORVU.MOREX.r2.6HG0480880.1,HORVU.MOREX.r2.7HG0594380.1
MF	GO:0004601	peroxidase activity	0	8	8	136	0.0205455	0.209301	-	HORVU.MOREX.r2.2HG0137850.1,HORVU.MOREX.r2.2HG0160340.1,HORVU.MOREX.r2.3HG0212680.1,HORVU.MOREX.r2.3HG0230790.1,HORVU.MOREX.r2.4HG0288710.1,HORVU.MOREX.r2.4HG0327680.1,HORVU.MOREX.r2.6HG0476250.1,HORVU.MOREX.r2.7HG0549050.1
BP	GO:0071486	cellular response to high light intensity	0	3	3	24	0.0209753	0.260577	-	HORVU.MOREX.r2.5HG0399470.1,HORVU.MOREX.r2.5HG0399590.1,HORVU.MOREX.r2.7HG0601560.1
BP	GO:0071446	cellular response to salicylic acid stimulus	5	0	5	64	0.0213358	0.260577	HORVU.MOREX.r2.1HG0055970.1,HORVU.MOREX.r2.2HG0166600.1,HORVU.MOREX.r2.3HG0230900.1,HORVU.MOREX.r2.4HG0328730.1,HORVU.MOREX.r2.7HG0591390.1	-
MF	GO:0003700	DNA-binding transcription factor activity	16	22	38	1089	0.0217119	0.209301	HORVU.MOREX.r2.1HG0055970.1,HORVU.MOREX.r2.1HG0063880.1,HORVU.MOREX.r2.1HG0067480.1,HORVU.MOREX.r2.2HG0079820.1,HORVU.MOREX.r2.2HG0153890.1,HORVU.MOREX.r2.2HG0166600.1,HORVU.MOREX.r2.3HG0240180.1,HORVU.MOREX.r2.4HG0275980.1,HORVU.MOREX.r2.5HG0400960.1,HORVU.MOREX.r2.5HG0427360.1,HORVU.MOREX.r2.5HG0427370.1,HORVU.MOREX.r2.6HG0456990.1,HORVU.MOREX.r2.7HG0591390.1,HORVU.MOREX.r2.7HG0611150.1,HORVU.M…	HORVU.MOREX.r2.1HG0046260.1,HORVU.MOREX.r2.1HG0052410.1,HORVU.MOREX.r2.1HG0058670.1,HORVU.MOREX.r2.2HG0094640.1,HORVU.MOREX.r2.2HG0106780.1,HORVU.MOREX.r2.3HG0186000.1,HORVU.MOREX.r2.3HG0240630.1,HORVU.MOREX.r2.3HG0274990.1,HORVU.MOREX.r2.4HG0318550.1,HORVU.MOREX.r2.4HG0323430.1,HORVU.MOREX.r2.4HG0336360.1,HORVU.MOREX.r2.4HG0343750.1,HORVU.MOREX.r2.4HG0346770.1,HORVU.MOREX.r2.5HG0354170.1,HORVU.M…
BP	GO:0042435	indole-containing compound biosynthetic process	4	3	7	112	0.0217831	0.260577	HORVU.MOREX.r2.4HG0328730.1,HORVU.MOREX.r2.5HG0427360.1,HORVU.MOREX.r2.5HG0427370.1,HORVU.MOREX.r2.7HG0598720.1	HORVU.MOREX.r2.1HG0002490.1,HORVU.MOREX.r2.3HG0274970.1,HORVU.MOREX.r2.7HG0587120.1
MF	GO:0016709	oxidoreductase activity, acting on paired donors, with incorporation or reduction of molecular oxygen, NAD(P)H as one donor, and incorporation of one atom of oxygen	2	6	8	138	0.0222071	0.209301	HORVU.MOREX.r2.6HG0463640.1,HORVU.MOREX.r2.7HG0538280.1	HORVU.MOREX.r2.1HG0006050.1,HORVU.MOREX.r2.2HG0083480.1,HORVU.MOREX.r2.2HG0136560.1,HORVU.MOREX.r2.3HG0214090.1,HORVU.MOREX.r2.5HG0423310.1,HORVU.MOREX.r2.6HG0449980.1
BP	GO:0045488	pectin metabolic process	1	5	6	88	0.022373	0.260577	HORVU.MOREX.r2.2HG0104240.1	HORVU.MOREX.r2.1HG0062230.1,HORVU.MOREX.r2.2HG0156780.1,HORVU.MOREX.r2.5HG0356750.1,HORVU.MOREX.r2.6HG0515760.1,HORVU.MOREX.r2.7HG0548460.1
CC	GO:0000314	organellar small ribosomal subunit	0	3	3	25	0.0232032	0.101327	-	HORVU.MOREX.r2.4HG0307240.1,HORVU.MOREX.r2.5HG0426470.1,HORVU.MOREX.r2.7HG0617500.1
BP	GO:0016106	sesquiterpenoid biosynthetic process	3	1	4	44	0.0233894	0.260577	HORVU.MOREX.r2.5HG0354290.1,HORVU.MOREX.r2.5HG0400960.1,HORVU.MOREX.r2.5HG0421990.1	HORVU.MOREX.r2.5HG0423310.1
BP	GO:0001678	cellular glucose homeostasis	1	2	3	25	0.023406	0.260577	HORVU.MOREX.r2.5HG0408570.1	HORVU.MOREX.r2.6HG0480880.1,HORVU.MOREX.r2.7HG0594380.1
BP	GO:0071484	cellular response to light intensity	0	3	3	25	0.023406	0.260577	-	HORVU.MOREX.r2.5HG0399470.1,HORVU.MOREX.r2.5HG0399590.1,HORVU.MOREX.r2.7HG0601560.1
BP	GO:0071395	cellular response to jasmonic acid stimulus	7	0	7	114	0.0237351	0.260577	HORVU.MOREX.r2.1HG0063880.1,HORVU.MOREX.r2.2HG0153890.1,HORVU.MOREX.r2.2HG0166600.1,HORVU.MOREX.r2.3HG0230900.1,HORVU.MOREX.r2.3HG0253490.1,HORVU.MOREX.r2.4HG0337360.1,HORVU.MOREX.r2.7HG0591390.1	-
MF	GO:0016684	oxidoreductase activity, acting on peroxide as acceptor	0	8	8	140	0.0239613	0.209301	-	HORVU.MOREX.r2.2HG0137850.1,HORVU.MOREX.r2.2HG0160340.1,HORVU.MOREX.r2.3HG0212680.1,HORVU.MOREX.r2.3HG0230790.1,HORVU.MOREX.r2.4HG0288710.1,HORVU.MOREX.r2.4HG0327680.1,HORVU.MOREX.r2.6HG0476250.1,HORVU.MOREX.r2.7HG0549050.1
BP	GO:0042026	protein refolding	0	2	2	10	0.0243287	0.260577	-	HORVU.MOREX.r2.2HG0084300.1,HORVU.MOREX.r2.2HG0140960.1
MF	GO:0016647	oxidoreductase activity, acting on the CH-NH group of donors, oxygen as acceptor	1	1	2	10	0.0243947	0.209301	HORVU.MOREX.r2.2HG0097140.1	HORVU.MOREX.r2.5HG0408070.1
BP	GO:0010393	galacturonan metabolic process	1	5	6	90	0.0246774	0.260577	HORVU.MOREX.r2.2HG0104240.1	HORVU.MOREX.r2.1HG0062230.1,HORVU.MOREX.r2.2HG0156780.1,HORVU.MOREX.r2.5HG0356750.1,HORVU.MOREX.r2.6HG0515760.1,HORVU.MOREX.r2.7HG0548460.1
CC	GO:0005960	glycine cleavage complex	0	1	1	1	0.024788	0.101327	-	HORVU.MOREX.r2.6HG0510940.1
CC	GO:0005971	ribonucleoside-diphosphate reductase complex	1	0	1	1	0.024788	0.101327	HORVU.MOREX.r2.6HG0503570.1	-
CC	GO:0009503	thylakoid light-harvesting complex	0	1	1	1	0.024788	0.101327	-	HORVU.MOREX.r2.4HG0287380.1
CC	GO:0009517	PSII associated light-harvesting complex II	0	1	1	1	0.024788	0.101327	-	HORVU.MOREX.r2.4HG0287380.1
CC	GO:0009783	photosystem II antenna complex	0	1	1	1	0.024788	0.101327	-	HORVU.MOREX.r2.4HG0287380.1
CC	GO:0030076	light-harvesting complex	0	1	1	1	0.024788	0.101327	-	HORVU.MOREX.r2.4HG0287380.1
BP	GO:0000488	maturation of LSU-rRNA from tetracistronic rRNA transcript (SSU-rRNA, LSU-rRNA, 4.5S-rRNA, 5S-rRNA)	0	1	1	1	0.0248705	0.260577	-	HORVU.MOREX.r2.4HG0333580.1
BP	GO:0000489	maturation of SSU-rRNA from tetracistronic rRNA transcript (SSU-rRNA, LSU-rRNA, 4.5S-rRNA, 5S-rRNA)	0	1	1	1	0.0248705	0.260577	-	HORVU.MOREX.r2.4HG0333580.1
BP	GO:0002184	cytoplasmic translational termination	0	1	1	1	0.0248705	0.260577	-	HORVU.MOREX.r2.2HG0109810.1
BP	GO:0006240	dCDP biosynthetic process	1	0	1	1	0.0248705	0.260577	HORVU.MOREX.r2.6HG0503570.1	-
BP	GO:0006844	acyl carnitine transport	1	0	1	1	0.0248705	0.260577	HORVU.MOREX.r2.3HG0205850.1	-
BP	GO:0009193	pyrimidine ribonucleoside diphosphate metabolic process	1	0	1	1	0.0248705	0.260577	HORVU.MOREX.r2.6HG0503570.1	-
BP	GO:0010055	atrichoblast differentiation	1	0	1	1	0.0248705	0.260577	HORVU.MOREX.r2.2HG0079820.1	-
BP	GO:0019379	sulfate assimilation, phosphoadenylyl sulfate reduction by phosphoadenylyl-sulfate reductase (thioredoxin)	1	0	1	1	0.0248705	0.260577	HORVU.MOREX.r2.2HG0116980.1	-
BP	GO:0019464	glycine decarboxylation via glycine cleavage system	0	1	1	1	0.0248705	0.260577	-	HORVU.MOREX.r2.6HG0510940.1
BP	GO:0033354	chlorophyll cycle	0	1	1	1	0.0248705	0.260577	-	HORVU.MOREX.r2.1HG0046680.1
BP	GO:0046062	dCDP metabolic process	1	0	1	1	0.0248705	0.260577	HORVU.MOREX.r2.6HG0503570.1	-
BP	GO:0046704	CDP metabolic process	1	0	1	1	0.0248705	0.260577	HORVU.MOREX.r2.6HG0503570.1	-
BP	GO:0052575	carbohydrate localization	0	1	1	1	0.0248705	0.260577	-	HORVU.MOREX.r2.2HG0137200.1
BP	GO:0052576	carbohydrate storage	0	1	1	1	0.0248705	0.260577	-	HORVU.MOREX.r2.2HG0137200.1
BP	GO:0070124	mitochondrial translational initiation	0	1	1	1	0.0248705	0.260577	-	HORVU.MOREX.r2.7HG0565960.1
BP	GO:0070131	positive regulation of mitochondrial translation	0	1	1	1	0.0248705	0.260577	-	HORVU.MOREX.r2.7HG0565960.1
BP	GO:0070132	regulation of mitochondrial translational initiation	0	1	1	1	0.0248705	0.260577	-	HORVU.MOREX.r2.7HG0565960.1
BP	GO:0070134	positive regulation of mitochondrial translational initiation	0	1	1	1	0.0248705	0.260577	-	HORVU.MOREX.r2.7HG0565960.1
BP	GO:0090228	positive regulation of red or far-red light signaling pathway	0	1	1	1	0.0248705	0.260577	-	HORVU.MOREX.r2.3HG0242640.1
BP	GO:0090391	granum assembly	0	1	1	1	0.0248705	0.260577	-	HORVU.MOREX.r2.2HG0115420.1
BP	GO:1900384	regulation of flavonol biosynthetic process	0	1	1	1	0.0248705	0.260577	-	HORVU.MOREX.r2.4HG0318550.1
BP	GO:1900386	positive regulation of flavonol biosynthetic process	0	1	1	1	0.0248705	0.260577	-	HORVU.MOREX.r2.4HG0318550.1
BP	GO:1902616	acyl carnitine transmembrane transport	1	0	1	1	0.0248705	0.260577	HORVU.MOREX.r2.3HG0205850.1	-
BP	GO:1990575	mitochondrial L-ornithine transmembrane transport	1	0	1	1	0.0248705	0.260577	HORVU.MOREX.r2.3HG0205850.1	-
MF	GO:0004517	nitric-oxide synthase activity	0	1	1	1	0.0249086	0.209301	-	HORVU.MOREX.r2.6HG0449980.1
MF	GO:0004604	phosphoadenylyl-sulfate reductase (thioredoxin) activity	1	0	1	1	0.0249086	0.209301	HORVU.MOREX.r2.2HG0116980.1	-
MF	GO:0005287	high-affinity basic amino acid transmembrane transporter activity	1	0	1	1	0.0249086	0.209301	HORVU.MOREX.r2.3HG0205850.1	-
MF	GO:0005289	high-affinity L-arginine transmembrane transporter activity	1	0	1	1	0.0249086	0.209301	HORVU.MOREX.r2.3HG0205850.1	-
MF	GO:0005292	high-affinity lysine transmembrane transporter activity	1	0	1	1	0.0249086	0.209301	HORVU.MOREX.r2.3HG0205850.1	-
MF	GO:0008756	o-succinylbenzoate-CoA ligase activity	0	1	1	1	0.0249086	0.209301	-	HORVU.MOREX.r2.7HG0582910.1
MF	GO:0008908	isochorismatase activity	1	0	1	1	0.0249086	0.209301	HORVU.MOREX.r2.2HG0151500.1	-
MF	GO:0009496	plastoquinol--plastocyanin reductase activity	0	1	1	1	0.0249086	0.209301	-	HORVU.MOREX.r2.2HG0112010.1
MF	GO:0009973	adenylyl-sulfate reductase activity	1	0	1	1	0.0249086	0.209301	HORVU.MOREX.r2.2HG0116980.1	-
MF	GO:0015227	acyl carnitine transmembrane transporter activity	1	0	1	1	0.0249086	0.209301	HORVU.MOREX.r2.3HG0205850.1	-
MF	GO:0033741	adenylyl-sulfate reductase (glutathione) activity	1	0	1	1	0.0249086	0.209301	HORVU.MOREX.r2.2HG0116980.1	-
MF	GO:0047243	flavanone 7-O-beta-glucosyltransferase activity	0	1	1	1	0.0249086	0.209301	-	HORVU.MOREX.r2.7HG0558300.1
MF	GO:0048529	magnesium-protoporphyrin IX monomethyl ester (oxidative) cyclase activity	0	1	1	1	0.0249086	0.209301	-	HORVU.MOREX.r2.3HG0214090.1
MF	GO:0050278	sedoheptulose-bisphosphatase activity	0	1	1	1	0.0249086	0.209301	-	HORVU.MOREX.r2.3HG0251560.1
MF	GO:0051063	CDP reductase activity	1	0	1	1	0.0249086	0.209301	HORVU.MOREX.r2.6HG0503570.1	-
MF	GO:0052880	oxidoreductase activity, acting on diphenols and related substances as donors, with copper protein as acceptor	0	1	1	1	0.0249086	0.209301	-	HORVU.MOREX.r2.2HG0112010.1
MF	GO:0052908	16S rRNA (adenine(1518)-N(6)/adenine(1519)-N(6))-dimethyltransferase activity	0	1	1	1	0.0249086	0.209301	-	HORVU.MOREX.r2.6HG0456080.1
MF	GO:0061459	L-arginine transmembrane transporter activity	1	0	1	1	0.0249086	0.209301	HORVU.MOREX.r2.3HG0205850.1	-
MF	GO:0090415	7-hydroxymethyl chlorophyll a reductase activity	0	1	1	1	0.0249086	0.209301	-	HORVU.MOREX.r2.1HG0046680.1
BP	GO:0005976	polysaccharide metabolic process	5	15	20	499	0.0250217	0.260577	HORVU.MOREX.r2.2HG0104240.1,HORVU.MOREX.r2.3HG0194300.1,HORVU.MOREX.r2.5HG0439330.1,HORVU.MOREX.r2.6HG0465340.1,HORVU.MOREX.r2.6HG0495410.1	HORVU.MOREX.r2.1HG0050640.1,HORVU.MOREX.r2.1HG0062230.1,HORVU.MOREX.r2.2HG0086720.1,HORVU.MOREX.r2.2HG0114810.1,HORVU.MOREX.r2.2HG0137200.1,HORVU.MOREX.r2.2HG0144480.1,HORVU.MOREX.r2.2HG0147240.1,HORVU.MOREX.r2.2HG0156780.1,HORVU.MOREX.r2.2HG0165790.1,HORVU.MOREX.r2.3HG0251560.1,HORVU.MOREX.r2.5HG0356750.1,HORVU.MOREX.r2.5HG0424180.1,HORVU.MOREX.r2.5HG0436680.1,HORVU.MOREX.r2.6HG0515760.1,HORVU.M…
BP	GO:0009687	abscisic acid metabolic process	3	1	4	45	0.025183	0.260577	HORVU.MOREX.r2.5HG0354290.1,HORVU.MOREX.r2.5HG0400960.1,HORVU.MOREX.r2.5HG0421990.1	HORVU.MOREX.r2.5HG0423310.1
BP	GO:0043288	apocarotenoid metabolic process	3	1	4	45	0.025183	0.260577	HORVU.MOREX.r2.5HG0354290.1,HORVU.MOREX.r2.5HG0400960.1,HORVU.MOREX.r2.5HG0421990.1	HORVU.MOREX.r2.5HG0423310.1
BP	GO:1902644	tertiary alcohol metabolic process	3	1	4	45	0.025183	0.260577	HORVU.MOREX.r2.5HG0354290.1,HORVU.MOREX.r2.5HG0400960.1,HORVU.MOREX.r2.5HG0421990.1	HORVU.MOREX.r2.5HG0423310.1
BP	GO:0031167	rRNA methylation	0	3	3	26	0.0259827	0.267251	-	HORVU.MOREX.r2.4HG0284080.1,HORVU.MOREX.r2.5HG0405080.1,HORVU.MOREX.r2.6HG0456080.1
BP	GO:0042538	hyperosmotic salinity response	2	2	4	46	0.0270574	0.276658	HORVU.MOREX.r2.5HG0427360.1,HORVU.MOREX.r2.5HG0427370.1	HORVU.MOREX.r2.3HG0212680.1,HORVU.MOREX.r2.6HG0522120.1
BP	GO:0007568	aging	8	2	10	200	0.0282331	0.285585	HORVU.MOREX.r2.1HG0067320.1,HORVU.MOREX.r2.3HG0263370.1,HORVU.MOREX.r2.4HG0328730.1,HORVU.MOREX.r2.5HG0397790.1,HORVU.MOREX.r2.5HG0427360.1,HORVU.MOREX.r2.5HG0427370.1,HORVU.MOREX.r2.6HG0463640.1,HORVU.MOREX.r2.7HG0586150.1	HORVU.MOREX.r2.6HG0480880.1,HORVU.MOREX.r2.7HG0594380.1
MF	GO:0016627	oxidoreductase activity, acting on the CH-CH group of donors	2	4	6	93	0.0285735	0.224627	HORVU.MOREX.r2.3HG0227590.1,HORVU.MOREX.r2.7HG0564280.1	HORVU.MOREX.r2.1HG0036700.1,HORVU.MOREX.r2.2HG0174230.1,HORVU.MOREX.r2.5HG0356990.1,HORVU.MOREX.r2.6HG0510240.1
MF	GO:0008171	O-methyltransferase activity	0	5	5	69	0.0286109	0.224627	-	HORVU.MOREX.r2.1HG0002490.1,HORVU.MOREX.r2.3HG0274970.1,HORVU.MOREX.r2.7HG0535260.1,HORVU.MOREX.r2.7HG0620060.1,HORVU.MOREX.r2.7HG0620070.1
BP	GO:0032104	regulation of response to extracellular stimulus	1	2	3	27	0.0287052	0.285585	HORVU.MOREX.r2.2HG0079820.1	HORVU.MOREX.r2.6HG0480880.1,HORVU.MOREX.r2.7HG0594380.1
BP	GO:0032107	regulation of response to nutrient levels	1	2	3	27	0.0287052	0.285585	HORVU.MOREX.r2.2HG0079820.1	HORVU.MOREX.r2.6HG0480880.1,HORVU.MOREX.r2.7HG0594380.1
MF	GO:0008028	monocarboxylic acid transmembrane transporter activity	1	2	3	27	0.0288078	0.224627	HORVU.MOREX.r2.3HG0251070.1	HORVU.MOREX.r2.1HG0013080.1,HORVU.MOREX.r2.3HG0207880.1
MF	GO:0001216	DNA-binding transcription activator activity	0	4	4	47	0.0291366	0.224627	-	HORVU.MOREX.r2.1HG0046260.1,HORVU.MOREX.r2.4HG0346770.1,HORVU.MOREX.r2.6HG0480880.1,HORVU.MOREX.r2.7HG0594380.1
MF	GO:0001228	DNA-binding transcription activator activity, RNA polymerase II-specific	0	4	4	47	0.0291366	0.224627	-	HORVU.MOREX.r2.1HG0046260.1,HORVU.MOREX.r2.4HG0346770.1,HORVU.MOREX.r2.6HG0480880.1,HORVU.MOREX.r2.7HG0594380.1
BP	GO:0009773	photosynthetic electron transport in photosystem I	0	2	2	11	0.0292526	0.285585	-	HORVU.MOREX.r2.6HG0509680.1,HORVU.MOREX.r2.6HG0510320.1
BP	GO:0042371	vitamin K biosynthetic process	0	2	2	11	0.0292526	0.285585	-	HORVU.MOREX.r2.4HG0338680.1,HORVU.MOREX.r2.7HG0582910.1
BP	GO:0042372	phylloquinone biosynthetic process	0	2	2	11	0.0292526	0.285585	-	HORVU.MOREX.r2.4HG0338680.1,HORVU.MOREX.r2.7HG0582910.1
BP	GO:0042373	vitamin K metabolic process	0	2	2	11	0.0292526	0.285585	-	HORVU.MOREX.r2.4HG0338680.1,HORVU.MOREX.r2.7HG0582910.1
BP	GO:0042374	phylloquinone metabolic process	0	2	2	11	0.0292526	0.285585	-	HORVU.MOREX.r2.4HG0338680.1,HORVU.MOREX.r2.7HG0582910.1
MF	GO:0004784	superoxide dismutase activity	0	2	2	11	0.0293315	0.224627	-	HORVU.MOREX.r2.1HG0013800.1,HORVU.MOREX.r2.7HG0532570.1
MF	GO:0016721	oxidoreductase activity, acting on superoxide radicals as acceptor	0	2	2	11	0.0293315	0.224627	-	HORVU.MOREX.r2.1HG0013800.1,HORVU.MOREX.r2.7HG0532570.1
BP	GO:0071398	cellular response to fatty acid	7	0	7	120	0.0303054	0.294201	HORVU.MOREX.r2.1HG0063880.1,HORVU.MOREX.r2.2HG0153890.1,HORVU.MOREX.r2.2HG0166600.1,HORVU.MOREX.r2.3HG0230900.1,HORVU.MOREX.r2.3HG0253490.1,HORVU.MOREX.r2.4HG0337360.1,HORVU.MOREX.r2.7HG0591390.1	-
MF	GO:0016853	isomerase activity	0	12	12	264	0.0331668	0.248797	-	HORVU.MOREX.r2.1HG0000870.1,HORVU.MOREX.r2.2HG0084620.1,HORVU.MOREX.r2.3HG0206150.1,HORVU.MOREX.r2.4HG0280860.1,HORVU.MOREX.r2.4HG0333580.1,HORVU.MOREX.r2.5HG0427970.1,HORVU.MOREX.r2.5HG0437190.1,HORVU.MOREX.r2.6HG0474510.1,HORVU.MOREX.r2.6HG0509520.1,HORVU.MOREX.r2.6HG0511220.1,HORVU.MOREX.r2.7HG0559870.1,HORVU.MOREX.r2.7HG0574950.1
MF	GO:0016628	oxidoreductase activity, acting on the CH-CH group of donors, NAD or NADP as acceptor	1	3	4	49	0.0333101	0.248797	HORVU.MOREX.r2.3HG0227590.1	HORVU.MOREX.r2.1HG0036700.1,HORVU.MOREX.r2.2HG0174230.1,HORVU.MOREX.r2.6HG0510240.1
BP	GO:0009718	anthocyanin-containing compound biosynthetic process	4	1	5	72	0.0334023	0.322453	HORVU.MOREX.r2.3HG0253490.1,HORVU.MOREX.r2.5HG0427360.1,HORVU.MOREX.r2.5HG0427370.1,HORVU.MOREX.r2.6HG0491120.1	HORVU.MOREX.r2.7HG0558300.1
CC	GO:0009897	external side of plasma membrane	0	2	2	12	0.034324	0.137888	-	HORVU.MOREX.r2.4HG0330490.1,HORVU.MOREX.r2.4HG0338860.1
BP	GO:0009938	negative regulation of gibberellic acid mediated signaling pathway	0	2	2	12	0.0345349	0.32657	-	HORVU.MOREX.r2.6HG0480880.1,HORVU.MOREX.r2.7HG0594380.1
BP	GO:0010187	negative regulation of seed germination	0	2	2	12	0.0345349	0.32657	-	HORVU.MOREX.r2.6HG0480880.1,HORVU.MOREX.r2.7HG0594380.1
BP	GO:0006775	fat-soluble vitamin metabolic process	0	3	3	29	0.0345846	0.32657	-	HORVU.MOREX.r2.4HG0338680.1,HORVU.MOREX.r2.6HG0510240.1,HORVU.MOREX.r2.7HG0582910.1
BP	GO:0042362	fat-soluble vitamin biosynthetic process	0	3	3	29	0.0345846	0.32657	-	HORVU.MOREX.r2.4HG0338680.1,HORVU.MOREX.r2.6HG0510240.1,HORVU.MOREX.r2.7HG0582910.1
MF	GO:0008266	poly(U) RNA binding	0	2	2	12	0.0346273	0.249399	-	HORVU.MOREX.r2.2HG0100690.1,HORVU.MOREX.r2.4HG0324090.1
MF	GO:0016725	oxidoreductase activity, acting on CH or CH2 groups	1	1	2	12	0.0346273	0.249399	HORVU.MOREX.r2.6HG0503570.1	HORVU.MOREX.r2.1HG0046680.1
MF	GO:0016730	oxidoreductase activity, acting on iron-sulfur proteins as donors	0	2	2	12	0.0346273	0.249399	-	HORVU.MOREX.r2.6HG0449560.1,HORVU.MOREX.r2.7HG0529010.1
BP	GO:0071236	cellular response to antibiotic	5	0	5	73	0.0351557	0.326859	HORVU.MOREX.r2.1HG0055970.1,HORVU.MOREX.r2.2HG0166600.1,HORVU.MOREX.r2.3HG0230900.1,HORVU.MOREX.r2.4HG0328730.1,HORVU.MOREX.r2.7HG0591390.1	-
BP	GO:0071482	cellular response to light stimulus	1	7	8	151	0.0351576	0.326859	HORVU.MOREX.r2.1HG0039610.1	HORVU.MOREX.r2.3HG0242640.1,HORVU.MOREX.r2.4HG0323430.1,HORVU.MOREX.r2.5HG0399470.1,HORVU.MOREX.r2.5HG0399590.1,HORVU.MOREX.r2.6HG0453190.1,HORVU.MOREX.r2.7HG0579040.1,HORVU.MOREX.r2.7HG0601560.1
BP	GO:0010200	response to chitin	5	2	7	124	0.0353072	0.326859	HORVU.MOREX.r2.1HG0063880.1,HORVU.MOREX.r2.2HG0153890.1,HORVU.MOREX.r2.2HG0166600.1,HORVU.MOREX.r2.4HG0275980.1,HORVU.MOREX.r2.7HG0591390.1	HORVU.MOREX.r2.3HG0274990.1,HORVU.MOREX.r2.5HG0366230.1
MF	GO:0019904	protein domain specific binding	0	5	5	73	0.0353233	0.251419	-	HORVU.MOREX.r2.1HG0036700.1,HORVU.MOREX.r2.2HG0111740.1,HORVU.MOREX.r2.2HG0174230.1,HORVU.MOREX.r2.4HG0287380.1,HORVU.MOREX.r2.5HG0434470.1
BP	GO:0010027	thylakoid membrane organization	0	4	4	50	0.0353719	0.326859	-	HORVU.MOREX.r2.2HG0093950.1,HORVU.MOREX.r2.3HG0192500.1,HORVU.MOREX.r2.6HG0449980.1,HORVU.MOREX.r2.6HG0481770.1
BP	GO:0009751	response to salicylic acid	7	4	11	238	0.036195	0.332686	HORVU.MOREX.r2.1HG0055970.1,HORVU.MOREX.r2.2HG0166600.1,HORVU.MOREX.r2.3HG0230900.1,HORVU.MOREX.r2.4HG0328730.1,HORVU.MOREX.r2.5HG0400960.1,HORVU.MOREX.r2.7HG0564280.1,HORVU.MOREX.r2.7HG0591390.1	HORVU.MOREX.r2.3HG0274990.1,HORVU.MOREX.r2.5HG0366230.1,HORVU.MOREX.r2.5HG0384340.1,HORVU.MOREX.r2.6HG0522120.1
BP	GO:0120255	olefinic compound biosynthetic process	4	1	5	74	0.0369651	0.334684	HORVU.MOREX.r2.4HG0328730.1,HORVU.MOREX.r2.5HG0354290.1,HORVU.MOREX.r2.5HG0400960.1,HORVU.MOREX.r2.5HG0421990.1	HORVU.MOREX.r2.5HG0423310.1
BP	GO:0009627	systemic acquired resistance	4	2	6	99	0.0369934	0.334684	HORVU.MOREX.r2.1HG0055970.1,HORVU.MOREX.r2.2HG0166600.1,HORVU.MOREX.r2.4HG0328730.1,HORVU.MOREX.r2.7HG0591390.1	HORVU.MOREX.r2.1HG0062590.1,HORVU.MOREX.r2.4HG0338190.1
BP	GO:0010029	regulation of seed germination	0	6	6	99	0.0369934	0.334684	-	HORVU.MOREX.r2.4HG0320860.1,HORVU.MOREX.r2.5HG0390060.1,HORVU.MOREX.r2.5HG0399470.1,HORVU.MOREX.r2.5HG0399590.1,HORVU.MOREX.r2.6HG0480880.1,HORVU.MOREX.r2.7HG0594380.1
BP	GO:0009772	photosynthetic electron transport in photosystem II	0	3	3	30	0.0377396	0.337896	-	HORVU.MOREX.r2.3HG0259610.1,HORVU.MOREX.r2.4HG0338680.1,HORVU.MOREX.r2.6HG0509680.1
BP	GO:0042593	glucose homeostasis	1	2	3	30	0.0377396	0.337896	HORVU.MOREX.r2.5HG0408570.1	HORVU.MOREX.r2.6HG0480880.1,HORVU.MOREX.r2.7HG0594380.1
MF	GO:0140102	catalytic activity, acting on a rRNA	1	2	3	30	0.0378724	0.265759	HORVU.MOREX.r2.7HG0568910.1	HORVU.MOREX.r2.5HG0405080.1,HORVU.MOREX.r2.6HG0456080.1
MF	GO:0140110	transcription regulator activity	17	22	39	1172	0.0385141	0.265759	HORVU.MOREX.r2.1HG0055970.1,HORVU.MOREX.r2.1HG0063880.1,HORVU.MOREX.r2.1HG0067480.1,HORVU.MOREX.r2.2HG0079820.1,HORVU.MOREX.r2.2HG0153890.1,HORVU.MOREX.r2.2HG0166600.1,HORVU.MOREX.r2.3HG0240180.1,HORVU.MOREX.r2.4HG0275980.1,HORVU.MOREX.r2.4HG0337360.1,HORVU.MOREX.r2.5HG0400960.1,HORVU.MOREX.r2.5HG0427360.1,HORVU.MOREX.r2.5HG0427370.1,HORVU.MOREX.r2.6HG0456990.1,HORVU.MOREX.r2.7HG0591390.1,HORVU.M…	HORVU.MOREX.r2.1HG0046260.1,HORVU.MOREX.r2.1HG0052410.1,HORVU.MOREX.r2.1HG0058670.1,HORVU.MOREX.r2.2HG0094640.1,HORVU.MOREX.r2.2HG0106780.1,HORVU.MOREX.r2.3HG0186000.1,HORVU.MOREX.r2.3HG0240630.1,HORVU.MOREX.r2.3HG0274990.1,HORVU.MOREX.r2.4HG0318550.1,HORVU.MOREX.r2.4HG0323430.1,HORVU.MOREX.r2.4HG0336360.1,HORVU.MOREX.r2.4HG0343750.1,HORVU.MOREX.r2.4HG0346770.1,HORVU.MOREX.r2.5HG0354170.1,HORVU.M…
MF	GO:0046873	metal ion transmembrane transporter activity	8	2	10	212	0.0399035	0.265759	HORVU.MOREX.r2.1HG0024240.1,HORVU.MOREX.r2.1HG0057890.1,HORVU.MOREX.r2.1HG0057900.1,HORVU.MOREX.r2.2HG0132710.1,HORVU.MOREX.r2.2HG0135750.1,HORVU.MOREX.r2.2HG0169080.1,HORVU.MOREX.r2.4HG0334880.1,HORVU.MOREX.r2.7HG0603680.1	HORVU.MOREX.r2.3HG0205390.1,HORVU.MOREX.r2.4HG0325040.1
BP	GO:0010067	procambium histogenesis	0	2	2	13	0.0401547	0.347895	-	HORVU.MOREX.r2.4HG0339130.1,HORVU.MOREX.r2.6HG0451800.1
BP	GO:0071326	cellular response to monosaccharide stimulus	0	2	2	13	0.0401547	0.347895	-	HORVU.MOREX.r2.6HG0480880.1,HORVU.MOREX.r2.7HG0594380.1
BP	GO:0071331	cellular response to hexose stimulus	0	2	2	13	0.0401547	0.347895	-	HORVU.MOREX.r2.6HG0480880.1,HORVU.MOREX.r2.7HG0594380.1
BP	GO:0071333	cellular response to glucose stimulus	0	2	2	13	0.0401547	0.347895	-	HORVU.MOREX.r2.6HG0480880.1,HORVU.MOREX.r2.7HG0594380.1
BP	GO:1900140	regulation of seedling development	0	6	6	102	0.0418373	0.347895	-	HORVU.MOREX.r2.4HG0320860.1,HORVU.MOREX.r2.5HG0390060.1,HORVU.MOREX.r2.5HG0399470.1,HORVU.MOREX.r2.5HG0399590.1,HORVU.MOREX.r2.6HG0480880.1,HORVU.MOREX.r2.7HG0594380.1
BP	GO:0042430	indole-containing compound metabolic process	4	3	7	129	0.0422907	0.347895	HORVU.MOREX.r2.4HG0328730.1,HORVU.MOREX.r2.5HG0427360.1,HORVU.MOREX.r2.5HG0427370.1,HORVU.MOREX.r2.7HG0598720.1	HORVU.MOREX.r2.1HG0002490.1,HORVU.MOREX.r2.3HG0274970.1,HORVU.MOREX.r2.7HG0587120.1
BP	GO:0009668	plastid membrane organization	0	4	4	53	0.0424746	0.347895	-	HORVU.MOREX.r2.2HG0093950.1,HORVU.MOREX.r2.3HG0192500.1,HORVU.MOREX.r2.6HG0449980.1,HORVU.MOREX.r2.6HG0481770.1
BP	GO:0009962	regulation of flavonoid biosynthetic process	2	1	3	32	0.0444732	0.347895	HORVU.MOREX.r2.3HG0227590.1,HORVU.MOREX.r2.6HG0491120.1	HORVU.MOREX.r2.4HG0318550.1
BP	GO:0006952	defense response	21	25	46	1441	0.0468248	0.347895	HORVU.MOREX.r2.1HG0055970.1,HORVU.MOREX.r2.1HG0063880.1,HORVU.MOREX.r2.1HG0067320.1,HORVU.MOREX.r2.2HG0110590.1,HORVU.MOREX.r2.2HG0153890.1,HORVU.MOREX.r2.2HG0166600.1,HORVU.MOREX.r2.3HG0227590.1,HORVU.MOREX.r2.3HG0240180.1,HORVU.MOREX.r2.3HG0263370.1,HORVU.MOREX.r2.4HG0275980.1,HORVU.MOREX.r2.4HG0328730.1,HORVU.MOREX.r2.4HG0337360.1,HORVU.MOREX.r2.5HG0397860.1,HORVU.MOREX.r2.5HG0397870.1,HORVU.M…	HORVU.MOREX.r2.1HG0042870.1,HORVU.MOREX.r2.1HG0050640.1,HORVU.MOREX.r2.1HG0061120.1,HORVU.MOREX.r2.1HG0062590.1,HORVU.MOREX.r2.2HG0100690.1,HORVU.MOREX.r2.2HG0109810.1,HORVU.MOREX.r2.2HG0137200.1,HORVU.MOREX.r2.2HG0143820.1,HORVU.MOREX.r2.2HG0144480.1,HORVU.MOREX.r2.2HG0147240.1,HORVU.MOREX.r2.2HG0165060.1,HORVU.MOREX.r2.3HG0193400.1,HORVU.MOREX.r2.3HG0205500.1,HORVU.MOREX.r2.3HG0251560.1,HORVU.M…
MF	GO:0004252	serine-type endopeptidase activity	1	4	5	79	0.047079	0.265759	HORVU.MOREX.r2.7HG0546150.1	HORVU.MOREX.r2.1HG0016320.1,HORVU.MOREX.r2.4HG0330490.1,HORVU.MOREX.r2.4HG0338860.1,HORVU.MOREX.r2.6HG0454000.1
BP	GO:0006714	sesquiterpenoid metabolic process	3	1	4	55	0.0476241	0.347895	HORVU.MOREX.r2.5HG0354290.1,HORVU.MOREX.r2.5HG0400960.1,HORVU.MOREX.r2.5HG0421990.1	HORVU.MOREX.r2.5HG0423310.1
BP	GO:0009312	oligosaccharide biosynthetic process	3	1	4	55	0.0476241	0.347895	HORVU.MOREX.r2.1HG0044390.1,HORVU.MOREX.r2.5HG0427360.1,HORVU.MOREX.r2.5HG0427370.1	HORVU.MOREX.r2.3HG0251560.1
BP	GO:0016998	cell wall macromolecule catabolic process	1	3	4	55	0.0476241	0.347895	HORVU.MOREX.r2.5HG0439330.1	HORVU.MOREX.r2.1HG0050640.1,HORVU.MOREX.r2.2HG0086720.1,HORVU.MOREX.r2.2HG0147240.1
MF	GO:0016405	CoA-ligase activity	2	1	3	33	0.048215	0.265759	HORVU.MOREX.r2.5HG0384550.1,HORVU.MOREX.r2.5HG0419180.1	HORVU.MOREX.r2.7HG0582910.1
BP	GO:0010150	leaf senescence	8	1	9	190	0.0483163	0.347895	HORVU.MOREX.r2.2HG0160030.1,HORVU.MOREX.r2.2HG0166600.1,HORVU.MOREX.r2.3HG0263370.1,HORVU.MOREX.r2.4HG0328730.1,HORVU.MOREX.r2.5HG0397790.1,HORVU.MOREX.r2.5HG0427360.1,HORVU.MOREX.r2.5HG0427370.1,HORVU.MOREX.r2.7HG0591390.1	HORVU.MOREX.r2.7HG0591690.1
BP	GO:0042545	cell wall modification	1	5	6	106	0.0488909	0.347895	HORVU.MOREX.r2.2HG0104240.1	HORVU.MOREX.r2.1HG0062230.1,HORVU.MOREX.r2.2HG0156780.1,HORVU.MOREX.r2.5HG0356750.1,HORVU.MOREX.r2.6HG0515760.1,HORVU.MOREX.r2.7HG0548460.1
CC	GO:0009512	cytochrome b6f complex	0	1	1	2	0.0489632	0.193363	-	HORVU.MOREX.r2.5HG0426190.1
BP	GO:0001941	postsynaptic membrane organization	1	0	1	2	0.0491241	0.347895	HORVU.MOREX.r2.1HG0067320.1	-
BP	GO:0001960	negative regulation of cytokine-mediated signaling pathway	1	0	1	2	0.0491241	0.347895	HORVU.MOREX.r2.1HG0067320.1	-
BP	GO:0002260	lymphocyte homeostasis	1	0	1	2	0.0491241	0.347895	HORVU.MOREX.r2.1HG0067320.1	-
BP	GO:0006235	dTTP biosynthetic process	1	0	1	2	0.0491241	0.347895	HORVU.MOREX.r2.6HG0503570.1	-
BP	GO:0006924	activation-induced cell death of T cells	1	0	1	2	0.0491241	0.347895	HORVU.MOREX.r2.1HG0067320.1	-
BP	GO:0009138	pyrimidine nucleoside diphosphate metabolic process	1	0	1	2	0.0491241	0.347895	HORVU.MOREX.r2.6HG0503570.1	-
BP	GO:0009139	pyrimidine nucleoside diphosphate biosynthetic process	1	0	1	2	0.0491241	0.347895	HORVU.MOREX.r2.6HG0503570.1	-
BP	GO:0009196	pyrimidine deoxyribonucleoside diphosphate metabolic process	1	0	1	2	0.0491241	0.347895	HORVU.MOREX.r2.6HG0503570.1	-
BP	GO:0009197	pyrimidine deoxyribonucleoside diphosphate biosynthetic process	1	0	1	2	0.0491241	0.347895	HORVU.MOREX.r2.6HG0503570.1	-
BP	GO:0009212	pyrimidine deoxyribonucleoside triphosphate biosynthetic process	1	0	1	2	0.0491241	0.347895	HORVU.MOREX.r2.6HG0503570.1	-
BP	GO:0009439	cyanate metabolic process	1	0	1	2	0.0491241	0.347895	HORVU.MOREX.r2.4HG0337410.1	-
BP	GO:0009964	negative regulation of flavonoid biosynthetic process	1	0	1	2	0.0491241	0.347895	HORVU.MOREX.r2.3HG0227590.1	-
BP	GO:0010270	photosystem II oxygen evolving complex assembly	0	1	1	2	0.0491241	0.347895	-	HORVU.MOREX.r2.3HG0205390.1
BP	GO:0030493	bacteriochlorophyll metabolic process	0	1	1	2	0.0491241	0.347895	-	HORVU.MOREX.r2.2HG0096630.1
BP	GO:0030494	bacteriochlorophyll biosynthetic process	0	1	1	2	0.0491241	0.347895	-	HORVU.MOREX.r2.2HG0096630.1
BP	GO:0032088	negative regulation of NF-kappaB transcription factor activity	1	0	1	2	0.0491241	0.347895	HORVU.MOREX.r2.1HG0067320.1	-
BP	GO:0033385	geranylgeranyl diphosphate metabolic process	0	1	1	2	0.0491241	0.347895	-	HORVU.MOREX.r2.6HG0510240.1
BP	GO:0033519	phytyl diphosphate metabolic process	0	1	1	2	0.0491241	0.347895	-	HORVU.MOREX.r2.6HG0510240.1
BP	GO:0033521	phytyl diphosphate biosynthetic process	0	1	1	2	0.0491241	0.347895	-	HORVU.MOREX.r2.6HG0510240.1
BP	GO:0036070	light-independent bacteriochlorophyll biosynthetic process	0	1	1	2	0.0491241	0.347895	-	HORVU.MOREX.r2.2HG0096630.1
BP	GO:0043029	T cell homeostasis	1	0	1	2	0.0491241	0.347895	HORVU.MOREX.r2.1HG0067320.1	-
BP	GO:0043113	receptor clustering	1	0	1	2	0.0491241	0.347895	HORVU.MOREX.r2.1HG0067320.1	-
BP	GO:0043124	negative regulation of I-kappaB kinase/NF-kappaB signaling	1	0	1	2	0.0491241	0.347895	HORVU.MOREX.r2.1HG0067320.1	-
BP	GO:0043496	regulation of protein homodimerization activity	0	1	1	2	0.0491241	0.347895	-	HORVU.MOREX.r2.6HG0453190.1
BP	GO:0046075	dTTP metabolic process	1	0	1	2	0.0491241	0.347895	HORVU.MOREX.r2.6HG0503570.1	-
BP	GO:0060330	regulation of response to interferon-gamma	1	0	1	2	0.0491241	0.347895	HORVU.MOREX.r2.1HG0067320.1	-
BP	GO:0060331	negative regulation of response to interferon-gamma	1	0	1	2	0.0491241	0.347895	HORVU.MOREX.r2.1HG0067320.1	-
BP	GO:0060334	regulation of interferon-gamma-mediated signaling pathway	1	0	1	2	0.0491241	0.347895	HORVU.MOREX.r2.1HG0067320.1	-
BP	GO:0060336	negative regulation of interferon-gamma-mediated signaling pathway	1	0	1	2	0.0491241	0.347895	HORVU.MOREX.r2.1HG0067320.1	-
BP	GO:0060761	negative regulation of response to cytokine stimulus	1	0	1	2	0.0491241	0.347895	HORVU.MOREX.r2.1HG0067320.1	-
BP	GO:0061086	negative regulation of histone H3-K27 methylation	0	1	1	2	0.0491241	0.347895	-	HORVU.MOREX.r2.1HG0058670.1
BP	GO:0071340	skeletal muscle acetylcholine-gated channel clustering	1	0	1	2	0.0491241	0.347895	HORVU.MOREX.r2.1HG0067320.1	-
BP	GO:0080005	photosystem stoichiometry adjustment	0	1	1	2	0.0491241	0.347895	-	HORVU.MOREX.r2.7HG0579040.1
BP	GO:0089709	L-histidine transmembrane transport	1	0	1	2	0.0491241	0.347895	HORVU.MOREX.r2.3HG0205850.1	-
BP	GO:0090227	regulation of red or far-red light signaling pathway	0	1	1	2	0.0491241	0.347895	-	HORVU.MOREX.r2.3HG0242640.1
BP	GO:1904276	regulation of wax biosynthetic process	1	0	1	2	0.0491241	0.347895	HORVU.MOREX.r2.5HG0400960.1	-
BP	GO:1904278	positive regulation of wax biosynthetic process	1	0	1	2	0.0491241	0.347895	HORVU.MOREX.r2.5HG0400960.1	-
MF	GO:0005342	organic acid transmembrane transporter activity	3	3	6	106	0.0491409	0.265759	HORVU.MOREX.r2.3HG0205850.1,HORVU.MOREX.r2.3HG0251070.1,HORVU.MOREX.r2.5HG0406540.1	HORVU.MOREX.r2.1HG0013080.1,HORVU.MOREX.r2.3HG0207880.1,HORVU.MOREX.r2.6HG0513540.1
MF	GO:0046943	carboxylic acid transmembrane transporter activity	3	3	6	106	0.0491409	0.265759	HORVU.MOREX.r2.3HG0205850.1,HORVU.MOREX.r2.3HG0251070.1,HORVU.MOREX.r2.5HG0406540.1	HORVU.MOREX.r2.1HG0013080.1,HORVU.MOREX.r2.3HG0207880.1,HORVU.MOREX.r2.6HG0513540.1
MF	GO:0004059	aralkylamine N-acetyltransferase activity	0	1	1	2	0.0491984	0.265759	-	HORVU.MOREX.r2.7HG0587120.1
MF	GO:0004463	leukotriene-A4 hydrolase activity	1	0	1	2	0.0491984	0.265759	HORVU.MOREX.r2.2HG0151500.1	-
MF	GO:0004729	oxygen-dependent protoporphyrinogen oxidase activity	0	1	1	2	0.0491984	0.265759	-	HORVU.MOREX.r2.5HG0356990.1
MF	GO:0005133	interferon-gamma receptor binding	1	0	1	2	0.0491984	0.265759	HORVU.MOREX.r2.1HG0067320.1	-
MF	GO:0005290	L-histidine transmembrane transporter activity	1	0	1	2	0.0491984	0.265759	HORVU.MOREX.r2.3HG0205850.1	-
MF	GO:0008824	cyanate hydratase activity	1	0	1	2	0.0491984	0.265759	HORVU.MOREX.r2.4HG0337410.1	-
MF	GO:0008863	formate dehydrogenase (NAD+) activity	1	0	1	2	0.0491984	0.265759	HORVU.MOREX.r2.6HG0504120.1	-
MF	GO:0008936	nicotinamidase activity	1	0	1	2	0.0491984	0.265759	HORVU.MOREX.r2.2HG0151500.1	-
MF	GO:0009383	rRNA (cytosine-C5-)-methyltransferase activity	0	1	1	2	0.0491984	0.265759	-	HORVU.MOREX.r2.5HG0405080.1
MF	GO:0016166	phytoene dehydrogenase activity	1	0	1	2	0.0491984	0.265759	HORVU.MOREX.r2.7HG0564280.1	-
MF	GO:0016434	rRNA (cytosine) methyltransferase activity	0	1	1	2	0.0491984	0.265759	-	HORVU.MOREX.r2.5HG0405080.1
MF	GO:0030971	receptor tyrosine kinase binding	1	0	1	2	0.0491984	0.265759	HORVU.MOREX.r2.1HG0067320.1	-
MF	GO:0033729	anthocyanidin reductase activity	1	0	1	2	0.0491984	0.265759	HORVU.MOREX.r2.3HG0227590.1	-
MF	GO:0042389	omega-3 fatty acid desaturase activity	0	1	1	2	0.0491984	0.265759	-	HORVU.MOREX.r2.2HG0088630.1
MF	GO:0045550	geranylgeranyl reductase activity	0	1	1	2	0.0491984	0.265759	-	HORVU.MOREX.r2.6HG0510240.1
MF	GO:0046406	magnesium protoporphyrin IX methyltransferase activity	0	1	1	2	0.0491984	0.265759	-	HORVU.MOREX.r2.7HG0535260.1
MF	GO:0046863	ribulose-1,5-bisphosphate carboxylase/oxygenase activator activity	0	1	1	2	0.0491984	0.265759	-	HORVU.MOREX.r2.4HG0298180.1
MF	GO:0070818	protoporphyrinogen oxidase activity	0	1	1	2	0.0491984	0.265759	-	HORVU.MOREX.r2.5HG0356990.1
MF	GO:0102067	geranylgeranyl diphosphate reductase activity	0	1	1	2	0.0491984	0.265759	-	HORVU.MOREX.r2.6HG0510240.1
MF	GO:1990782	protein tyrosine kinase binding	1	0	1	2	0.0491984	0.265759	HORVU.MOREX.r2.1HG0067320.1	-
BP	GO:0010043	response to zinc ion	3	1	4	56	0.0503228	0.354929	HORVU.MOREX.r2.7HG0603680.1,HORVU.MOREX.r2.7HG0619470.1,HORVU.MOREX.r2.7HG0619630.1	HORVU.MOREX.r2.4HG0327680.1
BP	GO:0009809	lignin biosynthetic process	1	4	5	81	0.0512175	0.3574	HORVU.MOREX.r2.3HG0227590.1	HORVU.MOREX.r2.1HG0006000.1,HORVU.MOREX.r2.3HG0274970.1,HORVU.MOREX.r2.6HG0519560.1,HORVU.MOREX.r2.7HG0602750.1
BP	GO:1901136	carbohydrate derivative catabolic process	1	4	5	81	0.0512175	0.3574	HORVU.MOREX.r2.3HG0263370.1	HORVU.MOREX.r2.1HG0050640.1,HORVU.MOREX.r2.2HG0147240.1,HORVU.MOREX.r2.3HG0256020.1,HORVU.MOREX.r2.3HG0259610.1
BP	GO:0009404	toxin metabolic process	3	0	3	34	0.0517606	0.3574	HORVU.MOREX.r2.4HG0328730.1,HORVU.MOREX.r2.5HG0427360.1,HORVU.MOREX.r2.5HG0427370.1	-
BP	GO:0042558	pteridine-containing compound metabolic process	1	2	3	34	0.0517606	0.3574	HORVU.MOREX.r2.2HG0097140.1	HORVU.MOREX.r2.4HG0349060.1,HORVU.MOREX.r2.5HG0408070.1
BP	GO:0045454	cell redox homeostasis	2	5	7	135	0.0517803	0.3574	HORVU.MOREX.r2.2HG0116980.1,HORVU.MOREX.r2.3HG0230900.1	HORVU.MOREX.r2.2HG0137850.1,HORVU.MOREX.r2.4HG0285270.1,HORVU.MOREX.r2.6HG0476250.1,HORVU.MOREX.r2.6HG0520040.1,HORVU.MOREX.r2.7HG0549050.1
BP	GO:0009864	induced systemic resistance, jasmonic acid mediated signaling pathway	2	0	2	15	0.0523277	0.3574	HORVU.MOREX.r2.2HG0166600.1,HORVU.MOREX.r2.7HG0591390.1	-
BP	GO:0010207	photosystem II assembly	0	2	2	15	0.0523277	0.3574	-	HORVU.MOREX.r2.3HG0205390.1,HORVU.MOREX.r2.4HG0287380.1
BP	GO:0030104	water homeostasis	0	2	2	15	0.0523277	0.3574	-	HORVU.MOREX.r2.1HG0021180.1,HORVU.MOREX.r2.5HG0423310.1
MF	GO:0017096	acetylserotonin O-methyltransferase activity	0	2	2	15	0.0524647	0.27601	-	HORVU.MOREX.r2.1HG0002490.1,HORVU.MOREX.r2.3HG0274970.1
MF	GO:0045551	cinnamyl-alcohol dehydrogenase activity	0	2	2	15	0.0524647	0.27601	-	HORVU.MOREX.r2.1HG0006000.1,HORVU.MOREX.r2.6HG0519560.1
MF	GO:0052747	sinapyl alcohol dehydrogenase activity	0	2	2	15	0.0524647	0.27601	-	HORVU.MOREX.r2.1HG0006000.1,HORVU.MOREX.r2.6HG0519560.1
BP	GO:1903825	organic acid transmembrane transport	3	3	6	109	0.0546339	0.370225	HORVU.MOREX.r2.3HG0205850.1,HORVU.MOREX.r2.3HG0251070.1,HORVU.MOREX.r2.5HG0406540.1	HORVU.MOREX.r2.1HG0013080.1,HORVU.MOREX.r2.3HG0207880.1,HORVU.MOREX.r2.6HG0513540.1
BP	GO:1905039	carboxylic acid transmembrane transport	3	3	6	109	0.0546339	0.370225	HORVU.MOREX.r2.3HG0205850.1,HORVU.MOREX.r2.3HG0251070.1,HORVU.MOREX.r2.5HG0406540.1	HORVU.MOREX.r2.1HG0013080.1,HORVU.MOREX.r2.3HG0207880.1,HORVU.MOREX.r2.6HG0513540.1
BP	GO:0010143	cutin biosynthetic process	1	2	3	35	0.055607	0.375275	HORVU.MOREX.r2.3HG0200100.1	HORVU.MOREX.r2.1HG0060120.1,HORVU.MOREX.r2.2HG0136560.1
BP	GO:0071478	cellular response to radiation	1	7	8	166	0.0558134	0.375275	HORVU.MOREX.r2.1HG0039610.1	HORVU.MOREX.r2.3HG0242640.1,HORVU.MOREX.r2.4HG0323430.1,HORVU.MOREX.r2.5HG0399470.1,HORVU.MOREX.r2.5HG0399590.1,HORVU.MOREX.r2.6HG0453190.1,HORVU.MOREX.r2.7HG0579040.1,HORVU.MOREX.r2.7HG0601560.1
MF	GO:0052689	carboxylic ester hydrolase activity	3	5	8	166	0.056137	0.292783	HORVU.MOREX.r2.2HG0104240.1,HORVU.MOREX.r2.2HG0151290.1,HORVU.MOREX.r2.7HG0567600.1	HORVU.MOREX.r2.1HG0062230.1,HORVU.MOREX.r2.2HG0156780.1,HORVU.MOREX.r2.5HG0356750.1,HORVU.MOREX.r2.6HG0515760.1,HORVU.MOREX.r2.7HG0548460.1
CC	GO:0019898	extrinsic component of membrane	1	4	5	84	0.0575152	0.223351	HORVU.MOREX.r2.1HG0067320.1	HORVU.MOREX.r2.2HG0113940.1,HORVU.MOREX.r2.2HG0126790.1,HORVU.MOREX.r2.4HG0276340.1,HORVU.MOREX.r2.7HG0615620.1
BP	GO:0009640	photomorphogenesis	1	4	5	84	0.0581838	0.389696	HORVU.MOREX.r2.5HG0425910.1	HORVU.MOREX.r2.1HG0036700.1,HORVU.MOREX.r2.2HG0174230.1,HORVU.MOREX.r2.6HG0453190.1,HORVU.MOREX.r2.6HG0507330.1
BP	GO:0010065	primary meristem tissue development	0	2	2	16	0.0588433	0.392592	-	HORVU.MOREX.r2.4HG0339130.1,HORVU.MOREX.r2.6HG0451800.1
BP	GO:0033500	carbohydrate homeostasis	1	2	3	36	0.0595856	0.396015	HORVU.MOREX.r2.5HG0408570.1	HORVU.MOREX.r2.6HG0480880.1,HORVU.MOREX.r2.7HG0594380.1
MF	GO:0016878	acid-thiol ligase activity	2	1	3	36	0.0597886	0.309164	HORVU.MOREX.r2.5HG0384550.1,HORVU.MOREX.r2.5HG0419180.1	HORVU.MOREX.r2.7HG0582910.1
BP	GO:0009736	cytokinin-activated signaling pathway	1	5	6	112	0.0607685	0.400794	HORVU.MOREX.r2.2HG0175470.1	HORVU.MOREX.r2.4HG0315900.1,HORVU.MOREX.r2.5HG0401720.1,HORVU.MOREX.r2.6HG0480880.1,HORVU.MOREX.r2.6HG0514130.1,HORVU.MOREX.r2.7HG0594380.1
BP	GO:0071368	cellular response to cytokinin stimulus	1	5	6	112	0.0607685	0.400794	HORVU.MOREX.r2.2HG0175470.1	HORVU.MOREX.r2.4HG0315900.1,HORVU.MOREX.r2.5HG0401720.1,HORVU.MOREX.r2.6HG0480880.1,HORVU.MOREX.r2.6HG0514130.1,HORVU.MOREX.r2.7HG0594380.1
CC	GO:0098552	side of membrane	0	4	4	60	0.0613307	0.234263	-	HORVU.MOREX.r2.1HG0067920.1,HORVU.MOREX.r2.3HG0234500.1,HORVU.MOREX.r2.4HG0330490.1,HORVU.MOREX.r2.4HG0338860.1
BP	GO:0034644	cellular response to UV	0	3	3	37	0.0636941	0.418492	-	HORVU.MOREX.r2.5HG0399470.1,HORVU.MOREX.r2.5HG0399590.1,HORVU.MOREX.r2.7HG0601560.1
MF	GO:0016671	oxidoreductase activity, acting on a sulfur group of donors, disulfide as acceptor	1	2	3	37	0.0639099	0.317232	HORVU.MOREX.r2.2HG0116980.1	HORVU.MOREX.r2.4HG0285270.1,HORVU.MOREX.r2.6HG0520040.1
BP	GO:0044271	cellular nitrogen compound biosynthetic process	29	88	117	4155	0.0643151	0.420092	HORVU.MOREX.r2.1HG0055970.1,HORVU.MOREX.r2.1HG0063880.1,HORVU.MOREX.r2.1HG0067320.1,HORVU.MOREX.r2.1HG0067480.1,HORVU.MOREX.r2.2HG0079820.1,HORVU.MOREX.r2.2HG0151500.1,HORVU.MOREX.r2.2HG0153890.1,HORVU.MOREX.r2.2HG0166600.1,HORVU.MOREX.r2.2HG0175470.1,HORVU.MOREX.r2.3HG0240180.1,HORVU.MOREX.r2.3HG0265330.1,HORVU.MOREX.r2.4HG0275980.1,HORVU.MOREX.r2.4HG0279680.1,HORVU.MOREX.r2.4HG0328730.1,HORVU.M…	HORVU.MOREX.r2.1HG0000110.1,HORVU.MOREX.r2.1HG0002490.1,HORVU.MOREX.r2.1HG0006100.1,HORVU.MOREX.r2.1HG0036700.1,HORVU.MOREX.r2.1HG0044020.1,HORVU.MOREX.r2.1HG0046260.1,HORVU.MOREX.r2.1HG0052410.1,HORVU.MOREX.r2.1HG0052740.1,HORVU.MOREX.r2.1HG0058670.1,HORVU.MOREX.r2.2HG0080150.1,HORVU.MOREX.r2.2HG0094640.1,HORVU.MOREX.r2.2HG0096630.1,HORVU.MOREX.r2.2HG0106780.1,HORVU.MOREX.r2.2HG0109810.1,HORVU.M…
BP	GO:0046283	anthocyanin-containing compound metabolic process	5	2	7	142	0.0644238	0.420092	HORVU.MOREX.r2.3HG0253490.1,HORVU.MOREX.r2.3HG0263370.1,HORVU.MOREX.r2.5HG0427360.1,HORVU.MOREX.r2.5HG0427370.1,HORVU.MOREX.r2.6HG0491120.1	HORVU.MOREX.r2.6HG0453190.1,HORVU.MOREX.r2.7HG0558300.1
MF	GO:0008187	poly-pyrimidine tract binding	0	2	2	17	0.0657906	0.317232	-	HORVU.MOREX.r2.2HG0100690.1,HORVU.MOREX.r2.4HG0324090.1
MF	GO:0015101	organic cation transmembrane transporter activity	1	1	2	17	0.0657906	0.317232	HORVU.MOREX.r2.3HG0205850.1	HORVU.MOREX.r2.7HG0589960.1
BP	GO:0010109	regulation of photosynthesis	0	3	3	38	0.0679298	0.420591	-	HORVU.MOREX.r2.1HG0057120.1,HORVU.MOREX.r2.3HG0243520.1,HORVU.MOREX.r2.7HG0579040.1
BP	GO:0080050	regulation of seed development	1	2	3	38	0.0679298	0.420591	HORVU.MOREX.r2.5HG0400960.1	HORVU.MOREX.r2.6HG0480880.1,HORVU.MOREX.r2.7HG0594380.1
MF	GO:0000981	DNA-binding transcription factor activity, RNA polymerase II-specific	1	7	8	173	0.0680302	0.317232	HORVU.MOREX.r2.5HG0400960.1	HORVU.MOREX.r2.1HG0046260.1,HORVU.MOREX.r2.3HG0274990.1,HORVU.MOREX.r2.4HG0318550.1,HORVU.MOREX.r2.4HG0346770.1,HORVU.MOREX.r2.5HG0366230.1,HORVU.MOREX.r2.6HG0480880.1,HORVU.MOREX.r2.7HG0594380.1
BP	GO:0009617	response to bacterium	8	11	19	527	0.0682085	0.420591	HORVU.MOREX.r2.2HG0166600.1,HORVU.MOREX.r2.3HG0227590.1,HORVU.MOREX.r2.4HG0328730.1,HORVU.MOREX.r2.5HG0397860.1,HORVU.MOREX.r2.5HG0397870.1,HORVU.MOREX.r2.5HG0397880.1,HORVU.MOREX.r2.7HG0564280.1,HORVU.MOREX.r2.7HG0591390.1	HORVU.MOREX.r2.2HG0109810.1,HORVU.MOREX.r2.2HG0137200.1,HORVU.MOREX.r2.3HG0205500.1,HORVU.MOREX.r2.3HG0251560.1,HORVU.MOREX.r2.3HG0259610.1,HORVU.MOREX.r2.4HG0327680.1,HORVU.MOREX.r2.5HG0356750.1,HORVU.MOREX.r2.6HG0476250.1,HORVU.MOREX.r2.6HG0509680.1,HORVU.MOREX.r2.7HG0548460.1,HORVU.MOREX.r2.7HG0574950.1
BP	GO:0090558	plant epidermis development	3	9	12	297	0.0683627	0.420591	HORVU.MOREX.r2.2HG0079820.1,HORVU.MOREX.r2.3HG0200100.1,HORVU.MOREX.r2.5HG0417090.1	HORVU.MOREX.r2.1HG0021180.1,HORVU.MOREX.r2.1HG0058670.1,HORVU.MOREX.r2.2HG0094640.1,HORVU.MOREX.r2.2HG0144480.1,HORVU.MOREX.r2.4HG0330490.1,HORVU.MOREX.r2.4HG0338860.1,HORVU.MOREX.r2.5HG0401720.1,HORVU.MOREX.r2.6HG0505720.1,HORVU.MOREX.r2.6HG0514130.1
MF	GO:0003727	single-stranded RNA binding	0	4	4	62	0.0685023	0.317232	-	HORVU.MOREX.r2.2HG0100690.1,HORVU.MOREX.r2.3HG0242640.1,HORVU.MOREX.r2.3HG0246360.1,HORVU.MOREX.r2.4HG0324090.1
CC	GO:0005576	extracellular region	10	34	44	1417	0.0699448	0.262857	HORVU.MOREX.r2.2HG0104240.1,HORVU.MOREX.r2.2HG0151290.1,HORVU.MOREX.r2.3HG0200400.1,HORVU.MOREX.r2.5HG0409600.1,HORVU.MOREX.r2.5HG0433970.1,HORVU.MOREX.r2.5HG0439330.1,HORVU.MOREX.r2.6HG0459020.1,HORVU.MOREX.r2.6HG0465340.1,HORVU.MOREX.r2.7HG0546150.1,HORVU.MOREX.r2.7HG0567600.1	HORVU.MOREX.r2.1HG0013800.1,HORVU.MOREX.r2.1HG0062230.1,HORVU.MOREX.r2.1HG0062590.1,HORVU.MOREX.r2.2HG0084300.1,HORVU.MOREX.r2.2HG0086720.1,HORVU.MOREX.r2.2HG0113940.1,HORVU.MOREX.r2.2HG0114810.1,HORVU.MOREX.r2.2HG0137200.1,HORVU.MOREX.r2.2HG0152840.1,HORVU.MOREX.r2.2HG0156780.1,HORVU.MOREX.r2.2HG0165790.1,HORVU.MOREX.r2.2HG0168190.1,HORVU.MOREX.r2.3HG0184990.1,HORVU.MOREX.r2.3HG0188670.1,HORVU.M…
BP	GO:0051093	negative regulation of developmental process	5	4	9	206	0.0725766	0.420591	HORVU.MOREX.r2.2HG0160030.1,HORVU.MOREX.r2.2HG0166600.1,HORVU.MOREX.r2.5HG0427360.1,HORVU.MOREX.r2.5HG0427370.1,HORVU.MOREX.r2.7HG0591390.1	HORVU.MOREX.r2.4HG0318550.1,HORVU.MOREX.r2.6HG0480880.1,HORVU.MOREX.r2.7HG0591690.1,HORVU.MOREX.r2.7HG0594380.1
BP	GO:0016123	xanthophyll biosynthetic process	0	2	2	18	0.0726443	0.420591	-	HORVU.MOREX.r2.1HG0037050.1,HORVU.MOREX.r2.5HG0423310.1
BP	GO:0019747	regulation of isoprenoid metabolic process	1	1	2	18	0.0726443	0.420591	HORVU.MOREX.r2.5HG0400960.1	HORVU.MOREX.r2.6HG0449980.1
BP	GO:0001776	leukocyte homeostasis	1	0	1	3	0.0727759	0.420591	HORVU.MOREX.r2.1HG0067320.1	-
BP	GO:0006264	mitochondrial DNA replication	1	0	1	3	0.0727759	0.420591	HORVU.MOREX.r2.1HG0067320.1	-
BP	GO:0006430	lysyl-tRNA aminoacylation	1	0	1	3	0.0727759	0.420591	HORVU.MOREX.r2.4HG0279680.1	-
BP	GO:0009133	nucleoside diphosphate biosynthetic process	1	0	1	3	0.0727759	0.420591	HORVU.MOREX.r2.6HG0503570.1	-
BP	GO:0009186	deoxyribonucleoside diphosphate metabolic process	1	0	1	3	0.0727759	0.420591	HORVU.MOREX.r2.6HG0503570.1	-
BP	GO:0009189	deoxyribonucleoside diphosphate biosynthetic process	1	0	1	3	0.0727759	0.420591	HORVU.MOREX.r2.6HG0503570.1	-
BP	GO:0010226	response to lithium ion	0	1	1	3	0.0727759	0.420591	-	HORVU.MOREX.r2.6HG0522120.1
BP	GO:0010322	regulation of isopentenyl diphosphate biosynthetic process, methylerythritol 4-phosphate pathway	0	1	1	3	0.0727759	0.420591	-	HORVU.MOREX.r2.6HG0449980.1
BP	GO:0010377	guard cell fate commitment	0	1	1	3	0.0727759	0.420591	-	HORVU.MOREX.r2.1HG0058670.1
BP	GO:0015812	gamma-aminobutyric acid transport	1	0	1	3	0.0727759	0.420591	HORVU.MOREX.r2.3HG0251070.1	-
BP	GO:0015822	ornithine transport	1	0	1	3	0.0727759	0.420591	HORVU.MOREX.r2.3HG0205850.1	-
BP	GO:0018026	peptidyl-lysine monomethylation	0	1	1	3	0.0727759	0.420591	-	HORVU.MOREX.r2.5HG0401370.1
BP	GO:0030217	T cell differentiation	1	0	1	3	0.0727759	0.420591	HORVU.MOREX.r2.1HG0067320.1	-
BP	GO:0033077	T cell differentiation in thymus	1	0	1	3	0.0727759	0.420591	HORVU.MOREX.r2.1HG0067320.1	-
BP	GO:0044002	acquisition of nutrients from host	1	0	1	3	0.0727759	0.420591	HORVU.MOREX.r2.1HG0069440.1	-
BP	GO:0044111	formation of structure involved in a symbiotic process	1	0	1	3	0.0727759	0.420591	HORVU.MOREX.r2.1HG0069440.1	-
BP	GO:0045117	azole transmembrane transport	1	0	1	3	0.0727759	0.420591	HORVU.MOREX.r2.3HG0205850.1	-
BP	GO:0045948	positive regulation of translational initiation	0	1	1	3	0.0727759	0.420591	-	HORVU.MOREX.r2.7HG0565960.1
BP	GO:0052093	formation of specialized structure for nutrient acquisition	1	0	1	3	0.0727759	0.420591	HORVU.MOREX.r2.1HG0069440.1	-
BP	GO:0052096	formation of syncytium involving giant cell for nutrient acquisition	1	0	1	3	0.0727759	0.420591	HORVU.MOREX.r2.1HG0069440.1	-
BP	GO:0070227	lymphocyte apoptotic process	1	0	1	3	0.0727759	0.420591	HORVU.MOREX.r2.1HG0067320.1	-
BP	GO:0070231	T cell apoptotic process	1	0	1	3	0.0727759	0.420591	HORVU.MOREX.r2.1HG0067320.1	-
BP	GO:0071461	cellular response to redox state	0	1	1	3	0.0727759	0.420591	-	HORVU.MOREX.r2.7HG0579040.1
BP	GO:0072489	methylammonium transmembrane transport	0	1	1	3	0.0727759	0.420591	-	HORVU.MOREX.r2.7HG0589960.1
BP	GO:0080148	negative regulation of response to water deprivation	0	1	1	3	0.0727759	0.420591	-	HORVU.MOREX.r2.5HG0390060.1
BP	GO:0110102	ribulose bisphosphate carboxylase complex assembly	0	1	1	3	0.0727759	0.420591	-	HORVU.MOREX.r2.3HG0214030.1
BP	GO:1903352	L-ornithine transmembrane transport	1	0	1	3	0.0727759	0.420591	HORVU.MOREX.r2.3HG0205850.1	-
MF	GO:0000064	L-ornithine transmembrane transporter activity	1	0	1	3	0.0728848	0.317232	HORVU.MOREX.r2.3HG0205850.1	-
MF	GO:0000179	rRNA (adenine-N6,N6-)-dimethyltransferase activity	0	1	1	3	0.0728848	0.317232	-	HORVU.MOREX.r2.6HG0456080.1
MF	GO:0004824	lysine-tRNA ligase activity	1	0	1	3	0.0728848	0.317232	HORVU.MOREX.r2.4HG0279680.1	-
MF	GO:0005094	Rho GDP-dissociation inhibitor activity	0	1	1	3	0.0728848	0.317232	-	HORVU.MOREX.r2.6HG0505720.1
MF	GO:0005275	amine transmembrane transporter activity	0	1	1	3	0.0728848	0.317232	-	HORVU.MOREX.r2.7HG0589960.1
MF	GO:0005356	glucose:proton symporter activity	1	0	1	3	0.0728848	0.317232	HORVU.MOREX.r2.4HG0329560.1	-
MF	GO:0005358	high-affinity glucose:proton symporter activity	1	0	1	3	0.0728848	0.317232	HORVU.MOREX.r2.4HG0329560.1	-
MF	GO:0008124	4-alpha-hydroxytetrahydrobiopterin dehydratase activity	0	1	1	3	0.0728848	0.317232	-	HORVU.MOREX.r2.4HG0349060.1
MF	GO:0008765	UDP-N-acetylmuramoylalanyl-D-glutamate-2,6-diaminopimelate ligase activity	0	1	1	3	0.0728848	0.317232	-	HORVU.MOREX.r2.1HG0044020.1
MF	GO:0009679	hexose:proton symporter activity	1	0	1	3	0.0728848	0.317232	HORVU.MOREX.r2.4HG0329560.1	-
MF	GO:0015185	gamma-aminobutyric acid transmembrane transporter activity	1	0	1	3	0.0728848	0.317232	HORVU.MOREX.r2.3HG0251070.1	-
MF	GO:0015200	methylammonium transmembrane transporter activity	0	1	1	3	0.0728848	0.317232	-	HORVU.MOREX.r2.7HG0589960.1
MF	GO:0016422	mRNA (2'-O-methyladenosine-N6-)-methyltransferase activity	0	1	1	3	0.0728848	0.317232	-	HORVU.MOREX.r2.6HG0456080.1
MF	GO:0052592	oxidoreductase activity, acting on CH or CH2 groups, with an iron-sulfur protein as acceptor	0	1	1	3	0.0728848	0.317232	-	HORVU.MOREX.r2.1HG0046680.1
MF	GO:0052722	fatty acid in-chain hydroxylase activity	0	1	1	3	0.0728848	0.317232	-	HORVU.MOREX.r2.2HG0136560.1
MF	GO:0070009	serine-type aminopeptidase activity	0	1	1	3	0.0728848	0.317232	-	HORVU.MOREX.r2.6HG0454000.1
MF	GO:1901474	azole transmembrane transporter activity	1	0	1	3	0.0728848	0.317232	HORVU.MOREX.r2.3HG0205850.1	-
BP	GO:0019725	cellular homeostasis	4	8	12	301	0.0738905	0.425609	HORVU.MOREX.r2.2HG0116980.1,HORVU.MOREX.r2.3HG0230900.1,HORVU.MOREX.r2.5HG0406540.1,HORVU.MOREX.r2.5HG0408570.1	HORVU.MOREX.r2.2HG0137850.1,HORVU.MOREX.r2.4HG0285270.1,HORVU.MOREX.r2.5HG0437140.1,HORVU.MOREX.r2.6HG0476250.1,HORVU.MOREX.r2.6HG0480880.1,HORVU.MOREX.r2.6HG0520040.1,HORVU.MOREX.r2.7HG0549050.1,HORVU.MOREX.r2.7HG0594380.1
CC	GO:0009707	chloroplast outer membrane	1	3	4	64	0.0741242	0.274142	HORVU.MOREX.r2.4HG0294190.1	HORVU.MOREX.r2.1HG0036700.1,HORVU.MOREX.r2.2HG0174230.1,HORVU.MOREX.r2.6HG0451570.1
MF	GO:0020037	heme binding	2	12	14	366	0.0746772	0.322712	HORVU.MOREX.r2.6HG0463640.1,HORVU.MOREX.r2.7HG0538280.1	HORVU.MOREX.r2.1HG0006050.1,HORVU.MOREX.r2.1HG0006100.1,HORVU.MOREX.r2.2HG0083480.1,HORVU.MOREX.r2.2HG0136560.1,HORVU.MOREX.r2.2HG0160340.1,HORVU.MOREX.r2.3HG0212680.1,HORVU.MOREX.r2.3HG0230790.1,HORVU.MOREX.r2.4HG0288710.1,HORVU.MOREX.r2.4HG0327680.1,HORVU.MOREX.r2.4HG0328590.1,HORVU.MOREX.r2.4HG0343200.1,HORVU.MOREX.r2.6HG0451570.1
BP	GO:0071214	cellular response to abiotic stimulus	3	7	10	239	0.0759895	0.434801	HORVU.MOREX.r2.1HG0039610.1,HORVU.MOREX.r2.2HG0132370.1,HORVU.MOREX.r2.3HG0263370.1	HORVU.MOREX.r2.3HG0242640.1,HORVU.MOREX.r2.4HG0323430.1,HORVU.MOREX.r2.5HG0399470.1,HORVU.MOREX.r2.5HG0399590.1,HORVU.MOREX.r2.6HG0453190.1,HORVU.MOREX.r2.7HG0579040.1,HORVU.MOREX.r2.7HG0601560.1
BP	GO:0104004	cellular response to environmental stimulus	3	7	10	239	0.0759895	0.434801	HORVU.MOREX.r2.1HG0039610.1,HORVU.MOREX.r2.2HG0132370.1,HORVU.MOREX.r2.3HG0263370.1	HORVU.MOREX.r2.3HG0242640.1,HORVU.MOREX.r2.4HG0323430.1,HORVU.MOREX.r2.5HG0399470.1,HORVU.MOREX.r2.5HG0399590.1,HORVU.MOREX.r2.6HG0453190.1,HORVU.MOREX.r2.7HG0579040.1,HORVU.MOREX.r2.7HG0601560.1
CC	GO:0009527	plastid outer membrane	1	3	4	65	0.0775179	0.282214	HORVU.MOREX.r2.4HG0294190.1	HORVU.MOREX.r2.1HG0036700.1,HORVU.MOREX.r2.2HG0174230.1,HORVU.MOREX.r2.6HG0451570.1
CC	GO:0009533	chloroplast stromal thylakoid	0	2	2	19	0.0794382	0.284271	-	HORVU.MOREX.r2.1HG0016320.1,HORVU.MOREX.r2.7HG0622110.1
BP	GO:0006415	translational termination	1	1	2	19	0.0798963	0.452658	HORVU.MOREX.r2.3HG0265330.1	HORVU.MOREX.r2.2HG0109810.1
BP	GO:0010052	guard cell differentiation	0	2	2	19	0.0798963	0.452658	-	HORVU.MOREX.r2.1HG0058670.1,HORVU.MOREX.r2.2HG0144480.1
BP	GO:0072488	ammonium transmembrane transport	1	1	2	19	0.0798963	0.452658	HORVU.MOREX.r2.3HG0205850.1	HORVU.MOREX.r2.7HG0589960.1
MF	GO:0000978	RNA polymerase II cis-regulatory region sequence-specific DNA binding	2	0	2	19	0.0800996	0.336529	HORVU.MOREX.r2.2HG0079820.1,HORVU.MOREX.r2.6HG0456990.1	-
MF	GO:0004525	ribonuclease III activity	0	2	2	19	0.0800996	0.336529	-	HORVU.MOREX.r2.3HG0195800.1,HORVU.MOREX.r2.3HG0246360.1
MF	GO:0008519	ammonium transmembrane transporter activity	1	1	2	19	0.0800996	0.336529	HORVU.MOREX.r2.3HG0205850.1	HORVU.MOREX.r2.7HG0589960.1
MF	GO:0032296	double-stranded RNA-specific ribonuclease activity	0	2	2	19	0.0800996	0.336529	-	HORVU.MOREX.r2.3HG0195800.1,HORVU.MOREX.r2.3HG0246360.1
CC	GO:1990204	oxidoreductase complex	1	5	6	121	0.0805231	0.284271	HORVU.MOREX.r2.6HG0503570.1	HORVU.MOREX.r2.2HG0113940.1,HORVU.MOREX.r2.2HG0126790.1,HORVU.MOREX.r2.4HG0276340.1,HORVU.MOREX.r2.6HG0510940.1,HORVU.MOREX.r2.7HG0615620.1
MF	GO:0008514	organic anion transmembrane transporter activity	4	3	7	150	0.0814062	0.33966	HORVU.MOREX.r2.3HG0205850.1,HORVU.MOREX.r2.3HG0251070.1,HORVU.MOREX.r2.5HG0349820.1,HORVU.MOREX.r2.5HG0406540.1	HORVU.MOREX.r2.1HG0013080.1,HORVU.MOREX.r2.3HG0207880.1,HORVU.MOREX.r2.6HG0513540.1
BP	GO:0051241	negative regulation of multicellular organismal process	5	3	8	182	0.0849648	0.479801	HORVU.MOREX.r2.2HG0160030.1,HORVU.MOREX.r2.2HG0166600.1,HORVU.MOREX.r2.5HG0427360.1,HORVU.MOREX.r2.5HG0427370.1,HORVU.MOREX.r2.7HG0591390.1	HORVU.MOREX.r2.6HG0480880.1,HORVU.MOREX.r2.7HG0591690.1,HORVU.MOREX.r2.7HG0594380.1
BP	GO:0009607	response to biotic stimulus	18	22	40	1289	0.0853859	0.480159	HORVU.MOREX.r2.1HG0055970.1,HORVU.MOREX.r2.1HG0067320.1,HORVU.MOREX.r2.1HG0069440.1,HORVU.MOREX.r2.2HG0110590.1,HORVU.MOREX.r2.2HG0132800.1,HORVU.MOREX.r2.2HG0166600.1,HORVU.MOREX.r2.3HG0200400.1,HORVU.MOREX.r2.3HG0227590.1,HORVU.MOREX.r2.3HG0263370.1,HORVU.MOREX.r2.4HG0275980.1,HORVU.MOREX.r2.4HG0328730.1,HORVU.MOREX.r2.5HG0397860.1,HORVU.MOREX.r2.5HG0397870.1,HORVU.MOREX.r2.5HG0397880.1,HORVU.M…	HORVU.MOREX.r2.1HG0042870.1,HORVU.MOREX.r2.1HG0050640.1,HORVU.MOREX.r2.1HG0062590.1,HORVU.MOREX.r2.2HG0100690.1,HORVU.MOREX.r2.2HG0109810.1,HORVU.MOREX.r2.2HG0137200.1,HORVU.MOREX.r2.2HG0143470.1,HORVU.MOREX.r2.2HG0143820.1,HORVU.MOREX.r2.2HG0144480.1,HORVU.MOREX.r2.3HG0205500.1,HORVU.MOREX.r2.3HG0251560.1,HORVU.MOREX.r2.3HG0259610.1,HORVU.MOREX.r2.4HG0285270.1,HORVU.MOREX.r2.4HG0327680.1,HORVU.M…
CC	GO:0022626	cytosolic ribosome	0	9	9	214	0.085739	0.298167	-	HORVU.MOREX.r2.1HG0000110.1,HORVU.MOREX.r2.2HG0084300.1,HORVU.MOREX.r2.2HG0168190.1,HORVU.MOREX.r2.4HG0324090.1,HORVU.MOREX.r2.4HG0343480.1,HORVU.MOREX.r2.4HG0343720.1,HORVU.MOREX.r2.5HG0401720.1,HORVU.MOREX.r2.6HG0514130.1,HORVU.MOREX.r2.7HG0617500.1
MF	GO:0016702	oxidoreductase activity, acting on single donors with incorporation of molecular oxygen, incorporation of two atoms of oxygen	3	0	3	42	0.0863762	0.356255	HORVU.MOREX.r2.5HG0354290.1,HORVU.MOREX.r2.5HG0421990.1,HORVU.MOREX.r2.7HG0564280.1	-
BP	GO:1900865	chloroplast RNA modification	0	2	2	20	0.0873616	0.480159	-	HORVU.MOREX.r2.3HG0201910.1,HORVU.MOREX.r2.7HG0582190.1
BP	GO:0010224	response to UV-B	1	4	5	95	0.0881032	0.480159	HORVU.MOREX.r2.6HG0491120.1	HORVU.MOREX.r2.4HG0318550.1,HORVU.MOREX.r2.5HG0399470.1,HORVU.MOREX.r2.5HG0399590.1,HORVU.MOREX.r2.6HG0453190.1
BP	GO:0022900	electron transport chain	1	10	11	279	0.089673	0.480159	HORVU.MOREX.r2.3HG0230900.1	HORVU.MOREX.r2.2HG0112010.1,HORVU.MOREX.r2.3HG0244850.1,HORVU.MOREX.r2.3HG0259610.1,HORVU.MOREX.r2.4HG0277710.1,HORVU.MOREX.r2.4HG0338680.1,HORVU.MOREX.r2.6HG0509680.1,HORVU.MOREX.r2.6HG0510320.1,HORVU.MOREX.r2.7HG0527170.1,HORVU.MOREX.r2.7HG0586250.1,HORVU.MOREX.r2.7HG0586260.1
BP	GO:0009987	cellular process	97	260	357	14018	0.0897074	0.480159	HORVU.MOREX.r2.1HG0024240.1,HORVU.MOREX.r2.1HG0039610.1,HORVU.MOREX.r2.1HG0044390.1,HORVU.MOREX.r2.1HG0055970.1,HORVU.MOREX.r2.1HG0057890.1,HORVU.MOREX.r2.1HG0057900.1,HORVU.MOREX.r2.1HG0063880.1,HORVU.MOREX.r2.1HG0067320.1,HORVU.MOREX.r2.1HG0067480.1,HORVU.MOREX.r2.1HG0069440.1,HORVU.MOREX.r2.1HG0071660.1,HORVU.MOREX.r2.1HG0075180.1,HORVU.MOREX.r2.2HG0079820.1,HORVU.MOREX.r2.2HG0097140.1,HORVU.M…	HORVU.MOREX.r2.1HG0000110.1,HORVU.MOREX.r2.1HG0000870.1,HORVU.MOREX.r2.1HG0002490.1,HORVU.MOREX.r2.1HG0006000.1,HORVU.MOREX.r2.1HG0006100.1,HORVU.MOREX.r2.1HG0013080.1,HORVU.MOREX.r2.1HG0013800.1,HORVU.MOREX.r2.1HG0016320.1,HORVU.MOREX.r2.1HG0021180.1,HORVU.MOREX.r2.1HG0031470.1,HORVU.MOREX.r2.1HG0032750.1,HORVU.MOREX.r2.1HG0036700.1,HORVU.MOREX.r2.1HG0037050.1,HORVU.MOREX.r2.1HG0044020.1,HORVU.M…
MF	GO:0015318	inorganic molecular entity transmembrane transporter activity	13	10	23	685	0.0900274	0.356255	HORVU.MOREX.r2.1HG0024240.1,HORVU.MOREX.r2.1HG0057890.1,HORVU.MOREX.r2.1HG0057900.1,HORVU.MOREX.r2.2HG0132710.1,HORVU.MOREX.r2.2HG0135750.1,HORVU.MOREX.r2.2HG0169080.1,HORVU.MOREX.r2.3HG0205850.1,HORVU.MOREX.r2.3HG0251070.1,HORVU.MOREX.r2.4HG0329560.1,HORVU.MOREX.r2.4HG0334880.1,HORVU.MOREX.r2.5HG0349820.1,HORVU.MOREX.r2.5HG0406540.1,HORVU.MOREX.r2.7HG0603680.1	HORVU.MOREX.r2.1HG0013080.1,HORVU.MOREX.r2.2HG0086230.1,HORVU.MOREX.r2.3HG0205390.1,HORVU.MOREX.r2.3HG0207880.1,HORVU.MOREX.r2.4HG0325040.1,HORVU.MOREX.r2.5HG0447440.1,HORVU.MOREX.r2.6HG0458250.1,HORVU.MOREX.r2.6HG0509680.1,HORVU.MOREX.r2.6HG0513540.1,HORVU.MOREX.r2.7HG0589960.1
BP	GO:0015718	monocarboxylic acid transport	1	2	3	43	0.0909236	0.480159	HORVU.MOREX.r2.3HG0251070.1	HORVU.MOREX.r2.1HG0013080.1,HORVU.MOREX.r2.3HG0207880.1
MF	GO:0016705	oxidoreductase activity, acting on paired donors, with incorporation or reduction of molecular oxygen	3	11	14	378	0.0912026	0.356255	HORVU.MOREX.r2.1HG0071660.1,HORVU.MOREX.r2.6HG0463640.1,HORVU.MOREX.r2.7HG0538280.1	HORVU.MOREX.r2.1HG0006050.1,HORVU.MOREX.r2.1HG0006100.1,HORVU.MOREX.r2.2HG0083480.1,HORVU.MOREX.r2.2HG0088630.1,HORVU.MOREX.r2.2HG0136560.1,HORVU.MOREX.r2.3HG0214090.1,HORVU.MOREX.r2.4HG0328590.1,HORVU.MOREX.r2.4HG0343200.1,HORVU.MOREX.r2.5HG0423310.1,HORVU.MOREX.r2.6HG0449980.1,HORVU.MOREX.r2.6HG0451570.1
BP	GO:0009411	response to UV	1	6	7	155	0.0924647	0.480159	HORVU.MOREX.r2.6HG0491120.1	HORVU.MOREX.r2.4HG0318550.1,HORVU.MOREX.r2.5HG0399470.1,HORVU.MOREX.r2.5HG0399590.1,HORVU.MOREX.r2.6HG0453190.1,HORVU.MOREX.r2.7HG0532570.1,HORVU.MOREX.r2.7HG0601560.1
BP	GO:0044036	cell wall macromolecule metabolic process	1	7	8	186	0.0934264	0.480159	HORVU.MOREX.r2.5HG0439330.1	HORVU.MOREX.r2.1HG0044020.1,HORVU.MOREX.r2.1HG0050640.1,HORVU.MOREX.r2.2HG0086720.1,HORVU.MOREX.r2.2HG0114810.1,HORVU.MOREX.r2.2HG0144480.1,HORVU.MOREX.r2.2HG0147240.1,HORVU.MOREX.r2.2HG0165790.1
MF	GO:0022857	transmembrane transporter activity	22	14	36	1153	0.0937388	0.356255	HORVU.MOREX.r2.1HG0024240.1,HORVU.MOREX.r2.1HG0057890.1,HORVU.MOREX.r2.1HG0057900.1,HORVU.MOREX.r2.2HG0132710.1,HORVU.MOREX.r2.2HG0132800.1,HORVU.MOREX.r2.2HG0135750.1,HORVU.MOREX.r2.2HG0151240.1,HORVU.MOREX.r2.2HG0169080.1,HORVU.MOREX.r2.3HG0191170.1,HORVU.MOREX.r2.3HG0200400.1,HORVU.MOREX.r2.3HG0205850.1,HORVU.MOREX.r2.3HG0239750.1,HORVU.MOREX.r2.3HG0251070.1,HORVU.MOREX.r2.4HG0294190.1,HORVU.M…	HORVU.MOREX.r2.1HG0013080.1,HORVU.MOREX.r2.2HG0086230.1,HORVU.MOREX.r2.2HG0112010.1,HORVU.MOREX.r2.3HG0205390.1,HORVU.MOREX.r2.3HG0207880.1,HORVU.MOREX.r2.4HG0325040.1,HORVU.MOREX.r2.5HG0399830.1,HORVU.MOREX.r2.5HG0447440.1,HORVU.MOREX.r2.6HG0458250.1,HORVU.MOREX.r2.6HG0502090.1,HORVU.MOREX.r2.6HG0509680.1,HORVU.MOREX.r2.6HG0513540.1,HORVU.MOREX.r2.7HG0561180.1,HORVU.MOREX.r2.7HG0589960.1
BP	GO:0046165	alcohol biosynthetic process	3	2	5	97	0.0942648	0.480159	HORVU.MOREX.r2.5HG0354290.1,HORVU.MOREX.r2.5HG0400960.1,HORVU.MOREX.r2.5HG0421990.1	HORVU.MOREX.r2.4HG0349060.1,HORVU.MOREX.r2.5HG0423310.1
BP	GO:0120254	olefinic compound metabolic process	4	1	5	97	0.0942648	0.480159	HORVU.MOREX.r2.4HG0328730.1,HORVU.MOREX.r2.5HG0354290.1,HORVU.MOREX.r2.5HG0400960.1,HORVU.MOREX.r2.5HG0421990.1	HORVU.MOREX.r2.5HG0423310.1
CC	GO:0010598	NAD(P)H dehydrogenase complex (plastoquinone)	0	2	2	21	0.0944901	0.300806	-	HORVU.MOREX.r2.3HG0270090.1,HORVU.MOREX.r2.6HG0510320.1
BP	GO:0009937	regulation of gibberellic acid mediated signaling pathway	0	2	2	21	0.0950251	0.480159	-	HORVU.MOREX.r2.6HG0480880.1,HORVU.MOREX.r2.7HG0594380.1
BP	GO:0015693	magnesium ion transport	1	1	2	21	0.0950251	0.480159	HORVU.MOREX.r2.2HG0132710.1	HORVU.MOREX.r2.3HG0205390.1
BP	GO:0034755	iron ion transmembrane transport	1	1	2	21	0.0950251	0.480159	HORVU.MOREX.r2.7HG0603680.1	HORVU.MOREX.r2.4HG0325040.1
BP	GO:1903830	magnesium ion transmembrane transport	1	1	2	21	0.0950251	0.480159	HORVU.MOREX.r2.2HG0132710.1	HORVU.MOREX.r2.3HG0205390.1
MF	GO:0005381	iron ion transmembrane transporter activity	1	1	2	21	0.0952633	0.356255	HORVU.MOREX.r2.7HG0603680.1	HORVU.MOREX.r2.4HG0325040.1
MF	GO:0015095	magnesium ion transmembrane transporter activity	1	1	2	21	0.0952633	0.356255	HORVU.MOREX.r2.2HG0132710.1	HORVU.MOREX.r2.3HG0205390.1
MF	GO:0016762	xyloglucan:xyloglucosyl transferase activity	0	2	2	21	0.0952633	0.356255	-	HORVU.MOREX.r2.2HG0114810.1,HORVU.MOREX.r2.2HG0165790.1
CC	GO:0005854	nascent polypeptide-associated complex	0	1	1	4	0.095535	0.300806	-	HORVU.MOREX.r2.4HG0343790.1
CC	GO:0010006	Toc complex	1	0	1	4	0.095535	0.300806	HORVU.MOREX.r2.4HG0294190.1	-
CC	GO:0031514	motile cilium	0	1	1	4	0.095535	0.300806	-	HORVU.MOREX.r2.1HG0053420.1
CC	GO:0036126	sperm flagellum	0	1	1	4	0.095535	0.300806	-	HORVU.MOREX.r2.1HG0053420.1
CC	GO:0097224	sperm connecting piece	0	1	1	4	0.095535	0.300806	-	HORVU.MOREX.r2.1HG0053420.1
CC	GO:0097729	9+2 motile cilium	0	1	1	4	0.095535	0.300806	-	HORVU.MOREX.r2.1HG0053420.1
BP	GO:0000455	enzyme-directed rRNA pseudouridine synthesis	0	1	1	4	0.0958409	0.480159	-	HORVU.MOREX.r2.4HG0333580.1
BP	GO:0006546	glycine catabolic process	0	1	1	4	0.0958409	0.480159	-	HORVU.MOREX.r2.6HG0510940.1
BP	GO:0006729	tetrahydrobiopterin biosynthetic process	0	1	1	4	0.0958409	0.480159	-	HORVU.MOREX.r2.4HG0349060.1
BP	GO:0010258	NADH dehydrogenase complex (plastoquinone) assembly	0	1	1	4	0.0958409	0.480159	-	HORVU.MOREX.r2.3HG0270090.1
BP	GO:0015802	basic amino acid transport	1	0	1	4	0.0958409	0.480159	HORVU.MOREX.r2.3HG0205850.1	-
BP	GO:0015843	methylammonium transport	0	1	1	4	0.0958409	0.480159	-	HORVU.MOREX.r2.7HG0589960.1
BP	GO:0030098	lymphocyte differentiation	1	0	1	4	0.0958409	0.480159	HORVU.MOREX.r2.1HG0067320.1	-
BP	GO:0032194	ubiquinone biosynthetic process via 3,4-dihydroxy-5-polyprenylbenzoate	0	1	1	4	0.0958409	0.480159	-	HORVU.MOREX.r2.4HG0338680.1
BP	GO:0046146	tetrahydrobiopterin metabolic process	0	1	1	4	0.0958409	0.480159	-	HORVU.MOREX.r2.4HG0349060.1
BP	GO:0062125	regulation of mitochondrial gene expression	0	1	1	4	0.0958409	0.480159	-	HORVU.MOREX.r2.7HG0565960.1
BP	GO:0070129	regulation of mitochondrial translation	0	1	1	4	0.0958409	0.480159	-	HORVU.MOREX.r2.7HG0565960.1
BP	GO:0071071	regulation of phospholipid biosynthetic process	0	1	1	4	0.0958409	0.480159	-	HORVU.MOREX.r2.6HG0449980.1
BP	GO:0071887	leukocyte apoptotic process	1	0	1	4	0.0958409	0.480159	HORVU.MOREX.r2.1HG0067320.1	-
BP	GO:0090408	phloem nitrate loading	1	0	1	4	0.0958409	0.480159	HORVU.MOREX.r2.5HG0349820.1	-
BP	GO:0090449	phloem glucosinolate loading	1	0	1	4	0.0958409	0.480159	HORVU.MOREX.r2.5HG0349820.1	-
BP	GO:1901349	glucosinolate transport	1	0	1	4	0.0958409	0.480159	HORVU.MOREX.r2.5HG0349820.1	-
BP	GO:1902022	L-lysine transport	1	0	1	4	0.0958409	0.480159	HORVU.MOREX.r2.3HG0205850.1	-
BP	GO:1903401	L-lysine transmembrane transport	1	0	1	4	0.0958409	0.480159	HORVU.MOREX.r2.3HG0205850.1	-
BP	GO:1903826	L-arginine transmembrane transport	1	0	1	4	0.0958409	0.480159	HORVU.MOREX.r2.3HG0205850.1	-
BP	GO:1904158	axonemal central apparatus assembly	0	1	1	4	0.0958409	0.480159	-	HORVU.MOREX.r2.1HG0053420.1
BP	GO:1990822	basic amino acid transmembrane transport	1	0	1	4	0.0958409	0.480159	HORVU.MOREX.r2.3HG0205850.1	-
BP	GO:2000603	regulation of secondary growth	0	1	1	4	0.0958409	0.480159	-	HORVU.MOREX.r2.1HG0057060.1
BP	GO:2000605	positive regulation of secondary growth	0	1	1	4	0.0958409	0.480159	-	HORVU.MOREX.r2.1HG0057060.1
BP	GO:0031407	oxylipin metabolic process	1	2	3	44	0.0958652	0.480159	HORVU.MOREX.r2.7HG0564280.1	HORVU.MOREX.r2.4HG0328590.1,HORVU.MOREX.r2.6HG0451570.1
BP	GO:0031408	oxylipin biosynthetic process	1	2	3	44	0.0958652	0.480159	HORVU.MOREX.r2.7HG0564280.1	HORVU.MOREX.r2.4HG0328590.1,HORVU.MOREX.r2.6HG0451570.1
MF	GO:0003854	3-beta-hydroxy-delta5-steroid dehydrogenase activity	1	0	1	4	0.0959827	0.356255	HORVU.MOREX.r2.3HG0227590.1	-
MF	GO:0004315	3-oxoacyl-[acyl-carrier-protein] synthase activity	0	1	1	4	0.0959827	0.356255	-	HORVU.MOREX.r2.2HG0141350.1
MF	GO:0004751	ribose-5-phosphate isomerase activity	0	1	1	4	0.0959827	0.356255	-	HORVU.MOREX.r2.5HG0427970.1
MF	GO:0008988	rRNA (adenine-N6-)-methyltransferase activity	0	1	1	4	0.0959827	0.356255	-	HORVU.MOREX.r2.6HG0456080.1
MF	GO:0015174	basic amino acid transmembrane transporter activity	1	0	1	4	0.0959827	0.356255	HORVU.MOREX.r2.3HG0205850.1	-
MF	GO:0015189	L-lysine transmembrane transporter activity	1	0	1	4	0.0959827	0.356255	HORVU.MOREX.r2.3HG0205850.1	-
MF	GO:0018669	3-hydroxybenzoate 6-monooxygenase activity	0	1	1	4	0.0959827	0.356255	-	HORVU.MOREX.r2.5HG0423310.1
MF	GO:0045158	electron transporter, transferring electrons within cytochrome b6/f complex of photosystem II activity	0	1	1	4	0.0959827	0.356255	-	HORVU.MOREX.r2.2HG0112010.1
MF	GO:0046428	1,4-dihydroxy-2-naphthoate octaprenyltransferase activity	0	1	1	4	0.0959827	0.356255	-	HORVU.MOREX.r2.4HG0338680.1
MF	GO:0090448	glucosinolate:proton symporter activity	1	0	1	4	0.0959827	0.356255	HORVU.MOREX.r2.5HG0349820.1	-
MF	GO:0120091	jasmonic acid hydrolase	1	0	1	4	0.0959827	0.356255	HORVU.MOREX.r2.3HG0253490.1	-
BP	GO:0005984	disaccharide metabolic process	3	2	5	98	0.0974262	0.485166	HORVU.MOREX.r2.1HG0044390.1,HORVU.MOREX.r2.5HG0427360.1,HORVU.MOREX.r2.5HG0427370.1	HORVU.MOREX.r2.2HG0137200.1,HORVU.MOREX.r2.3HG0251560.1
BP	GO:0009808	lignin metabolic process	1	4	5	98	0.0974262	0.485166	HORVU.MOREX.r2.3HG0227590.1	HORVU.MOREX.r2.1HG0006000.1,HORVU.MOREX.r2.3HG0274970.1,HORVU.MOREX.r2.6HG0519560.1,HORVU.MOREX.r2.7HG0602750.1
MF	GO:0001067	transcription regulatory region nucleic acid binding	3	11	14	384	0.100263	0.369873	HORVU.MOREX.r2.2HG0079820.1,HORVU.MOREX.r2.5HG0400960.1,HORVU.MOREX.r2.6HG0456990.1	HORVU.MOREX.r2.1HG0046260.1,HORVU.MOREX.r2.3HG0240630.1,HORVU.MOREX.r2.3HG0274990.1,HORVU.MOREX.r2.4HG0318550.1,HORVU.MOREX.r2.4HG0336360.1,HORVU.MOREX.r2.4HG0346770.1,HORVU.MOREX.r2.5HG0366230.1,HORVU.MOREX.r2.5HG0401720.1,HORVU.MOREX.r2.6HG0480880.1,HORVU.MOREX.r2.6HG0514130.1,HORVU.MOREX.r2.7HG0594380.1
MF	GO:0000976	transcription cis-regulatory region binding	2	5	7	159	0.102802	0.375859	HORVU.MOREX.r2.2HG0079820.1,HORVU.MOREX.r2.6HG0456990.1	HORVU.MOREX.r2.1HG0046260.1,HORVU.MOREX.r2.3HG0240630.1,HORVU.MOREX.r2.4HG0346770.1,HORVU.MOREX.r2.6HG0480880.1,HORVU.MOREX.r2.7HG0594380.1
BP	GO:0015695	organic cation transport	1	1	2	22	0.102872	0.510815	HORVU.MOREX.r2.3HG0205850.1	HORVU.MOREX.r2.7HG0589960.1
MF	GO:0008649	rRNA methyltransferase activity	0	2	2	22	0.103128	0.375859	-	HORVU.MOREX.r2.5HG0405080.1,HORVU.MOREX.r2.6HG0456080.1
BP	GO:0098542	defense response to other organism	12	17	29	912	0.103985	0.514859	HORVU.MOREX.r2.1HG0055970.1,HORVU.MOREX.r2.1HG0067320.1,HORVU.MOREX.r2.2HG0110590.1,HORVU.MOREX.r2.2HG0166600.1,HORVU.MOREX.r2.3HG0227590.1,HORVU.MOREX.r2.4HG0275980.1,HORVU.MOREX.r2.4HG0328730.1,HORVU.MOREX.r2.5HG0397860.1,HORVU.MOREX.r2.5HG0397870.1,HORVU.MOREX.r2.5HG0397880.1,HORVU.MOREX.r2.7HG0567600.1,HORVU.MOREX.r2.7HG0591390.1	HORVU.MOREX.r2.1HG0050640.1,HORVU.MOREX.r2.1HG0062590.1,HORVU.MOREX.r2.2HG0100690.1,HORVU.MOREX.r2.2HG0109810.1,HORVU.MOREX.r2.2HG0137200.1,HORVU.MOREX.r2.2HG0144480.1,HORVU.MOREX.r2.3HG0205500.1,HORVU.MOREX.r2.3HG0251560.1,HORVU.MOREX.r2.3HG0259610.1,HORVU.MOREX.r2.4HG0285270.1,HORVU.MOREX.r2.4HG0327680.1,HORVU.MOREX.r2.4HG0338190.1,HORVU.MOREX.r2.5HG0356750.1,HORVU.MOREX.r2.6HG0476250.1,HORVU.M…
BP	GO:0055085	transmembrane transport	22	16	38	1241	0.106005	0.523362	HORVU.MOREX.r2.1HG0024240.1,HORVU.MOREX.r2.1HG0057890.1,HORVU.MOREX.r2.1HG0057900.1,HORVU.MOREX.r2.2HG0132710.1,HORVU.MOREX.r2.2HG0132800.1,HORVU.MOREX.r2.2HG0135750.1,HORVU.MOREX.r2.2HG0151240.1,HORVU.MOREX.r2.2HG0169080.1,HORVU.MOREX.r2.3HG0191170.1,HORVU.MOREX.r2.3HG0200400.1,HORVU.MOREX.r2.3HG0205850.1,HORVU.MOREX.r2.3HG0239750.1,HORVU.MOREX.r2.3HG0251070.1,HORVU.MOREX.r2.4HG0294190.1,HORVU.M…	HORVU.MOREX.r2.1HG0013080.1,HORVU.MOREX.r2.2HG0086230.1,HORVU.MOREX.r2.3HG0205390.1,HORVU.MOREX.r2.3HG0207880.1,HORVU.MOREX.r2.4HG0325040.1,HORVU.MOREX.r2.5HG0399470.1,HORVU.MOREX.r2.5HG0399590.1,HORVU.MOREX.r2.5HG0399830.1,HORVU.MOREX.r2.5HG0447440.1,HORVU.MOREX.r2.6HG0458250.1,HORVU.MOREX.r2.6HG0502090.1,HORVU.MOREX.r2.6HG0509680.1,HORVU.MOREX.r2.6HG0513540.1,HORVU.MOREX.r2.7HG0561180.1,HORVU.M…
BP	GO:0071554	cell wall organization or biogenesis	6	20	26	807	0.106625	0.524794	HORVU.MOREX.r2.2HG0104240.1,HORVU.MOREX.r2.2HG0151290.1,HORVU.MOREX.r2.3HG0194300.1,HORVU.MOREX.r2.5HG0439330.1,HORVU.MOREX.r2.6HG0459020.1,HORVU.MOREX.r2.6HG0465340.1	HORVU.MOREX.r2.1HG0021180.1,HORVU.MOREX.r2.1HG0044020.1,HORVU.MOREX.r2.1HG0050640.1,HORVU.MOREX.r2.1HG0062230.1,HORVU.MOREX.r2.2HG0086720.1,HORVU.MOREX.r2.2HG0114810.1,HORVU.MOREX.r2.2HG0144480.1,HORVU.MOREX.r2.2HG0147240.1,HORVU.MOREX.r2.2HG0156780.1,HORVU.MOREX.r2.2HG0165790.1,HORVU.MOREX.r2.3HG0212680.1,HORVU.MOREX.r2.3HG0228900.1,HORVU.MOREX.r2.3HG0230790.1,HORVU.MOREX.r2.3HG0265810.1,HORVU.M…
BP	GO:0051707	response to other organism	18	20	38	1242	0.106902	0.524794	HORVU.MOREX.r2.1HG0055970.1,HORVU.MOREX.r2.1HG0067320.1,HORVU.MOREX.r2.1HG0069440.1,HORVU.MOREX.r2.2HG0110590.1,HORVU.MOREX.r2.2HG0132800.1,HORVU.MOREX.r2.2HG0166600.1,HORVU.MOREX.r2.3HG0200400.1,HORVU.MOREX.r2.3HG0227590.1,HORVU.MOREX.r2.3HG0263370.1,HORVU.MOREX.r2.4HG0275980.1,HORVU.MOREX.r2.4HG0328730.1,HORVU.MOREX.r2.5HG0397860.1,HORVU.MOREX.r2.5HG0397870.1,HORVU.MOREX.r2.5HG0397880.1,HORVU.M…	HORVU.MOREX.r2.1HG0050640.1,HORVU.MOREX.r2.1HG0062590.1,HORVU.MOREX.r2.2HG0100690.1,HORVU.MOREX.r2.2HG0109810.1,HORVU.MOREX.r2.2HG0137200.1,HORVU.MOREX.r2.2HG0143470.1,HORVU.MOREX.r2.2HG0144480.1,HORVU.MOREX.r2.3HG0205500.1,HORVU.MOREX.r2.3HG0251560.1,HORVU.MOREX.r2.3HG0259610.1,HORVU.MOREX.r2.4HG0285270.1,HORVU.MOREX.r2.4HG0327680.1,HORVU.MOREX.r2.4HG0338190.1,HORVU.MOREX.r2.5HG0356750.1,HORVU.M…
BP	GO:0071489	cellular response to red or far red light	1	4	5	101	0.107227	0.524896	HORVU.MOREX.r2.1HG0039610.1	HORVU.MOREX.r2.3HG0242640.1,HORVU.MOREX.r2.5HG0399470.1,HORVU.MOREX.r2.5HG0399590.1,HORVU.MOREX.r2.6HG0453190.1
BP	GO:0009740	gibberellic acid mediated signaling pathway	0	4	4	73	0.10832	0.527261	-	HORVU.MOREX.r2.5HG0401720.1,HORVU.MOREX.r2.6HG0480880.1,HORVU.MOREX.r2.6HG0514130.1,HORVU.MOREX.r2.7HG0594380.1
BP	GO:0010476	gibberellin mediated signaling pathway	0	4	4	73	0.10832	0.527261	-	HORVU.MOREX.r2.5HG0401720.1,HORVU.MOREX.r2.6HG0480880.1,HORVU.MOREX.r2.6HG0514130.1,HORVU.MOREX.r2.7HG0594380.1
BP	GO:0072330	monocarboxylic acid biosynthetic process	5	10	15	424	0.109169	0.529897	HORVU.MOREX.r2.5HG0354290.1,HORVU.MOREX.r2.5HG0400960.1,HORVU.MOREX.r2.5HG0408570.1,HORVU.MOREX.r2.5HG0421990.1,HORVU.MOREX.r2.7HG0564280.1	HORVU.MOREX.r2.1HG0032750.1,HORVU.MOREX.r2.2HG0088630.1,HORVU.MOREX.r2.2HG0141350.1,HORVU.MOREX.r2.2HG0176850.1,HORVU.MOREX.r2.4HG0291220.1,HORVU.MOREX.r2.4HG0319400.1,HORVU.MOREX.r2.4HG0328590.1,HORVU.MOREX.r2.4HG0343200.1,HORVU.MOREX.r2.5HG0423310.1,HORVU.MOREX.r2.6HG0451570.1
BP	GO:0006662	glycerol ether metabolic process	0	2	2	23	0.11089	0.533011	-	HORVU.MOREX.r2.4HG0285270.1,HORVU.MOREX.r2.6HG0520040.1
BP	GO:0042548	regulation of photosynthesis, light reaction	0	2	2	23	0.11089	0.533011	-	HORVU.MOREX.r2.1HG0057120.1,HORVU.MOREX.r2.3HG0243520.1
MF	GO:0015605	organophosphate ester transmembrane transporter activity	0	2	2	23	0.111164	0.398314	-	HORVU.MOREX.r2.1HG0013080.1,HORVU.MOREX.r2.3HG0207880.1
MF	GO:0016872	intramolecular lyase activity	0	2	2	23	0.111164	0.398314	-	HORVU.MOREX.r2.1HG0000870.1,HORVU.MOREX.r2.5HG0437190.1
BP	GO:0071370	cellular response to gibberellin stimulus	0	4	4	74	0.112398	0.533011	-	HORVU.MOREX.r2.5HG0401720.1,HORVU.MOREX.r2.6HG0480880.1,HORVU.MOREX.r2.6HG0514130.1,HORVU.MOREX.r2.7HG0594380.1
BP	GO:0030001	metal ion transport	9	3	12	325	0.112973	0.533011	HORVU.MOREX.r2.1HG0024240.1,HORVU.MOREX.r2.1HG0057890.1,HORVU.MOREX.r2.1HG0057900.1,HORVU.MOREX.r2.2HG0132710.1,HORVU.MOREX.r2.2HG0135750.1,HORVU.MOREX.r2.2HG0169080.1,HORVU.MOREX.r2.4HG0334880.1,HORVU.MOREX.r2.5HG0406540.1,HORVU.MOREX.r2.7HG0603680.1	HORVU.MOREX.r2.3HG0205390.1,HORVU.MOREX.r2.4HG0325040.1,HORVU.MOREX.r2.5HG0437140.1
BP	GO:0043207	response to external biotic stimulus	18	20	38	1249	0.113325	0.533011	HORVU.MOREX.r2.1HG0055970.1,HORVU.MOREX.r2.1HG0067320.1,HORVU.MOREX.r2.1HG0069440.1,HORVU.MOREX.r2.2HG0110590.1,HORVU.MOREX.r2.2HG0132800.1,HORVU.MOREX.r2.2HG0166600.1,HORVU.MOREX.r2.3HG0200400.1,HORVU.MOREX.r2.3HG0227590.1,HORVU.MOREX.r2.3HG0263370.1,HORVU.MOREX.r2.4HG0275980.1,HORVU.MOREX.r2.4HG0328730.1,HORVU.MOREX.r2.5HG0397860.1,HORVU.MOREX.r2.5HG0397870.1,HORVU.MOREX.r2.5HG0397880.1,HORVU.M…	HORVU.MOREX.r2.1HG0050640.1,HORVU.MOREX.r2.1HG0062590.1,HORVU.MOREX.r2.2HG0100690.1,HORVU.MOREX.r2.2HG0109810.1,HORVU.MOREX.r2.2HG0137200.1,HORVU.MOREX.r2.2HG0143470.1,HORVU.MOREX.r2.2HG0144480.1,HORVU.MOREX.r2.3HG0205500.1,HORVU.MOREX.r2.3HG0251560.1,HORVU.MOREX.r2.3HG0259610.1,HORVU.MOREX.r2.4HG0285270.1,HORVU.MOREX.r2.4HG0327680.1,HORVU.MOREX.r2.4HG0338190.1,HORVU.MOREX.r2.5HG0356750.1,HORVU.M…
BP	GO:0098662	inorganic cation transmembrane transport	11	4	15	429	0.11716	0.533011	HORVU.MOREX.r2.1HG0024240.1,HORVU.MOREX.r2.1HG0057890.1,HORVU.MOREX.r2.1HG0057900.1,HORVU.MOREX.r2.2HG0132710.1,HORVU.MOREX.r2.2HG0135750.1,HORVU.MOREX.r2.2HG0169080.1,HORVU.MOREX.r2.3HG0205850.1,HORVU.MOREX.r2.4HG0329560.1,HORVU.MOREX.r2.4HG0334880.1,HORVU.MOREX.r2.5HG0349820.1,HORVU.MOREX.r2.7HG0603680.1	HORVU.MOREX.r2.3HG0205390.1,HORVU.MOREX.r2.4HG0325040.1,HORVU.MOREX.r2.6HG0509680.1,HORVU.MOREX.r2.7HG0589960.1
BP	GO:0009699	phenylpropanoid biosynthetic process	1	6	7	165	0.118009	0.533011	HORVU.MOREX.r2.3HG0227590.1	HORVU.MOREX.r2.1HG0006000.1,HORVU.MOREX.r2.3HG0274970.1,HORVU.MOREX.r2.4HG0343200.1,HORVU.MOREX.r2.6HG0519560.1,HORVU.MOREX.r2.7HG0602750.1,HORVU.MOREX.r2.7HG0620060.1
BP	GO:0006542	glutamine biosynthetic process	0	1	1	5	0.118334	0.533011	-	HORVU.MOREX.r2.2HG0168190.1
BP	GO:0009211	pyrimidine deoxyribonucleoside triphosphate metabolic process	1	0	1	5	0.118334	0.533011	HORVU.MOREX.r2.6HG0503570.1	-
BP	GO:0009252	peptidoglycan biosynthetic process	0	1	1	5	0.118334	0.533011	-	HORVU.MOREX.r2.1HG0044020.1
BP	GO:0010470	regulation of gastrulation	0	1	1	5	0.118334	0.533011	-	HORVU.MOREX.r2.1HG0021180.1
BP	GO:0015697	quaternary ammonium group transport	1	0	1	5	0.118334	0.533011	HORVU.MOREX.r2.3HG0205850.1	-
BP	GO:0015970	guanosine tetraphosphate biosynthetic process	1	0	1	5	0.118334	0.533011	HORVU.MOREX.r2.5HG0397790.1	-
BP	GO:0031054	pre-miRNA processing	0	1	1	5	0.118334	0.533011	-	HORVU.MOREX.r2.3HG0246360.1
BP	GO:0034036	purine ribonucleoside bisphosphate biosynthetic process	1	0	1	5	0.118334	0.533011	HORVU.MOREX.r2.5HG0397790.1	-
BP	GO:0042135	neurotransmitter catabolic process	0	1	1	5	0.118334	0.533011	-	HORVU.MOREX.r2.6HG0510940.1
BP	GO:0048656	anther wall tapetum formation	1	0	1	5	0.118334	0.533011	HORVU.MOREX.r2.6HG0456990.1	-
BP	GO:0048657	anther wall tapetum cell differentiation	1	0	1	5	0.118334	0.533011	HORVU.MOREX.r2.6HG0456990.1	-
BP	GO:0060333	interferon-gamma-mediated signaling pathway	1	0	1	5	0.118334	0.533011	HORVU.MOREX.r2.1HG0067320.1	-
BP	GO:0071277	cellular response to calcium ion	0	1	1	5	0.118334	0.533011	-	HORVU.MOREX.r2.6HG0507330.1
BP	GO:0099173	postsynapse organization	1	0	1	5	0.118334	0.533011	HORVU.MOREX.r2.1HG0067320.1	-
BP	GO:1903224	regulation of endodermal cell differentiation	0	1	1	5	0.118334	0.533011	-	HORVU.MOREX.r2.1HG0021180.1
MF	GO:0004356	glutamate-ammonia ligase activity	0	1	1	5	0.118507	0.398314	-	HORVU.MOREX.r2.2HG0168190.1
MF	GO:0004550	nucleoside diphosphate kinase activity	1	0	1	5	0.118507	0.398314	HORVU.MOREX.r2.6HG0503570.1	-
MF	GO:0004618	phosphoglycerate kinase activity	0	1	1	5	0.118507	0.398314	-	HORVU.MOREX.r2.4HG0319400.1
MF	GO:0005126	cytokine receptor binding	1	0	1	5	0.118507	0.398314	HORVU.MOREX.r2.1HG0067320.1	-
MF	GO:0008728	GTP diphosphokinase activity	1	0	1	5	0.118507	0.398314	HORVU.MOREX.r2.5HG0397790.1	-
MF	GO:0015651	quaternary ammonium group transmembrane transporter activity	1	0	1	5	0.118507	0.398314	HORVU.MOREX.r2.3HG0205850.1	-
MF	GO:0016211	ammonia ligase activity	0	1	1	5	0.118507	0.398314	-	HORVU.MOREX.r2.2HG0168190.1
MF	GO:0016803	ether hydrolase activity	1	0	1	5	0.118507	0.398314	HORVU.MOREX.r2.2HG0151500.1	-
MF	GO:0016880	acid-ammonia (or amide) ligase activity	0	1	1	5	0.118507	0.398314	-	HORVU.MOREX.r2.2HG0168190.1
MF	GO:0051059	NF-kappaB binding	1	0	1	5	0.118507	0.398314	HORVU.MOREX.r2.1HG0067320.1	-
MF	GO:0052662	zeaxanthin epoxidase activity	0	1	1	5	0.118507	0.398314	-	HORVU.MOREX.r2.5HG0423310.1
MF	GO:0102419	sn-2-glycerol-3-phosphate omega-OH-C22:0-CoA acyl transferase activity	0	1	1	5	0.118507	0.398314	-	HORVU.MOREX.r2.1HG0060120.1
BP	GO:0010020	chloroplast fission	0	2	2	24	0.119064	0.533011	-	HORVU.MOREX.r2.1HG0044020.1,HORVU.MOREX.r2.6HG0526860.1
BP	GO:0010117	photoprotection	0	2	2	24	0.119064	0.533011	-	HORVU.MOREX.r2.5HG0399470.1,HORVU.MOREX.r2.5HG0399590.1
BP	GO:0010232	vascular transport	1	1	2	24	0.119064	0.533011	HORVU.MOREX.r2.5HG0349820.1	HORVU.MOREX.r2.5HG0437140.1
BP	GO:0010233	phloem transport	1	1	2	24	0.119064	0.533011	HORVU.MOREX.r2.5HG0349820.1	HORVU.MOREX.r2.5HG0437140.1
BP	GO:0019430	removal of superoxide radicals	0	2	2	24	0.119064	0.533011	-	HORVU.MOREX.r2.1HG0013800.1,HORVU.MOREX.r2.7HG0532570.1
BP	GO:0043572	plastid fission	0	2	2	24	0.119064	0.533011	-	HORVU.MOREX.r2.1HG0044020.1,HORVU.MOREX.r2.6HG0526860.1
BP	GO:0071450	cellular response to oxygen radical	0	2	2	24	0.119064	0.533011	-	HORVU.MOREX.r2.1HG0013800.1,HORVU.MOREX.r2.7HG0532570.1
BP	GO:0071451	cellular response to superoxide	0	2	2	24	0.119064	0.533011	-	HORVU.MOREX.r2.1HG0013800.1,HORVU.MOREX.r2.7HG0532570.1
BP	GO:0008285	negative regulation of cell population proliferation	2	1	3	49	0.122117	0.543863	HORVU.MOREX.r2.1HG0067320.1,HORVU.MOREX.r2.2HG0160030.1	HORVU.MOREX.r2.4HG0318550.1
BP	GO:0010025	wax biosynthetic process	2	1	3	49	0.122117	0.543863	HORVU.MOREX.r2.3HG0232400.1,HORVU.MOREX.r2.5HG0400960.1	HORVU.MOREX.r2.4HG0343200.1
BP	GO:0071555	cell wall organization	5	16	21	642	0.122458	0.543978	HORVU.MOREX.r2.2HG0104240.1,HORVU.MOREX.r2.2HG0151290.1,HORVU.MOREX.r2.3HG0194300.1,HORVU.MOREX.r2.6HG0459020.1,HORVU.MOREX.r2.6HG0465340.1	HORVU.MOREX.r2.1HG0021180.1,HORVU.MOREX.r2.1HG0044020.1,HORVU.MOREX.r2.1HG0062230.1,HORVU.MOREX.r2.2HG0114810.1,HORVU.MOREX.r2.2HG0144480.1,HORVU.MOREX.r2.2HG0156780.1,HORVU.MOREX.r2.2HG0165790.1,HORVU.MOREX.r2.3HG0212680.1,HORVU.MOREX.r2.3HG0230790.1,HORVU.MOREX.r2.3HG0265810.1,HORVU.MOREX.r2.3HG0265820.1,HORVU.MOREX.r2.4HG0288710.1,HORVU.MOREX.r2.4HG0343200.1,HORVU.MOREX.r2.5HG0356750.1,HORVU.M…
BP	GO:0009651	response to salt stress	6	11	17	503	0.124881	0.553321	HORVU.MOREX.r2.4HG0328730.1,HORVU.MOREX.r2.4HG0329560.1,HORVU.MOREX.r2.5HG0400960.1,HORVU.MOREX.r2.5HG0427360.1,HORVU.MOREX.r2.5HG0427370.1,HORVU.MOREX.r2.5HG0436060.1	HORVU.MOREX.r2.2HG0168190.1,HORVU.MOREX.r2.3HG0188670.1,HORVU.MOREX.r2.3HG0205500.1,HORVU.MOREX.r2.3HG0212680.1,HORVU.MOREX.r2.4HG0318550.1,HORVU.MOREX.r2.4HG0320860.1,HORVU.MOREX.r2.4HG0327680.1,HORVU.MOREX.r2.5HG0390060.1,HORVU.MOREX.r2.5HG0439450.1,HORVU.MOREX.r2.6HG0449980.1,HORVU.MOREX.r2.6HG0522120.1
BP	GO:0010091	trichome branching	1	2	3	50	0.127654	0.564161	HORVU.MOREX.r2.5HG0417090.1	HORVU.MOREX.r2.5HG0401720.1,HORVU.MOREX.r2.6HG0514130.1
MF	GO:0000987	cis-regulatory region sequence-specific DNA binding	2	0	2	25	0.127692	0.423356	HORVU.MOREX.r2.2HG0079820.1,HORVU.MOREX.r2.6HG0456990.1	-
MF	GO:0003746	translation elongation factor activity	0	2	2	25	0.127692	0.423356	-	HORVU.MOREX.r2.2HG0152840.1,HORVU.MOREX.r2.5HG0368550.1
MF	GO:0016877	ligase activity, forming carbon-sulfur bonds	2	1	3	50	0.128056	0.423356	HORVU.MOREX.r2.5HG0384550.1,HORVU.MOREX.r2.5HG0419180.1	HORVU.MOREX.r2.7HG0582910.1
BP	GO:0046942	carboxylic acid transport	3	3	6	138	0.130095	0.573479	HORVU.MOREX.r2.3HG0205850.1,HORVU.MOREX.r2.3HG0251070.1,HORVU.MOREX.r2.5HG0406540.1	HORVU.MOREX.r2.1HG0013080.1,HORVU.MOREX.r2.3HG0207880.1,HORVU.MOREX.r2.6HG0513540.1
BP	GO:0010166	wax metabolic process	2	1	3	51	0.133279	0.57848	HORVU.MOREX.r2.3HG0232400.1,HORVU.MOREX.r2.5HG0400960.1	HORVU.MOREX.r2.4HG0343200.1
MF	GO:0022890	inorganic cation transmembrane transporter activity	11	4	15	439	0.135088	0.440337	HORVU.MOREX.r2.1HG0024240.1,HORVU.MOREX.r2.1HG0057890.1,HORVU.MOREX.r2.1HG0057900.1,HORVU.MOREX.r2.2HG0132710.1,HORVU.MOREX.r2.2HG0135750.1,HORVU.MOREX.r2.2HG0169080.1,HORVU.MOREX.r2.3HG0205850.1,HORVU.MOREX.r2.4HG0329560.1,HORVU.MOREX.r2.4HG0334880.1,HORVU.MOREX.r2.5HG0349820.1,HORVU.MOREX.r2.7HG0603680.1	HORVU.MOREX.r2.3HG0205390.1,HORVU.MOREX.r2.4HG0325040.1,HORVU.MOREX.r2.6HG0509680.1,HORVU.MOREX.r2.7HG0589960.1
BP	GO:0000303	response to superoxide	0	2	2	26	0.135832	0.57848	-	HORVU.MOREX.r2.1HG0013800.1,HORVU.MOREX.r2.7HG0532570.1
BP	GO:0006094	gluconeogenesis	0	2	2	26	0.135832	0.57848	-	HORVU.MOREX.r2.3HG0251560.1,HORVU.MOREX.r2.4HG0291220.1
BP	GO:0016122	xanthophyll metabolic process	0	2	2	26	0.135832	0.57848	-	HORVU.MOREX.r2.1HG0037050.1,HORVU.MOREX.r2.5HG0423310.1
BP	GO:0018904	ether metabolic process	0	2	2	26	0.135832	0.57848	-	HORVU.MOREX.r2.4HG0285270.1,HORVU.MOREX.r2.6HG0520040.1
BP	GO:0019253	reductive pentose-phosphate cycle	0	2	2	26	0.135832	0.57848	-	HORVU.MOREX.r2.3HG0251560.1,HORVU.MOREX.r2.5HG0388290.1
BP	GO:0019685	photosynthesis, dark reaction	0	2	2	26	0.135832	0.57848	-	HORVU.MOREX.r2.3HG0251560.1,HORVU.MOREX.r2.5HG0388290.1
BP	GO:0045824	negative regulation of innate immune response	1	1	2	26	0.135832	0.57848	HORVU.MOREX.r2.1HG0067320.1	HORVU.MOREX.r2.4HG0285270.1
CC	GO:0016020	membrane	45	125	170	6421	0.139012	0.428695	HORVU.MOREX.r2.1HG0024240.1,HORVU.MOREX.r2.1HG0039610.1,HORVU.MOREX.r2.1HG0044390.1,HORVU.MOREX.r2.1HG0057890.1,HORVU.MOREX.r2.1HG0057900.1,HORVU.MOREX.r2.1HG0067320.1,HORVU.MOREX.r2.2HG0132370.1,HORVU.MOREX.r2.2HG0132710.1,HORVU.MOREX.r2.2HG0132800.1,HORVU.MOREX.r2.2HG0135750.1,HORVU.MOREX.r2.2HG0151240.1,HORVU.MOREX.r2.2HG0168660.1,HORVU.MOREX.r2.2HG0169080.1,HORVU.MOREX.r2.3HG0191170.1,HORVU.M…	HORVU.MOREX.r2.1HG0000110.1,HORVU.MOREX.r2.1HG0006050.1,HORVU.MOREX.r2.1HG0006100.1,HORVU.MOREX.r2.1HG0013080.1,HORVU.MOREX.r2.1HG0016320.1,HORVU.MOREX.r2.1HG0021180.1,HORVU.MOREX.r2.1HG0032750.1,HORVU.MOREX.r2.1HG0036700.1,HORVU.MOREX.r2.1HG0042870.1,HORVU.MOREX.r2.1HG0057060.1,HORVU.MOREX.r2.1HG0060120.1,HORVU.MOREX.r2.1HG0067920.1,HORVU.MOREX.r2.1HG0071510.1,HORVU.MOREX.r2.1HG0073450.1,HORVU.M…
BP	GO:0042744	hydrogen peroxide catabolic process	0	5	5	110	0.13934	0.57848	-	HORVU.MOREX.r2.2HG0160340.1,HORVU.MOREX.r2.3HG0212680.1,HORVU.MOREX.r2.3HG0230790.1,HORVU.MOREX.r2.4HG0288710.1,HORVU.MOREX.r2.4HG0327680.1
BP	GO:0009409	response to cold	1	14	15	442	0.13951	0.57848	HORVU.MOREX.r2.5HG0400960.1	HORVU.MOREX.r2.1HG0013800.1,HORVU.MOREX.r2.1HG0032750.1,HORVU.MOREX.r2.2HG0088630.1,HORVU.MOREX.r2.2HG0100690.1,HORVU.MOREX.r2.3HG0205500.1,HORVU.MOREX.r2.3HG0212680.1,HORVU.MOREX.r2.4HG0307240.1,HORVU.MOREX.r2.5HG0359910.1,HORVU.MOREX.r2.5HG0390060.1,HORVU.MOREX.r2.5HG0399470.1,HORVU.MOREX.r2.5HG0399590.1,HORVU.MOREX.r2.6HG0456080.1,HORVU.MOREX.r2.6HG0481770.1,HORVU.MOREX.r2.6HG0509680.1
CC	GO:0031594	neuromuscular junction	1	0	1	6	0.139832	0.428695	HORVU.MOREX.r2.1HG0067320.1	-
BP	GO:0000270	peptidoglycan metabolic process	0	1	1	6	0.140268	0.57848	-	HORVU.MOREX.r2.1HG0044020.1
BP	GO:0006919	activation of cysteine-type endopeptidase activity involved in apoptotic process	1	0	1	6	0.140268	0.57848	HORVU.MOREX.r2.1HG0067320.1	-
BP	GO:0007159	leukocyte cell-cell adhesion	1	0	1	6	0.140268	0.57848	HORVU.MOREX.r2.1HG0067320.1	-
BP	GO:0009052	pentose-phosphate shunt, non-oxidative branch	0	1	1	6	0.140268	0.57848	-	HORVU.MOREX.r2.5HG0427970.1
BP	GO:0009221	pyrimidine deoxyribonucleotide biosynthetic process	1	0	1	6	0.140268	0.57848	HORVU.MOREX.r2.6HG0503570.1	-
BP	GO:0009273	peptidoglycan-based cell wall biogenesis	0	1	1	6	0.140268	0.57848	-	HORVU.MOREX.r2.1HG0044020.1
BP	GO:0030388	fructose 1,6-bisphosphate metabolic process	0	1	1	6	0.140268	0.57848	-	HORVU.MOREX.r2.3HG0251560.1
BP	GO:0042098	T cell proliferation	1	0	1	6	0.140268	0.57848	HORVU.MOREX.r2.1HG0067320.1	-
BP	GO:0042102	positive regulation of T cell proliferation	1	0	1	6	0.140268	0.57848	HORVU.MOREX.r2.1HG0067320.1	-
BP	GO:0042129	regulation of T cell proliferation	1	0	1	6	0.140268	0.57848	HORVU.MOREX.r2.1HG0067320.1	-
BP	GO:0043433	negative regulation of DNA-binding transcription factor activity	1	0	1	6	0.140268	0.57848	HORVU.MOREX.r2.1HG0067320.1	-
BP	GO:0050863	regulation of T cell activation	1	0	1	6	0.140268	0.57848	HORVU.MOREX.r2.1HG0067320.1	-
BP	GO:0050870	positive regulation of T cell activation	1	0	1	6	0.140268	0.57848	HORVU.MOREX.r2.1HG0067320.1	-
BP	GO:0051775	response to redox state	0	1	1	6	0.140268	0.57848	-	HORVU.MOREX.r2.7HG0579040.1
BP	GO:0071836	nectar secretion	0	1	1	6	0.140268	0.57848	-	HORVU.MOREX.r2.2HG0137200.1
BP	GO:1903037	regulation of leukocyte cell-cell adhesion	1	0	1	6	0.140268	0.57848	HORVU.MOREX.r2.1HG0067320.1	-
BP	GO:1903039	positive regulation of leukocyte cell-cell adhesion	1	0	1	6	0.140268	0.57848	HORVU.MOREX.r2.1HG0067320.1	-
MF	GO:0005326	neurotransmitter transmembrane transporter activity	1	0	1	6	0.140471	0.440337	HORVU.MOREX.r2.3HG0251070.1	-
MF	GO:0008097	5S rRNA binding	0	1	1	6	0.140471	0.440337	-	HORVU.MOREX.r2.5HG0439310.1
MF	GO:0008447	L-ascorbate oxidase activity	1	0	1	6	0.140471	0.440337	HORVU.MOREX.r2.5HG0409600.1	-
MF	GO:0008893	guanosine-3',5'-bis(diphosphate) 3'-diphosphatase activity	1	0	1	6	0.140471	0.440337	HORVU.MOREX.r2.5HG0397790.1	-
MF	GO:0016433	rRNA (adenine) methyltransferase activity	0	1	1	6	0.140471	0.440337	-	HORVU.MOREX.r2.6HG0456080.1
MF	GO:0016794	diphosphoric monoester hydrolase activity	1	0	1	6	0.140471	0.440337	HORVU.MOREX.r2.5HG0397790.1	-
MF	GO:0018858	benzoate-CoA ligase activity	1	0	1	6	0.140471	0.440337	HORVU.MOREX.r2.5HG0419180.1	-
MF	GO:0030785	[ribulose-bisphosphate carboxylase]-lysine N-methyltransferase activity	0	1	1	6	0.140471	0.440337	-	HORVU.MOREX.r2.5HG0401370.1
MF	GO:0043023	ribosomal large subunit binding	0	1	1	6	0.140471	0.440337	-	HORVU.MOREX.r2.2HG0109810.1
BP	GO:0008299	isoprenoid biosynthetic process	4	4	8	206	0.142581	0.586619	HORVU.MOREX.r2.1HG0071660.1,HORVU.MOREX.r2.5HG0354290.1,HORVU.MOREX.r2.5HG0400960.1,HORVU.MOREX.r2.5HG0421990.1	HORVU.MOREX.r2.1HG0037050.1,HORVU.MOREX.r2.5HG0423310.1,HORVU.MOREX.r2.6HG0449980.1,HORVU.MOREX.r2.6HG0510240.1
BP	GO:0015849	organic acid transport	3	3	6	142	0.143184	0.587121	HORVU.MOREX.r2.3HG0205850.1,HORVU.MOREX.r2.3HG0251070.1,HORVU.MOREX.r2.5HG0406540.1	HORVU.MOREX.r2.1HG0013080.1,HORVU.MOREX.r2.3HG0207880.1,HORVU.MOREX.r2.6HG0513540.1
BP	GO:0016114	terpenoid biosynthetic process	4	3	7	174	0.143802	0.587121	HORVU.MOREX.r2.1HG0071660.1,HORVU.MOREX.r2.5HG0354290.1,HORVU.MOREX.r2.5HG0400960.1,HORVU.MOREX.r2.5HG0421990.1	HORVU.MOREX.r2.1HG0037050.1,HORVU.MOREX.r2.5HG0423310.1,HORVU.MOREX.r2.6HG0510240.1
BP	GO:0003018	vascular process in circulatory system	1	1	2	27	0.144402	0.587121	HORVU.MOREX.r2.5HG0349820.1	HORVU.MOREX.r2.5HG0437140.1
BP	GO:0009641	shade avoidance	0	2	2	27	0.144402	0.587121	-	HORVU.MOREX.r2.6HG0453190.1,HORVU.MOREX.r2.7HG0537930.1
BP	GO:0048640	negative regulation of developmental growth	1	1	2	27	0.144402	0.587121	HORVU.MOREX.r2.2HG0160030.1	HORVU.MOREX.r2.4HG0318550.1
MF	GO:0004312	fatty acid synthase activity	0	2	2	27	0.144748	0.451404	-	HORVU.MOREX.r2.2HG0141350.1,HORVU.MOREX.r2.7HG0542920.1
BP	GO:0009646	response to absence of light	0	3	3	53	0.14478	0.587275	-	HORVU.MOREX.r2.1HG0036700.1,HORVU.MOREX.r2.2HG0174230.1,HORVU.MOREX.r2.6HG0453190.1
BP	GO:0017001	antibiotic catabolic process	0	5	5	112	0.146994	0.594861	-	HORVU.MOREX.r2.2HG0160340.1,HORVU.MOREX.r2.3HG0212680.1,HORVU.MOREX.r2.3HG0230790.1,HORVU.MOREX.r2.4HG0288710.1,HORVU.MOREX.r2.4HG0327680.1
MF	GO:0008236	serine-type peptidase activity	1	5	6	143	0.147214	0.45441	HORVU.MOREX.r2.7HG0546150.1	HORVU.MOREX.r2.1HG0016320.1,HORVU.MOREX.r2.3HG0208840.1,HORVU.MOREX.r2.4HG0330490.1,HORVU.MOREX.r2.4HG0338860.1,HORVU.MOREX.r2.6HG0454000.1
MF	GO:0017171	serine hydrolase activity	1	5	6	143	0.147214	0.45441	HORVU.MOREX.r2.7HG0546150.1	HORVU.MOREX.r2.1HG0016320.1,HORVU.MOREX.r2.3HG0208840.1,HORVU.MOREX.r2.4HG0330490.1,HORVU.MOREX.r2.4HG0338860.1,HORVU.MOREX.r2.6HG0454000.1
BP	GO:0019682	glyceraldehyde-3-phosphate metabolic process	0	2	2	28	0.153081	0.604862	-	HORVU.MOREX.r2.5HG0427970.1,HORVU.MOREX.r2.6HG0449980.1
BP	GO:0051156	glucose 6-phosphate metabolic process	1	1	2	28	0.153081	0.604862	HORVU.MOREX.r2.5HG0408570.1	HORVU.MOREX.r2.5HG0427970.1
BP	GO:0051553	flavone biosynthetic process	0	2	2	28	0.153081	0.604862	-	HORVU.MOREX.r2.3HG0274970.1,HORVU.MOREX.r2.4HG0318550.1
BP	GO:0051554	flavonol metabolic process	0	2	2	28	0.153081	0.604862	-	HORVU.MOREX.r2.3HG0274970.1,HORVU.MOREX.r2.4HG0318550.1
BP	GO:0051555	flavonol biosynthetic process	0	2	2	28	0.153081	0.604862	-	HORVU.MOREX.r2.3HG0274970.1,HORVU.MOREX.r2.4HG0318550.1
BP	GO:0071490	cellular response to far red light	0	2	2	28	0.153081	0.604862	-	HORVU.MOREX.r2.5HG0399470.1,HORVU.MOREX.r2.5HG0399590.1
BP	GO:2000142	regulation of DNA-templated transcription initiation	0	2	2	28	0.153081	0.604862	-	HORVU.MOREX.r2.4HG0323430.1,HORVU.MOREX.r2.7HG0579040.1
MF	GO:0004791	thioredoxin-disulfide reductase activity	0	2	2	28	0.153445	0.47124	-	HORVU.MOREX.r2.4HG0285270.1,HORVU.MOREX.r2.6HG0520040.1
MF	GO:0005506	iron ion binding	2	8	10	277	0.154828	0.473087	HORVU.MOREX.r2.6HG0463640.1,HORVU.MOREX.r2.7HG0538280.1	HORVU.MOREX.r2.1HG0006050.1,HORVU.MOREX.r2.1HG0006100.1,HORVU.MOREX.r2.2HG0083480.1,HORVU.MOREX.r2.2HG0136560.1,HORVU.MOREX.r2.3HG0270810.1,HORVU.MOREX.r2.4HG0328590.1,HORVU.MOREX.r2.4HG0343200.1,HORVU.MOREX.r2.6HG0451570.1
BP	GO:0034754	cellular hormone metabolic process	1	3	4	84	0.156648	0.604862	HORVU.MOREX.r2.3HG0263370.1	HORVU.MOREX.r2.1HG0002490.1,HORVU.MOREX.r2.3HG0274970.1,HORVU.MOREX.r2.7HG0587120.1
BP	GO:0009739	response to gibberellin	0	6	6	146	0.156853	0.604862	-	HORVU.MOREX.r2.3HG0274990.1,HORVU.MOREX.r2.5HG0366230.1,HORVU.MOREX.r2.5HG0401720.1,HORVU.MOREX.r2.6HG0480880.1,HORVU.MOREX.r2.6HG0514130.1,HORVU.MOREX.r2.7HG0594380.1
MF	GO:0016874	ligase activity	3	7	10	278	0.157302	0.475452	HORVU.MOREX.r2.4HG0279680.1,HORVU.MOREX.r2.5HG0384550.1,HORVU.MOREX.r2.5HG0419180.1	HORVU.MOREX.r2.1HG0044020.1,HORVU.MOREX.r2.2HG0096630.1,HORVU.MOREX.r2.2HG0168190.1,HORVU.MOREX.r2.5HG0435780.1,HORVU.MOREX.r2.6HG0509680.1,HORVU.MOREX.r2.7HG0582910.1,HORVU.MOREX.r2.7HG0612320.1
MF	GO:0016747	acyltransferase activity, transferring groups other than amino-acyl groups	5	7	12	348	0.160814	0.475452	HORVU.MOREX.r2.1HG0015670.1,HORVU.MOREX.r2.3HG0200100.1,HORVU.MOREX.r2.3HG0232400.1,HORVU.MOREX.r2.5HG0425910.1,HORVU.MOREX.r2.6HG0491120.1	HORVU.MOREX.r2.1HG0032750.1,HORVU.MOREX.r2.1HG0060120.1,HORVU.MOREX.r2.1HG0061120.1,HORVU.MOREX.r2.2HG0141350.1,HORVU.MOREX.r2.3HG0228900.1,HORVU.MOREX.r2.7HG0542920.1,HORVU.MOREX.r2.7HG0587120.1
BP	GO:0001959	regulation of cytokine-mediated signaling pathway	1	0	1	7	0.161658	0.604862	HORVU.MOREX.r2.1HG0067320.1	-
BP	GO:0006446	regulation of translational initiation	0	1	1	7	0.161658	0.604862	-	HORVU.MOREX.r2.7HG0565960.1
BP	GO:0009071	serine family amino acid catabolic process	0	1	1	7	0.161658	0.604862	-	HORVU.MOREX.r2.6HG0510940.1
BP	GO:0009265	2'-deoxyribonucleotide biosynthetic process	1	0	1	7	0.161658	0.604862	HORVU.MOREX.r2.6HG0503570.1	-
BP	GO:0010236	plastoquinone biosynthetic process	0	1	1	7	0.161658	0.604862	-	HORVU.MOREX.r2.4HG0338680.1
BP	GO:0010444	guard mother cell differentiation	0	1	1	7	0.161658	0.604862	-	HORVU.MOREX.r2.1HG0058670.1
BP	GO:0010597	green leaf volatile biosynthetic process	1	0	1	7	0.161658	0.604862	HORVU.MOREX.r2.7HG0564280.1	-
BP	GO:0015837	amine transport	0	1	1	7	0.161658	0.604862	-	HORVU.MOREX.r2.7HG0589960.1
BP	GO:0019372	lipoxygenase pathway	1	0	1	7	0.161658	0.604862	HORVU.MOREX.r2.7HG0564280.1	-
BP	GO:0032943	mononuclear cell proliferation	1	0	1	7	0.161658	0.604862	HORVU.MOREX.r2.1HG0067320.1	-
BP	GO:0032944	regulation of mononuclear cell proliferation	1	0	1	7	0.161658	0.604862	HORVU.MOREX.r2.1HG0067320.1	-
BP	GO:0032946	positive regulation of mononuclear cell proliferation	1	0	1	7	0.161658	0.604862	HORVU.MOREX.r2.1HG0067320.1	-
BP	GO:0042110	T cell activation	1	0	1	7	0.161658	0.604862	HORVU.MOREX.r2.1HG0067320.1	-
BP	GO:0046385	deoxyribose phosphate biosynthetic process	1	0	1	7	0.161658	0.604862	HORVU.MOREX.r2.6HG0503570.1	-
BP	GO:0046651	lymphocyte proliferation	1	0	1	7	0.161658	0.604862	HORVU.MOREX.r2.1HG0067320.1	-
BP	GO:0050670	regulation of lymphocyte proliferation	1	0	1	7	0.161658	0.604862	HORVU.MOREX.r2.1HG0067320.1	-
BP	GO:0050671	positive regulation of lymphocyte proliferation	1	0	1	7	0.161658	0.604862	HORVU.MOREX.r2.1HG0067320.1	-
BP	GO:0051782	negative regulation of cell division	0	1	1	7	0.161658	0.604862	-	HORVU.MOREX.r2.1HG0058670.1
BP	GO:0055078	sodium ion homeostasis	0	1	1	7	0.161658	0.604862	-	HORVU.MOREX.r2.5HG0437140.1
BP	GO:0060759	regulation of response to cytokine stimulus	1	0	1	7	0.161658	0.604862	HORVU.MOREX.r2.1HG0067320.1	-
BP	GO:0070665	positive regulation of leukocyte proliferation	1	0	1	7	0.161658	0.604862	HORVU.MOREX.r2.1HG0067320.1	-
BP	GO:0110126	phloem loading	1	0	1	7	0.161658	0.604862	HORVU.MOREX.r2.5HG0349820.1	-
BP	GO:1903725	regulation of phospholipid metabolic process	0	1	1	7	0.161658	0.604862	-	HORVU.MOREX.r2.6HG0449980.1
BP	GO:0009682	induced systemic resistance	2	0	2	29	0.161859	0.604862	HORVU.MOREX.r2.2HG0166600.1,HORVU.MOREX.r2.7HG0591390.1	-
BP	GO:0046653	tetrahydrofolate metabolic process	1	1	2	29	0.161859	0.604862	HORVU.MOREX.r2.2HG0097140.1	HORVU.MOREX.r2.5HG0408070.1
BP	GO:0051552	flavone metabolic process	0	2	2	29	0.161859	0.604862	-	HORVU.MOREX.r2.3HG0274970.1,HORVU.MOREX.r2.4HG0318550.1
MF	GO:0004332	fructose-bisphosphate aldolase activity	0	1	1	7	0.16189	0.475452	-	HORVU.MOREX.r2.4HG0291220.1
MF	GO:0005504	fatty acid binding	0	1	1	7	0.16189	0.475452	-	HORVU.MOREX.r2.1HG0000870.1
MF	GO:0016801	hydrolase activity, acting on ether bonds	1	0	1	7	0.16189	0.475452	HORVU.MOREX.r2.2HG0151500.1	-
MF	GO:0031176	endo-1,4-beta-xylanase activity	0	1	1	7	0.16189	0.475452	-	HORVU.MOREX.r2.2HG0086720.1
MF	GO:0034639	L-amino acid efflux transmembrane transporter activity	0	1	1	7	0.16189	0.475452	-	HORVU.MOREX.r2.6HG0513540.1
MF	GO:0047381	dodecanoyl-[acyl-carrier-protein] hydrolase activity	0	1	1	7	0.16189	0.475452	-	HORVU.MOREX.r2.7HG0542920.1
BP	GO:0009910	negative regulation of flower development	0	3	3	56	0.162607	0.604862	-	HORVU.MOREX.r2.6HG0480880.1,HORVU.MOREX.r2.7HG0591690.1,HORVU.MOREX.r2.7HG0594380.1
BP	GO:0042133	neurotransmitter metabolic process	1	2	3	56	0.162607	0.604862	HORVU.MOREX.r2.7HG0598720.1	HORVU.MOREX.r2.6HG0449980.1,HORVU.MOREX.r2.6HG0510940.1
BP	GO:0009266	response to temperature stimulus	4	17	21	669	0.162767	0.604862	HORVU.MOREX.r2.1HG0067320.1,HORVU.MOREX.r2.2HG0175030.1,HORVU.MOREX.r2.5HG0400960.1,HORVU.MOREX.r2.7HG0538280.1	HORVU.MOREX.r2.1HG0006050.1,HORVU.MOREX.r2.1HG0013800.1,HORVU.MOREX.r2.1HG0032750.1,HORVU.MOREX.r2.2HG0088630.1,HORVU.MOREX.r2.2HG0100690.1,HORVU.MOREX.r2.3HG0205500.1,HORVU.MOREX.r2.3HG0212680.1,HORVU.MOREX.r2.4HG0307240.1,HORVU.MOREX.r2.5HG0359910.1,HORVU.MOREX.r2.5HG0390060.1,HORVU.MOREX.r2.5HG0399470.1,HORVU.MOREX.r2.5HG0399590.1,HORVU.MOREX.r2.5HG0423310.1,HORVU.MOREX.r2.6HG0456080.1,HORVU.M…
BP	GO:0009064	glutamine family amino acid metabolic process	3	1	4	86	0.166184	0.616237	HORVU.MOREX.r2.3HG0205850.1,HORVU.MOREX.r2.5HG0427360.1,HORVU.MOREX.r2.5HG0427370.1	HORVU.MOREX.r2.2HG0168190.1
BP	GO:0046890	regulation of lipid biosynthetic process	1	1	2	30	0.170724	0.630366	HORVU.MOREX.r2.5HG0400960.1	HORVU.MOREX.r2.6HG0449980.1
BP	GO:2000022	regulation of jasmonic acid mediated signaling pathway	2	0	2	30	0.170724	0.630366	HORVU.MOREX.r2.3HG0253490.1,HORVU.MOREX.r2.4HG0337360.1	-
BP	GO:0006633	fatty acid biosynthetic process	1	7	8	216	0.171167	0.630655	HORVU.MOREX.r2.7HG0564280.1	HORVU.MOREX.r2.1HG0032750.1,HORVU.MOREX.r2.2HG0088630.1,HORVU.MOREX.r2.2HG0141350.1,HORVU.MOREX.r2.2HG0176850.1,HORVU.MOREX.r2.4HG0328590.1,HORVU.MOREX.r2.4HG0343200.1,HORVU.MOREX.r2.6HG0451570.1
BP	GO:0009611	response to wounding	6	4	10	284	0.171573	0.630805	HORVU.MOREX.r2.4HG0275980.1,HORVU.MOREX.r2.4HG0328730.1,HORVU.MOREX.r2.4HG0337360.1,HORVU.MOREX.r2.5HG0397790.1,HORVU.MOREX.r2.6HG0491120.1,HORVU.MOREX.r2.7HG0564280.1	HORVU.MOREX.r2.1HG0021180.1,HORVU.MOREX.r2.5HG0384340.1,HORVU.MOREX.r2.6HG0451570.1,HORVU.MOREX.r2.7HG0601560.1
BP	GO:0042592	homeostatic process	7	11	18	568	0.175315	0.632045	HORVU.MOREX.r2.1HG0067320.1,HORVU.MOREX.r2.2HG0116980.1,HORVU.MOREX.r2.3HG0230900.1,HORVU.MOREX.r2.5HG0406540.1,HORVU.MOREX.r2.5HG0408570.1,HORVU.MOREX.r2.5HG0418820.1,HORVU.MOREX.r2.7HG0603680.1	HORVU.MOREX.r2.1HG0021180.1,HORVU.MOREX.r2.2HG0137850.1,HORVU.MOREX.r2.4HG0285270.1,HORVU.MOREX.r2.5HG0423310.1,HORVU.MOREX.r2.5HG0437140.1,HORVU.MOREX.r2.6HG0476250.1,HORVU.MOREX.r2.6HG0480880.1,HORVU.MOREX.r2.6HG0513540.1,HORVU.MOREX.r2.6HG0520040.1,HORVU.MOREX.r2.7HG0549050.1,HORVU.MOREX.r2.7HG0594380.1
BP	GO:1901568	fatty acid derivative metabolic process	3	1	4	88	0.175922	0.632045	HORVU.MOREX.r2.3HG0232400.1,HORVU.MOREX.r2.5HG0400960.1,HORVU.MOREX.r2.7HG0564280.1	HORVU.MOREX.r2.4HG0343200.1
MF	GO:0015144	carbohydrate transmembrane transporter activity	2	2	4	88	0.176544	0.504928	HORVU.MOREX.r2.3HG0191170.1,HORVU.MOREX.r2.4HG0329560.1	HORVU.MOREX.r2.1HG0013080.1,HORVU.MOREX.r2.3HG0207880.1
BP	GO:0006760	folic acid-containing compound metabolic process	1	1	2	31	0.179668	0.632045	HORVU.MOREX.r2.2HG0097140.1	HORVU.MOREX.r2.5HG0408070.1
BP	GO:0015977	carbon fixation	0	2	2	31	0.179668	0.632045	-	HORVU.MOREX.r2.3HG0251560.1,HORVU.MOREX.r2.5HG0388290.1
BP	GO:0031537	regulation of anthocyanin metabolic process	2	0	2	31	0.179668	0.632045	HORVU.MOREX.r2.3HG0263370.1,HORVU.MOREX.r2.6HG0491120.1	-
BP	GO:0071491	cellular response to red light	0	2	2	31	0.179668	0.632045	-	HORVU.MOREX.r2.5HG0399470.1,HORVU.MOREX.r2.5HG0399590.1
BP	GO:0034219	carbohydrate transmembrane transport	2	2	4	89	0.180862	0.632045	HORVU.MOREX.r2.3HG0191170.1,HORVU.MOREX.r2.4HG0329560.1	HORVU.MOREX.r2.1HG0013080.1,HORVU.MOREX.r2.3HG0207880.1
BP	GO:0045229	external encapsulating structure organization	5	16	21	680	0.181058	0.632045	HORVU.MOREX.r2.2HG0104240.1,HORVU.MOREX.r2.2HG0151290.1,HORVU.MOREX.r2.3HG0194300.1,HORVU.MOREX.r2.6HG0459020.1,HORVU.MOREX.r2.6HG0465340.1	HORVU.MOREX.r2.1HG0021180.1,HORVU.MOREX.r2.1HG0044020.1,HORVU.MOREX.r2.1HG0062230.1,HORVU.MOREX.r2.2HG0114810.1,HORVU.MOREX.r2.2HG0144480.1,HORVU.MOREX.r2.2HG0156780.1,HORVU.MOREX.r2.2HG0165790.1,HORVU.MOREX.r2.3HG0212680.1,HORVU.MOREX.r2.3HG0230790.1,HORVU.MOREX.r2.3HG0265810.1,HORVU.MOREX.r2.3HG0265820.1,HORVU.MOREX.r2.4HG0288710.1,HORVU.MOREX.r2.4HG0343200.1,HORVU.MOREX.r2.5HG0356750.1,HORVU.M…
CC	GO:0016602	CCAAT-binding factor complex	0	1	1	8	0.181965	0.543561	-	HORVU.MOREX.r2.5HG0354170.1
CC	GO:0061927	TOC-TIC supercomplex I	1	0	1	8	0.181965	0.543561	HORVU.MOREX.r2.4HG0294190.1	-
BP	GO:0000103	sulfate assimilation	1	0	1	8	0.182518	0.632045	HORVU.MOREX.r2.2HG0116980.1	-
BP	GO:0009202	deoxyribonucleoside triphosphate biosynthetic process	1	0	1	8	0.182518	0.632045	HORVU.MOREX.r2.6HG0503570.1	-
BP	GO:0009219	pyrimidine deoxyribonucleotide metabolic process	1	0	1	8	0.182518	0.632045	HORVU.MOREX.r2.6HG0503570.1	-
BP	GO:0010115	regulation of abscisic acid biosynthetic process	1	0	1	8	0.182518	0.632045	HORVU.MOREX.r2.5HG0400960.1	-
BP	GO:0010132	dhurrin biosynthetic process	0	1	1	8	0.182518	0.632045	-	HORVU.MOREX.r2.1HG0006100.1
BP	GO:0010257	NADH dehydrogenase complex assembly	0	1	1	8	0.182518	0.632045	-	HORVU.MOREX.r2.3HG0270090.1
BP	GO:0010440	stomatal lineage progression	0	1	1	8	0.182518	0.632045	-	HORVU.MOREX.r2.1HG0058670.1
BP	GO:0015969	guanosine tetraphosphate metabolic process	1	0	1	8	0.182518	0.632045	HORVU.MOREX.r2.5HG0397790.1	-
BP	GO:0022407	regulation of cell-cell adhesion	1	0	1	8	0.182518	0.632045	HORVU.MOREX.r2.1HG0067320.1	-
BP	GO:0022409	positive regulation of cell-cell adhesion	1	0	1	8	0.182518	0.632045	HORVU.MOREX.r2.1HG0067320.1	-
BP	GO:0034035	purine ribonucleoside bisphosphate metabolic process	1	0	1	8	0.182518	0.632045	HORVU.MOREX.r2.5HG0397790.1	-
BP	GO:0035082	axoneme assembly	0	1	1	8	0.182518	0.632045	-	HORVU.MOREX.r2.1HG0053420.1
BP	GO:0035987	endodermal cell differentiation	0	1	1	8	0.182518	0.632045	-	HORVU.MOREX.r2.1HG0021180.1
BP	GO:0046889	positive regulation of lipid biosynthetic process	1	0	1	8	0.182518	0.632045	HORVU.MOREX.r2.5HG0400960.1	-
BP	GO:0048654	anther morphogenesis	1	0	1	8	0.182518	0.632045	HORVU.MOREX.r2.6HG0456990.1	-
BP	GO:0048655	anther wall tapetum morphogenesis	1	0	1	8	0.182518	0.632045	HORVU.MOREX.r2.6HG0456990.1	-
BP	GO:0050891	multicellular organismal water homeostasis	0	1	1	8	0.182518	0.632045	-	HORVU.MOREX.r2.5HG0423310.1
BP	GO:0070661	leukocyte proliferation	1	0	1	8	0.182518	0.632045	HORVU.MOREX.r2.1HG0067320.1	-
BP	GO:0070663	regulation of leukocyte proliferation	1	0	1	8	0.182518	0.632045	HORVU.MOREX.r2.1HG0067320.1	-
BP	GO:0080027	response to herbivore	1	0	1	8	0.182518	0.632045	HORVU.MOREX.r2.7HG0564280.1	-
BP	GO:2000033	regulation of seed dormancy process	1	0	1	8	0.182518	0.632045	HORVU.MOREX.r2.5HG0400960.1	-
MF	GO:0004708	MAP kinase kinase activity	1	0	1	8	0.182776	0.504928	HORVU.MOREX.r2.4HG0328730.1	-
MF	GO:0004748	ribonucleoside-diphosphate reductase activity, thioredoxin disulfide as acceptor	1	0	1	8	0.182776	0.504928	HORVU.MOREX.r2.6HG0503570.1	-
MF	GO:0005092	GDP-dissociation inhibitor activity	0	1	1	8	0.182776	0.504928	-	HORVU.MOREX.r2.6HG0505720.1
MF	GO:0016295	myristoyl-[acyl-carrier-protein] hydrolase activity	0	1	1	8	0.182776	0.504928	-	HORVU.MOREX.r2.7HG0542920.1
MF	GO:0016296	palmitoyl-[acyl-carrier-protein] hydrolase activity	0	1	1	8	0.182776	0.504928	-	HORVU.MOREX.r2.7HG0542920.1
MF	GO:0016297	acyl-[acyl-carrier-protein] hydrolase activity	0	1	1	8	0.182776	0.504928	-	HORVU.MOREX.r2.7HG0542920.1
MF	GO:0016728	oxidoreductase activity, acting on CH or CH2 groups, disulfide as acceptor	1	0	1	8	0.182776	0.504928	HORVU.MOREX.r2.6HG0503570.1	-
MF	GO:0030597	RNA glycosylase activity	1	0	1	8	0.182776	0.504928	HORVU.MOREX.r2.7HG0568910.1	-
MF	GO:0030598	rRNA N-glycosylase activity	1	0	1	8	0.182776	0.504928	HORVU.MOREX.r2.7HG0568910.1	-
MF	GO:0042132	fructose 1,6-bisphosphate 1-phosphatase activity	0	1	1	8	0.182776	0.504928	-	HORVU.MOREX.r2.3HG0251560.1
MF	GO:0047760	butyrate-CoA ligase activity	1	0	1	8	0.182776	0.504928	HORVU.MOREX.r2.5HG0419180.1	-
MF	GO:0061731	ribonucleoside-diphosphate reductase activity	1	0	1	8	0.182776	0.504928	HORVU.MOREX.r2.6HG0503570.1	-
BP	GO:0010026	trichome differentiation	2	3	5	121	0.183513	0.634222	HORVU.MOREX.r2.3HG0200100.1,HORVU.MOREX.r2.5HG0417090.1	HORVU.MOREX.r2.2HG0144480.1,HORVU.MOREX.r2.5HG0401720.1,HORVU.MOREX.r2.6HG0514130.1
BP	GO:0009725	response to hormone	22	33	55	1961	0.186083	0.641818	HORVU.MOREX.r2.1HG0055970.1,HORVU.MOREX.r2.1HG0063880.1,HORVU.MOREX.r2.2HG0132370.1,HORVU.MOREX.r2.2HG0153890.1,HORVU.MOREX.r2.2HG0166600.1,HORVU.MOREX.r2.2HG0175470.1,HORVU.MOREX.r2.3HG0230900.1,HORVU.MOREX.r2.3HG0253490.1,HORVU.MOREX.r2.3HG0263370.1,HORVU.MOREX.r2.4HG0275980.1,HORVU.MOREX.r2.4HG0294190.1,HORVU.MOREX.r2.4HG0328730.1,HORVU.MOREX.r2.4HG0329560.1,HORVU.MOREX.r2.4HG0332820.1,HORVU.M…	HORVU.MOREX.r2.1HG0036700.1,HORVU.MOREX.r2.2HG0100690.1,HORVU.MOREX.r2.2HG0111740.1,HORVU.MOREX.r2.2HG0143470.1,HORVU.MOREX.r2.2HG0168190.1,HORVU.MOREX.r2.2HG0174230.1,HORVU.MOREX.r2.3HG0188670.1,HORVU.MOREX.r2.3HG0205500.1,HORVU.MOREX.r2.3HG0239800.1,HORVU.MOREX.r2.3HG0260050.1,HORVU.MOREX.r2.3HG0274990.1,HORVU.MOREX.r2.4HG0308830.1,HORVU.MOREX.r2.4HG0315900.1,HORVU.MOREX.r2.4HG0316950.1,HORVU.M…
BP	GO:0006631	fatty acid metabolic process	3	9	12	360	0.187666	0.64435	HORVU.MOREX.r2.5HG0384550.1,HORVU.MOREX.r2.5HG0419180.1,HORVU.MOREX.r2.7HG0564280.1	HORVU.MOREX.r2.1HG0000870.1,HORVU.MOREX.r2.1HG0032750.1,HORVU.MOREX.r2.2HG0088630.1,HORVU.MOREX.r2.2HG0136560.1,HORVU.MOREX.r2.2HG0141350.1,HORVU.MOREX.r2.2HG0176850.1,HORVU.MOREX.r2.4HG0328590.1,HORVU.MOREX.r2.4HG0343200.1,HORVU.MOREX.r2.6HG0451570.1
MF	GO:0015171	amino acid transmembrane transporter activity	2	1	3	60	0.187875	0.508512	HORVU.MOREX.r2.3HG0205850.1,HORVU.MOREX.r2.3HG0251070.1	HORVU.MOREX.r2.6HG0513540.1
MF	GO:0043021	ribonucleoprotein complex binding	0	3	3	60	0.187875	0.508512	-	HORVU.MOREX.r2.1HG0073220.1,HORVU.MOREX.r2.2HG0109810.1,HORVU.MOREX.r2.6HG0517520.1
MF	GO:1901505	carbohydrate derivative transmembrane transporter activity	1	2	3	60	0.187875	0.508512	HORVU.MOREX.r2.5HG0349820.1	HORVU.MOREX.r2.1HG0013080.1,HORVU.MOREX.r2.3HG0207880.1
MF	GO:0005215	transporter activity	22	14	36	1240	0.188006	0.508512	HORVU.MOREX.r2.1HG0024240.1,HORVU.MOREX.r2.1HG0057890.1,HORVU.MOREX.r2.1HG0057900.1,HORVU.MOREX.r2.2HG0132710.1,HORVU.MOREX.r2.2HG0132800.1,HORVU.MOREX.r2.2HG0135750.1,HORVU.MOREX.r2.2HG0151240.1,HORVU.MOREX.r2.2HG0169080.1,HORVU.MOREX.r2.3HG0191170.1,HORVU.MOREX.r2.3HG0200400.1,HORVU.MOREX.r2.3HG0205850.1,HORVU.MOREX.r2.3HG0239750.1,HORVU.MOREX.r2.3HG0251070.1,HORVU.MOREX.r2.4HG0294190.1,HORVU.M…	HORVU.MOREX.r2.1HG0013080.1,HORVU.MOREX.r2.2HG0086230.1,HORVU.MOREX.r2.2HG0112010.1,HORVU.MOREX.r2.3HG0205390.1,HORVU.MOREX.r2.3HG0207880.1,HORVU.MOREX.r2.4HG0325040.1,HORVU.MOREX.r2.5HG0399830.1,HORVU.MOREX.r2.5HG0447440.1,HORVU.MOREX.r2.6HG0458250.1,HORVU.MOREX.r2.6HG0502090.1,HORVU.MOREX.r2.6HG0509680.1,HORVU.MOREX.r2.6HG0513540.1,HORVU.MOREX.r2.7HG0561180.1,HORVU.MOREX.r2.7HG0589960.1
BP	GO:0000305	response to oxygen radical	0	2	2	32	0.188681	0.64435	-	HORVU.MOREX.r2.1HG0013800.1,HORVU.MOREX.r2.7HG0532570.1
BP	GO:0015807	L-amino acid transport	1	1	2	32	0.188681	0.64435	HORVU.MOREX.r2.3HG0205850.1	HORVU.MOREX.r2.6HG0513540.1
BP	GO:0019319	hexose biosynthetic process	0	2	2	32	0.188681	0.64435	-	HORVU.MOREX.r2.3HG0251560.1,HORVU.MOREX.r2.4HG0291220.1
BP	GO:1902475	L-alpha-amino acid transmembrane transport	1	1	2	32	0.188681	0.64435	HORVU.MOREX.r2.3HG0205850.1	HORVU.MOREX.r2.6HG0513540.1
MF	GO:0015179	L-amino acid transmembrane transporter activity	1	1	2	32	0.189116	0.508512	HORVU.MOREX.r2.3HG0205850.1	HORVU.MOREX.r2.6HG0513540.1
MF	GO:0016713	oxidoreductase activity, acting on paired donors, with incorporation or reduction of molecular oxygen, reduced iron-sulfur protein as one donor, and incorporation of one atom of oxygen	0	2	2	32	0.189116	0.508512	-	HORVU.MOREX.r2.4HG0343200.1,HORVU.MOREX.r2.5HG0423310.1
BP	GO:0032984	protein-containing complex disassembly	2	2	4	91	0.190879	0.650568	HORVU.MOREX.r2.3HG0265330.1,HORVU.MOREX.r2.5HG0437540.1	HORVU.MOREX.r2.2HG0109810.1,HORVU.MOREX.r2.6HG0517520.1
BP	GO:1901617	organic hydroxy compound biosynthetic process	4	5	9	257	0.191785	0.65237	HORVU.MOREX.r2.5HG0354290.1,HORVU.MOREX.r2.5HG0400960.1,HORVU.MOREX.r2.5HG0421990.1,HORVU.MOREX.r2.7HG0598720.1	HORVU.MOREX.r2.3HG0274970.1,HORVU.MOREX.r2.4HG0318550.1,HORVU.MOREX.r2.4HG0349060.1,HORVU.MOREX.r2.5HG0423310.1,HORVU.MOREX.r2.6HG0510240.1
BP	GO:0034220	ion transmembrane transport	13	10	23	761	0.19408	0.658881	HORVU.MOREX.r2.1HG0024240.1,HORVU.MOREX.r2.1HG0057890.1,HORVU.MOREX.r2.1HG0057900.1,HORVU.MOREX.r2.2HG0132710.1,HORVU.MOREX.r2.2HG0135750.1,HORVU.MOREX.r2.2HG0169080.1,HORVU.MOREX.r2.3HG0205850.1,HORVU.MOREX.r2.3HG0251070.1,HORVU.MOREX.r2.4HG0329560.1,HORVU.MOREX.r2.4HG0334880.1,HORVU.MOREX.r2.5HG0349820.1,HORVU.MOREX.r2.5HG0406540.1,HORVU.MOREX.r2.7HG0603680.1	HORVU.MOREX.r2.1HG0013080.1,HORVU.MOREX.r2.2HG0086230.1,HORVU.MOREX.r2.3HG0205390.1,HORVU.MOREX.r2.3HG0207880.1,HORVU.MOREX.r2.4HG0325040.1,HORVU.MOREX.r2.5HG0447440.1,HORVU.MOREX.r2.6HG0458250.1,HORVU.MOREX.r2.6HG0509680.1,HORVU.MOREX.r2.6HG0513540.1,HORVU.MOREX.r2.7HG0589960.1
MF	GO:0008324	cation transmembrane transporter activity	11	4	15	469	0.194166	0.51978	HORVU.MOREX.r2.1HG0024240.1,HORVU.MOREX.r2.1HG0057890.1,HORVU.MOREX.r2.1HG0057900.1,HORVU.MOREX.r2.2HG0132710.1,HORVU.MOREX.r2.2HG0135750.1,HORVU.MOREX.r2.2HG0169080.1,HORVU.MOREX.r2.3HG0205850.1,HORVU.MOREX.r2.4HG0329560.1,HORVU.MOREX.r2.4HG0334880.1,HORVU.MOREX.r2.5HG0349820.1,HORVU.MOREX.r2.7HG0603680.1	HORVU.MOREX.r2.3HG0205390.1,HORVU.MOREX.r2.4HG0325040.1,HORVU.MOREX.r2.6HG0509680.1,HORVU.MOREX.r2.7HG0589960.1
BP	GO:0009636	response to toxic substance	1	13	14	434	0.194674	0.659601	HORVU.MOREX.r2.3HG0253490.1	HORVU.MOREX.r2.1HG0013800.1,HORVU.MOREX.r2.2HG0137850.1,HORVU.MOREX.r2.2HG0160340.1,HORVU.MOREX.r2.3HG0212680.1,HORVU.MOREX.r2.3HG0230790.1,HORVU.MOREX.r2.4HG0285270.1,HORVU.MOREX.r2.4HG0288710.1,HORVU.MOREX.r2.4HG0327680.1,HORVU.MOREX.r2.5HG0384340.1,HORVU.MOREX.r2.6HG0476250.1,HORVU.MOREX.r2.6HG0520040.1,HORVU.MOREX.r2.7HG0532570.1,HORVU.MOREX.r2.7HG0549050.1
BP	GO:0010090	trichome morphogenesis	2	2	4	92	0.195952	0.660152	HORVU.MOREX.r2.3HG0200100.1,HORVU.MOREX.r2.5HG0417090.1	HORVU.MOREX.r2.5HG0401720.1,HORVU.MOREX.r2.6HG0514130.1
CC	GO:0000315	organellar large ribosomal subunit	0	2	2	33	0.19676	0.573064	-	HORVU.MOREX.r2.4HG0324090.1,HORVU.MOREX.r2.4HG0329440.1
CC	GO:0010319	stromule	0	2	2	33	0.19676	0.573064	-	HORVU.MOREX.r2.2HG0100690.1,HORVU.MOREX.r2.6HG0509680.1
BP	GO:0006801	superoxide metabolic process	0	2	2	33	0.197754	0.660152	-	HORVU.MOREX.r2.1HG0013800.1,HORVU.MOREX.r2.7HG0532570.1
MF	GO:0015562	efflux transmembrane transporter activity	1	1	2	33	0.198206	0.52522	HORVU.MOREX.r2.5HG0418820.1	HORVU.MOREX.r2.6HG0513540.1
BP	GO:0034470	ncRNA processing	0	14	14	436	0.199174	0.660152	-	HORVU.MOREX.r2.1HG0073220.1,HORVU.MOREX.r2.1HG0073710.1,HORVU.MOREX.r2.2HG0093950.1,HORVU.MOREX.r2.2HG0125160.1,HORVU.MOREX.r2.3HG0193400.1,HORVU.MOREX.r2.3HG0195800.1,HORVU.MOREX.r2.3HG0246360.1,HORVU.MOREX.r2.4HG0284080.1,HORVU.MOREX.r2.4HG0307240.1,HORVU.MOREX.r2.4HG0333580.1,HORVU.MOREX.r2.5HG0405080.1,HORVU.MOREX.r2.5HG0426470.1,HORVU.MOREX.r2.6HG0456080.1,HORVU.MOREX.r2.6HG0514050.1
MF	GO:1990837	sequence-specific double-stranded DNA binding	2	5	7	191	0.199931	0.52522	HORVU.MOREX.r2.2HG0079820.1,HORVU.MOREX.r2.6HG0456990.1	HORVU.MOREX.r2.1HG0046260.1,HORVU.MOREX.r2.3HG0240630.1,HORVU.MOREX.r2.4HG0346770.1,HORVU.MOREX.r2.6HG0480880.1,HORVU.MOREX.r2.7HG0594380.1
BP	GO:0002215	defense response to nematode	0	1	1	9	0.202859	0.660152	-	HORVU.MOREX.r2.4HG0327680.1
BP	GO:0007528	neuromuscular junction development	1	0	1	9	0.202859	0.660152	HORVU.MOREX.r2.1HG0067320.1	-
BP	GO:0009394	2'-deoxyribonucleotide metabolic process	1	0	1	9	0.202859	0.660152	HORVU.MOREX.r2.6HG0503570.1	-
BP	GO:0009704	de-etiolation	0	1	1	9	0.202859	0.660152	-	HORVU.MOREX.r2.6HG0507330.1
BP	GO:0010196	nonphotochemical quenching	0	1	1	9	0.202859	0.660152	-	HORVU.MOREX.r2.4HG0287380.1
BP	GO:0010441	guard cell development	0	1	1	9	0.202859	0.660152	-	HORVU.MOREX.r2.2HG0144480.1
BP	GO:0010442	guard cell morphogenesis	0	1	1	9	0.202859	0.660152	-	HORVU.MOREX.r2.2HG0144480.1
BP	GO:0010493	Lewis a epitope biosynthetic process	1	0	1	9	0.202859	0.660152	HORVU.MOREX.r2.6HG0495410.1	-
BP	GO:0010588	cotyledon vascular tissue pattern formation	0	1	1	9	0.202859	0.660152	-	HORVU.MOREX.r2.3HG0201910.1
BP	GO:0015801	aromatic amino acid transport	1	0	1	9	0.202859	0.660152	HORVU.MOREX.r2.3HG0205850.1	-
BP	GO:0019605	butyrate metabolic process	1	0	1	9	0.202859	0.660152	HORVU.MOREX.r2.5HG0419180.1	-
BP	GO:0019692	deoxyribose phosphate metabolic process	1	0	1	9	0.202859	0.660152	HORVU.MOREX.r2.6HG0503570.1	-
BP	GO:0031061	negative regulation of histone methylation	0	1	1	9	0.202859	0.660152	-	HORVU.MOREX.r2.1HG0058670.1
BP	GO:0034051	negative regulation of plant-type hypersensitive response	0	1	1	9	0.202859	0.660152	-	HORVU.MOREX.r2.4HG0285270.1
BP	GO:0043090	amino acid import	0	1	1	9	0.202859	0.660152	-	HORVU.MOREX.r2.6HG0513540.1
BP	GO:0046459	short-chain fatty acid metabolic process	1	0	1	9	0.202859	0.660152	HORVU.MOREX.r2.5HG0419180.1	-
BP	GO:0061085	regulation of histone H3-K27 methylation	0	1	1	9	0.202859	0.660152	-	HORVU.MOREX.r2.1HG0058670.1
BP	GO:1990066	energy quenching	0	1	1	9	0.202859	0.660152	-	HORVU.MOREX.r2.4HG0287380.1
MF	GO:0002094	polyprenyltransferase activity	0	1	1	9	0.203143	0.52522	-	HORVU.MOREX.r2.4HG0338680.1
MF	GO:0008174	mRNA methyltransferase activity	0	1	1	9	0.203143	0.52522	-	HORVU.MOREX.r2.6HG0456080.1
MF	GO:0008825	cyclopropane-fatty-acyl-phospholipid synthase activity	0	1	1	9	0.203143	0.52522	-	HORVU.MOREX.r2.2HG0176850.1
MF	GO:0010488	UDP-galactose:N-glycan beta-1,3-galactosyltransferase activity	1	0	1	9	0.203143	0.52522	HORVU.MOREX.r2.6HG0495410.1	-
MF	GO:0015173	aromatic amino acid transmembrane transporter activity	1	0	1	9	0.203143	0.52522	HORVU.MOREX.r2.3HG0205850.1	-
MF	GO:0033764	steroid dehydrogenase activity, acting on the CH-OH group of donors, NAD or NADP as acceptor	1	0	1	9	0.203143	0.52522	HORVU.MOREX.r2.3HG0227590.1	-
BP	GO:0009624	response to nematode	3	1	4	94	0.20622	0.664474	HORVU.MOREX.r2.1HG0069440.1,HORVU.MOREX.r2.2HG0132800.1,HORVU.MOREX.r2.7HG0603680.1	HORVU.MOREX.r2.7HG0561180.1
BP	GO:0003333	amino acid transmembrane transport	2	1	3	63	0.206447	0.664474	HORVU.MOREX.r2.3HG0205850.1,HORVU.MOREX.r2.3HG0251070.1	HORVU.MOREX.r2.6HG0513540.1
BP	GO:0048598	embryonic morphogenesis	1	2	3	63	0.206447	0.664474	HORVU.MOREX.r2.4HG0294190.1	HORVU.MOREX.r2.1HG0021180.1,HORVU.MOREX.r2.3HG0201910.1
BP	GO:0043467	regulation of generation of precursor metabolites and energy	0	2	2	34	0.206879	0.664474	-	HORVU.MOREX.r2.1HG0057120.1,HORVU.MOREX.r2.3HG0243520.1
BP	GO:0048508	embryonic meristem development	0	2	2	34	0.206879	0.664474	-	HORVU.MOREX.r2.4HG0339130.1,HORVU.MOREX.r2.6HG0451800.1
BP	GO:1901661	quinone metabolic process	0	2	2	34	0.206879	0.664474	-	HORVU.MOREX.r2.4HG0338680.1,HORVU.MOREX.r2.7HG0582910.1
BP	GO:1901663	quinone biosynthetic process	0	2	2	34	0.206879	0.664474	-	HORVU.MOREX.r2.4HG0338680.1,HORVU.MOREX.r2.7HG0582910.1
MF	GO:0043022	ribosome binding	0	2	2	34	0.207348	0.531549	-	HORVU.MOREX.r2.1HG0073220.1,HORVU.MOREX.r2.6HG0517520.1
MF	GO:1901682	sulfur compound transmembrane transporter activity	2	0	2	34	0.207348	0.531549	HORVU.MOREX.r2.3HG0200400.1,HORVU.MOREX.r2.5HG0349820.1	-
BP	GO:1901576	organic substance biosynthetic process	46	112	158	6023	0.20776	0.666065	HORVU.MOREX.r2.1HG0044390.1,HORVU.MOREX.r2.1HG0055970.1,HORVU.MOREX.r2.1HG0063880.1,HORVU.MOREX.r2.1HG0067320.1,HORVU.MOREX.r2.1HG0067480.1,HORVU.MOREX.r2.1HG0071660.1,HORVU.MOREX.r2.2HG0079820.1,HORVU.MOREX.r2.2HG0116980.1,HORVU.MOREX.r2.2HG0151500.1,HORVU.MOREX.r2.2HG0153890.1,HORVU.MOREX.r2.2HG0166600.1,HORVU.MOREX.r2.2HG0175030.1,HORVU.MOREX.r2.2HG0175470.1,HORVU.MOREX.r2.3HG0194300.1,HORVU.M…	HORVU.MOREX.r2.1HG0000110.1,HORVU.MOREX.r2.1HG0000870.1,HORVU.MOREX.r2.1HG0002490.1,HORVU.MOREX.r2.1HG0006000.1,HORVU.MOREX.r2.1HG0006100.1,HORVU.MOREX.r2.1HG0032750.1,HORVU.MOREX.r2.1HG0036700.1,HORVU.MOREX.r2.1HG0037050.1,HORVU.MOREX.r2.1HG0044020.1,HORVU.MOREX.r2.1HG0046260.1,HORVU.MOREX.r2.1HG0052410.1,HORVU.MOREX.r2.1HG0052740.1,HORVU.MOREX.r2.1HG0058670.1,HORVU.MOREX.r2.1HG0060120.1,HORVU.M…
BP	GO:0045087	innate immune response	7	7	14	440	0.208317	0.666163	HORVU.MOREX.r2.1HG0055970.1,HORVU.MOREX.r2.1HG0067320.1,HORVU.MOREX.r2.2HG0110590.1,HORVU.MOREX.r2.2HG0166600.1,HORVU.MOREX.r2.4HG0275980.1,HORVU.MOREX.r2.4HG0328730.1,HORVU.MOREX.r2.7HG0591390.1	HORVU.MOREX.r2.1HG0062590.1,HORVU.MOREX.r2.2HG0100690.1,HORVU.MOREX.r2.2HG0109810.1,HORVU.MOREX.r2.2HG0144480.1,HORVU.MOREX.r2.4HG0285270.1,HORVU.MOREX.r2.4HG0327680.1,HORVU.MOREX.r2.4HG0338190.1
BP	GO:0072593	reactive oxygen species metabolic process	0	8	8	228	0.208561	0.666163	-	HORVU.MOREX.r2.1HG0013800.1,HORVU.MOREX.r2.2HG0160340.1,HORVU.MOREX.r2.3HG0212680.1,HORVU.MOREX.r2.3HG0230790.1,HORVU.MOREX.r2.4HG0288710.1,HORVU.MOREX.r2.4HG0327680.1,HORVU.MOREX.r2.6HG0449980.1,HORVU.MOREX.r2.7HG0532570.1
BP	GO:0009311	oligosaccharide metabolic process	3	2	5	127	0.209528	0.668017	HORVU.MOREX.r2.1HG0044390.1,HORVU.MOREX.r2.5HG0427360.1,HORVU.MOREX.r2.5HG0427370.1	HORVU.MOREX.r2.2HG0137200.1,HORVU.MOREX.r2.3HG0251560.1
BP	GO:1901570	fatty acid derivative biosynthetic process	2	1	3	64	0.21292	0.670416	HORVU.MOREX.r2.3HG0232400.1,HORVU.MOREX.r2.5HG0400960.1	HORVU.MOREX.r2.4HG0343200.1
BP	GO:0042127	regulation of cell population proliferation	2	3	5	128	0.213977	0.670416	HORVU.MOREX.r2.1HG0067320.1,HORVU.MOREX.r2.2HG0160030.1	HORVU.MOREX.r2.4HG0318550.1,HORVU.MOREX.r2.4HG0330490.1,HORVU.MOREX.r2.4HG0338860.1
MF	GO:0051082	unfolded protein binding	2	3	5	128	0.214801	0.548331	HORVU.MOREX.r2.1HG0067320.1,HORVU.MOREX.r2.2HG0175030.1	HORVU.MOREX.r2.1HG0053420.1,HORVU.MOREX.r2.2HG0084300.1,HORVU.MOREX.r2.2HG0140960.1
BP	GO:0042181	ketone biosynthetic process	0	2	2	35	0.216047	0.670416	-	HORVU.MOREX.r2.4HG0338680.1,HORVU.MOREX.r2.7HG0582910.1
BP	GO:0009719	response to endogenous stimulus	22	33	55	1990	0.21798	0.670416	HORVU.MOREX.r2.1HG0055970.1,HORVU.MOREX.r2.1HG0063880.1,HORVU.MOREX.r2.2HG0132370.1,HORVU.MOREX.r2.2HG0153890.1,HORVU.MOREX.r2.2HG0166600.1,HORVU.MOREX.r2.2HG0175470.1,HORVU.MOREX.r2.3HG0230900.1,HORVU.MOREX.r2.3HG0253490.1,HORVU.MOREX.r2.3HG0263370.1,HORVU.MOREX.r2.4HG0275980.1,HORVU.MOREX.r2.4HG0294190.1,HORVU.MOREX.r2.4HG0328730.1,HORVU.MOREX.r2.4HG0329560.1,HORVU.MOREX.r2.4HG0332820.1,HORVU.M…	HORVU.MOREX.r2.1HG0036700.1,HORVU.MOREX.r2.2HG0100690.1,HORVU.MOREX.r2.2HG0111740.1,HORVU.MOREX.r2.2HG0143470.1,HORVU.MOREX.r2.2HG0168190.1,HORVU.MOREX.r2.2HG0174230.1,HORVU.MOREX.r2.3HG0188670.1,HORVU.MOREX.r2.3HG0205500.1,HORVU.MOREX.r2.3HG0239800.1,HORVU.MOREX.r2.3HG0260050.1,HORVU.MOREX.r2.3HG0274990.1,HORVU.MOREX.r2.4HG0308830.1,HORVU.MOREX.r2.4HG0315900.1,HORVU.MOREX.r2.4HG0316950.1,HORVU.M…
BP	GO:0046677	response to antibiotic	7	5	12	373	0.220194	0.670416	HORVU.MOREX.r2.1HG0055970.1,HORVU.MOREX.r2.2HG0166600.1,HORVU.MOREX.r2.3HG0230900.1,HORVU.MOREX.r2.4HG0328730.1,HORVU.MOREX.r2.5HG0400960.1,HORVU.MOREX.r2.7HG0564280.1,HORVU.MOREX.r2.7HG0591390.1	HORVU.MOREX.r2.3HG0274990.1,HORVU.MOREX.r2.5HG0366230.1,HORVU.MOREX.r2.5HG0384340.1,HORVU.MOREX.r2.6HG0449980.1,HORVU.MOREX.r2.6HG0522120.1
CC	GO:0031012	extracellular matrix	0	1	1	10	0.222039	0.630915	-	HORVU.MOREX.r2.7HG0551730.1
CC	GO:0042645	mitochondrial nucleoid	1	0	1	10	0.222039	0.630915	HORVU.MOREX.r2.1HG0067320.1	-
BP	GO:0001704	formation of primary germ layer	0	1	1	10	0.222696	0.670416	-	HORVU.MOREX.r2.1HG0021180.1
BP	GO:0001706	endoderm formation	0	1	1	10	0.222696	0.670416	-	HORVU.MOREX.r2.1HG0021180.1
BP	GO:0007249	I-kappaB kinase/NF-kappaB signaling	1	0	1	10	0.222696	0.670416	HORVU.MOREX.r2.1HG0067320.1	-
BP	GO:0019288	isopentenyl diphosphate biosynthetic process, methylerythritol 4-phosphate pathway	0	1	1	10	0.222696	0.670416	-	HORVU.MOREX.r2.6HG0449980.1
BP	GO:0031118	rRNA pseudouridine synthesis	0	1	1	10	0.222696	0.670416	-	HORVU.MOREX.r2.4HG0333580.1
BP	GO:0032042	mitochondrial DNA metabolic process	1	0	1	10	0.222696	0.670416	HORVU.MOREX.r2.1HG0067320.1	-
BP	GO:0032973	amino acid export across plasma membrane	0	1	1	10	0.222696	0.670416	-	HORVU.MOREX.r2.6HG0513540.1
BP	GO:0034311	diol metabolic process	0	1	1	10	0.222696	0.670416	-	HORVU.MOREX.r2.4HG0349060.1
BP	GO:0034312	diol biosynthetic process	0	1	1	10	0.222696	0.670416	-	HORVU.MOREX.r2.4HG0349060.1
BP	GO:0043122	regulation of I-kappaB kinase/NF-kappaB signaling	1	0	1	10	0.222696	0.670416	HORVU.MOREX.r2.1HG0067320.1	-
BP	GO:0043280	positive regulation of cysteine-type endopeptidase activity involved in apoptotic process	1	0	1	10	0.222696	0.670416	HORVU.MOREX.r2.1HG0067320.1	-
BP	GO:0043620	regulation of DNA-templated transcription in response to stress	1	0	1	10	0.222696	0.670416	HORVU.MOREX.r2.2HG0079820.1	-
BP	GO:0048872	homeostasis of number of cells	1	0	1	10	0.222696	0.670416	HORVU.MOREX.r2.1HG0067320.1	-
BP	GO:0052031	modulation by symbiont of host defense response	0	1	1	10	0.222696	0.670416	-	HORVU.MOREX.r2.4HG0327680.1
BP	GO:0052167	modulation by symbiont of host innate immune response	0	1	1	10	0.222696	0.670416	-	HORVU.MOREX.r2.4HG0327680.1
BP	GO:0052173	response to defenses of other organism	0	1	1	10	0.222696	0.670416	-	HORVU.MOREX.r2.4HG0327680.1
BP	GO:0052200	response to host defenses	0	1	1	10	0.222696	0.670416	-	HORVU.MOREX.r2.4HG0327680.1
BP	GO:0052553	modulation by symbiont of host immune response	0	1	1	10	0.222696	0.670416	-	HORVU.MOREX.r2.4HG0327680.1
BP	GO:0052572	response to host immune response	0	1	1	10	0.222696	0.670416	-	HORVU.MOREX.r2.4HG0327680.1
BP	GO:0075136	response to host	0	1	1	10	0.222696	0.670416	-	HORVU.MOREX.r2.4HG0327680.1
BP	GO:0080144	amino acid homeostasis	0	1	1	10	0.222696	0.670416	-	HORVU.MOREX.r2.6HG0513540.1
BP	GO:0098609	cell-cell adhesion	1	0	1	10	0.222696	0.670416	HORVU.MOREX.r2.1HG0067320.1	-
BP	GO:1901001	negative regulation of response to salt stress	0	1	1	10	0.222696	0.670416	-	HORVU.MOREX.r2.5HG0390060.1
BP	GO:1901804	beta-glucoside metabolic process	0	1	1	10	0.222696	0.670416	-	HORVU.MOREX.r2.1HG0006100.1
BP	GO:1901806	beta-glucoside biosynthetic process	0	1	1	10	0.222696	0.670416	-	HORVU.MOREX.r2.1HG0006100.1
BP	GO:2000034	regulation of seed maturation	1	0	1	10	0.222696	0.670416	HORVU.MOREX.r2.5HG0400960.1	-
BP	GO:2001056	positive regulation of cysteine-type endopeptidase activity	1	0	1	10	0.222696	0.670416	HORVU.MOREX.r2.1HG0067320.1	-
MF	GO:0010290	chlorophyll catabolite transmembrane transporter activity	1	0	1	10	0.223004	0.557509	HORVU.MOREX.r2.3HG0200400.1	-
MF	GO:0015431	ABC-type glutathione S-conjugate transporter activity	1	0	1	10	0.223004	0.557509	HORVU.MOREX.r2.3HG0200400.1	-
MF	GO:0034485	phosphatidylinositol-3,4,5-trisphosphate 5-phosphatase activity	1	0	1	10	0.223004	0.557509	HORVU.MOREX.r2.4HG0294810.1	-
MF	GO:0034594	phosphatidylinositol trisphosphate phosphatase activity	1	0	1	10	0.223004	0.557509	HORVU.MOREX.r2.4HG0294810.1	-
MF	GO:0052793	pectin acetylesterase activity	1	0	1	10	0.223004	0.557509	HORVU.MOREX.r2.2HG0151290.1	-
BP	GO:0006414	translational elongation	0	2	2	36	0.225251	0.676927	-	HORVU.MOREX.r2.2HG0152840.1,HORVU.MOREX.r2.5HG0368550.1
BP	GO:0009585	red, far-red light phototransduction	1	2	3	66	0.225991	0.677974	HORVU.MOREX.r2.1HG0039610.1	HORVU.MOREX.r2.3HG0242640.1,HORVU.MOREX.r2.6HG0453190.1
BP	GO:0006970	response to osmotic stress	7	11	18	595	0.228345	0.683847	HORVU.MOREX.r2.3HG0205850.1,HORVU.MOREX.r2.4HG0328730.1,HORVU.MOREX.r2.4HG0329560.1,HORVU.MOREX.r2.5HG0400960.1,HORVU.MOREX.r2.5HG0427360.1,HORVU.MOREX.r2.5HG0427370.1,HORVU.MOREX.r2.5HG0436060.1	HORVU.MOREX.r2.2HG0168190.1,HORVU.MOREX.r2.3HG0188670.1,HORVU.MOREX.r2.3HG0205500.1,HORVU.MOREX.r2.3HG0212680.1,HORVU.MOREX.r2.4HG0318550.1,HORVU.MOREX.r2.4HG0320860.1,HORVU.MOREX.r2.4HG0327680.1,HORVU.MOREX.r2.5HG0390060.1,HORVU.MOREX.r2.5HG0439450.1,HORVU.MOREX.r2.6HG0449980.1,HORVU.MOREX.r2.6HG0522120.1
BP	GO:0009185	ribonucleoside diphosphate metabolic process	2	2	4	99	0.232529	0.694139	HORVU.MOREX.r2.5HG0408570.1,HORVU.MOREX.r2.6HG0503570.1	HORVU.MOREX.r2.4HG0291220.1,HORVU.MOREX.r2.4HG0319400.1
BP	GO:0007602	phototransduction	1	2	3	67	0.232585	0.694139	HORVU.MOREX.r2.1HG0039610.1	HORVU.MOREX.r2.3HG0242640.1,HORVU.MOREX.r2.6HG0453190.1
BP	GO:0009408	response to heat	3	6	9	271	0.234262	0.695001	HORVU.MOREX.r2.1HG0067320.1,HORVU.MOREX.r2.2HG0175030.1,HORVU.MOREX.r2.7HG0538280.1	HORVU.MOREX.r2.1HG0006050.1,HORVU.MOREX.r2.3HG0205500.1,HORVU.MOREX.r2.5HG0399470.1,HORVU.MOREX.r2.5HG0399590.1,HORVU.MOREX.r2.5HG0423310.1,HORVU.MOREX.r2.7HG0551590.1
BP	GO:0003013	circulatory system process	1	1	2	37	0.234482	0.695001	HORVU.MOREX.r2.5HG0349820.1	HORVU.MOREX.r2.5HG0437140.1
BP	GO:0045036	protein targeting to chloroplast	1	1	2	37	0.234482	0.695001	HORVU.MOREX.r2.4HG0294190.1	HORVU.MOREX.r2.6HG0464510.1
BP	GO:0072596	establishment of protein localization to chloroplast	1	1	2	37	0.234482	0.695001	HORVU.MOREX.r2.4HG0294190.1	HORVU.MOREX.r2.6HG0464510.1
MF	GO:0016746	acyltransferase activity	5	7	12	378	0.234662	0.579543	HORVU.MOREX.r2.1HG0015670.1,HORVU.MOREX.r2.3HG0200100.1,HORVU.MOREX.r2.3HG0232400.1,HORVU.MOREX.r2.5HG0425910.1,HORVU.MOREX.r2.6HG0491120.1	HORVU.MOREX.r2.1HG0032750.1,HORVU.MOREX.r2.1HG0060120.1,HORVU.MOREX.r2.1HG0061120.1,HORVU.MOREX.r2.2HG0141350.1,HORVU.MOREX.r2.3HG0228900.1,HORVU.MOREX.r2.7HG0542920.1,HORVU.MOREX.r2.7HG0587120.1
BP	GO:0010035	response to inorganic substance	10	21	31	1086	0.23605	0.69845	HORVU.MOREX.r2.2HG0132370.1,HORVU.MOREX.r2.3HG0263370.1,HORVU.MOREX.r2.4HG0329560.1,HORVU.MOREX.r2.5HG0400960.1,HORVU.MOREX.r2.5HG0417090.1,HORVU.MOREX.r2.5HG0436060.1,HORVU.MOREX.r2.6HG0504120.1,HORVU.MOREX.r2.7HG0603680.1,HORVU.MOREX.r2.7HG0619470.1,HORVU.MOREX.r2.7HG0619630.1	HORVU.MOREX.r2.1HG0013800.1,HORVU.MOREX.r2.2HG0168190.1,HORVU.MOREX.r2.3HG0188670.1,HORVU.MOREX.r2.3HG0212680.1,HORVU.MOREX.r2.3HG0274990.1,HORVU.MOREX.r2.4HG0307240.1,HORVU.MOREX.r2.4HG0320860.1,HORVU.MOREX.r2.4HG0327680.1,HORVU.MOREX.r2.5HG0366230.1,HORVU.MOREX.r2.5HG0384340.1,HORVU.MOREX.r2.5HG0390060.1,HORVU.MOREX.r2.5HG0423310.1,HORVU.MOREX.r2.6HG0449980.1,HORVU.MOREX.r2.6HG0480880.1,HORVU.M…
BP	GO:0001505	regulation of neurotransmitter levels	1	2	3	68	0.239213	0.700282	HORVU.MOREX.r2.7HG0598720.1	HORVU.MOREX.r2.6HG0449980.1,HORVU.MOREX.r2.6HG0510940.1
BP	GO:0009963	positive regulation of flavonoid biosynthetic process	0	1	1	11	0.24204	0.700282	-	HORVU.MOREX.r2.4HG0318550.1
BP	GO:0015743	malate transport	1	0	1	11	0.24204	0.700282	HORVU.MOREX.r2.5HG0406540.1	-
BP	GO:0019755	one-carbon compound transport	0	1	1	11	0.24204	0.700282	-	HORVU.MOREX.r2.7HG0589960.1
BP	GO:0045785	positive regulation of cell adhesion	1	0	1	11	0.24204	0.700282	HORVU.MOREX.r2.1HG0067320.1	-
BP	GO:0046275	flavonoid catabolic process	1	0	1	11	0.24204	0.700282	HORVU.MOREX.r2.3HG0263370.1	-
BP	GO:0046284	anthocyanin-containing compound catabolic process	1	0	1	11	0.24204	0.700282	HORVU.MOREX.r2.3HG0263370.1	-
BP	GO:0050878	regulation of body fluid levels	0	1	1	11	0.24204	0.700282	-	HORVU.MOREX.r2.5HG0423310.1
BP	GO:0070475	rRNA base methylation	0	1	1	11	0.24204	0.700282	-	HORVU.MOREX.r2.5HG0405080.1
BP	GO:0071423	malate transmembrane transport	1	0	1	11	0.24204	0.700282	HORVU.MOREX.r2.5HG0406540.1	-
BP	GO:0080009	mRNA methylation	0	1	1	11	0.24204	0.700282	-	HORVU.MOREX.r2.6HG0456080.1
BP	GO:1900000	regulation of anthocyanin catabolic process	1	0	1	11	0.24204	0.700282	HORVU.MOREX.r2.3HG0263370.1	-
BP	GO:1903131	mononuclear cell differentiation	1	0	1	11	0.24204	0.700282	HORVU.MOREX.r2.1HG0067320.1	-
MF	GO:0015140	malate transmembrane transporter activity	1	0	1	11	0.242371	0.579543	HORVU.MOREX.r2.5HG0406540.1	-
MF	GO:0016210	naringenin-chalcone synthase activity	1	0	1	11	0.242371	0.579543	HORVU.MOREX.r2.6HG0491120.1	-
MF	GO:0019209	kinase activator activity	1	0	1	11	0.242371	0.579543	HORVU.MOREX.r2.4HG0328730.1	-
MF	GO:0030295	protein kinase activator activity	1	0	1	11	0.242371	0.579543	HORVU.MOREX.r2.4HG0328730.1	-
MF	GO:0045543	gibberellin 2-beta-dioxygenase activity	1	0	1	11	0.242371	0.579543	HORVU.MOREX.r2.1HG0071660.1	-
MF	GO:0047807	cytokinin 7-beta-glucosyltransferase activity	1	0	1	11	0.242371	0.579543	HORVU.MOREX.r2.3HG0263370.1	-
MF	GO:0050139	nicotinate-N-glucosyltransferase activity	1	0	1	11	0.242371	0.579543	HORVU.MOREX.r2.3HG0263370.1	-
MF	GO:0052640	salicylic acid glucosyltransferase (glucoside-forming) activity	1	0	1	11	0.242371	0.579543	HORVU.MOREX.r2.3HG0263370.1	-
MF	GO:0080062	cytokinin 9-beta-glucosyltransferase activity	1	0	1	11	0.242371	0.579543	HORVU.MOREX.r2.3HG0263370.1	-
MF	GO:0102391	decanoate-CoA ligase activity	1	0	1	11	0.242371	0.579543	HORVU.MOREX.r2.5HG0384550.1	-
BP	GO:0032787	monocarboxylic acid metabolic process	7	13	20	676	0.242429	0.700282	HORVU.MOREX.r2.5HG0354290.1,HORVU.MOREX.r2.5HG0384550.1,HORVU.MOREX.r2.5HG0400960.1,HORVU.MOREX.r2.5HG0408570.1,HORVU.MOREX.r2.5HG0419180.1,HORVU.MOREX.r2.5HG0421990.1,HORVU.MOREX.r2.7HG0564280.1	HORVU.MOREX.r2.1HG0000870.1,HORVU.MOREX.r2.1HG0032750.1,HORVU.MOREX.r2.2HG0088630.1,HORVU.MOREX.r2.2HG0136560.1,HORVU.MOREX.r2.2HG0141350.1,HORVU.MOREX.r2.2HG0176850.1,HORVU.MOREX.r2.4HG0291220.1,HORVU.MOREX.r2.4HG0319400.1,HORVU.MOREX.r2.4HG0328590.1,HORVU.MOREX.r2.4HG0343200.1,HORVU.MOREX.r2.5HG0423310.1,HORVU.MOREX.r2.6HG0449980.1,HORVU.MOREX.r2.6HG0451570.1
BP	GO:0009058	biosynthetic process	48	113	161	6187	0.242748	0.700282	HORVU.MOREX.r2.1HG0044390.1,HORVU.MOREX.r2.1HG0055970.1,HORVU.MOREX.r2.1HG0063880.1,HORVU.MOREX.r2.1HG0067320.1,HORVU.MOREX.r2.1HG0067480.1,HORVU.MOREX.r2.1HG0071660.1,HORVU.MOREX.r2.2HG0079820.1,HORVU.MOREX.r2.2HG0116980.1,HORVU.MOREX.r2.2HG0151500.1,HORVU.MOREX.r2.2HG0153890.1,HORVU.MOREX.r2.2HG0166600.1,HORVU.MOREX.r2.2HG0175030.1,HORVU.MOREX.r2.2HG0175470.1,HORVU.MOREX.r2.3HG0194300.1,HORVU.M…	HORVU.MOREX.r2.1HG0000110.1,HORVU.MOREX.r2.1HG0000870.1,HORVU.MOREX.r2.1HG0002490.1,HORVU.MOREX.r2.1HG0006000.1,HORVU.MOREX.r2.1HG0006050.1,HORVU.MOREX.r2.1HG0006100.1,HORVU.MOREX.r2.1HG0032750.1,HORVU.MOREX.r2.1HG0036700.1,HORVU.MOREX.r2.1HG0037050.1,HORVU.MOREX.r2.1HG0044020.1,HORVU.MOREX.r2.1HG0046260.1,HORVU.MOREX.r2.1HG0052410.1,HORVU.MOREX.r2.1HG0052740.1,HORVU.MOREX.r2.1HG0058670.1,HORVU.M…
BP	GO:0006165	nucleoside diphosphate phosphorylation	2	2	4	101	0.243277	0.700637	HORVU.MOREX.r2.5HG0408570.1,HORVU.MOREX.r2.6HG0503570.1	HORVU.MOREX.r2.4HG0291220.1,HORVU.MOREX.r2.4HG0319400.1
BP	GO:0016137	glycoside metabolic process	1	1	2	38	0.243735	0.700789	HORVU.MOREX.r2.3HG0263370.1	HORVU.MOREX.r2.1HG0006100.1
MF	GO:0019203	carbohydrate phosphatase activity	1	1	2	38	0.24427	0.579543	HORVU.MOREX.r2.1HG0044390.1	HORVU.MOREX.r2.3HG0251560.1
MF	GO:0047134	protein-disulfide reductase (NAD(P)) activity	0	2	2	38	0.24427	0.579543	-	HORVU.MOREX.r2.4HG0285270.1,HORVU.MOREX.r2.6HG0520040.1
BP	GO:0009583	detection of light stimulus	1	2	3	69	0.245872	0.70351	HORVU.MOREX.r2.1HG0039610.1	HORVU.MOREX.r2.3HG0242640.1,HORVU.MOREX.r2.6HG0453190.1
BP	GO:0055067	monovalent inorganic cation homeostasis	1	2	3	69	0.245872	0.70351	HORVU.MOREX.r2.5HG0406540.1	HORVU.MOREX.r2.1HG0021180.1,HORVU.MOREX.r2.5HG0437140.1
BP	GO:0046496	nicotinamide nucleotide metabolic process	2	3	5	135	0.245903	0.70351	HORVU.MOREX.r2.2HG0151500.1,HORVU.MOREX.r2.5HG0408570.1	HORVU.MOREX.r2.4HG0291220.1,HORVU.MOREX.r2.4HG0319400.1,HORVU.MOREX.r2.5HG0427970.1
BP	GO:0098655	cation transmembrane transport	11	4	15	493	0.247318	0.70639	HORVU.MOREX.r2.1HG0024240.1,HORVU.MOREX.r2.1HG0057890.1,HORVU.MOREX.r2.1HG0057900.1,HORVU.MOREX.r2.2HG0132710.1,HORVU.MOREX.r2.2HG0135750.1,HORVU.MOREX.r2.2HG0169080.1,HORVU.MOREX.r2.3HG0205850.1,HORVU.MOREX.r2.4HG0329560.1,HORVU.MOREX.r2.4HG0334880.1,HORVU.MOREX.r2.5HG0349820.1,HORVU.MOREX.r2.7HG0603680.1	HORVU.MOREX.r2.3HG0205390.1,HORVU.MOREX.r2.4HG0325040.1,HORVU.MOREX.r2.6HG0509680.1,HORVU.MOREX.r2.7HG0589960.1
BP	GO:0019362	pyridine nucleotide metabolic process	2	3	5	136	0.250564	0.71448	HORVU.MOREX.r2.2HG0151500.1,HORVU.MOREX.r2.5HG0408570.1	HORVU.MOREX.r2.4HG0291220.1,HORVU.MOREX.r2.4HG0319400.1,HORVU.MOREX.r2.5HG0427970.1
BP	GO:0006865	amino acid transport	2	1	3	70	0.25256	0.715529	HORVU.MOREX.r2.3HG0205850.1,HORVU.MOREX.r2.3HG0251070.1	HORVU.MOREX.r2.6HG0513540.1
BP	GO:0009756	carbohydrate mediated signaling	0	3	3	70	0.25256	0.715529	-	HORVU.MOREX.r2.5HG0423310.1,HORVU.MOREX.r2.6HG0480880.1,HORVU.MOREX.r2.7HG0594380.1
BP	GO:0010182	sugar mediated signaling pathway	0	3	3	70	0.25256	0.715529	-	HORVU.MOREX.r2.5HG0423310.1,HORVU.MOREX.r2.6HG0480880.1,HORVU.MOREX.r2.7HG0594380.1
BP	GO:0031098	stress-activated protein kinase signaling cascade	1	1	2	39	0.253003	0.715529	HORVU.MOREX.r2.4HG0328730.1	HORVU.MOREX.r2.6HG0472060.1
BP	GO:0044347	cell wall polysaccharide catabolic process	1	1	2	39	0.253003	0.715529	HORVU.MOREX.r2.5HG0439330.1	HORVU.MOREX.r2.2HG0086720.1
CC	GO:0015935	small ribosomal subunit	0	4	4	104	0.25771	0.713129	-	HORVU.MOREX.r2.4HG0280530.1,HORVU.MOREX.r2.4HG0307240.1,HORVU.MOREX.r2.5HG0426470.1,HORVU.MOREX.r2.7HG0617500.1
MF	GO:0015075	ion transmembrane transporter activity	13	7	20	683	0.258598	0.591986	HORVU.MOREX.r2.1HG0024240.1,HORVU.MOREX.r2.1HG0057890.1,HORVU.MOREX.r2.1HG0057900.1,HORVU.MOREX.r2.2HG0132710.1,HORVU.MOREX.r2.2HG0135750.1,HORVU.MOREX.r2.2HG0169080.1,HORVU.MOREX.r2.3HG0205850.1,HORVU.MOREX.r2.3HG0251070.1,HORVU.MOREX.r2.4HG0329560.1,HORVU.MOREX.r2.4HG0334880.1,HORVU.MOREX.r2.5HG0349820.1,HORVU.MOREX.r2.5HG0406540.1,HORVU.MOREX.r2.7HG0603680.1	HORVU.MOREX.r2.1HG0013080.1,HORVU.MOREX.r2.3HG0205390.1,HORVU.MOREX.r2.3HG0207880.1,HORVU.MOREX.r2.4HG0325040.1,HORVU.MOREX.r2.6HG0509680.1,HORVU.MOREX.r2.6HG0513540.1,HORVU.MOREX.r2.7HG0589960.1
BP	GO:0006720	isoprenoid metabolic process	4	4	8	243	0.259267	0.715624	HORVU.MOREX.r2.1HG0071660.1,HORVU.MOREX.r2.5HG0354290.1,HORVU.MOREX.r2.5HG0400960.1,HORVU.MOREX.r2.5HG0421990.1	HORVU.MOREX.r2.1HG0037050.1,HORVU.MOREX.r2.5HG0423310.1,HORVU.MOREX.r2.6HG0449980.1,HORVU.MOREX.r2.6HG0510240.1
BP	GO:0009132	nucleoside diphosphate metabolic process	2	2	4	104	0.259599	0.715624	HORVU.MOREX.r2.5HG0408570.1,HORVU.MOREX.r2.6HG0503570.1	HORVU.MOREX.r2.4HG0291220.1,HORVU.MOREX.r2.4HG0319400.1
BP	GO:0046939	nucleotide phosphorylation	2	2	4	104	0.259599	0.715624	HORVU.MOREX.r2.5HG0408570.1,HORVU.MOREX.r2.6HG0503570.1	HORVU.MOREX.r2.4HG0291220.1,HORVU.MOREX.r2.4HG0319400.1
MF	GO:0016679	oxidoreductase activity, acting on diphenols and related substances as donors	1	2	3	71	0.259991	0.591986	HORVU.MOREX.r2.5HG0409600.1	HORVU.MOREX.r2.2HG0112010.1,HORVU.MOREX.r2.7HG0602750.1
CC	GO:0005930	axoneme	0	1	1	12	0.260154	0.713129	-	HORVU.MOREX.r2.1HG0053420.1
CC	GO:0097014	ciliary plasm	0	1	1	12	0.260154	0.713129	-	HORVU.MOREX.r2.1HG0053420.1
BP	GO:0002213	defense response to insect	1	0	1	12	0.260904	0.715624	HORVU.MOREX.r2.7HG0567600.1	-
BP	GO:0002521	leukocyte differentiation	1	0	1	12	0.260904	0.715624	HORVU.MOREX.r2.1HG0067320.1	-
BP	GO:0006544	glycine metabolic process	0	1	1	12	0.260904	0.715624	-	HORVU.MOREX.r2.6HG0510940.1
BP	GO:0009200	deoxyribonucleoside triphosphate metabolic process	1	0	1	12	0.260904	0.715624	HORVU.MOREX.r2.6HG0503570.1	-
BP	GO:0010830	regulation of myotube differentiation	0	1	1	12	0.260904	0.715624	-	HORVU.MOREX.r2.4HG0320860.1
BP	GO:0010950	positive regulation of endopeptidase activity	1	0	1	12	0.260904	0.715624	HORVU.MOREX.r2.1HG0067320.1	-
BP	GO:0014902	myotube differentiation	0	1	1	12	0.260904	0.715624	-	HORVU.MOREX.r2.4HG0320860.1
BP	GO:0015740	C4-dicarboxylate transport	1	0	1	12	0.260904	0.715624	HORVU.MOREX.r2.5HG0406540.1	-
BP	GO:0018023	peptidyl-lysine trimethylation	0	1	1	12	0.260904	0.715624	-	HORVU.MOREX.r2.5HG0401370.1
BP	GO:0031540	regulation of anthocyanin biosynthetic process	1	0	1	12	0.260904	0.715624	HORVU.MOREX.r2.6HG0491120.1	-
BP	GO:0034341	response to interferon-gamma	1	0	1	12	0.260904	0.715624	HORVU.MOREX.r2.1HG0067320.1	-
BP	GO:0042659	regulation of cell fate specification	0	1	1	12	0.260904	0.715624	-	HORVU.MOREX.r2.1HG0021180.1
BP	GO:0043393	regulation of protein binding	0	1	1	12	0.260904	0.715624	-	HORVU.MOREX.r2.6HG0453190.1
BP	GO:0051153	regulation of striated muscle cell differentiation	0	1	1	12	0.260904	0.715624	-	HORVU.MOREX.r2.4HG0320860.1
BP	GO:0071346	cellular response to interferon-gamma	1	0	1	12	0.260904	0.715624	HORVU.MOREX.r2.1HG0067320.1	-
BP	GO:0090708	specification of plant organ axis polarity	0	1	1	12	0.260904	0.715624	-	HORVU.MOREX.r2.1HG0021180.1
MF	GO:0004058	aromatic-L-amino-acid decarboxylase activity	1	0	1	12	0.261257	0.591986	HORVU.MOREX.r2.7HG0598720.1	-
MF	GO:0004340	glucokinase activity	1	0	1	12	0.261257	0.591986	HORVU.MOREX.r2.5HG0408570.1	-
MF	GO:0004467	long-chain fatty acid-CoA ligase activity	1	0	1	12	0.261257	0.591986	HORVU.MOREX.r2.5HG0384550.1	-
MF	GO:0008878	glucose-1-phosphate adenylyltransferase activity	0	1	1	12	0.261257	0.591986	-	HORVU.MOREX.r2.5HG0436680.1
MF	GO:0015556	C4-dicarboxylate transmembrane transporter activity	1	0	1	12	0.261257	0.591986	HORVU.MOREX.r2.5HG0406540.1	-
MF	GO:0016229	steroid dehydrogenase activity	1	0	1	12	0.261257	0.591986	HORVU.MOREX.r2.3HG0227590.1	-
MF	GO:0016984	ribulose-bisphosphate carboxylase activity	0	1	1	12	0.261257	0.591986	-	HORVU.MOREX.r2.5HG0388290.1
MF	GO:0019158	mannokinase activity	1	0	1	12	0.261257	0.591986	HORVU.MOREX.r2.5HG0408570.1	-
MF	GO:0031956	medium-chain fatty acid-CoA ligase activity	1	0	1	12	0.261257	0.591986	HORVU.MOREX.r2.5HG0384550.1	-
MF	GO:0090447	glycerol-3-phosphate 2-O-acyltransferase activity	0	1	1	12	0.261257	0.591986	-	HORVU.MOREX.r2.1HG0060120.1
MF	GO:0016668	oxidoreductase activity, acting on a sulfur group of donors, NAD(P) as acceptor	0	2	2	40	0.262844	0.59313	-	HORVU.MOREX.r2.4HG0285270.1,HORVU.MOREX.r2.6HG0520040.1
BP	GO:0032101	regulation of response to external stimulus	4	5	9	280	0.263222	0.720837	HORVU.MOREX.r2.1HG0067320.1,HORVU.MOREX.r2.2HG0079820.1,HORVU.MOREX.r2.2HG0166600.1,HORVU.MOREX.r2.7HG0591390.1	HORVU.MOREX.r2.3HG0205500.1,HORVU.MOREX.r2.4HG0285270.1,HORVU.MOREX.r2.4HG0327680.1,HORVU.MOREX.r2.6HG0480880.1,HORVU.MOREX.r2.7HG0594380.1
MF	GO:0043565	sequence-specific DNA binding	11	13	24	836	0.263722	0.59313	HORVU.MOREX.r2.1HG0055970.1,HORVU.MOREX.r2.1HG0067480.1,HORVU.MOREX.r2.2HG0079820.1,HORVU.MOREX.r2.2HG0166600.1,HORVU.MOREX.r2.4HG0337410.1,HORVU.MOREX.r2.5HG0400960.1,HORVU.MOREX.r2.5HG0436060.1,HORVU.MOREX.r2.6HG0456990.1,HORVU.MOREX.r2.7HG0591390.1,HORVU.MOREX.r2.7HG0619470.1,HORVU.MOREX.r2.7HG0619630.1	HORVU.MOREX.r2.1HG0046260.1,HORVU.MOREX.r2.2HG0106780.1,HORVU.MOREX.r2.3HG0240630.1,HORVU.MOREX.r2.3HG0274990.1,HORVU.MOREX.r2.4HG0318550.1,HORVU.MOREX.r2.4HG0336360.1,HORVU.MOREX.r2.4HG0346770.1,HORVU.MOREX.r2.5HG0366230.1,HORVU.MOREX.r2.5HG0401720.1,HORVU.MOREX.r2.6HG0480880.1,HORVU.MOREX.r2.6HG0514130.1,HORVU.MOREX.r2.7HG0537930.1,HORVU.MOREX.r2.7HG0594380.1
BP	GO:0006396	RNA processing	2	23	25	875	0.26387	0.721468	HORVU.MOREX.r2.1HG0075180.1,HORVU.MOREX.r2.7HG0619780.1	HORVU.MOREX.r2.1HG0073220.1,HORVU.MOREX.r2.1HG0073710.1,HORVU.MOREX.r2.1HG0074360.1,HORVU.MOREX.r2.2HG0093950.1,HORVU.MOREX.r2.2HG0100690.1,HORVU.MOREX.r2.2HG0125160.1,HORVU.MOREX.r2.2HG0163690.1,HORVU.MOREX.r2.3HG0193400.1,HORVU.MOREX.r2.3HG0195800.1,HORVU.MOREX.r2.3HG0201910.1,HORVU.MOREX.r2.3HG0246360.1,HORVU.MOREX.r2.4HG0284080.1,HORVU.MOREX.r2.4HG0307240.1,HORVU.MOREX.r2.4HG0320860.1,HORVU.M…
BP	GO:0001510	RNA methylation	0	3	3	72	0.266012	0.726175	-	HORVU.MOREX.r2.4HG0284080.1,HORVU.MOREX.r2.5HG0405080.1,HORVU.MOREX.r2.6HG0456080.1
BP	GO:0009723	response to ethylene	6	6	12	391	0.268715	0.727542	HORVU.MOREX.r2.1HG0063880.1,HORVU.MOREX.r2.2HG0153890.1,HORVU.MOREX.r2.4HG0275980.1,HORVU.MOREX.r2.4HG0328730.1,HORVU.MOREX.r2.5HG0400960.1,HORVU.MOREX.r2.5HG0425910.1	HORVU.MOREX.r2.1HG0036700.1,HORVU.MOREX.r2.2HG0174230.1,HORVU.MOREX.r2.3HG0274990.1,HORVU.MOREX.r2.4HG0318550.1,HORVU.MOREX.r2.5HG0366230.1,HORVU.MOREX.r2.5HG0384340.1
CC	GO:0009986	cell surface	0	2	2	41	0.270293	0.732306	-	HORVU.MOREX.r2.4HG0330490.1,HORVU.MOREX.r2.4HG0338860.1
BP	GO:0000027	ribosomal large subunit assembly	0	2	2	41	0.271555	0.727542	-	HORVU.MOREX.r2.4HG0343480.1,HORVU.MOREX.r2.4HG0343720.1
BP	GO:0009695	jasmonic acid biosynthetic process	1	1	2	41	0.271555	0.727542	HORVU.MOREX.r2.7HG0564280.1	HORVU.MOREX.r2.4HG0328590.1
BP	GO:0015748	organophosphate ester transport	0	2	2	41	0.271555	0.727542	-	HORVU.MOREX.r2.1HG0013080.1,HORVU.MOREX.r2.3HG0207880.1
BP	GO:0042631	cellular response to water deprivation	2	0	2	41	0.271555	0.727542	HORVU.MOREX.r2.2HG0132370.1,HORVU.MOREX.r2.3HG0263370.1	-
BP	GO:0071462	cellular response to water stimulus	2	0	2	41	0.271555	0.727542	HORVU.MOREX.r2.2HG0132370.1,HORVU.MOREX.r2.3HG0263370.1	-
BP	GO:0072598	protein localization to chloroplast	1	1	2	41	0.271555	0.727542	HORVU.MOREX.r2.4HG0294190.1	HORVU.MOREX.r2.6HG0464510.1
MF	GO:0070008	serine-type exopeptidase activity	0	2	2	41	0.272137	0.608641	-	HORVU.MOREX.r2.3HG0208840.1,HORVU.MOREX.r2.6HG0454000.1
BP	GO:0006721	terpenoid metabolic process	4	3	7	211	0.272575	0.727542	HORVU.MOREX.r2.1HG0071660.1,HORVU.MOREX.r2.5HG0354290.1,HORVU.MOREX.r2.5HG0400960.1,HORVU.MOREX.r2.5HG0421990.1	HORVU.MOREX.r2.1HG0037050.1,HORVU.MOREX.r2.5HG0423310.1,HORVU.MOREX.r2.6HG0510240.1
BP	GO:0090698	post-embryonic plant morphogenesis	2	5	7	211	0.272575	0.727542	HORVU.MOREX.r2.5HG0418820.1,HORVU.MOREX.r2.6HG0456990.1	HORVU.MOREX.r2.1HG0058670.1,HORVU.MOREX.r2.2HG0144480.1,HORVU.MOREX.r2.3HG0201910.1,HORVU.MOREX.r2.4HG0330490.1,HORVU.MOREX.r2.4HG0338860.1
BP	GO:0006812	cation transport	12	5	17	578	0.272625	0.727542	HORVU.MOREX.r2.1HG0024240.1,HORVU.MOREX.r2.1HG0057890.1,HORVU.MOREX.r2.1HG0057900.1,HORVU.MOREX.r2.2HG0132710.1,HORVU.MOREX.r2.2HG0135750.1,HORVU.MOREX.r2.2HG0169080.1,HORVU.MOREX.r2.3HG0205850.1,HORVU.MOREX.r2.4HG0329560.1,HORVU.MOREX.r2.4HG0334880.1,HORVU.MOREX.r2.5HG0349820.1,HORVU.MOREX.r2.5HG0406540.1,HORVU.MOREX.r2.7HG0603680.1	HORVU.MOREX.r2.3HG0205390.1,HORVU.MOREX.r2.4HG0325040.1,HORVU.MOREX.r2.5HG0437140.1,HORVU.MOREX.r2.6HG0509680.1,HORVU.MOREX.r2.7HG0589960.1
MF	GO:0008134	transcription factor binding	1	4	5	141	0.275179	0.608641	HORVU.MOREX.r2.1HG0067320.1	HORVU.MOREX.r2.1HG0046260.1,HORVU.MOREX.r2.4HG0346770.1,HORVU.MOREX.r2.6HG0480880.1,HORVU.MOREX.r2.7HG0594380.1
MF	GO:0015267	channel activity	1	5	6	176	0.27538	0.608641	HORVU.MOREX.r2.3HG0205850.1	HORVU.MOREX.r2.2HG0086230.1,HORVU.MOREX.r2.5HG0447440.1,HORVU.MOREX.r2.6HG0458250.1,HORVU.MOREX.r2.6HG0509680.1,HORVU.MOREX.r2.7HG0589960.1
MF	GO:0022803	passive transmembrane transporter activity	1	5	6	176	0.27538	0.608641	HORVU.MOREX.r2.3HG0205850.1	HORVU.MOREX.r2.2HG0086230.1,HORVU.MOREX.r2.5HG0447440.1,HORVU.MOREX.r2.6HG0458250.1,HORVU.MOREX.r2.6HG0509680.1,HORVU.MOREX.r2.7HG0589960.1
BP	GO:0015711	organic anion transport	4	3	7	212	0.276438	0.727542	HORVU.MOREX.r2.3HG0205850.1,HORVU.MOREX.r2.3HG0251070.1,HORVU.MOREX.r2.5HG0349820.1,HORVU.MOREX.r2.5HG0406540.1	HORVU.MOREX.r2.1HG0013080.1,HORVU.MOREX.r2.3HG0207880.1,HORVU.MOREX.r2.6HG0513540.1
CC	GO:0042807	central vacuole	0	1	1	13	0.278508	0.745889	-	HORVU.MOREX.r2.7HG0589960.1
BP	GO:0006000	fructose metabolic process	0	1	1	13	0.2793	0.727542	-	HORVU.MOREX.r2.3HG0251560.1
BP	GO:0006809	nitric oxide biosynthetic process	0	1	1	13	0.2793	0.727542	-	HORVU.MOREX.r2.6HG0449980.1
BP	GO:0009861	jasmonic acid and ethylene-dependent systemic resistance	1	0	1	13	0.2793	0.727542	HORVU.MOREX.r2.4HG0275980.1	-
BP	GO:0010206	photosystem II repair	0	1	1	13	0.2793	0.727542	-	HORVU.MOREX.r2.1HG0016320.1
BP	GO:0019756	cyanogenic glycoside biosynthetic process	0	1	1	13	0.2793	0.727542	-	HORVU.MOREX.r2.1HG0006100.1
BP	GO:0031053	primary miRNA processing	0	1	1	13	0.2793	0.727542	-	HORVU.MOREX.r2.3HG0246360.1
BP	GO:0042341	cyanogenic glycoside metabolic process	0	1	1	13	0.2793	0.727542	-	HORVU.MOREX.r2.1HG0006100.1
BP	GO:0046209	nitric oxide metabolic process	0	1	1	13	0.2793	0.727542	-	HORVU.MOREX.r2.6HG0449980.1
BP	GO:0046621	negative regulation of organ growth	1	0	1	13	0.2793	0.727542	HORVU.MOREX.r2.2HG0160030.1	-
BP	GO:0050898	nitrile metabolic process	0	1	1	13	0.2793	0.727542	-	HORVU.MOREX.r2.1HG0006100.1
BP	GO:0080028	nitrile biosynthetic process	0	1	1	13	0.2793	0.727542	-	HORVU.MOREX.r2.1HG0006100.1
BP	GO:0080038	positive regulation of cytokinin-activated signaling pathway	0	1	1	13	0.2793	0.727542	-	HORVU.MOREX.r2.4HG0315900.1
BP	GO:0080117	secondary growth	0	1	1	13	0.2793	0.727542	-	HORVU.MOREX.r2.1HG0057060.1
BP	GO:0080190	lateral growth	0	1	1	13	0.2793	0.727542	-	HORVU.MOREX.r2.1HG0057060.1
BP	GO:2000067	regulation of root morphogenesis	0	1	1	13	0.2793	0.727542	-	HORVU.MOREX.r2.1HG0021180.1
BP	GO:0009581	detection of external stimulus	1	2	3	74	0.279546	0.727542	HORVU.MOREX.r2.1HG0039610.1	HORVU.MOREX.r2.3HG0242640.1,HORVU.MOREX.r2.6HG0453190.1
BP	GO:0009582	detection of abiotic stimulus	1	2	3	74	0.279546	0.727542	HORVU.MOREX.r2.1HG0039610.1	HORVU.MOREX.r2.3HG0242640.1,HORVU.MOREX.r2.6HG0453190.1
BP	GO:0045926	negative regulation of growth	1	2	3	74	0.279546	0.727542	HORVU.MOREX.r2.2HG0160030.1	HORVU.MOREX.r2.4HG0318550.1,HORVU.MOREX.r2.4HG0327680.1
MF	GO:0009927	histidine phosphotransfer kinase activity	0	1	1	13	0.279673	0.608641	-	HORVU.MOREX.r2.4HG0315900.1
MF	GO:0016774	phosphotransferase activity, carboxyl group as acceptor	0	1	1	13	0.279673	0.608641	-	HORVU.MOREX.r2.4HG0319400.1
MF	GO:0030744	luteolin O-methyltransferase activity	0	1	1	13	0.279673	0.608641	-	HORVU.MOREX.r2.3HG0274970.1
MF	GO:0070181	small ribosomal subunit rRNA binding	0	1	1	13	0.279673	0.608641	-	HORVU.MOREX.r2.5HG0442960.1
MF	GO:0102822	quercetin 3'-O-methyltransferase activity	0	1	1	13	0.279673	0.608641	-	HORVU.MOREX.r2.3HG0274970.1
BP	GO:0048366	leaf development	9	4	13	432	0.280001	0.727542	HORVU.MOREX.r2.1HG0039610.1,HORVU.MOREX.r2.2HG0160030.1,HORVU.MOREX.r2.2HG0166600.1,HORVU.MOREX.r2.3HG0263370.1,HORVU.MOREX.r2.4HG0328730.1,HORVU.MOREX.r2.5HG0397790.1,HORVU.MOREX.r2.5HG0427360.1,HORVU.MOREX.r2.5HG0427370.1,HORVU.MOREX.r2.7HG0591390.1	HORVU.MOREX.r2.3HG0201910.1,HORVU.MOREX.r2.6HG0449980.1,HORVU.MOREX.r2.6HG0517520.1,HORVU.MOREX.r2.7HG0591690.1
BP	GO:0002832	negative regulation of response to biotic stimulus	1	1	2	42	0.280828	0.727542	HORVU.MOREX.r2.1HG0067320.1	HORVU.MOREX.r2.4HG0285270.1
BP	GO:0010167	response to nitrate	0	2	2	42	0.280828	0.727542	-	HORVU.MOREX.r2.6HG0480880.1,HORVU.MOREX.r2.7HG0594380.1
BP	GO:0016109	tetraterpenoid biosynthetic process	0	2	2	42	0.280828	0.727542	-	HORVU.MOREX.r2.1HG0037050.1,HORVU.MOREX.r2.5HG0423310.1
BP	GO:0016117	carotenoid biosynthetic process	0	2	2	42	0.280828	0.727542	-	HORVU.MOREX.r2.1HG0037050.1,HORVU.MOREX.r2.5HG0423310.1
BP	GO:0034599	cellular response to oxidative stress	0	5	5	143	0.283765	0.732955	-	HORVU.MOREX.r2.1HG0013800.1,HORVU.MOREX.r2.2HG0160340.1,HORVU.MOREX.r2.4HG0285270.1,HORVU.MOREX.r2.6HG0520040.1,HORVU.MOREX.r2.7HG0532570.1
BP	GO:0072524	pyridine-containing compound metabolic process	2	3	5	143	0.283765	0.732955	HORVU.MOREX.r2.2HG0151500.1,HORVU.MOREX.r2.5HG0408570.1	HORVU.MOREX.r2.4HG0291220.1,HORVU.MOREX.r2.4HG0319400.1,HORVU.MOREX.r2.5HG0427970.1
BP	GO:0044419	biological process involved in interspecies interaction between organisms	19	20	39	1425	0.287047	0.740325	HORVU.MOREX.r2.1HG0055970.1,HORVU.MOREX.r2.1HG0067320.1,HORVU.MOREX.r2.1HG0069440.1,HORVU.MOREX.r2.2HG0110590.1,HORVU.MOREX.r2.2HG0132800.1,HORVU.MOREX.r2.2HG0166600.1,HORVU.MOREX.r2.3HG0200400.1,HORVU.MOREX.r2.3HG0227590.1,HORVU.MOREX.r2.3HG0263370.1,HORVU.MOREX.r2.4HG0275980.1,HORVU.MOREX.r2.4HG0328730.1,HORVU.MOREX.r2.5HG0397860.1,HORVU.MOREX.r2.5HG0397870.1,HORVU.MOREX.r2.5HG0397880.1,HORVU.M…	HORVU.MOREX.r2.1HG0050640.1,HORVU.MOREX.r2.1HG0062590.1,HORVU.MOREX.r2.2HG0100690.1,HORVU.MOREX.r2.2HG0109810.1,HORVU.MOREX.r2.2HG0137200.1,HORVU.MOREX.r2.2HG0143470.1,HORVU.MOREX.r2.2HG0144480.1,HORVU.MOREX.r2.3HG0205500.1,HORVU.MOREX.r2.3HG0251560.1,HORVU.MOREX.r2.3HG0259610.1,HORVU.MOREX.r2.4HG0285270.1,HORVU.MOREX.r2.4HG0327680.1,HORVU.MOREX.r2.4HG0338190.1,HORVU.MOREX.r2.5HG0356750.1,HORVU.M…
BP	GO:0009698	phenylpropanoid metabolic process	1	6	7	215	0.28811	0.74196	HORVU.MOREX.r2.3HG0227590.1	HORVU.MOREX.r2.1HG0006000.1,HORVU.MOREX.r2.3HG0274970.1,HORVU.MOREX.r2.4HG0343200.1,HORVU.MOREX.r2.6HG0519560.1,HORVU.MOREX.r2.7HG0602750.1,HORVU.MOREX.r2.7HG0620060.1
CC	GO:0009501	amyloplast	0	2	2	43	0.288771	0.764586	-	HORVU.MOREX.r2.4HG0333580.1,HORVU.MOREX.r2.5HG0436680.1
BP	GO:0009694	jasmonic acid metabolic process	1	1	2	43	0.290092	0.74595	HORVU.MOREX.r2.7HG0564280.1	HORVU.MOREX.r2.4HG0328590.1
BP	GO:0010038	response to metal ion	6	9	15	511	0.291657	0.746407	HORVU.MOREX.r2.5HG0400960.1,HORVU.MOREX.r2.5HG0417090.1,HORVU.MOREX.r2.6HG0504120.1,HORVU.MOREX.r2.7HG0603680.1,HORVU.MOREX.r2.7HG0619470.1,HORVU.MOREX.r2.7HG0619630.1	HORVU.MOREX.r2.2HG0168190.1,HORVU.MOREX.r2.3HG0274990.1,HORVU.MOREX.r2.4HG0307240.1,HORVU.MOREX.r2.4HG0327680.1,HORVU.MOREX.r2.5HG0366230.1,HORVU.MOREX.r2.6HG0507330.1,HORVU.MOREX.r2.6HG0522120.1,HORVU.MOREX.r2.7HG0551590.1,HORVU.MOREX.r2.7HG0622110.1
BP	GO:0019363	pyridine nucleotide biosynthetic process	2	2	4	110	0.292823	0.746407	HORVU.MOREX.r2.2HG0151500.1,HORVU.MOREX.r2.5HG0408570.1	HORVU.MOREX.r2.4HG0291220.1,HORVU.MOREX.r2.4HG0319400.1
BP	GO:0042743	hydrogen peroxide metabolic process	0	5	5	145	0.293407	0.746407	-	HORVU.MOREX.r2.2HG0160340.1,HORVU.MOREX.r2.3HG0212680.1,HORVU.MOREX.r2.3HG0230790.1,HORVU.MOREX.r2.4HG0288710.1,HORVU.MOREX.r2.4HG0327680.1
CC	GO:0048226	Casparian strip	0	1	1	14	0.296407	0.775988	-	HORVU.MOREX.r2.1HG0021180.1
BP	GO:0000002	mitochondrial genome maintenance	1	0	1	14	0.297239	0.746407	HORVU.MOREX.r2.1HG0067320.1	-
BP	GO:0005986	sucrose biosynthetic process	0	1	1	14	0.297239	0.746407	-	HORVU.MOREX.r2.3HG0251560.1
BP	GO:0006836	neurotransmitter transport	1	0	1	14	0.297239	0.746407	HORVU.MOREX.r2.3HG0251070.1	-
BP	GO:0007492	endoderm development	0	1	1	14	0.297239	0.746407	-	HORVU.MOREX.r2.1HG0021180.1
BP	GO:0009263	deoxyribonucleotide biosynthetic process	1	0	1	14	0.297239	0.746407	HORVU.MOREX.r2.6HG0503570.1	-
BP	GO:0009649	entrainment of circadian clock	0	1	1	14	0.297239	0.746407	-	HORVU.MOREX.r2.6HG0453190.1
BP	GO:0009913	epidermal cell differentiation	0	1	1	14	0.297239	0.746407	-	HORVU.MOREX.r2.2HG0094640.1
BP	GO:0032790	ribosome disassembly	0	1	1	14	0.297239	0.746407	-	HORVU.MOREX.r2.6HG0517520.1
BP	GO:0045834	positive regulation of lipid metabolic process	1	0	1	14	0.297239	0.746407	HORVU.MOREX.r2.5HG0400960.1	-
BP	GO:0048564	photosystem I assembly	0	1	1	14	0.297239	0.746407	-	HORVU.MOREX.r2.1HG0067920.1
BP	GO:0048826	cotyledon morphogenesis	0	1	1	14	0.297239	0.746407	-	HORVU.MOREX.r2.3HG0201910.1
BP	GO:1901527	abscisic acid-activated signaling pathway involved in stomatal movement	1	0	1	14	0.297239	0.746407	HORVU.MOREX.r2.3HG0263370.1	-
BP	GO:1902930	regulation of alcohol biosynthetic process	1	0	1	14	0.297239	0.746407	HORVU.MOREX.r2.5HG0400960.1	-
MF	GO:0004130	cytochrome-c peroxidase activity	0	1	1	14	0.297632	0.638536	-	HORVU.MOREX.r2.2HG0160340.1
MF	GO:0004575	sucrose alpha-glucosidase activity	0	1	1	14	0.297632	0.638536	-	HORVU.MOREX.r2.2HG0137200.1
MF	GO:0015645	fatty acid ligase activity	1	0	1	14	0.297632	0.638536	HORVU.MOREX.r2.5HG0384550.1	-
MF	GO:0047763	caffeate O-methyltransferase activity	0	1	1	14	0.297632	0.638536	-	HORVU.MOREX.r2.3HG0274970.1
BP	GO:0006826	iron ion transport	1	1	2	44	0.29934	0.746407	HORVU.MOREX.r2.7HG0603680.1	HORVU.MOREX.r2.4HG0325040.1
BP	GO:0010030	positive regulation of seed germination	0	2	2	44	0.29934	0.746407	-	HORVU.MOREX.r2.5HG0399470.1,HORVU.MOREX.r2.5HG0399590.1
BP	GO:0010411	xyloglucan metabolic process	0	2	2	44	0.29934	0.746407	-	HORVU.MOREX.r2.2HG0114810.1,HORVU.MOREX.r2.2HG0165790.1
BP	GO:0042136	neurotransmitter biosynthetic process	1	1	2	44	0.29934	0.746407	HORVU.MOREX.r2.7HG0598720.1	HORVU.MOREX.r2.6HG0449980.1
BP	GO:0071483	cellular response to blue light	0	2	2	44	0.29934	0.746407	-	HORVU.MOREX.r2.5HG0399470.1,HORVU.MOREX.r2.5HG0399590.1
CC	GO:0043227	membrane-bounded organelle	56	226	282	11171	0.299771	0.776074	HORVU.MOREX.r2.1HG0055970.1,HORVU.MOREX.r2.1HG0063880.1,HORVU.MOREX.r2.1HG0067320.1,HORVU.MOREX.r2.1HG0067480.1,HORVU.MOREX.r2.1HG0069440.1,HORVU.MOREX.r2.1HG0075180.1,HORVU.MOREX.r2.2HG0079820.1,HORVU.MOREX.r2.2HG0116980.1,HORVU.MOREX.r2.2HG0132370.1,HORVU.MOREX.r2.2HG0132710.1,HORVU.MOREX.r2.2HG0132800.1,HORVU.MOREX.r2.2HG0153890.1,HORVU.MOREX.r2.2HG0166600.1,HORVU.MOREX.r2.2HG0175030.1,HORVU.M…	HORVU.MOREX.r2.1HG0000110.1,HORVU.MOREX.r2.1HG0000870.1,HORVU.MOREX.r2.1HG0006100.1,HORVU.MOREX.r2.1HG0013080.1,HORVU.MOREX.r2.1HG0013800.1,HORVU.MOREX.r2.1HG0016320.1,HORVU.MOREX.r2.1HG0031470.1,HORVU.MOREX.r2.1HG0032750.1,HORVU.MOREX.r2.1HG0036700.1,HORVU.MOREX.r2.1HG0041950.1,HORVU.MOREX.r2.1HG0044020.1,HORVU.MOREX.r2.1HG0046260.1,HORVU.MOREX.r2.1HG0046680.1,HORVU.MOREX.r2.1HG0052410.1,HORVU.M…
BP	GO:0044237	cellular metabolic process	63	218	281	11091	0.301043	0.748953	HORVU.MOREX.r2.1HG0044390.1,HORVU.MOREX.r2.1HG0055970.1,HORVU.MOREX.r2.1HG0063880.1,HORVU.MOREX.r2.1HG0067320.1,HORVU.MOREX.r2.1HG0067480.1,HORVU.MOREX.r2.1HG0071660.1,HORVU.MOREX.r2.1HG0075180.1,HORVU.MOREX.r2.2HG0079820.1,HORVU.MOREX.r2.2HG0097140.1,HORVU.MOREX.r2.2HG0104240.1,HORVU.MOREX.r2.2HG0116980.1,HORVU.MOREX.r2.2HG0132370.1,HORVU.MOREX.r2.2HG0151500.1,HORVU.MOREX.r2.2HG0153890.1,HORVU.M…	HORVU.MOREX.r2.1HG0000110.1,HORVU.MOREX.r2.1HG0000870.1,HORVU.MOREX.r2.1HG0002490.1,HORVU.MOREX.r2.1HG0006000.1,HORVU.MOREX.r2.1HG0006100.1,HORVU.MOREX.r2.1HG0013800.1,HORVU.MOREX.r2.1HG0016320.1,HORVU.MOREX.r2.1HG0021180.1,HORVU.MOREX.r2.1HG0031470.1,HORVU.MOREX.r2.1HG0032750.1,HORVU.MOREX.r2.1HG0036700.1,HORVU.MOREX.r2.1HG0037050.1,HORVU.MOREX.r2.1HG0044020.1,HORVU.MOREX.r2.1HG0046260.1,HORVU.M…
BP	GO:0009605	response to external stimulus	22	24	46	1706	0.301228	0.748953	HORVU.MOREX.r2.1HG0039610.1,HORVU.MOREX.r2.1HG0055970.1,HORVU.MOREX.r2.1HG0067320.1,HORVU.MOREX.r2.1HG0069440.1,HORVU.MOREX.r2.2HG0079820.1,HORVU.MOREX.r2.2HG0110590.1,HORVU.MOREX.r2.2HG0132370.1,HORVU.MOREX.r2.2HG0132800.1,HORVU.MOREX.r2.2HG0166600.1,HORVU.MOREX.r2.3HG0200400.1,HORVU.MOREX.r2.3HG0227590.1,HORVU.MOREX.r2.3HG0263370.1,HORVU.MOREX.r2.4HG0275980.1,HORVU.MOREX.r2.4HG0328730.1,HORVU.M…	HORVU.MOREX.r2.1HG0050640.1,HORVU.MOREX.r2.1HG0062590.1,HORVU.MOREX.r2.2HG0100690.1,HORVU.MOREX.r2.2HG0109810.1,HORVU.MOREX.r2.2HG0137200.1,HORVU.MOREX.r2.2HG0143470.1,HORVU.MOREX.r2.2HG0144480.1,HORVU.MOREX.r2.3HG0205500.1,HORVU.MOREX.r2.3HG0242640.1,HORVU.MOREX.r2.3HG0251560.1,HORVU.MOREX.r2.3HG0259610.1,HORVU.MOREX.r2.4HG0285270.1,HORVU.MOREX.r2.4HG0327680.1,HORVU.MOREX.r2.4HG0338190.1,HORVU.M…
BP	GO:0009644	response to high light intensity	0	4	4	112	0.304027	0.751445	-	HORVU.MOREX.r2.4HG0277710.1,HORVU.MOREX.r2.5HG0399470.1,HORVU.MOREX.r2.5HG0399590.1,HORVU.MOREX.r2.7HG0601560.1
CC	GO:0044391	ribosomal subunit	0	8	8	257	0.306445	0.784635	-	HORVU.MOREX.r2.1HG0000110.1,HORVU.MOREX.r2.4HG0280530.1,HORVU.MOREX.r2.4HG0307240.1,HORVU.MOREX.r2.4HG0324090.1,HORVU.MOREX.r2.4HG0329440.1,HORVU.MOREX.r2.4HG0343720.1,HORVU.MOREX.r2.5HG0426470.1,HORVU.MOREX.r2.7HG0617500.1
BP	GO:0044272	sulfur compound biosynthetic process	5	0	5	148	0.307972	0.751445	HORVU.MOREX.r2.2HG0116980.1,HORVU.MOREX.r2.4HG0328730.1,HORVU.MOREX.r2.5HG0419180.1,HORVU.MOREX.r2.5HG0427360.1,HORVU.MOREX.r2.5HG0427370.1	-
BP	GO:0009069	serine family amino acid metabolic process	1	1	2	45	0.30857	0.751445	HORVU.MOREX.r2.2HG0116980.1	HORVU.MOREX.r2.6HG0510940.1
BP	GO:0010286	heat acclimation	1	1	2	45	0.30857	0.751445	HORVU.MOREX.r2.7HG0538280.1	HORVU.MOREX.r2.1HG0006050.1
BP	GO:0032147	activation of protein kinase activity	1	1	2	45	0.30857	0.751445	HORVU.MOREX.r2.4HG0328730.1	HORVU.MOREX.r2.6HG0472060.1
BP	GO:0071229	cellular response to acid chemical	10	5	15	518	0.309547	0.751445	HORVU.MOREX.r2.1HG0055970.1,HORVU.MOREX.r2.1HG0063880.1,HORVU.MOREX.r2.2HG0132370.1,HORVU.MOREX.r2.2HG0153890.1,HORVU.MOREX.r2.2HG0166600.1,HORVU.MOREX.r2.3HG0230900.1,HORVU.MOREX.r2.3HG0263370.1,HORVU.MOREX.r2.4HG0328730.1,HORVU.MOREX.r2.5HG0400960.1,HORVU.MOREX.r2.7HG0591390.1	HORVU.MOREX.r2.3HG0205500.1,HORVU.MOREX.r2.5HG0401720.1,HORVU.MOREX.r2.6HG0480880.1,HORVU.MOREX.r2.6HG0514130.1,HORVU.MOREX.r2.7HG0594380.1
CC	GO:0043231	intracellular membrane-bounded organelle	56	225	281	11143	0.312615	0.786347	HORVU.MOREX.r2.1HG0055970.1,HORVU.MOREX.r2.1HG0063880.1,HORVU.MOREX.r2.1HG0067320.1,HORVU.MOREX.r2.1HG0067480.1,HORVU.MOREX.r2.1HG0069440.1,HORVU.MOREX.r2.1HG0075180.1,HORVU.MOREX.r2.2HG0079820.1,HORVU.MOREX.r2.2HG0116980.1,HORVU.MOREX.r2.2HG0132370.1,HORVU.MOREX.r2.2HG0132710.1,HORVU.MOREX.r2.2HG0132800.1,HORVU.MOREX.r2.2HG0153890.1,HORVU.MOREX.r2.2HG0166600.1,HORVU.MOREX.r2.2HG0175030.1,HORVU.M…	HORVU.MOREX.r2.1HG0000110.1,HORVU.MOREX.r2.1HG0000870.1,HORVU.MOREX.r2.1HG0006100.1,HORVU.MOREX.r2.1HG0013080.1,HORVU.MOREX.r2.1HG0013800.1,HORVU.MOREX.r2.1HG0016320.1,HORVU.MOREX.r2.1HG0031470.1,HORVU.MOREX.r2.1HG0032750.1,HORVU.MOREX.r2.1HG0036700.1,HORVU.MOREX.r2.1HG0041950.1,HORVU.MOREX.r2.1HG0044020.1,HORVU.MOREX.r2.1HG0046260.1,HORVU.MOREX.r2.1HG0046680.1,HORVU.MOREX.r2.1HG0052410.1,HORVU.M…
BP	GO:0042273	ribosomal large subunit biogenesis	0	3	3	79	0.313612	0.751445	-	HORVU.MOREX.r2.4HG0333580.1,HORVU.MOREX.r2.4HG0343480.1,HORVU.MOREX.r2.4HG0343720.1
BP	GO:2000242	negative regulation of reproductive process	0	3	3	79	0.313612	0.751445	-	HORVU.MOREX.r2.6HG0480880.1,HORVU.MOREX.r2.7HG0591690.1,HORVU.MOREX.r2.7HG0594380.1
CC	GO:0005682	U5 snRNP	1	0	1	15	0.313864	0.786347	HORVU.MOREX.r2.1HG0075180.1	-
MF	GO:0004857	enzyme inhibitor activity	0	5	5	149	0.31394	0.664327	-	HORVU.MOREX.r2.3HG0184990.1,HORVU.MOREX.r2.3HG0249410.1,HORVU.MOREX.r2.5HG0356750.1,HORVU.MOREX.r2.6HG0515760.1,HORVU.MOREX.r2.7HG0548460.1
BP	GO:0001578	microtubule bundle formation	0	1	1	15	0.314733	0.751445	-	HORVU.MOREX.r2.1HG0053420.1
BP	GO:0008544	epidermis development	0	1	1	15	0.314733	0.751445	-	HORVU.MOREX.r2.2HG0094640.1
BP	GO:0009240	isopentenyl diphosphate biosynthetic process	0	1	1	15	0.314733	0.751445	-	HORVU.MOREX.r2.6HG0449980.1
BP	GO:0009269	response to desiccation	0	1	1	15	0.314733	0.751445	-	HORVU.MOREX.r2.3HG0212680.1
BP	GO:0010275	NAD(P)H dehydrogenase complex assembly	0	1	1	15	0.314733	0.751445	-	HORVU.MOREX.r2.3HG0270090.1
BP	GO:0016138	glycoside biosynthetic process	0	1	1	15	0.314733	0.751445	-	HORVU.MOREX.r2.1HG0006100.1
BP	GO:0019419	sulfate reduction	1	0	1	15	0.314733	0.751445	HORVU.MOREX.r2.2HG0116980.1	-
BP	GO:0034406	cell wall beta-glucan metabolic process	0	1	1	15	0.314733	0.751445	-	HORVU.MOREX.r2.2HG0144480.1
BP	GO:0042427	serotonin biosynthetic process	1	0	1	15	0.314733	0.751445	HORVU.MOREX.r2.7HG0598720.1	-
BP	GO:0042428	serotonin metabolic process	1	0	1	15	0.314733	0.751445	HORVU.MOREX.r2.7HG0598720.1	-
BP	GO:0045493	xylan catabolic process	0	1	1	15	0.314733	0.751445	-	HORVU.MOREX.r2.2HG0086720.1
BP	GO:0046355	mannan catabolic process	1	0	1	15	0.314733	0.751445	HORVU.MOREX.r2.5HG0439330.1	-
BP	GO:0046490	isopentenyl diphosphate metabolic process	0	1	1	15	0.314733	0.751445	-	HORVU.MOREX.r2.6HG0449980.1
BP	GO:0048455	stamen formation	1	0	1	15	0.314733	0.751445	HORVU.MOREX.r2.6HG0456990.1	-
BP	GO:0048658	anther wall tapetum development	1	0	1	15	0.314733	0.751445	HORVU.MOREX.r2.6HG0456990.1	-
BP	GO:0051147	regulation of muscle cell differentiation	0	1	1	15	0.314733	0.751445	-	HORVU.MOREX.r2.4HG0320860.1
BP	GO:0052541	plant-type cell wall cellulose metabolic process	0	1	1	15	0.314733	0.751445	-	HORVU.MOREX.r2.2HG0144480.1
BP	GO:1901160	primary amino compound metabolic process	1	0	1	15	0.314733	0.751445	HORVU.MOREX.r2.7HG0598720.1	-
BP	GO:1901162	primary amino compound biosynthetic process	1	0	1	15	0.314733	0.751445	HORVU.MOREX.r2.7HG0598720.1	-
BP	GO:2000895	hemicellulose catabolic process	0	1	1	15	0.314733	0.751445	-	HORVU.MOREX.r2.2HG0086720.1
BP	GO:0034660	ncRNA metabolic process	1	15	16	558	0.315112	0.751445	HORVU.MOREX.r2.4HG0279680.1	HORVU.MOREX.r2.1HG0073220.1,HORVU.MOREX.r2.1HG0073710.1,HORVU.MOREX.r2.2HG0093950.1,HORVU.MOREX.r2.2HG0125160.1,HORVU.MOREX.r2.3HG0193400.1,HORVU.MOREX.r2.3HG0195800.1,HORVU.MOREX.r2.3HG0246360.1,HORVU.MOREX.r2.4HG0284080.1,HORVU.MOREX.r2.4HG0307240.1,HORVU.MOREX.r2.4HG0323430.1,HORVU.MOREX.r2.4HG0333580.1,HORVU.MOREX.r2.5HG0405080.1,HORVU.MOREX.r2.5HG0426470.1,HORVU.MOREX.r2.6HG0456080.1,HORVU.M…
MF	GO:0008169	C-methyltransferase activity	0	1	1	15	0.315143	0.664327	-	HORVU.MOREX.r2.5HG0405080.1
MF	GO:0016861	intramolecular oxidoreductase activity, interconverting aldoses and ketoses	0	1	1	15	0.315143	0.664327	-	HORVU.MOREX.r2.5HG0427970.1
MF	GO:0016985	mannan endo-1,4-beta-mannosidase activity	1	0	1	15	0.315143	0.664327	HORVU.MOREX.r2.5HG0439330.1	-
MF	GO:0097599	xylanase activity	0	1	1	15	0.315143	0.664327	-	HORVU.MOREX.r2.2HG0086720.1
BP	GO:0006090	pyruvate metabolic process	1	3	4	114	0.315276	0.751445	HORVU.MOREX.r2.5HG0408570.1	HORVU.MOREX.r2.4HG0291220.1,HORVU.MOREX.r2.4HG0319400.1,HORVU.MOREX.r2.6HG0449980.1
BP	GO:0098660	inorganic ion transmembrane transport	11	4	15	521	0.317309	0.753243	HORVU.MOREX.r2.1HG0024240.1,HORVU.MOREX.r2.1HG0057890.1,HORVU.MOREX.r2.1HG0057900.1,HORVU.MOREX.r2.2HG0132710.1,HORVU.MOREX.r2.2HG0135750.1,HORVU.MOREX.r2.2HG0169080.1,HORVU.MOREX.r2.3HG0205850.1,HORVU.MOREX.r2.4HG0329560.1,HORVU.MOREX.r2.4HG0334880.1,HORVU.MOREX.r2.5HG0349820.1,HORVU.MOREX.r2.7HG0603680.1	HORVU.MOREX.r2.3HG0205390.1,HORVU.MOREX.r2.4HG0325040.1,HORVU.MOREX.r2.6HG0509680.1,HORVU.MOREX.r2.7HG0589960.1
BP	GO:0006814	sodium ion transport	2	0	2	46	0.317774	0.753243	HORVU.MOREX.r2.2HG0135750.1,HORVU.MOREX.r2.5HG0406540.1	-
BP	GO:0009749	response to glucose	0	2	2	46	0.317774	0.753243	-	HORVU.MOREX.r2.6HG0480880.1,HORVU.MOREX.r2.7HG0594380.1
BP	GO:2000070	regulation of response to water deprivation	1	1	2	46	0.317774	0.753243	HORVU.MOREX.r2.5HG0436060.1	HORVU.MOREX.r2.5HG0390060.1
MF	GO:0071949	FAD binding	0	2	2	46	0.318427	0.668918	-	HORVU.MOREX.r2.5HG0423310.1,HORVU.MOREX.r2.6HG0510240.1
CC	GO:0031968	organelle outer membrane	1	3	4	115	0.318763	0.790124	HORVU.MOREX.r2.4HG0294190.1	HORVU.MOREX.r2.1HG0036700.1,HORVU.MOREX.r2.2HG0174230.1,HORVU.MOREX.r2.6HG0451570.1
BP	GO:0002239	response to oomycetes	2	1	3	80	0.320445	0.758533	HORVU.MOREX.r2.3HG0263370.1,HORVU.MOREX.r2.4HG0328730.1	HORVU.MOREX.r2.7HG0551720.1
BP	GO:0006869	lipid transport	0	4	4	115	0.320915	0.758607	-	HORVU.MOREX.r2.1HG0038110.1,HORVU.MOREX.r2.2HG0165060.1,HORVU.MOREX.r2.3HG0188670.1,HORVU.MOREX.r2.5HG0384340.1
BP	GO:0043086	negative regulation of catalytic activity	1	5	6	187	0.321848	0.759771	HORVU.MOREX.r2.1HG0067320.1	HORVU.MOREX.r2.3HG0184990.1,HORVU.MOREX.r2.3HG0249410.1,HORVU.MOREX.r2.5HG0356750.1,HORVU.MOREX.r2.6HG0515760.1,HORVU.MOREX.r2.7HG0548460.1
CC	GO:0019867	outer membrane	1	3	4	116	0.324387	0.795603	HORVU.MOREX.r2.4HG0294190.1	HORVU.MOREX.r2.1HG0036700.1,HORVU.MOREX.r2.2HG0174230.1,HORVU.MOREX.r2.6HG0451570.1
BP	GO:0019252	starch biosynthetic process	0	2	2	47	0.32695	0.768037	-	HORVU.MOREX.r2.3HG0251560.1,HORVU.MOREX.r2.5HG0436680.1
BP	GO:0140115	export across plasma membrane	1	1	2	47	0.32695	0.768037	HORVU.MOREX.r2.5HG0418820.1	HORVU.MOREX.r2.6HG0513540.1
BP	GO:0010017	red or far-red light signaling pathway	1	2	3	81	0.327279	0.768037	HORVU.MOREX.r2.1HG0039610.1	HORVU.MOREX.r2.3HG0242640.1,HORVU.MOREX.r2.6HG0453190.1
MF	GO:0015294	solute:cation symporter activity	3	0	3	81	0.328126	0.676744	HORVU.MOREX.r2.2HG0135750.1,HORVU.MOREX.r2.4HG0329560.1,HORVU.MOREX.r2.5HG0349820.1	-
MF	GO:0051213	dioxygenase activity	5	0	5	152	0.328669	0.676744	HORVU.MOREX.r2.1HG0071660.1,HORVU.MOREX.r2.3HG0253490.1,HORVU.MOREX.r2.5HG0354290.1,HORVU.MOREX.r2.5HG0421990.1,HORVU.MOREX.r2.7HG0564280.1	-
BP	GO:0006002	fructose 6-phosphate metabolic process	0	1	1	16	0.331792	0.768037	-	HORVU.MOREX.r2.3HG0251560.1
BP	GO:0006023	aminoglycan biosynthetic process	0	1	1	16	0.331792	0.768037	-	HORVU.MOREX.r2.1HG0044020.1
BP	GO:0006024	glycosaminoglycan biosynthetic process	0	1	1	16	0.331792	0.768037	-	HORVU.MOREX.r2.1HG0044020.1
BP	GO:0006098	pentose-phosphate shunt	0	1	1	16	0.331792	0.768037	-	HORVU.MOREX.r2.5HG0427970.1
BP	GO:0006835	dicarboxylic acid transport	1	0	1	16	0.331792	0.768037	HORVU.MOREX.r2.5HG0406540.1	-
BP	GO:0006968	cellular defense response	0	1	1	16	0.331792	0.768037	-	HORVU.MOREX.r2.2HG0144480.1
BP	GO:0009262	deoxyribonucleotide metabolic process	1	0	1	16	0.331792	0.768037	HORVU.MOREX.r2.6HG0503570.1	-
BP	GO:0010412	mannan metabolic process	1	0	1	16	0.331792	0.768037	HORVU.MOREX.r2.5HG0439330.1	-
BP	GO:0010952	positive regulation of peptidase activity	1	0	1	16	0.331792	0.768037	HORVU.MOREX.r2.1HG0067320.1	-
BP	GO:0032988	ribonucleoprotein complex disassembly	0	1	1	16	0.331792	0.768037	-	HORVU.MOREX.r2.6HG0517520.1
BP	GO:0042559	pteridine-containing compound biosynthetic process	0	1	1	16	0.331792	0.768037	-	HORVU.MOREX.r2.4HG0349060.1
BP	GO:0072525	pyridine-containing compound biosynthetic process	2	2	4	117	0.332214	0.768037	HORVU.MOREX.r2.2HG0151500.1,HORVU.MOREX.r2.5HG0408570.1	HORVU.MOREX.r2.4HG0291220.1,HORVU.MOREX.r2.4HG0319400.1
MF	GO:0004439	phosphatidylinositol-4,5-bisphosphate 5-phosphatase activity	1	0	1	16	0.33222	0.676744	HORVU.MOREX.r2.4HG0294810.1	-
MF	GO:0004805	trehalose-phosphatase activity	1	0	1	16	0.33222	0.676744	HORVU.MOREX.r2.1HG0044390.1	-
MF	GO:0005310	dicarboxylic acid transmembrane transporter activity	1	0	1	16	0.33222	0.676744	HORVU.MOREX.r2.5HG0406540.1	-
MF	GO:0005536	glucose binding	1	0	1	16	0.33222	0.676744	HORVU.MOREX.r2.5HG0408570.1	-
MF	GO:0009982	pseudouridine synthase activity	0	1	1	16	0.33222	0.676744	-	HORVU.MOREX.r2.4HG0333580.1
MF	GO:0033836	flavonol 7-O-beta-glucosyltransferase activity	1	0	1	16	0.33222	0.676744	HORVU.MOREX.r2.3HG0263370.1	-
MF	GO:0106019	phosphatidylinositol-4,5-bisphosphate phosphatase activity	1	0	1	16	0.33222	0.676744	HORVU.MOREX.r2.4HG0294810.1	-
BP	GO:0010383	cell wall polysaccharide metabolic process	1	4	5	153	0.33246	0.768037	HORVU.MOREX.r2.5HG0439330.1	HORVU.MOREX.r2.2HG0086720.1,HORVU.MOREX.r2.2HG0114810.1,HORVU.MOREX.r2.2HG0144480.1,HORVU.MOREX.r2.2HG0165790.1
BP	GO:0071322	cellular response to carbohydrate stimulus	0	3	3	82	0.334113	0.769797	-	HORVU.MOREX.r2.5HG0423310.1,HORVU.MOREX.r2.6HG0480880.1,HORVU.MOREX.r2.7HG0594380.1
BP	GO:1901264	carbohydrate derivative transport	1	2	3	82	0.334113	0.769797	HORVU.MOREX.r2.5HG0349820.1	HORVU.MOREX.r2.1HG0013080.1,HORVU.MOREX.r2.3HG0207880.1
MF	GO:0030145	manganese ion binding	1	2	3	82	0.334971	0.680059	HORVU.MOREX.r2.5HG0433970.1	HORVU.MOREX.r2.1HG0013800.1,HORVU.MOREX.r2.7HG0551730.1
BP	GO:0032102	negative regulation of response to external stimulus	1	1	2	48	0.336093	0.772298	HORVU.MOREX.r2.1HG0067320.1	HORVU.MOREX.r2.4HG0285270.1
BP	GO:1901000	regulation of response to salt stress	1	1	2	48	0.336093	0.772298	HORVU.MOREX.r2.5HG0436060.1	HORVU.MOREX.r2.5HG0390060.1
BP	GO:0010467	gene expression	26	85	111	4298	0.336688	0.772638	HORVU.MOREX.r2.1HG0055970.1,HORVU.MOREX.r2.1HG0063880.1,HORVU.MOREX.r2.1HG0067320.1,HORVU.MOREX.r2.1HG0067480.1,HORVU.MOREX.r2.1HG0075180.1,HORVU.MOREX.r2.2HG0079820.1,HORVU.MOREX.r2.2HG0153890.1,HORVU.MOREX.r2.2HG0166600.1,HORVU.MOREX.r2.2HG0175470.1,HORVU.MOREX.r2.3HG0240180.1,HORVU.MOREX.r2.3HG0265330.1,HORVU.MOREX.r2.4HG0275980.1,HORVU.MOREX.r2.4HG0279680.1,HORVU.MOREX.r2.4HG0328730.1,HORVU.M…	HORVU.MOREX.r2.1HG0000110.1,HORVU.MOREX.r2.1HG0044020.1,HORVU.MOREX.r2.1HG0046260.1,HORVU.MOREX.r2.1HG0052410.1,HORVU.MOREX.r2.1HG0052740.1,HORVU.MOREX.r2.1HG0058670.1,HORVU.MOREX.r2.1HG0073220.1,HORVU.MOREX.r2.1HG0073710.1,HORVU.MOREX.r2.1HG0074360.1,HORVU.MOREX.r2.2HG0080150.1,HORVU.MOREX.r2.2HG0093950.1,HORVU.MOREX.r2.2HG0094640.1,HORVU.MOREX.r2.2HG0100690.1,HORVU.MOREX.r2.2HG0106780.1,HORVU.M…
MF	GO:0016645	oxidoreductase activity, acting on the CH-NH group of donors	1	1	2	48	0.336771	0.681427	HORVU.MOREX.r2.2HG0097140.1	HORVU.MOREX.r2.5HG0408070.1
BP	GO:0055082	cellular chemical homeostasis	2	3	5	154	0.337382	0.773204	HORVU.MOREX.r2.5HG0406540.1,HORVU.MOREX.r2.5HG0408570.1	HORVU.MOREX.r2.5HG0437140.1,HORVU.MOREX.r2.6HG0480880.1,HORVU.MOREX.r2.7HG0594380.1
MF	GO:0016651	oxidoreductase activity, acting on NAD(P)H	0	5	5	154	0.338527	0.682695	-	HORVU.MOREX.r2.1HG0036700.1,HORVU.MOREX.r2.2HG0174230.1,HORVU.MOREX.r2.3HG0270090.1,HORVU.MOREX.r2.4HG0285270.1,HORVU.MOREX.r2.6HG0520040.1
BP	GO:0044042	glucan metabolic process	2	7	9	303	0.34146	0.781513	HORVU.MOREX.r2.3HG0194300.1,HORVU.MOREX.r2.6HG0465340.1	HORVU.MOREX.r2.2HG0114810.1,HORVU.MOREX.r2.2HG0137200.1,HORVU.MOREX.r2.2HG0144480.1,HORVU.MOREX.r2.2HG0165790.1,HORVU.MOREX.r2.3HG0251560.1,HORVU.MOREX.r2.5HG0424180.1,HORVU.MOREX.r2.5HG0436680.1
MF	GO:0004553	hydrolase activity, hydrolyzing O-glycosyl compounds	3	9	12	416	0.342933	0.689283	HORVU.MOREX.r2.5HG0439330.1,HORVU.MOREX.r2.6HG0459020.1,HORVU.MOREX.r2.6HG0465340.1	HORVU.MOREX.r2.1HG0050640.1,HORVU.MOREX.r2.2HG0086720.1,HORVU.MOREX.r2.2HG0114810.1,HORVU.MOREX.r2.2HG0137200.1,HORVU.MOREX.r2.2HG0147240.1,HORVU.MOREX.r2.2HG0165790.1,HORVU.MOREX.r2.3HG0256020.1,HORVU.MOREX.r2.3HG0259610.1,HORVU.MOREX.r2.5HG0424180.1
CC	GO:0031354	intrinsic component of plastid outer membrane	1	0	1	17	0.347492	0.817834	HORVU.MOREX.r2.4HG0294190.1	-
CC	GO:0031355	integral component of plastid outer membrane	1	0	1	17	0.347492	0.817834	HORVU.MOREX.r2.4HG0294190.1	-
CC	GO:0031358	intrinsic component of chloroplast outer membrane	1	0	1	17	0.347492	0.817834	HORVU.MOREX.r2.4HG0294190.1	-
CC	GO:0031359	integral component of chloroplast outer membrane	1	0	1	17	0.347492	0.817834	HORVU.MOREX.r2.4HG0294190.1	-
BP	GO:0006740	NADPH regeneration	0	1	1	17	0.348428	0.784985	-	HORVU.MOREX.r2.5HG0427970.1
BP	GO:0007369	gastrulation	0	1	1	17	0.348428	0.784985	-	HORVU.MOREX.r2.1HG0021180.1
BP	GO:0009638	phototropism	1	0	1	17	0.348428	0.784985	HORVU.MOREX.r2.1HG0039610.1	-
BP	GO:0010363	regulation of plant-type hypersensitive response	0	1	1	17	0.348428	0.784985	-	HORVU.MOREX.r2.4HG0285270.1
BP	GO:0010453	regulation of cell fate commitment	0	1	1	17	0.348428	0.784985	-	HORVU.MOREX.r2.1HG0021180.1
BP	GO:0010483	pollen tube reception	0	1	1	17	0.348428	0.784985	-	HORVU.MOREX.r2.1HG0042870.1
BP	GO:0019344	cysteine biosynthetic process	1	0	1	17	0.348428	0.784985	HORVU.MOREX.r2.2HG0116980.1	-
BP	GO:0030203	glycosaminoglycan metabolic process	0	1	1	17	0.348428	0.784985	-	HORVU.MOREX.r2.1HG0044020.1
BP	GO:0046856	phosphatidylinositol dephosphorylation	1	0	1	17	0.348428	0.784985	HORVU.MOREX.r2.4HG0294810.1	-
BP	GO:0050808	synapse organization	1	0	1	17	0.348428	0.784985	HORVU.MOREX.r2.1HG0067320.1	-
BP	GO:0051592	response to calcium ion	0	1	1	17	0.348428	0.784985	-	HORVU.MOREX.r2.6HG0507330.1
BP	GO:0071421	manganese ion transmembrane transport	0	1	1	17	0.348428	0.784985	-	HORVU.MOREX.r2.3HG0205390.1
MF	GO:0003747	translation release factor activity	1	0	1	17	0.348872	0.689763	HORVU.MOREX.r2.3HG0265330.1	-
MF	GO:0005384	manganese ion transmembrane transporter activity	0	1	1	17	0.348872	0.689763	-	HORVU.MOREX.r2.3HG0205390.1
MF	GO:0008079	translation termination factor activity	1	0	1	17	0.348872	0.689763	HORVU.MOREX.r2.3HG0265330.1	-
MF	GO:0016165	linoleate 13S-lipoxygenase activity	1	0	1	17	0.348872	0.689763	HORVU.MOREX.r2.7HG0564280.1	-
MF	GO:0034595	phosphatidylinositol phosphate 5-phosphatase activity	1	0	1	17	0.348872	0.689763	HORVU.MOREX.r2.4HG0294810.1	-
BP	GO:0046394	carboxylic acid biosynthetic process	10	11	21	766	0.353992	0.796481	HORVU.MOREX.r2.1HG0071660.1,HORVU.MOREX.r2.2HG0116980.1,HORVU.MOREX.r2.3HG0205850.1,HORVU.MOREX.r2.5HG0354290.1,HORVU.MOREX.r2.5HG0400960.1,HORVU.MOREX.r2.5HG0408570.1,HORVU.MOREX.r2.5HG0421990.1,HORVU.MOREX.r2.5HG0427360.1,HORVU.MOREX.r2.5HG0427370.1,HORVU.MOREX.r2.7HG0564280.1	HORVU.MOREX.r2.1HG0032750.1,HORVU.MOREX.r2.2HG0088630.1,HORVU.MOREX.r2.2HG0141350.1,HORVU.MOREX.r2.2HG0168190.1,HORVU.MOREX.r2.2HG0176850.1,HORVU.MOREX.r2.4HG0291220.1,HORVU.MOREX.r2.4HG0319400.1,HORVU.MOREX.r2.4HG0328590.1,HORVU.MOREX.r2.4HG0343200.1,HORVU.MOREX.r2.5HG0423310.1,HORVU.MOREX.r2.6HG0451570.1
BP	GO:1901659	glycosyl compound biosynthetic process	2	1	3	85	0.354588	0.796786	HORVU.MOREX.r2.5HG0397790.1,HORVU.MOREX.r2.5HG0419180.1	HORVU.MOREX.r2.1HG0006100.1
BP	GO:0016053	organic acid biosynthetic process	10	11	21	767	0.356227	0.799321	HORVU.MOREX.r2.1HG0071660.1,HORVU.MOREX.r2.2HG0116980.1,HORVU.MOREX.r2.3HG0205850.1,HORVU.MOREX.r2.5HG0354290.1,HORVU.MOREX.r2.5HG0400960.1,HORVU.MOREX.r2.5HG0408570.1,HORVU.MOREX.r2.5HG0421990.1,HORVU.MOREX.r2.5HG0427360.1,HORVU.MOREX.r2.5HG0427370.1,HORVU.MOREX.r2.7HG0564280.1	HORVU.MOREX.r2.1HG0032750.1,HORVU.MOREX.r2.2HG0088630.1,HORVU.MOREX.r2.2HG0141350.1,HORVU.MOREX.r2.2HG0168190.1,HORVU.MOREX.r2.2HG0176850.1,HORVU.MOREX.r2.4HG0291220.1,HORVU.MOREX.r2.4HG0319400.1,HORVU.MOREX.r2.4HG0328590.1,HORVU.MOREX.r2.4HG0343200.1,HORVU.MOREX.r2.5HG0423310.1,HORVU.MOREX.r2.6HG0451570.1
BP	GO:0044283	small molecule biosynthetic process	11	16	27	1000	0.356641	0.799321	HORVU.MOREX.r2.1HG0071660.1,HORVU.MOREX.r2.2HG0116980.1,HORVU.MOREX.r2.3HG0205850.1,HORVU.MOREX.r2.5HG0354290.1,HORVU.MOREX.r2.5HG0397790.1,HORVU.MOREX.r2.5HG0400960.1,HORVU.MOREX.r2.5HG0408570.1,HORVU.MOREX.r2.5HG0421990.1,HORVU.MOREX.r2.5HG0427360.1,HORVU.MOREX.r2.5HG0427370.1,HORVU.MOREX.r2.7HG0564280.1	HORVU.MOREX.r2.1HG0032750.1,HORVU.MOREX.r2.2HG0088630.1,HORVU.MOREX.r2.2HG0141350.1,HORVU.MOREX.r2.2HG0168190.1,HORVU.MOREX.r2.2HG0176850.1,HORVU.MOREX.r2.3HG0251560.1,HORVU.MOREX.r2.4HG0291220.1,HORVU.MOREX.r2.4HG0319400.1,HORVU.MOREX.r2.4HG0328590.1,HORVU.MOREX.r2.4HG0338680.1,HORVU.MOREX.r2.4HG0343200.1,HORVU.MOREX.r2.4HG0349060.1,HORVU.MOREX.r2.5HG0423310.1,HORVU.MOREX.r2.6HG0451570.1,HORVU.M…
MF	GO:0016798	hydrolase activity, acting on glycosyl bonds	4	9	13	459	0.357564	0.704647	HORVU.MOREX.r2.5HG0439330.1,HORVU.MOREX.r2.6HG0459020.1,HORVU.MOREX.r2.6HG0465340.1,HORVU.MOREX.r2.7HG0568910.1	HORVU.MOREX.r2.1HG0050640.1,HORVU.MOREX.r2.2HG0086720.1,HORVU.MOREX.r2.2HG0114810.1,HORVU.MOREX.r2.2HG0137200.1,HORVU.MOREX.r2.2HG0147240.1,HORVU.MOREX.r2.2HG0165790.1,HORVU.MOREX.r2.3HG0256020.1,HORVU.MOREX.r2.3HG0259610.1,HORVU.MOREX.r2.5HG0424180.1
BP	GO:0016108	tetraterpenoid metabolic process	0	2	2	51	0.363282	0.801742	-	HORVU.MOREX.r2.1HG0037050.1,HORVU.MOREX.r2.5HG0423310.1
BP	GO:0016116	carotenoid metabolic process	0	2	2	51	0.363282	0.801742	-	HORVU.MOREX.r2.1HG0037050.1,HORVU.MOREX.r2.5HG0423310.1
CC	GO:0005884	actin filament	1	0	1	18	0.363684	0.838993	HORVU.MOREX.r2.1HG0067320.1	-
CC	GO:0009574	preprophase band	1	0	1	18	0.363684	0.838993	HORVU.MOREX.r2.1HG0069440.1	-
BP	GO:0000381	regulation of alternative mRNA splicing, via spliceosome	1	0	1	18	0.364651	0.801742	HORVU.MOREX.r2.7HG0619780.1	-
BP	GO:0010189	vitamin E biosynthetic process	0	1	1	18	0.364651	0.801742	-	HORVU.MOREX.r2.6HG0510240.1
BP	GO:0016144	S-glycoside biosynthetic process	1	0	1	18	0.364651	0.801742	HORVU.MOREX.r2.5HG0419180.1	-
BP	GO:0019758	glycosinolate biosynthetic process	1	0	1	18	0.364651	0.801742	HORVU.MOREX.r2.5HG0419180.1	-
BP	GO:0019761	glucosinolate biosynthetic process	1	0	1	18	0.364651	0.801742	HORVU.MOREX.r2.5HG0419180.1	-
BP	GO:0030091	protein repair	0	1	1	18	0.364651	0.801742	-	HORVU.MOREX.r2.1HG0016320.1
BP	GO:0030155	regulation of cell adhesion	1	0	1	18	0.364651	0.801742	HORVU.MOREX.r2.1HG0067320.1	-
BP	GO:0042360	vitamin E metabolic process	0	1	1	18	0.364651	0.801742	-	HORVU.MOREX.r2.6HG0510240.1
BP	GO:0045037	protein import into chloroplast stroma	1	0	1	18	0.364651	0.801742	HORVU.MOREX.r2.4HG0294190.1	-
BP	GO:0046620	regulation of organ growth	1	0	1	18	0.364651	0.801742	HORVU.MOREX.r2.2HG0160030.1	-
BP	GO:0051146	striated muscle cell differentiation	0	1	1	18	0.364651	0.801742	-	HORVU.MOREX.r2.4HG0320860.1
BP	GO:1901070	guanosine-containing compound biosynthetic process	1	0	1	18	0.364651	0.801742	HORVU.MOREX.r2.5HG0397790.1	-
BP	GO:0008152	metabolic process	76	239	315	12534	0.364681	0.801742	HORVU.MOREX.r2.1HG0044390.1,HORVU.MOREX.r2.1HG0055970.1,HORVU.MOREX.r2.1HG0063880.1,HORVU.MOREX.r2.1HG0067320.1,HORVU.MOREX.r2.1HG0067480.1,HORVU.MOREX.r2.1HG0071660.1,HORVU.MOREX.r2.1HG0075180.1,HORVU.MOREX.r2.2HG0079820.1,HORVU.MOREX.r2.2HG0097140.1,HORVU.MOREX.r2.2HG0104240.1,HORVU.MOREX.r2.2HG0116980.1,HORVU.MOREX.r2.2HG0132370.1,HORVU.MOREX.r2.2HG0151500.1,HORVU.MOREX.r2.2HG0153890.1,HORVU.M…	HORVU.MOREX.r2.1HG0000110.1,HORVU.MOREX.r2.1HG0000870.1,HORVU.MOREX.r2.1HG0002490.1,HORVU.MOREX.r2.1HG0006000.1,HORVU.MOREX.r2.1HG0006050.1,HORVU.MOREX.r2.1HG0006100.1,HORVU.MOREX.r2.1HG0013800.1,HORVU.MOREX.r2.1HG0016320.1,HORVU.MOREX.r2.1HG0021180.1,HORVU.MOREX.r2.1HG0031470.1,HORVU.MOREX.r2.1HG0032750.1,HORVU.MOREX.r2.1HG0036700.1,HORVU.MOREX.r2.1HG0037050.1,HORVU.MOREX.r2.1HG0044020.1,HORVU.M…
MF	GO:0004396	hexokinase activity	1	0	1	18	0.365109	0.704803	HORVU.MOREX.r2.5HG0408570.1	-
MF	GO:0004567	beta-mannosidase activity	1	0	1	18	0.365109	0.704803	HORVU.MOREX.r2.5HG0439330.1	-
MF	GO:0008865	fructokinase activity	1	0	1	18	0.365109	0.704803	HORVU.MOREX.r2.5HG0408570.1	-
MF	GO:0047893	flavonol 3-O-glucosyltransferase activity	1	0	1	18	0.365109	0.704803	HORVU.MOREX.r2.3HG0263370.1	-
MF	GO:0102360	daphnetin 3-O-glucosyltransferase activity	1	0	1	18	0.365109	0.704803	HORVU.MOREX.r2.3HG0263370.1	-
MF	GO:0102425	myricetin 3-O-glucosyltransferase activity	1	0	1	18	0.365109	0.704803	HORVU.MOREX.r2.3HG0263370.1	-
BP	GO:0044249	cellular biosynthetic process	43	106	149	5844	0.367404	0.806702	HORVU.MOREX.r2.1HG0044390.1,HORVU.MOREX.r2.1HG0055970.1,HORVU.MOREX.r2.1HG0063880.1,HORVU.MOREX.r2.1HG0067320.1,HORVU.MOREX.r2.1HG0067480.1,HORVU.MOREX.r2.1HG0071660.1,HORVU.MOREX.r2.2HG0079820.1,HORVU.MOREX.r2.2HG0116980.1,HORVU.MOREX.r2.2HG0151500.1,HORVU.MOREX.r2.2HG0153890.1,HORVU.MOREX.r2.2HG0166600.1,HORVU.MOREX.r2.2HG0175030.1,HORVU.MOREX.r2.2HG0175470.1,HORVU.MOREX.r2.3HG0194300.1,HORVU.M…	HORVU.MOREX.r2.1HG0000110.1,HORVU.MOREX.r2.1HG0002490.1,HORVU.MOREX.r2.1HG0006000.1,HORVU.MOREX.r2.1HG0006100.1,HORVU.MOREX.r2.1HG0032750.1,HORVU.MOREX.r2.1HG0036700.1,HORVU.MOREX.r2.1HG0037050.1,HORVU.MOREX.r2.1HG0044020.1,HORVU.MOREX.r2.1HG0046260.1,HORVU.MOREX.r2.1HG0052410.1,HORVU.MOREX.r2.1HG0052740.1,HORVU.MOREX.r2.1HG0058670.1,HORVU.MOREX.r2.1HG0060120.1,HORVU.MOREX.r2.2HG0080150.1,HORVU.M…
BP	GO:0044262	cellular carbohydrate metabolic process	8	8	16	579	0.368698	0.808516	HORVU.MOREX.r2.1HG0044390.1,HORVU.MOREX.r2.3HG0194300.1,HORVU.MOREX.r2.5HG0408570.1,HORVU.MOREX.r2.5HG0427360.1,HORVU.MOREX.r2.5HG0427370.1,HORVU.MOREX.r2.5HG0439330.1,HORVU.MOREX.r2.6HG0465340.1,HORVU.MOREX.r2.6HG0495410.1	HORVU.MOREX.r2.2HG0086720.1,HORVU.MOREX.r2.2HG0114810.1,HORVU.MOREX.r2.2HG0137200.1,HORVU.MOREX.r2.2HG0144480.1,HORVU.MOREX.r2.2HG0165790.1,HORVU.MOREX.r2.3HG0251560.1,HORVU.MOREX.r2.5HG0436680.1,HORVU.MOREX.r2.6HG0449980.1
BP	GO:0006397	mRNA processing	2	10	12	426	0.37115	0.812861	HORVU.MOREX.r2.1HG0075180.1,HORVU.MOREX.r2.7HG0619780.1	HORVU.MOREX.r2.1HG0074360.1,HORVU.MOREX.r2.2HG0100690.1,HORVU.MOREX.r2.2HG0125160.1,HORVU.MOREX.r2.2HG0163690.1,HORVU.MOREX.r2.3HG0201910.1,HORVU.MOREX.r2.3HG0246360.1,HORVU.MOREX.r2.4HG0320860.1,HORVU.MOREX.r2.7HG0572130.1,HORVU.MOREX.r2.7HG0582190.1,HORVU.MOREX.r2.7HG0584300.1
BP	GO:0022411	cellular component disassembly	2	2	4	124	0.371847	0.813357	HORVU.MOREX.r2.3HG0265330.1,HORVU.MOREX.r2.5HG0437540.1	HORVU.MOREX.r2.2HG0109810.1,HORVU.MOREX.r2.6HG0517520.1
MF	GO:0008135	translation factor activity, RNA binding	1	3	4	124	0.372925	0.704803	HORVU.MOREX.r2.3HG0265330.1	HORVU.MOREX.r2.2HG0152840.1,HORVU.MOREX.r2.5HG0368550.1,HORVU.MOREX.r2.6HG0517520.1
MF	GO:0016667	oxidoreductase activity, acting on a sulfur group of donors	2	2	4	124	0.372925	0.704803	HORVU.MOREX.r2.2HG0116980.1,HORVU.MOREX.r2.3HG0230900.1	HORVU.MOREX.r2.4HG0285270.1,HORVU.MOREX.r2.6HG0520040.1
BP	GO:0001101	response to acid chemical	16	19	35	1322	0.374015	0.817064	HORVU.MOREX.r2.1HG0055970.1,HORVU.MOREX.r2.1HG0063880.1,HORVU.MOREX.r2.2HG0132370.1,HORVU.MOREX.r2.2HG0153890.1,HORVU.MOREX.r2.2HG0166600.1,HORVU.MOREX.r2.3HG0230900.1,HORVU.MOREX.r2.3HG0263370.1,HORVU.MOREX.r2.4HG0275980.1,HORVU.MOREX.r2.4HG0328730.1,HORVU.MOREX.r2.4HG0329560.1,HORVU.MOREX.r2.5HG0397790.1,HORVU.MOREX.r2.5HG0400960.1,HORVU.MOREX.r2.5HG0436060.1,HORVU.MOREX.r2.6HG0491120.1,HORVU.M…	HORVU.MOREX.r2.2HG0100690.1,HORVU.MOREX.r2.2HG0143470.1,HORVU.MOREX.r2.3HG0188670.1,HORVU.MOREX.r2.3HG0205500.1,HORVU.MOREX.r2.3HG0212680.1,HORVU.MOREX.r2.3HG0274990.1,HORVU.MOREX.r2.4HG0320860.1,HORVU.MOREX.r2.5HG0366230.1,HORVU.MOREX.r2.5HG0384340.1,HORVU.MOREX.r2.5HG0390060.1,HORVU.MOREX.r2.5HG0401720.1,HORVU.MOREX.r2.5HG0423310.1,HORVU.MOREX.r2.6HG0449980.1,HORVU.MOREX.r2.6HG0480880.1,HORVU.M…
MF	GO:0015035	protein-disulfide reductase activity	1	2	3	88	0.375907	0.704803	HORVU.MOREX.r2.3HG0230900.1	HORVU.MOREX.r2.4HG0285270.1,HORVU.MOREX.r2.6HG0520040.1
MF	GO:0042626	ATPase-coupled transmembrane transporter activity	5	2	7	237	0.377802	0.704803	HORVU.MOREX.r2.3HG0200400.1,HORVU.MOREX.r2.3HG0239750.1,HORVU.MOREX.r2.4HG0294190.1,HORVU.MOREX.r2.5HG0432480.1,HORVU.MOREX.r2.7HG0599230.1	HORVU.MOREX.r2.6HG0502090.1,HORVU.MOREX.r2.6HG0509680.1
CC	GO:0045211	postsynaptic membrane	1	0	1	19	0.379475	0.85987	HORVU.MOREX.r2.1HG0067320.1	-
BP	GO:0006828	manganese ion transport	0	1	1	19	0.38047	0.830117	-	HORVU.MOREX.r2.3HG0205390.1
MF	GO:0009674	potassium:sodium symporter activity	1	0	1	19	0.380943	0.704803	HORVU.MOREX.r2.2HG0135750.1	-
MF	GO:0015370	solute:sodium symporter activity	1	0	1	19	0.380943	0.704803	HORVU.MOREX.r2.2HG0135750.1	-
MF	GO:0016881	acid-amino acid ligase activity	0	1	1	19	0.380943	0.704803	-	HORVU.MOREX.r2.1HG0044020.1
MF	GO:0050308	sugar-phosphatase activity	0	1	1	19	0.380943	0.704803	-	HORVU.MOREX.r2.3HG0251560.1
MF	GO:0050630	(iso)eugenol O-methyltransferase activity	0	1	1	19	0.380943	0.704803	-	HORVU.MOREX.r2.7HG0620060.1
MF	GO:0102336	3-oxo-arachidoyl-CoA synthase activity	0	1	1	19	0.380943	0.704803	-	HORVU.MOREX.r2.1HG0032750.1
MF	GO:0102337	3-oxo-cerotoyl-CoA synthase activity	0	1	1	19	0.380943	0.704803	-	HORVU.MOREX.r2.1HG0032750.1
MF	GO:0102338	3-oxo-lignoceronyl-CoA synthase activity	0	1	1	19	0.380943	0.704803	-	HORVU.MOREX.r2.1HG0032750.1
MF	GO:0102719	S-adenosyl-L-methionine:eugenol-O-methyltransferase activity	0	1	1	19	0.380943	0.704803	-	HORVU.MOREX.r2.7HG0620060.1
MF	GO:0102756	very-long-chain 3-ketoacyl-CoA synthase activity	0	1	1	19	0.380943	0.704803	-	HORVU.MOREX.r2.1HG0032750.1
BP	GO:0005982	starch metabolic process	0	3	3	89	0.381755	0.83187	-	HORVU.MOREX.r2.2HG0137200.1,HORVU.MOREX.r2.3HG0251560.1,HORVU.MOREX.r2.5HG0436680.1
MF	GO:0090079	translation regulator activity, nucleic acid binding	1	3	4	126	0.384254	0.70876	HORVU.MOREX.r2.3HG0265330.1	HORVU.MOREX.r2.2HG0152840.1,HORVU.MOREX.r2.5HG0368550.1,HORVU.MOREX.r2.6HG0517520.1
CC	GO:0110165	cellular anatomical entity	97	286	383	15413	0.384822	0.85987	HORVU.MOREX.r2.1HG0024240.1,HORVU.MOREX.r2.1HG0039610.1,HORVU.MOREX.r2.1HG0044390.1,HORVU.MOREX.r2.1HG0055970.1,HORVU.MOREX.r2.1HG0057890.1,HORVU.MOREX.r2.1HG0057900.1,HORVU.MOREX.r2.1HG0063880.1,HORVU.MOREX.r2.1HG0067320.1,HORVU.MOREX.r2.1HG0067480.1,HORVU.MOREX.r2.1HG0069440.1,HORVU.MOREX.r2.1HG0075180.1,HORVU.MOREX.r2.2HG0079820.1,HORVU.MOREX.r2.2HG0104240.1,HORVU.MOREX.r2.2HG0110590.1,HORVU.M…	HORVU.MOREX.r2.1HG0000110.1,HORVU.MOREX.r2.1HG0000870.1,HORVU.MOREX.r2.1HG0002490.1,HORVU.MOREX.r2.1HG0006050.1,HORVU.MOREX.r2.1HG0006100.1,HORVU.MOREX.r2.1HG0013080.1,HORVU.MOREX.r2.1HG0013800.1,HORVU.MOREX.r2.1HG0016320.1,HORVU.MOREX.r2.1HG0021180.1,HORVU.MOREX.r2.1HG0031470.1,HORVU.MOREX.r2.1HG0032750.1,HORVU.MOREX.r2.1HG0036700.1,HORVU.MOREX.r2.1HG0041950.1,HORVU.MOREX.r2.1HG0042870.1,HORVU.M…
MF	GO:0015036	disulfide oxidoreductase activity	1	2	3	90	0.389453	0.71324	HORVU.MOREX.r2.3HG0230900.1	HORVU.MOREX.r2.4HG0285270.1,HORVU.MOREX.r2.6HG0520040.1
MF	GO:0008080	N-acetyltransferase activity	1	1	2	54	0.390788	0.71324	HORVU.MOREX.r2.5HG0425910.1	HORVU.MOREX.r2.7HG0587120.1
BP	GO:0044264	cellular polysaccharide metabolic process	4	7	11	394	0.391131	0.849826	HORVU.MOREX.r2.3HG0194300.1,HORVU.MOREX.r2.5HG0439330.1,HORVU.MOREX.r2.6HG0465340.1,HORVU.MOREX.r2.6HG0495410.1	HORVU.MOREX.r2.2HG0086720.1,HORVU.MOREX.r2.2HG0114810.1,HORVU.MOREX.r2.2HG0137200.1,HORVU.MOREX.r2.2HG0144480.1,HORVU.MOREX.r2.2HG0165790.1,HORVU.MOREX.r2.3HG0251560.1,HORVU.MOREX.r2.5HG0436680.1
CC	GO:0005887	integral component of plasma membrane	1	6	7	242	0.393441	0.85987	HORVU.MOREX.r2.3HG0191170.1	HORVU.MOREX.r2.2HG0086230.1,HORVU.MOREX.r2.5HG0399830.1,HORVU.MOREX.r2.5HG0447440.1,HORVU.MOREX.r2.6HG0458250.1,HORVU.MOREX.r2.6HG0513540.1,HORVU.MOREX.r2.7HG0589960.1
CC	GO:0031350	intrinsic component of plastid membrane	1	0	1	20	0.394876	0.85987	HORVU.MOREX.r2.4HG0294190.1	-
CC	GO:0031351	integral component of plastid membrane	1	0	1	20	0.394876	0.85987	HORVU.MOREX.r2.4HG0294190.1	-
CC	GO:0097060	synaptic membrane	1	0	1	20	0.394876	0.85987	HORVU.MOREX.r2.1HG0067320.1	-
BP	GO:0042866	pyruvate biosynthetic process	1	2	3	91	0.395248	0.849826	HORVU.MOREX.r2.5HG0408570.1	HORVU.MOREX.r2.4HG0291220.1,HORVU.MOREX.r2.4HG0319400.1
MF	GO:0045182	translation regulator activity	1	3	4	128	0.395558	0.71324	HORVU.MOREX.r2.3HG0265330.1	HORVU.MOREX.r2.2HG0152840.1,HORVU.MOREX.r2.5HG0368550.1,HORVU.MOREX.r2.6HG0517520.1
BP	GO:0000470	maturation of LSU-rRNA	0	1	1	20	0.395897	0.849826	-	HORVU.MOREX.r2.4HG0333580.1
BP	GO:0009148	pyrimidine nucleoside triphosphate biosynthetic process	1	0	1	20	0.395897	0.849826	HORVU.MOREX.r2.6HG0503570.1	-
BP	GO:0031425	chloroplast RNA processing	0	1	1	20	0.395897	0.849826	-	HORVU.MOREX.r2.2HG0125160.1
BP	GO:0043154	negative regulation of cysteine-type endopeptidase activity involved in apoptotic process	1	0	1	20	0.395897	0.849826	HORVU.MOREX.r2.1HG0067320.1	-
BP	GO:0043489	RNA stabilization	0	1	1	20	0.395897	0.849826	-	HORVU.MOREX.r2.2HG0100690.1
BP	GO:0046785	microtubule polymerization	1	0	1	20	0.395897	0.849826	HORVU.MOREX.r2.1HG0069440.1	-
BP	GO:0046839	phospholipid dephosphorylation	1	0	1	20	0.395897	0.849826	HORVU.MOREX.r2.4HG0294810.1	-
BP	GO:0080036	regulation of cytokinin-activated signaling pathway	0	1	1	20	0.395897	0.849826	-	HORVU.MOREX.r2.4HG0315900.1
BP	GO:1900426	positive regulation of defense response to bacterium	0	1	1	20	0.395897	0.849826	-	HORVU.MOREX.r2.3HG0205500.1
BP	GO:1902369	negative regulation of RNA catabolic process	0	1	1	20	0.395897	0.849826	-	HORVU.MOREX.r2.2HG0100690.1
MF	GO:0005261	cation channel activity	1	2	3	91	0.3962	0.71324	HORVU.MOREX.r2.3HG0205850.1	HORVU.MOREX.r2.6HG0509680.1,HORVU.MOREX.r2.7HG0589960.1
MF	GO:0047196	long-chain-alcohol O-fatty-acyltransferase activity	1	0	1	20	0.396383	0.71324	HORVU.MOREX.r2.3HG0232400.1	-
MF	GO:0102966	arachidoyl-CoA:1-dodecanol O-acyltransferase activity	1	0	1	20	0.396383	0.71324	HORVU.MOREX.r2.3HG0232400.1	-
BP	GO:0009142	nucleoside triphosphate biosynthetic process	2	3	5	166	0.396668	0.850424	HORVU.MOREX.r2.5HG0408570.1,HORVU.MOREX.r2.6HG0503570.1	HORVU.MOREX.r2.4HG0291220.1,HORVU.MOREX.r2.4HG0319400.1,HORVU.MOREX.r2.6HG0509680.1
MF	GO:0045735	nutrient reservoir activity	1	2	3	92	0.402927	0.71324	HORVU.MOREX.r2.5HG0433970.1	HORVU.MOREX.r2.1HG0013800.1,HORVU.MOREX.r2.7HG0551730.1
BP	GO:0010876	lipid localization	0	4	4	130	0.405696	0.864927	-	HORVU.MOREX.r2.1HG0038110.1,HORVU.MOREX.r2.2HG0165060.1,HORVU.MOREX.r2.3HG0188670.1,HORVU.MOREX.r2.5HG0384340.1
BP	GO:0048878	chemical homeostasis	4	6	10	360	0.406249	0.864927	HORVU.MOREX.r2.5HG0406540.1,HORVU.MOREX.r2.5HG0408570.1,HORVU.MOREX.r2.5HG0418820.1,HORVU.MOREX.r2.7HG0603680.1	HORVU.MOREX.r2.1HG0021180.1,HORVU.MOREX.r2.5HG0423310.1,HORVU.MOREX.r2.5HG0437140.1,HORVU.MOREX.r2.6HG0480880.1,HORVU.MOREX.r2.6HG0513540.1,HORVU.MOREX.r2.7HG0594380.1
MF	GO:0004675	transmembrane receptor protein serine/threonine kinase activity	4	0	4	130	0.40683	0.71324	HORVU.MOREX.r2.5HG0397860.1,HORVU.MOREX.r2.5HG0397870.1,HORVU.MOREX.r2.5HG0397880.1,HORVU.MOREX.r2.6HG0451040.1	-
BP	GO:0047484	regulation of response to osmotic stress	1	1	2	56	0.4076	0.864927	HORVU.MOREX.r2.5HG0436060.1	HORVU.MOREX.r2.5HG0390060.1
MF	GO:0048029	monosaccharide binding	2	0	2	56	0.408367	0.71324	HORVU.MOREX.r2.3HG0253490.1,HORVU.MOREX.r2.5HG0408570.1	-
MF	GO:0008757	S-adenosylmethionine-dependent methyltransferase activity	0	8	8	283	0.408722	0.71324	-	HORVU.MOREX.r2.1HG0002490.1,HORVU.MOREX.r2.2HG0176850.1,HORVU.MOREX.r2.3HG0274970.1,HORVU.MOREX.r2.5HG0401370.1,HORVU.MOREX.r2.5HG0405080.1,HORVU.MOREX.r2.6HG0456080.1,HORVU.MOREX.r2.7HG0535260.1,HORVU.MOREX.r2.7HG0620060.1
BP	GO:0000380	alternative mRNA splicing, via spliceosome	1	0	1	21	0.410941	0.864927	HORVU.MOREX.r2.7HG0619780.1	-
BP	GO:0001522	pseudouridine synthesis	0	1	1	21	0.410941	0.864927	-	HORVU.MOREX.r2.4HG0333580.1
BP	GO:0009821	alkaloid biosynthetic process	0	1	1	21	0.410941	0.864927	-	HORVU.MOREX.r2.7HG0620060.1
BP	GO:0009833	plant-type primary cell wall biogenesis	1	0	1	21	0.410941	0.864927	HORVU.MOREX.r2.3HG0194300.1	-
BP	GO:0010497	plasmodesmata-mediated intercellular transport	0	1	1	21	0.410941	0.864927	-	HORVU.MOREX.r2.1HG0013800.1
BP	GO:0010582	floral meristem determinacy	0	1	1	21	0.410941	0.864927	-	HORVU.MOREX.r2.6HG0511220.1
BP	GO:0042692	muscle cell differentiation	0	1	1	21	0.410941	0.864927	-	HORVU.MOREX.r2.4HG0320860.1
BP	GO:0045995	regulation of embryonic development	0	1	1	21	0.410941	0.864927	-	HORVU.MOREX.r2.1HG0021180.1
BP	GO:0048448	stamen morphogenesis	1	0	1	21	0.410941	0.864927	HORVU.MOREX.r2.6HG0456990.1	-
BP	GO:0048871	multicellular organismal homeostasis	0	1	1	21	0.410941	0.864927	-	HORVU.MOREX.r2.5HG0423310.1
BP	GO:0070734	histone H3-K27 methylation	0	1	1	21	0.410941	0.864927	-	HORVU.MOREX.r2.1HG0058670.1
BP	GO:1903409	reactive oxygen species biosynthetic process	0	1	1	21	0.410941	0.864927	-	HORVU.MOREX.r2.6HG0449980.1
MF	GO:0016634	oxidoreductase activity, acting on the CH-CH group of donors, oxygen as acceptor	0	1	1	21	0.411439	0.71324	-	HORVU.MOREX.r2.5HG0356990.1
MF	GO:0016778	diphosphotransferase activity	1	0	1	21	0.411439	0.71324	HORVU.MOREX.r2.5HG0397790.1	-
MF	GO:0030746	isoflavone 4'-O-methyltransferase activity	0	1	1	21	0.411439	0.71324	-	HORVU.MOREX.r2.7HG0620060.1
MF	GO:0030761	8-hydroxyquercitin 8-O-methyltransferase activity	0	1	1	21	0.411439	0.71324	-	HORVU.MOREX.r2.7HG0620060.1
MF	GO:0030766	11-O-demethyl-17-O-deacetylvindoline O-methyltransferase activity	0	1	1	21	0.411439	0.71324	-	HORVU.MOREX.r2.7HG0620060.1
MF	GO:0033799	myricetin 3'-O-methyltransferase activity	0	1	1	21	0.411439	0.71324	-	HORVU.MOREX.r2.7HG0620060.1
MF	GO:0033800	isoflavone 7-O-methyltransferase activity	0	1	1	21	0.411439	0.71324	-	HORVU.MOREX.r2.7HG0620060.1
MF	GO:0034593	phosphatidylinositol bisphosphate phosphatase activity	1	0	1	21	0.411439	0.71324	HORVU.MOREX.r2.4HG0294810.1	-
MF	GO:0102303	resveratrol 3,5-O-dimethyltransferase activity	0	1	1	21	0.411439	0.71324	-	HORVU.MOREX.r2.7HG0620060.1
MF	GO:0102671	6a-hydroxymaackiain-3-O-methyltransferase activity	0	1	1	21	0.411439	0.71324	-	HORVU.MOREX.r2.7HG0620060.1
MF	GO:0102767	flavanone 4'-O-methyltransferase activity	0	1	1	21	0.411439	0.71324	-	HORVU.MOREX.r2.7HG0620060.1
BP	GO:0006955	immune response	10	7	17	636	0.415268	0.871933	HORVU.MOREX.r2.1HG0055970.1,HORVU.MOREX.r2.1HG0067320.1,HORVU.MOREX.r2.2HG0110590.1,HORVU.MOREX.r2.2HG0166600.1,HORVU.MOREX.r2.4HG0275980.1,HORVU.MOREX.r2.4HG0328730.1,HORVU.MOREX.r2.5HG0397860.1,HORVU.MOREX.r2.5HG0397870.1,HORVU.MOREX.r2.5HG0397880.1,HORVU.MOREX.r2.7HG0591390.1	HORVU.MOREX.r2.1HG0062590.1,HORVU.MOREX.r2.2HG0100690.1,HORVU.MOREX.r2.2HG0109810.1,HORVU.MOREX.r2.2HG0144480.1,HORVU.MOREX.r2.4HG0285270.1,HORVU.MOREX.r2.4HG0327680.1,HORVU.MOREX.r2.4HG0338190.1
BP	GO:0010410	hemicellulose metabolic process	0	3	3	94	0.415336	0.871933	-	HORVU.MOREX.r2.2HG0086720.1,HORVU.MOREX.r2.2HG0114810.1,HORVU.MOREX.r2.2HG0165790.1
BP	GO:0006006	glucose metabolic process	0	2	2	57	0.416287	0.871933	-	HORVU.MOREX.r2.3HG0251560.1,HORVU.MOREX.r2.4HG0291220.1
BP	GO:0043484	regulation of RNA splicing	1	1	2	57	0.416287	0.871933	HORVU.MOREX.r2.7HG0619780.1	HORVU.MOREX.r2.4HG0320860.1
MF	GO:0008173	RNA methyltransferase activity	0	2	2	57	0.417064	0.7175	-	HORVU.MOREX.r2.5HG0405080.1,HORVU.MOREX.r2.6HG0456080.1
MF	GO:0016682	oxidoreductase activity, acting on diphenols and related substances as donors, oxygen as acceptor	1	1	2	57	0.417064	0.7175	HORVU.MOREX.r2.5HG0409600.1	HORVU.MOREX.r2.7HG0602750.1
BP	GO:0034637	cellular carbohydrate biosynthetic process	5	2	7	247	0.417089	0.872555	HORVU.MOREX.r2.1HG0044390.1,HORVU.MOREX.r2.3HG0194300.1,HORVU.MOREX.r2.5HG0427360.1,HORVU.MOREX.r2.5HG0427370.1,HORVU.MOREX.r2.6HG0495410.1	HORVU.MOREX.r2.3HG0251560.1,HORVU.MOREX.r2.5HG0436680.1
MF	GO:0008168	methyltransferase activity	0	10	10	363	0.418186	0.7175	-	HORVU.MOREX.r2.1HG0002490.1,HORVU.MOREX.r2.2HG0176850.1,HORVU.MOREX.r2.3HG0274970.1,HORVU.MOREX.r2.4HG0284080.1,HORVU.MOREX.r2.5HG0401370.1,HORVU.MOREX.r2.5HG0405080.1,HORVU.MOREX.r2.6HG0456080.1,HORVU.MOREX.r2.7HG0535260.1,HORVU.MOREX.r2.7HG0620060.1,HORVU.MOREX.r2.7HG0620070.1
MF	GO:0009055	electron transfer activity	1	6	7	247	0.41864	0.7175	HORVU.MOREX.r2.3HG0230900.1	HORVU.MOREX.r2.2HG0112010.1,HORVU.MOREX.r2.3HG0244850.1,HORVU.MOREX.r2.4HG0277710.1,HORVU.MOREX.r2.7HG0527170.1,HORVU.MOREX.r2.7HG0586250.1,HORVU.MOREX.r2.7HG0586260.1
BP	GO:0005975	carbohydrate metabolic process	11	19	30	1150	0.419749	0.876178	HORVU.MOREX.r2.1HG0044390.1,HORVU.MOREX.r2.2HG0104240.1,HORVU.MOREX.r2.3HG0194300.1,HORVU.MOREX.r2.5HG0408570.1,HORVU.MOREX.r2.5HG0427360.1,HORVU.MOREX.r2.5HG0427370.1,HORVU.MOREX.r2.5HG0439330.1,HORVU.MOREX.r2.6HG0459020.1,HORVU.MOREX.r2.6HG0465340.1,HORVU.MOREX.r2.6HG0495410.1,HORVU.MOREX.r2.7HG0596410.1	HORVU.MOREX.r2.1HG0050640.1,HORVU.MOREX.r2.1HG0062230.1,HORVU.MOREX.r2.2HG0086720.1,HORVU.MOREX.r2.2HG0114810.1,HORVU.MOREX.r2.2HG0137200.1,HORVU.MOREX.r2.2HG0144480.1,HORVU.MOREX.r2.2HG0147240.1,HORVU.MOREX.r2.2HG0156780.1,HORVU.MOREX.r2.2HG0165790.1,HORVU.MOREX.r2.3HG0251560.1,HORVU.MOREX.r2.4HG0291220.1,HORVU.MOREX.r2.4HG0319400.1,HORVU.MOREX.r2.5HG0356750.1,HORVU.MOREX.r2.5HG0388290.1,HORVU.M…
BP	GO:0009793	embryo development ending in seed dormancy	0	11	11	403	0.419835	0.876178	-	HORVU.MOREX.r2.1HG0021180.1,HORVU.MOREX.r2.2HG0084300.1,HORVU.MOREX.r2.2HG0093950.1,HORVU.MOREX.r2.2HG0109810.1,HORVU.MOREX.r2.3HG0201910.1,HORVU.MOREX.r2.4HG0298350.1,HORVU.MOREX.r2.4HG0308830.1,HORVU.MOREX.r2.4HG0339130.1,HORVU.MOREX.r2.5HG0422590.1,HORVU.MOREX.r2.6HG0451800.1,HORVU.MOREX.r2.6HG0481770.1
MF	GO:0008509	anion transmembrane transporter activity	4	3	7	248	0.422718	0.722443	HORVU.MOREX.r2.3HG0205850.1,HORVU.MOREX.r2.3HG0251070.1,HORVU.MOREX.r2.5HG0349820.1,HORVU.MOREX.r2.5HG0406540.1	HORVU.MOREX.r2.1HG0013080.1,HORVU.MOREX.r2.3HG0207880.1,HORVU.MOREX.r2.6HG0513540.1
CC	GO:0000152	nuclear ubiquitin ligase complex	0	1	1	22	0.424543	0.899023	-	HORVU.MOREX.r2.6HG0453190.1
CC	GO:0005763	mitochondrial small ribosomal subunit	0	1	1	22	0.424543	0.899023	-	HORVU.MOREX.r2.4HG0307240.1
CC	GO:0045261	proton-transporting ATP synthase complex, catalytic core F(1)	0	1	1	22	0.424543	0.899023	-	HORVU.MOREX.r2.6HG0509680.1
BP	GO:0006534	cysteine metabolic process	1	0	1	22	0.425611	0.881841	HORVU.MOREX.r2.2HG0116980.1	-
BP	GO:0009610	response to symbiotic fungus	0	1	1	22	0.425611	0.881841	-	HORVU.MOREX.r2.2HG0143470.1
BP	GO:0010022	meristem determinacy	0	1	1	22	0.425611	0.881841	-	HORVU.MOREX.r2.6HG0511220.1
BP	GO:0010050	vegetative phase change	0	1	1	22	0.425611	0.881841	-	HORVU.MOREX.r2.6HG0511220.1
BP	GO:0031057	negative regulation of histone modification	0	1	1	22	0.425611	0.881841	-	HORVU.MOREX.r2.1HG0058670.1
BP	GO:0051289	protein homotetramerization	0	1	1	22	0.425611	0.881841	-	HORVU.MOREX.r2.6HG0454000.1
MF	GO:0052716	hydroquinone:oxygen oxidoreductase activity	0	1	1	22	0.426121	0.724166	-	HORVU.MOREX.r2.7HG0602750.1
MF	GO:0080133	midchain alkane hydroxylase activity	0	1	1	22	0.426121	0.724166	-	HORVU.MOREX.r2.4HG0343200.1
BP	GO:0044092	negative regulation of molecular function	1	5	6	211	0.428217	0.883816	HORVU.MOREX.r2.1HG0067320.1	HORVU.MOREX.r2.3HG0184990.1,HORVU.MOREX.r2.3HG0249410.1,HORVU.MOREX.r2.5HG0356750.1,HORVU.MOREX.r2.6HG0515760.1,HORVU.MOREX.r2.7HG0548460.1
CC	GO:0005667	transcription regulator complex	0	5	5	173	0.42829	0.899023	-	HORVU.MOREX.r2.1HG0046260.1,HORVU.MOREX.r2.4HG0346770.1,HORVU.MOREX.r2.5HG0354170.1,HORVU.MOREX.r2.6HG0480880.1,HORVU.MOREX.r2.7HG0594380.1
BP	GO:0006096	glycolytic process	1	2	3	96	0.42861	0.883816	HORVU.MOREX.r2.5HG0408570.1	HORVU.MOREX.r2.4HG0291220.1,HORVU.MOREX.r2.4HG0319400.1
BP	GO:0006757	ATP generation from ADP	1	2	3	96	0.42861	0.883816	HORVU.MOREX.r2.5HG0408570.1	HORVU.MOREX.r2.4HG0291220.1,HORVU.MOREX.r2.4HG0319400.1
BP	GO:0046031	ADP metabolic process	1	2	3	96	0.42861	0.883816	HORVU.MOREX.r2.5HG0408570.1	HORVU.MOREX.r2.4HG0291220.1,HORVU.MOREX.r2.4HG0319400.1
BP	GO:0006073	cellular glucan metabolic process	2	6	8	290	0.433562	0.892963	HORVU.MOREX.r2.3HG0194300.1,HORVU.MOREX.r2.6HG0465340.1	HORVU.MOREX.r2.2HG0114810.1,HORVU.MOREX.r2.2HG0137200.1,HORVU.MOREX.r2.2HG0144480.1,HORVU.MOREX.r2.2HG0165790.1,HORVU.MOREX.r2.3HG0251560.1,HORVU.MOREX.r2.5HG0436680.1
BP	GO:0045088	regulation of innate immune response	3	2	5	174	0.435987	0.896359	HORVU.MOREX.r2.1HG0067320.1,HORVU.MOREX.r2.2HG0166600.1,HORVU.MOREX.r2.7HG0591390.1	HORVU.MOREX.r2.4HG0285270.1,HORVU.MOREX.r2.4HG0327680.1
BP	GO:0002833	positive regulation of response to biotic stimulus	2	2	4	136	0.439187	0.896359	HORVU.MOREX.r2.2HG0166600.1,HORVU.MOREX.r2.7HG0591390.1	HORVU.MOREX.r2.3HG0205500.1,HORVU.MOREX.r2.4HG0327680.1
BP	GO:0006782	protoporphyrinogen IX biosynthetic process	0	1	1	23	0.439916	0.896359	-	HORVU.MOREX.r2.5HG0356990.1
BP	GO:0009147	pyrimidine nucleoside triphosphate metabolic process	1	0	1	23	0.439916	0.896359	HORVU.MOREX.r2.6HG0503570.1	-
BP	GO:0010496	intercellular transport	0	1	1	23	0.439916	0.896359	-	HORVU.MOREX.r2.1HG0013800.1
BP	GO:0016139	glycoside catabolic process	1	0	1	23	0.439916	0.896359	HORVU.MOREX.r2.3HG0263370.1	-
BP	GO:0030641	regulation of cellular pH	1	0	1	23	0.439916	0.896359	HORVU.MOREX.r2.5HG0406540.1	-
BP	GO:0046501	protoporphyrinogen IX metabolic process	0	1	1	23	0.439916	0.896359	-	HORVU.MOREX.r2.5HG0356990.1
BP	GO:0051453	regulation of intracellular pH	1	0	1	23	0.439916	0.896359	HORVU.MOREX.r2.5HG0406540.1	-
MF	GO:0004144	diacylglycerol O-acyltransferase activity	1	0	1	23	0.440437	0.742017	HORVU.MOREX.r2.3HG0232400.1	-
MF	GO:0031418	L-ascorbic acid binding	1	0	1	23	0.440437	0.742017	HORVU.MOREX.r2.3HG0253490.1	-
MF	GO:0035250	UDP-galactosyltransferase activity	1	0	1	23	0.440437	0.742017	HORVU.MOREX.r2.6HG0495410.1	-
BP	GO:0062197	cellular response to chemical stress	0	5	5	175	0.440868	0.896359	-	HORVU.MOREX.r2.1HG0013800.1,HORVU.MOREX.r2.2HG0160340.1,HORVU.MOREX.r2.4HG0285270.1,HORVU.MOREX.r2.6HG0520040.1,HORVU.MOREX.r2.7HG0532570.1
BP	GO:0009135	purine nucleoside diphosphate metabolic process	1	2	3	98	0.441776	0.896359	HORVU.MOREX.r2.5HG0408570.1	HORVU.MOREX.r2.4HG0291220.1,HORVU.MOREX.r2.4HG0319400.1
BP	GO:0009179	purine ribonucleoside diphosphate metabolic process	1	2	3	98	0.441776	0.896359	HORVU.MOREX.r2.5HG0408570.1	HORVU.MOREX.r2.4HG0291220.1,HORVU.MOREX.r2.4HG0319400.1
BP	GO:0034605	cellular response to heat	0	2	2	60	0.441955	0.896359	-	HORVU.MOREX.r2.5HG0399470.1,HORVU.MOREX.r2.5HG0399590.1
MF	GO:0016891	endoribonuclease activity, producing 5'-phosphomonoesters	0	2	2	60	0.442757	0.742017	-	HORVU.MOREX.r2.3HG0195800.1,HORVU.MOREX.r2.3HG0246360.1
MF	GO:0031072	heat shock protein binding	2	0	2	60	0.442757	0.742017	HORVU.MOREX.r2.1HG0067320.1,HORVU.MOREX.r2.2HG0175030.1	-
BP	GO:0006754	ATP biosynthetic process	1	3	4	138	0.450234	0.91041	HORVU.MOREX.r2.5HG0408570.1	HORVU.MOREX.r2.4HG0291220.1,HORVU.MOREX.r2.4HG0319400.1,HORVU.MOREX.r2.6HG0509680.1
MF	GO:0015295	solute:proton symporter activity	2	0	2	61	0.451183	0.754048	HORVU.MOREX.r2.4HG0329560.1,HORVU.MOREX.r2.5HG0349820.1	-
CC	GO:0055028	cortical microtubule	1	0	1	24	0.452758	0.933564	HORVU.MOREX.r2.1HG0069440.1	-
CC	GO:0098794	postsynapse	1	0	1	24	0.452758	0.933564	HORVU.MOREX.r2.1HG0067320.1	-
BP	GO:0006743	ubiquinone metabolic process	0	1	1	24	0.453866	0.91041	-	HORVU.MOREX.r2.4HG0338680.1
BP	GO:0006744	ubiquinone biosynthetic process	0	1	1	24	0.453866	0.91041	-	HORVU.MOREX.r2.4HG0338680.1
BP	GO:0010162	seed dormancy process	1	0	1	24	0.453866	0.91041	HORVU.MOREX.r2.5HG0400960.1	-
BP	GO:0022611	dormancy process	1	0	1	24	0.453866	0.91041	HORVU.MOREX.r2.5HG0400960.1	-
BP	GO:0031398	positive regulation of protein ubiquitination	1	0	1	24	0.453866	0.91041	HORVU.MOREX.r2.1HG0067320.1	-
BP	GO:0046274	lignin catabolic process	0	1	1	24	0.453866	0.91041	-	HORVU.MOREX.r2.7HG0602750.1
BP	GO:1901068	guanosine-containing compound metabolic process	1	0	1	24	0.453866	0.91041	HORVU.MOREX.r2.5HG0397790.1	-
BP	GO:1903322	positive regulation of protein modification by small protein conjugation or removal	1	0	1	24	0.453866	0.91041	HORVU.MOREX.r2.1HG0067320.1	-
MF	GO:0015923	mannosidase activity	1	0	1	24	0.454397	0.755056	HORVU.MOREX.r2.5HG0439330.1	-
MF	GO:0052866	phosphatidylinositol phosphate phosphatase activity	1	0	1	24	0.454397	0.755056	HORVU.MOREX.r2.4HG0294810.1	-
BP	GO:0006855	xenobiotic transmembrane transport	3	1	4	139	0.455732	0.91041	HORVU.MOREX.r2.2HG0132800.1,HORVU.MOREX.r2.3HG0200400.1,HORVU.MOREX.r2.3HG0205850.1	HORVU.MOREX.r2.7HG0561180.1
BP	GO:0007178	transmembrane receptor protein serine/threonine kinase signaling pathway	4	0	4	139	0.455732	0.91041	HORVU.MOREX.r2.5HG0397860.1,HORVU.MOREX.r2.5HG0397870.1,HORVU.MOREX.r2.5HG0397880.1,HORVU.MOREX.r2.6HG0451040.1	-
BP	GO:0042180	cellular ketone metabolic process	1	3	4	139	0.455732	0.91041	HORVU.MOREX.r2.5HG0400960.1	HORVU.MOREX.r2.4HG0338680.1,HORVU.MOREX.r2.6HG0449980.1,HORVU.MOREX.r2.7HG0582910.1
BP	GO:0042908	xenobiotic transport	3	1	4	139	0.455732	0.91041	HORVU.MOREX.r2.2HG0132800.1,HORVU.MOREX.r2.3HG0200400.1,HORVU.MOREX.r2.3HG0205850.1	HORVU.MOREX.r2.7HG0561180.1
MF	GO:0016836	hydro-lyase activity	0	3	3	100	0.455848	0.755056	-	HORVU.MOREX.r2.4HG0328590.1,HORVU.MOREX.r2.4HG0349060.1,HORVU.MOREX.r2.6HG0451570.1
BP	GO:0031349	positive regulation of defense response	2	2	4	140	0.461212	0.919333	HORVU.MOREX.r2.2HG0166600.1,HORVU.MOREX.r2.7HG0591390.1	HORVU.MOREX.r2.3HG0205500.1,HORVU.MOREX.r2.4HG0327680.1
BP	GO:0009414	response to water deprivation	5	6	11	416	0.461262	0.919333	HORVU.MOREX.r2.2HG0132370.1,HORVU.MOREX.r2.3HG0263370.1,HORVU.MOREX.r2.4HG0329560.1,HORVU.MOREX.r2.5HG0400960.1,HORVU.MOREX.r2.5HG0436060.1	HORVU.MOREX.r2.3HG0188670.1,HORVU.MOREX.r2.3HG0212680.1,HORVU.MOREX.r2.4HG0320860.1,HORVU.MOREX.r2.5HG0390060.1,HORVU.MOREX.r2.5HG0423310.1,HORVU.MOREX.r2.6HG0520040.1
MF	GO:0016741	transferase activity, transferring one-carbon groups	0	10	10	376	0.461839	0.755056	-	HORVU.MOREX.r2.1HG0002490.1,HORVU.MOREX.r2.2HG0176850.1,HORVU.MOREX.r2.3HG0274970.1,HORVU.MOREX.r2.4HG0284080.1,HORVU.MOREX.r2.5HG0401370.1,HORVU.MOREX.r2.5HG0405080.1,HORVU.MOREX.r2.6HG0456080.1,HORVU.MOREX.r2.7HG0535260.1,HORVU.MOREX.r2.7HG0620060.1,HORVU.MOREX.r2.7HG0620070.1
CC	GO:0032991	protein-containing complex	4	80	84	3343	0.463814	0.936709	HORVU.MOREX.r2.1HG0075180.1,HORVU.MOREX.r2.4HG0294190.1,HORVU.MOREX.r2.6HG0503570.1,HORVU.MOREX.r2.7HG0619780.1	HORVU.MOREX.r2.1HG0000110.1,HORVU.MOREX.r2.1HG0046260.1,HORVU.MOREX.r2.1HG0071510.1,HORVU.MOREX.r2.1HG0073220.1,HORVU.MOREX.r2.1HG0073450.1,HORVU.MOREX.r2.2HG0080150.1,HORVU.MOREX.r2.2HG0084300.1,HORVU.MOREX.r2.2HG0096630.1,HORVU.MOREX.r2.2HG0111740.1,HORVU.MOREX.r2.2HG0113940.1,HORVU.MOREX.r2.2HG0126790.1,HORVU.MOREX.r2.2HG0143350.1,HORVU.MOREX.r2.2HG0168190.1,HORVU.MOREX.r2.3HG0214030.1,HORVU.M…
MF	GO:0001883	purine nucleoside binding	1	5	6	219	0.464904	0.755056	HORVU.MOREX.r2.5HG0397790.1	HORVU.MOREX.r2.1HG0073710.1,HORVU.MOREX.r2.2HG0093950.1,HORVU.MOREX.r2.2HG0152840.1,HORVU.MOREX.r2.4HG0277870.1,HORVU.MOREX.r2.6HG0449980.1
MF	GO:0005525	GTP binding	1	5	6	219	0.464904	0.755056	HORVU.MOREX.r2.5HG0397790.1	HORVU.MOREX.r2.1HG0073710.1,HORVU.MOREX.r2.2HG0093950.1,HORVU.MOREX.r2.2HG0152840.1,HORVU.MOREX.r2.4HG0277870.1,HORVU.MOREX.r2.6HG0449980.1
MF	GO:0032550	purine ribonucleoside binding	1	5	6	219	0.464904	0.755056	HORVU.MOREX.r2.5HG0397790.1	HORVU.MOREX.r2.1HG0073710.1,HORVU.MOREX.r2.2HG0093950.1,HORVU.MOREX.r2.2HG0152840.1,HORVU.MOREX.r2.4HG0277870.1,HORVU.MOREX.r2.6HG0449980.1
CC	GO:0005929	cilium	0	1	1	25	0.466345	0.936709	-	HORVU.MOREX.r2.1HG0053420.1
CC	GO:0009531	secondary cell wall	0	1	1	25	0.466345	0.936709	-	HORVU.MOREX.r2.1HG0021180.1
BP	GO:0000122	negative regulation of transcription by RNA polymerase II	2	0	2	63	0.466988	0.925575	HORVU.MOREX.r2.1HG0067320.1,HORVU.MOREX.r2.2HG0079820.1	-
BP	GO:0006739	NADP metabolic process	0	1	1	25	0.46747	0.925575	-	HORVU.MOREX.r2.5HG0427970.1
BP	GO:0032543	mitochondrial translation	0	1	1	25	0.46747	0.925575	-	HORVU.MOREX.r2.7HG0565960.1
BP	GO:0046271	phenylpropanoid catabolic process	0	1	1	25	0.46747	0.925575	-	HORVU.MOREX.r2.7HG0602750.1
BP	GO:0060271	cilium assembly	0	1	1	25	0.46747	0.925575	-	HORVU.MOREX.r2.1HG0053420.1
BP	GO:0009415	response to water	5	6	11	418	0.467608	0.925575	HORVU.MOREX.r2.2HG0132370.1,HORVU.MOREX.r2.3HG0263370.1,HORVU.MOREX.r2.4HG0329560.1,HORVU.MOREX.r2.5HG0400960.1,HORVU.MOREX.r2.5HG0436060.1	HORVU.MOREX.r2.3HG0188670.1,HORVU.MOREX.r2.3HG0212680.1,HORVU.MOREX.r2.4HG0320860.1,HORVU.MOREX.r2.5HG0390060.1,HORVU.MOREX.r2.5HG0423310.1,HORVU.MOREX.r2.6HG0520040.1
MF	GO:0008889	glycerophosphodiester phosphodiesterase activity	0	1	1	25	0.46801	0.755056	-	HORVU.MOREX.r2.2HG0144480.1
MF	GO:0010329	auxin efflux transmembrane transporter activity	1	0	1	25	0.46801	0.755056	HORVU.MOREX.r2.5HG0418820.1	-
MF	GO:0015252	proton channel activity	0	1	1	25	0.46801	0.755056	-	HORVU.MOREX.r2.6HG0509680.1
MF	GO:0016717	oxidoreductase activity, acting on paired donors, with oxidation of a pair of donors resulting in the reduction of molecular oxygen to two molecules of water	0	1	1	25	0.46801	0.755056	-	HORVU.MOREX.r2.2HG0088630.1
MF	GO:0046933	proton-transporting ATP synthase activity, rotational mechanism	0	1	1	25	0.46801	0.755056	-	HORVU.MOREX.r2.6HG0509680.1
MF	GO:0090599	alpha-glucosidase activity	0	1	1	25	0.46801	0.755056	-	HORVU.MOREX.r2.2HG0137200.1
BP	GO:0005985	sucrose metabolic process	0	2	2	64	0.475184	0.936539	-	HORVU.MOREX.r2.2HG0137200.1,HORVU.MOREX.r2.3HG0251560.1
BP	GO:0009626	plant-type hypersensitive response	3	1	4	143	0.477533	0.936539	HORVU.MOREX.r2.1HG0055970.1,HORVU.MOREX.r2.2HG0110590.1,HORVU.MOREX.r2.4HG0328730.1	HORVU.MOREX.r2.4HG0285270.1
BP	GO:0034050	programmed cell death induced by symbiont	3	1	4	143	0.477533	0.936539	HORVU.MOREX.r2.1HG0055970.1,HORVU.MOREX.r2.2HG0110590.1,HORVU.MOREX.r2.4HG0328730.1	HORVU.MOREX.r2.4HG0285270.1
BP	GO:0045893	positive regulation of DNA-templated transcription	3	10	13	501	0.477974	0.936539	HORVU.MOREX.r2.1HG0055970.1,HORVU.MOREX.r2.4HG0328730.1,HORVU.MOREX.r2.5HG0400960.1	HORVU.MOREX.r2.1HG0046260.1,HORVU.MOREX.r2.1HG0058670.1,HORVU.MOREX.r2.3HG0240630.1,HORVU.MOREX.r2.3HG0242640.1,HORVU.MOREX.r2.4HG0318550.1,HORVU.MOREX.r2.4HG0336360.1,HORVU.MOREX.r2.4HG0346770.1,HORVU.MOREX.r2.6HG0480880.1,HORVU.MOREX.r2.7HG0591690.1,HORVU.MOREX.r2.7HG0594380.1
CC	GO:0000326	protein storage vacuole	0	1	1	26	0.479594	0.939038	-	HORVU.MOREX.r2.7HG0589960.1
CC	GO:0030981	cortical microtubule cytoskeleton	1	0	1	26	0.479594	0.939038	HORVU.MOREX.r2.1HG0069440.1	-
CC	GO:0042597	periplasmic space	0	1	1	26	0.479594	0.939038	-	HORVU.MOREX.r2.5HG0424180.1
BP	GO:0009166	nucleotide catabolic process	1	2	3	104	0.480522	0.936539	HORVU.MOREX.r2.5HG0408570.1	HORVU.MOREX.r2.4HG0291220.1,HORVU.MOREX.r2.4HG0319400.1
BP	GO:0060918	auxin transport	3	0	3	104	0.480522	0.936539	HORVU.MOREX.r2.4HG0328730.1,HORVU.MOREX.r2.5HG0418820.1,HORVU.MOREX.r2.6HG0491120.1	-
BP	GO:0006636	unsaturated fatty acid biosynthetic process	0	1	1	26	0.480735	0.936539	-	HORVU.MOREX.r2.2HG0088630.1
BP	GO:0006690	icosanoid metabolic process	1	0	1	26	0.480735	0.936539	HORVU.MOREX.r2.7HG0564280.1	-
BP	GO:0016226	iron-sulfur cluster assembly	0	1	1	26	0.480735	0.936539	-	HORVU.MOREX.r2.3HG0236810.1
BP	GO:0031163	metallo-sulfur cluster assembly	0	1	1	26	0.480735	0.936539	-	HORVU.MOREX.r2.3HG0236810.1
BP	GO:0043065	positive regulation of apoptotic process	1	0	1	26	0.480735	0.936539	HORVU.MOREX.r2.1HG0067320.1	-
BP	GO:0043406	positive regulation of MAP kinase activity	1	0	1	26	0.480735	0.936539	HORVU.MOREX.r2.4HG0328730.1	-
BP	GO:0090333	regulation of stomatal closure	0	1	1	26	0.480735	0.936539	-	HORVU.MOREX.r2.6HG0507330.1
BP	GO:1902584	positive regulation of response to water deprivation	1	0	1	26	0.480735	0.936539	HORVU.MOREX.r2.5HG0436060.1	-
MF	GO:0003714	transcription corepressor activity	1	0	1	26	0.481284	0.770309	HORVU.MOREX.r2.4HG0337360.1	-
MF	GO:0016790	thiolester hydrolase activity	0	1	1	26	0.481284	0.770309	-	HORVU.MOREX.r2.7HG0542920.1
MF	GO:0050734	hydroxycinnamoyltransferase activity	1	0	1	26	0.481284	0.770309	HORVU.MOREX.r2.1HG0015670.1	-
BP	GO:0009145	purine nucleoside triphosphate biosynthetic process	1	3	4	144	0.482932	0.938368	HORVU.MOREX.r2.5HG0408570.1	HORVU.MOREX.r2.4HG0291220.1,HORVU.MOREX.r2.4HG0319400.1,HORVU.MOREX.r2.6HG0509680.1
BP	GO:0009206	purine ribonucleoside triphosphate biosynthetic process	1	3	4	144	0.482932	0.938368	HORVU.MOREX.r2.5HG0408570.1	HORVU.MOREX.r2.4HG0291220.1,HORVU.MOREX.r2.4HG0319400.1,HORVU.MOREX.r2.6HG0509680.1
BP	GO:0051701	biological process involved in interaction with host	1	1	2	65	0.483303	0.938368	HORVU.MOREX.r2.1HG0069440.1	HORVU.MOREX.r2.4HG0327680.1
MF	GO:0003924	GTPase activity	0	4	4	144	0.484164	0.772874	-	HORVU.MOREX.r2.2HG0093950.1,HORVU.MOREX.r2.2HG0152840.1,HORVU.MOREX.r2.4HG0277870.1,HORVU.MOREX.r2.6HG0449980.1
MF	GO:0016407	acetyltransferase activity	1	2	3	105	0.487915	0.776812	HORVU.MOREX.r2.5HG0425910.1	HORVU.MOREX.r2.3HG0228900.1,HORVU.MOREX.r2.7HG0587120.1
BP	GO:0019216	regulation of lipid metabolic process	1	1	2	66	0.491344	0.942804	HORVU.MOREX.r2.5HG0400960.1	HORVU.MOREX.r2.6HG0449980.1
BP	GO:0030490	maturation of SSU-rRNA	0	2	2	66	0.491344	0.942804	-	HORVU.MOREX.r2.4HG0333580.1,HORVU.MOREX.r2.5HG0426470.1
BP	GO:1901292	nucleoside phosphate catabolic process	1	2	3	106	0.493157	0.942804	HORVU.MOREX.r2.5HG0408570.1	HORVU.MOREX.r2.4HG0291220.1,HORVU.MOREX.r2.4HG0319400.1
BP	GO:0005978	glycogen biosynthetic process	0	1	1	27	0.493671	0.942804	-	HORVU.MOREX.r2.5HG0436680.1
BP	GO:0006469	negative regulation of protein kinase activity	1	0	1	27	0.493671	0.942804	HORVU.MOREX.r2.1HG0067320.1	-
BP	GO:0010227	floral organ abscission	1	0	1	27	0.493671	0.942804	HORVU.MOREX.r2.4HG0328730.1	-
BP	GO:0019674	NAD metabolic process	1	0	1	27	0.493671	0.942804	HORVU.MOREX.r2.2HG0151500.1	-
BP	GO:0031109	microtubule polymerization or depolymerization	1	0	1	27	0.493671	0.942804	HORVU.MOREX.r2.1HG0069440.1	-
BP	GO:0033673	negative regulation of kinase activity	1	0	1	27	0.493671	0.942804	HORVU.MOREX.r2.1HG0067320.1	-
BP	GO:0040009	regulation of growth rate	1	0	1	27	0.493671	0.942804	HORVU.MOREX.r2.5HG0418820.1	-
BP	GO:0042451	purine nucleoside biosynthetic process	1	0	1	27	0.493671	0.942804	HORVU.MOREX.r2.5HG0397790.1	-
BP	GO:0046129	purine ribonucleoside biosynthetic process	1	0	1	27	0.493671	0.942804	HORVU.MOREX.r2.5HG0397790.1	-
BP	GO:0061061	muscle structure development	0	1	1	27	0.493671	0.942804	-	HORVU.MOREX.r2.4HG0320860.1
BP	GO:2000117	negative regulation of cysteine-type endopeptidase activity	1	0	1	27	0.493671	0.942804	HORVU.MOREX.r2.1HG0067320.1	-
BP	GO:0000375	RNA splicing, via transesterification reactions	2	3	5	186	0.493772	0.942804	HORVU.MOREX.r2.1HG0075180.1,HORVU.MOREX.r2.7HG0619780.1	HORVU.MOREX.r2.1HG0074360.1,HORVU.MOREX.r2.3HG0246360.1,HORVU.MOREX.r2.5HG0439450.1
MF	GO:0015112	nitrate transmembrane transporter activity	1	0	1	27	0.494228	0.783815	HORVU.MOREX.r2.5HG0349820.1	-
MF	GO:0019199	transmembrane receptor protein kinase activity	4	0	4	146	0.494905	0.783815	HORVU.MOREX.r2.5HG0397860.1,HORVU.MOREX.r2.5HG0397870.1,HORVU.MOREX.r2.5HG0397880.1,HORVU.MOREX.r2.6HG0451040.1	-
BP	GO:1901701	cellular response to oxygen-containing compound	12	8	20	788	0.495747	0.943756	HORVU.MOREX.r2.1HG0055970.1,HORVU.MOREX.r2.1HG0063880.1,HORVU.MOREX.r2.2HG0132370.1,HORVU.MOREX.r2.2HG0153890.1,HORVU.MOREX.r2.2HG0166600.1,HORVU.MOREX.r2.3HG0230900.1,HORVU.MOREX.r2.3HG0253490.1,HORVU.MOREX.r2.3HG0263370.1,HORVU.MOREX.r2.4HG0328730.1,HORVU.MOREX.r2.4HG0337360.1,HORVU.MOREX.r2.5HG0400960.1,HORVU.MOREX.r2.7HG0591390.1	HORVU.MOREX.r2.1HG0013800.1,HORVU.MOREX.r2.3HG0205500.1,HORVU.MOREX.r2.5HG0401720.1,HORVU.MOREX.r2.5HG0423310.1,HORVU.MOREX.r2.6HG0480880.1,HORVU.MOREX.r2.6HG0514130.1,HORVU.MOREX.r2.7HG0532570.1,HORVU.MOREX.r2.7HG0594380.1
BP	GO:0008283	cell population proliferation	2	3	5	187	0.498495	0.943756	HORVU.MOREX.r2.1HG0067320.1,HORVU.MOREX.r2.2HG0160030.1	HORVU.MOREX.r2.4HG0318550.1,HORVU.MOREX.r2.4HG0330490.1,HORVU.MOREX.r2.4HG0338860.1
BP	GO:0008643	carbohydrate transport	2	2	4	147	0.498992	0.943756	HORVU.MOREX.r2.3HG0191170.1,HORVU.MOREX.r2.4HG0329560.1	HORVU.MOREX.r2.1HG0013080.1,HORVU.MOREX.r2.3HG0207880.1
BP	GO:0010951	negative regulation of endopeptidase activity	1	1	2	67	0.499306	0.943756	HORVU.MOREX.r2.1HG0067320.1	HORVU.MOREX.r2.3HG0184990.1
BP	GO:0045860	positive regulation of protein kinase activity	1	1	2	67	0.499306	0.943756	HORVU.MOREX.r2.4HG0328730.1	HORVU.MOREX.r2.6HG0472060.1
MF	GO:0019001	guanyl nucleotide binding	1	5	6	227	0.499559	0.787065	HORVU.MOREX.r2.5HG0397790.1	HORVU.MOREX.r2.1HG0073710.1,HORVU.MOREX.r2.2HG0093950.1,HORVU.MOREX.r2.2HG0152840.1,HORVU.MOREX.r2.4HG0277870.1,HORVU.MOREX.r2.6HG0449980.1
MF	GO:0032561	guanyl ribonucleotide binding	1	5	6	227	0.499559	0.787065	HORVU.MOREX.r2.5HG0397790.1	HORVU.MOREX.r2.1HG0073710.1,HORVU.MOREX.r2.2HG0093950.1,HORVU.MOREX.r2.2HG0152840.1,HORVU.MOREX.r2.4HG0277870.1,HORVU.MOREX.r2.6HG0449980.1
BP	GO:1901615	organic hydroxy compound metabolic process	4	8	12	469	0.501656	0.943756	HORVU.MOREX.r2.5HG0354290.1,HORVU.MOREX.r2.5HG0400960.1,HORVU.MOREX.r2.5HG0421990.1,HORVU.MOREX.r2.7HG0598720.1	HORVU.MOREX.r2.2HG0144480.1,HORVU.MOREX.r2.3HG0274970.1,HORVU.MOREX.r2.4HG0318550.1,HORVU.MOREX.r2.4HG0328590.1,HORVU.MOREX.r2.4HG0349060.1,HORVU.MOREX.r2.5HG0423310.1,HORVU.MOREX.r2.6HG0451570.1,HORVU.MOREX.r2.6HG0510240.1
BP	GO:0032103	positive regulation of response to external stimulus	2	2	4	148	0.504298	0.943756	HORVU.MOREX.r2.2HG0166600.1,HORVU.MOREX.r2.7HG0591390.1	HORVU.MOREX.r2.3HG0205500.1,HORVU.MOREX.r2.4HG0327680.1
CC	GO:0032838	plasma membrane bounded cell projection cytoplasm	0	1	1	28	0.505117	0.98077	-	HORVU.MOREX.r2.1HG0053420.1
BP	GO:0019359	nicotinamide nucleotide biosynthetic process	1	2	3	108	0.505639	0.943756	HORVU.MOREX.r2.5HG0408570.1	HORVU.MOREX.r2.4HG0291220.1,HORVU.MOREX.r2.4HG0319400.1
BP	GO:0009218	pyrimidine ribonucleotide metabolic process	1	0	1	28	0.506286	0.943756	HORVU.MOREX.r2.6HG0503570.1	-
BP	GO:0009608	response to symbiont	0	1	1	28	0.506286	0.943756	-	HORVU.MOREX.r2.2HG0143470.1
BP	GO:0009692	ethylene metabolic process	1	0	1	28	0.506286	0.943756	HORVU.MOREX.r2.4HG0328730.1	-
BP	GO:0009693	ethylene biosynthetic process	1	0	1	28	0.506286	0.943756	HORVU.MOREX.r2.4HG0328730.1	-
BP	GO:0043281	regulation of cysteine-type endopeptidase activity involved in apoptotic process	1	0	1	28	0.506286	0.943756	HORVU.MOREX.r2.1HG0067320.1	-
BP	GO:0043449	cellular alkene metabolic process	1	0	1	28	0.506286	0.943756	HORVU.MOREX.r2.4HG0328730.1	-
BP	GO:0043450	alkene biosynthetic process	1	0	1	28	0.506286	0.943756	HORVU.MOREX.r2.4HG0328730.1	-
BP	GO:0044782	cilium organization	0	1	1	28	0.506286	0.943756	-	HORVU.MOREX.r2.1HG0053420.1
BP	GO:0045727	positive regulation of translation	0	1	1	28	0.506286	0.943756	-	HORVU.MOREX.r2.7HG0565960.1
BP	GO:0051090	regulation of DNA-binding transcription factor activity	1	0	1	28	0.506286	0.943756	HORVU.MOREX.r2.1HG0067320.1	-
BP	GO:0055075	potassium ion homeostasis	0	1	1	28	0.506286	0.943756	-	HORVU.MOREX.r2.1HG0021180.1
BP	GO:1900057	positive regulation of leaf senescence	1	0	1	28	0.506286	0.943756	HORVU.MOREX.r2.2HG0160030.1	-
BP	GO:1900674	olefin biosynthetic process	1	0	1	28	0.506286	0.943756	HORVU.MOREX.r2.4HG0328730.1	-
BP	GO:1905268	negative regulation of chromatin organization	0	1	1	28	0.506286	0.943756	-	HORVU.MOREX.r2.1HG0058670.1
MF	GO:0080161	auxin transmembrane transporter activity	1	0	1	28	0.506849	0.796284	HORVU.MOREX.r2.5HG0418820.1	-
MF	GO:0016879	ligase activity, forming carbon-nitrogen bonds	0	2	2	68	0.508043	0.796284	-	HORVU.MOREX.r2.1HG0044020.1,HORVU.MOREX.r2.2HG0168190.1
BP	GO:0048831	regulation of shoot system development	5	3	8	310	0.508151	0.946212	HORVU.MOREX.r2.2HG0160030.1,HORVU.MOREX.r2.2HG0166600.1,HORVU.MOREX.r2.5HG0427360.1,HORVU.MOREX.r2.5HG0427370.1,HORVU.MOREX.r2.7HG0591390.1	HORVU.MOREX.r2.6HG0480880.1,HORVU.MOREX.r2.7HG0591690.1,HORVU.MOREX.r2.7HG0594380.1
BP	GO:0010466	negative regulation of peptidase activity	1	1	2	69	0.514988	0.957053	HORVU.MOREX.r2.1HG0067320.1	HORVU.MOREX.r2.3HG0184990.1
MF	GO:0016410	N-acyltransferase activity	1	1	2	69	0.515848	0.797182	HORVU.MOREX.r2.5HG0425910.1	HORVU.MOREX.r2.7HG0587120.1
BP	GO:0071396	cellular response to lipid	10	5	15	595	0.51614	0.957053	HORVU.MOREX.r2.1HG0063880.1,HORVU.MOREX.r2.2HG0132370.1,HORVU.MOREX.r2.2HG0153890.1,HORVU.MOREX.r2.2HG0166600.1,HORVU.MOREX.r2.3HG0230900.1,HORVU.MOREX.r2.3HG0253490.1,HORVU.MOREX.r2.3HG0263370.1,HORVU.MOREX.r2.4HG0337360.1,HORVU.MOREX.r2.5HG0400960.1,HORVU.MOREX.r2.7HG0591390.1	HORVU.MOREX.r2.3HG0205500.1,HORVU.MOREX.r2.5HG0401720.1,HORVU.MOREX.r2.6HG0480880.1,HORVU.MOREX.r2.6HG0514130.1,HORVU.MOREX.r2.7HG0594380.1
BP	GO:0010501	RNA secondary structure unwinding	1	2	3	110	0.51796	0.957053	HORVU.MOREX.r2.1HG0075180.1	HORVU.MOREX.r2.3HG0225600.1,HORVU.MOREX.r2.5HG0439450.1
BP	GO:0006811	ion transport	13	11	24	959	0.518053	0.957053	HORVU.MOREX.r2.1HG0024240.1,HORVU.MOREX.r2.1HG0057890.1,HORVU.MOREX.r2.1HG0057900.1,HORVU.MOREX.r2.2HG0132710.1,HORVU.MOREX.r2.2HG0135750.1,HORVU.MOREX.r2.2HG0169080.1,HORVU.MOREX.r2.3HG0205850.1,HORVU.MOREX.r2.3HG0251070.1,HORVU.MOREX.r2.4HG0329560.1,HORVU.MOREX.r2.4HG0334880.1,HORVU.MOREX.r2.5HG0349820.1,HORVU.MOREX.r2.5HG0406540.1,HORVU.MOREX.r2.7HG0603680.1	HORVU.MOREX.r2.1HG0013080.1,HORVU.MOREX.r2.2HG0086230.1,HORVU.MOREX.r2.3HG0205390.1,HORVU.MOREX.r2.3HG0207880.1,HORVU.MOREX.r2.4HG0325040.1,HORVU.MOREX.r2.5HG0437140.1,HORVU.MOREX.r2.5HG0447440.1,HORVU.MOREX.r2.6HG0458250.1,HORVU.MOREX.r2.6HG0509680.1,HORVU.MOREX.r2.6HG0513540.1,HORVU.MOREX.r2.7HG0589960.1
BP	GO:0005987	sucrose catabolic process	0	1	1	29	0.518587	0.957053	-	HORVU.MOREX.r2.2HG0137200.1
BP	GO:0009567	double fertilization forming a zygote and endosperm	0	1	1	29	0.518587	0.957053	-	HORVU.MOREX.r2.5HG0354170.1
BP	GO:0030004	cellular monovalent inorganic cation homeostasis	1	0	1	29	0.518587	0.957053	HORVU.MOREX.r2.5HG0406540.1	-
BP	GO:1905623	positive regulation of leaf development	1	0	1	29	0.518587	0.957053	HORVU.MOREX.r2.2HG0160030.1	-
MF	GO:0003725	double-stranded RNA binding	0	1	1	29	0.519157	0.797182	-	HORVU.MOREX.r2.3HG0246360.1
MF	GO:0004650	polygalacturonase activity	1	0	1	29	0.519157	0.797182	HORVU.MOREX.r2.6HG0459020.1	-
MF	GO:0016411	acylglycerol O-acyltransferase activity	1	0	1	29	0.519157	0.797182	HORVU.MOREX.r2.3HG0232400.1	-
MF	GO:0016759	cellulose synthase activity	1	0	1	29	0.519157	0.797182	HORVU.MOREX.r2.3HG0194300.1	-
MF	GO:0016760	cellulose synthase (UDP-forming) activity	1	0	1	29	0.519157	0.797182	HORVU.MOREX.r2.3HG0194300.1	-
MF	GO:0031624	ubiquitin conjugating enzyme binding	1	0	1	29	0.519157	0.797182	HORVU.MOREX.r2.2HG0160030.1	-
MF	GO:0061629	RNA polymerase II-specific DNA-binding transcription factor binding	1	0	1	29	0.519157	0.797182	HORVU.MOREX.r2.1HG0067320.1	-
BP	GO:0034641	cellular nitrogen compound metabolic process	34	118	152	6112	0.519892	0.957053	HORVU.MOREX.r2.1HG0055970.1,HORVU.MOREX.r2.1HG0063880.1,HORVU.MOREX.r2.1HG0067320.1,HORVU.MOREX.r2.1HG0067480.1,HORVU.MOREX.r2.1HG0075180.1,HORVU.MOREX.r2.2HG0079820.1,HORVU.MOREX.r2.2HG0097140.1,HORVU.MOREX.r2.2HG0151500.1,HORVU.MOREX.r2.2HG0153890.1,HORVU.MOREX.r2.2HG0166600.1,HORVU.MOREX.r2.2HG0175030.1,HORVU.MOREX.r2.2HG0175470.1,HORVU.MOREX.r2.3HG0240180.1,HORVU.MOREX.r2.3HG0265330.1,HORVU.M…	HORVU.MOREX.r2.1HG0000110.1,HORVU.MOREX.r2.1HG0002490.1,HORVU.MOREX.r2.1HG0006100.1,HORVU.MOREX.r2.1HG0031470.1,HORVU.MOREX.r2.1HG0036700.1,HORVU.MOREX.r2.1HG0044020.1,HORVU.MOREX.r2.1HG0046260.1,HORVU.MOREX.r2.1HG0052410.1,HORVU.MOREX.r2.1HG0052740.1,HORVU.MOREX.r2.1HG0058670.1,HORVU.MOREX.r2.1HG0073220.1,HORVU.MOREX.r2.1HG0073710.1,HORVU.MOREX.r2.1HG0074360.1,HORVU.MOREX.r2.1HG0076840.1,HORVU.M…
BP	GO:0007623	circadian rhythm	0	4	4	151	0.520065	0.957053	-	HORVU.MOREX.r2.3HG0234500.1,HORVU.MOREX.r2.6HG0453190.1,HORVU.MOREX.r2.6HG0480880.1,HORVU.MOREX.r2.7HG0594380.1
BP	GO:0051702	biological process involved in interaction with symbiont	3	1	4	151	0.520065	0.957053	HORVU.MOREX.r2.1HG0055970.1,HORVU.MOREX.r2.2HG0110590.1,HORVU.MOREX.r2.4HG0328730.1	HORVU.MOREX.r2.4HG0285270.1
BP	GO:0009746	response to hexose	0	2	2	70	0.522706	0.96089	-	HORVU.MOREX.r2.6HG0480880.1,HORVU.MOREX.r2.7HG0594380.1
MF	GO:0016893	endonuclease activity, active with either ribo- or deoxyribonucleic acids and producing 5'-phosphomonoesters	0	2	2	70	0.523571	0.801925	-	HORVU.MOREX.r2.3HG0195800.1,HORVU.MOREX.r2.3HG0246360.1
BP	GO:0045089	positive regulation of innate immune response	2	1	3	111	0.524059	0.962352	HORVU.MOREX.r2.2HG0166600.1,HORVU.MOREX.r2.7HG0591390.1	HORVU.MOREX.r2.4HG0327680.1
BP	GO:0042446	hormone biosynthetic process	3	4	7	274	0.524951	0.962967	HORVU.MOREX.r2.1HG0071660.1,HORVU.MOREX.r2.4HG0328730.1,HORVU.MOREX.r2.7HG0564280.1	HORVU.MOREX.r2.1HG0002490.1,HORVU.MOREX.r2.3HG0274970.1,HORVU.MOREX.r2.4HG0328590.1,HORVU.MOREX.r2.7HG0587120.1
CC	GO:0000922	spindle pole	1	0	1	30	0.529392	1	HORVU.MOREX.r2.1HG0069440.1	-
BP	GO:0033993	response to lipid	15	12	27	1086	0.530052	0.968158	HORVU.MOREX.r2.1HG0063880.1,HORVU.MOREX.r2.2HG0132370.1,HORVU.MOREX.r2.2HG0153890.1,HORVU.MOREX.r2.2HG0166600.1,HORVU.MOREX.r2.3HG0230900.1,HORVU.MOREX.r2.3HG0253490.1,HORVU.MOREX.r2.3HG0263370.1,HORVU.MOREX.r2.4HG0275980.1,HORVU.MOREX.r2.4HG0329560.1,HORVU.MOREX.r2.4HG0337360.1,HORVU.MOREX.r2.5HG0397790.1,HORVU.MOREX.r2.5HG0400960.1,HORVU.MOREX.r2.6HG0491120.1,HORVU.MOREX.r2.7HG0564280.1,HORVU.M…	HORVU.MOREX.r2.2HG0100690.1,HORVU.MOREX.r2.2HG0143470.1,HORVU.MOREX.r2.3HG0188670.1,HORVU.MOREX.r2.3HG0205500.1,HORVU.MOREX.r2.3HG0274990.1,HORVU.MOREX.r2.4HG0320860.1,HORVU.MOREX.r2.5HG0366230.1,HORVU.MOREX.r2.5HG0401720.1,HORVU.MOREX.r2.6HG0480880.1,HORVU.MOREX.r2.6HG0514130.1,HORVU.MOREX.r2.6HG0517410.1,HORVU.MOREX.r2.7HG0594380.1
BP	GO:0015706	nitrate transmembrane transport	1	0	1	30	0.530582	0.968158	HORVU.MOREX.r2.5HG0349820.1	-
BP	GO:0046149	pigment catabolic process	1	0	1	30	0.530582	0.968158	HORVU.MOREX.r2.3HG0263370.1	-
BP	GO:0046173	polyol biosynthetic process	0	1	1	30	0.530582	0.968158	-	HORVU.MOREX.r2.4HG0349060.1
BP	GO:1902025	nitrate import	1	0	1	30	0.530582	0.968158	HORVU.MOREX.r2.5HG0349820.1	-
MF	GO:0004185	serine-type carboxypeptidase activity	0	1	1	30	0.531158	0.80539	-	HORVU.MOREX.r2.3HG0208840.1
MF	GO:0030544	Hsp70 protein binding	1	0	1	30	0.531158	0.80539	HORVU.MOREX.r2.1HG0067320.1	-
MF	GO:0043424	protein histidine kinase binding	0	1	1	30	0.531158	0.80539	-	HORVU.MOREX.r2.4HG0315900.1
MF	GO:0140297	DNA-binding transcription factor binding	1	0	1	30	0.531158	0.80539	HORVU.MOREX.r2.1HG0067320.1	-
CC	GO:0015934	large ribosomal subunit	0	4	4	154	0.532972	1	-	HORVU.MOREX.r2.1HG0000110.1,HORVU.MOREX.r2.4HG0324090.1,HORVU.MOREX.r2.4HG0329440.1,HORVU.MOREX.r2.4HG0343720.1
BP	GO:0009914	hormone transport	3	0	3	113	0.536127	0.976102	HORVU.MOREX.r2.4HG0328730.1,HORVU.MOREX.r2.5HG0418820.1,HORVU.MOREX.r2.6HG0491120.1	-
BP	GO:0033674	positive regulation of kinase activity	1	1	2	72	0.537894	0.976102	HORVU.MOREX.r2.4HG0328730.1	HORVU.MOREX.r2.6HG0472060.1
BP	GO:0034284	response to monosaccharide	0	2	2	72	0.537894	0.976102	-	HORVU.MOREX.r2.6HG0480880.1,HORVU.MOREX.r2.7HG0594380.1
BP	GO:0043069	negative regulation of programmed cell death	1	1	2	72	0.537894	0.976102	HORVU.MOREX.r2.1HG0067320.1	HORVU.MOREX.r2.4HG0285270.1
BP	GO:0010016	shoot system morphogenesis	0	5	5	196	0.540196	0.976102	-	HORVU.MOREX.r2.1HG0058670.1,HORVU.MOREX.r2.2HG0144480.1,HORVU.MOREX.r2.3HG0201910.1,HORVU.MOREX.r2.4HG0330490.1,HORVU.MOREX.r2.4HG0338860.1
BP	GO:0007167	enzyme-linked receptor protein signaling pathway	4	0	4	155	0.540713	0.976102	HORVU.MOREX.r2.5HG0397860.1,HORVU.MOREX.r2.5HG0397870.1,HORVU.MOREX.r2.5HG0397880.1,HORVU.MOREX.r2.6HG0451040.1	-
BP	GO:0034404	nucleobase-containing small molecule biosynthetic process	2	2	4	155	0.540713	0.976102	HORVU.MOREX.r2.5HG0397790.1,HORVU.MOREX.r2.5HG0408570.1	HORVU.MOREX.r2.4HG0291220.1,HORVU.MOREX.r2.4HG0319400.1
CC	GO:0019897	extrinsic component of plasma membrane	1	0	1	31	0.54108	1	HORVU.MOREX.r2.1HG0067320.1	-
BP	GO:0009835	fruit ripening	1	0	1	31	0.542279	0.976102	HORVU.MOREX.r2.6HG0463640.1	-
BP	GO:0009955	adaxial/abaxial pattern specification	0	1	1	31	0.542279	0.976102	-	HORVU.MOREX.r2.4HG0307240.1
BP	GO:0010315	auxin export across the plasma membrane	1	0	1	31	0.542279	0.976102	HORVU.MOREX.r2.5HG0418820.1	-
BP	GO:0051098	regulation of binding	0	1	1	31	0.542279	0.976102	-	HORVU.MOREX.r2.6HG0453190.1
BP	GO:1900673	olefin metabolic process	1	0	1	31	0.542279	0.976102	HORVU.MOREX.r2.4HG0328730.1	-
BP	GO:1901002	positive regulation of response to salt stress	1	0	1	31	0.542279	0.976102	HORVU.MOREX.r2.5HG0436060.1	-
MF	GO:0016776	phosphotransferase activity, phosphate group as acceptor	1	0	1	31	0.54286	0.821076	HORVU.MOREX.r2.6HG0503570.1	-
BP	GO:1901607	alpha-amino acid biosynthetic process	4	1	5	197	0.544731	0.979496	HORVU.MOREX.r2.2HG0116980.1,HORVU.MOREX.r2.3HG0205850.1,HORVU.MOREX.r2.5HG0427360.1,HORVU.MOREX.r2.5HG0427370.1	HORVU.MOREX.r2.2HG0168190.1
BP	GO:0098656	anion transmembrane transport	4	3	7	280	0.547981	0.983364	HORVU.MOREX.r2.3HG0205850.1,HORVU.MOREX.r2.3HG0251070.1,HORVU.MOREX.r2.5HG0349820.1,HORVU.MOREX.r2.5HG0406540.1	HORVU.MOREX.r2.1HG0013080.1,HORVU.MOREX.r2.3HG0207880.1,HORVU.MOREX.r2.6HG0513540.1
BP	GO:0048581	negative regulation of post-embryonic development	0	3	3	115	0.548021	0.983364	-	HORVU.MOREX.r2.6HG0480880.1,HORVU.MOREX.r2.7HG0591690.1,HORVU.MOREX.r2.7HG0594380.1
CC	GO:0016363	nuclear matrix	0	1	1	32	0.552479	1	-	HORVU.MOREX.r2.3HG0198250.1
BP	GO:0006066	alcohol metabolic process	3	3	6	240	0.552484	0.984711	HORVU.MOREX.r2.5HG0354290.1,HORVU.MOREX.r2.5HG0400960.1,HORVU.MOREX.r2.5HG0421990.1	HORVU.MOREX.r2.2HG0144480.1,HORVU.MOREX.r2.4HG0349060.1,HORVU.MOREX.r2.5HG0423310.1
BP	GO:0006081	cellular aldehyde metabolic process	0	2	2	74	0.552746	0.984711	-	HORVU.MOREX.r2.5HG0427970.1,HORVU.MOREX.r2.6HG0449980.1
BP	GO:0009119	ribonucleoside metabolic process	2	0	2	74	0.552746	0.984711	HORVU.MOREX.r2.5HG0397790.1,HORVU.MOREX.r2.6HG0503570.1	-
BP	GO:0016075	rRNA catabolic process	0	1	1	32	0.553685	0.984711	-	HORVU.MOREX.r2.3HG0246360.1
BP	GO:0034250	positive regulation of cellular amide metabolic process	0	1	1	32	0.553685	0.984711	-	HORVU.MOREX.r2.7HG0565960.1
BP	GO:0035265	organ growth	1	0	1	32	0.553685	0.984711	HORVU.MOREX.r2.2HG0160030.1	-
BP	GO:0065001	specification of axis polarity	0	1	1	32	0.553685	0.984711	-	HORVU.MOREX.r2.1HG0021180.1
BP	GO:1905421	regulation of plant organ morphogenesis	0	1	1	32	0.553685	0.984711	-	HORVU.MOREX.r2.1HG0021180.1
BP	GO:0010087	phloem or xylem histogenesis	0	3	3	116	0.5539	0.984711	-	HORVU.MOREX.r2.3HG0201910.1,HORVU.MOREX.r2.4HG0339130.1,HORVU.MOREX.r2.6HG0451800.1
MF	GO:0004806	triglyceride lipase activity	1	0	1	32	0.554271	0.836245	HORVU.MOREX.r2.7HG0567600.1	-
BP	GO:0046686	response to cadmium ion	3	6	9	364	0.55464	0.985014	HORVU.MOREX.r2.5HG0400960.1,HORVU.MOREX.r2.5HG0417090.1,HORVU.MOREX.r2.6HG0504120.1	HORVU.MOREX.r2.2HG0168190.1,HORVU.MOREX.r2.3HG0274990.1,HORVU.MOREX.r2.4HG0307240.1,HORVU.MOREX.r2.5HG0366230.1,HORVU.MOREX.r2.7HG0551590.1,HORVU.MOREX.r2.7HG0622110.1
CC	GO:0043229	intracellular organelle	57	230	287	11602	0.555602	1	HORVU.MOREX.r2.1HG0055970.1,HORVU.MOREX.r2.1HG0063880.1,HORVU.MOREX.r2.1HG0067320.1,HORVU.MOREX.r2.1HG0067480.1,HORVU.MOREX.r2.1HG0069440.1,HORVU.MOREX.r2.1HG0075180.1,HORVU.MOREX.r2.2HG0079820.1,HORVU.MOREX.r2.2HG0116980.1,HORVU.MOREX.r2.2HG0132370.1,HORVU.MOREX.r2.2HG0132710.1,HORVU.MOREX.r2.2HG0132800.1,HORVU.MOREX.r2.2HG0153890.1,HORVU.MOREX.r2.2HG0166600.1,HORVU.MOREX.r2.2HG0175030.1,HORVU.M…	HORVU.MOREX.r2.1HG0000110.1,HORVU.MOREX.r2.1HG0000870.1,HORVU.MOREX.r2.1HG0006100.1,HORVU.MOREX.r2.1HG0013080.1,HORVU.MOREX.r2.1HG0013800.1,HORVU.MOREX.r2.1HG0016320.1,HORVU.MOREX.r2.1HG0031470.1,HORVU.MOREX.r2.1HG0032750.1,HORVU.MOREX.r2.1HG0036700.1,HORVU.MOREX.r2.1HG0041950.1,HORVU.MOREX.r2.1HG0044020.1,HORVU.MOREX.r2.1HG0046260.1,HORVU.MOREX.r2.1HG0046680.1,HORVU.MOREX.r2.1HG0052410.1,HORVU.M…
BP	GO:0009201	ribonucleoside triphosphate biosynthetic process	1	3	4	158	0.555899	0.986235	HORVU.MOREX.r2.5HG0408570.1	HORVU.MOREX.r2.4HG0291220.1,HORVU.MOREX.r2.4HG0319400.1,HORVU.MOREX.r2.6HG0509680.1
BP	GO:0030243	cellulose metabolic process	2	1	3	117	0.559734	0.990093	HORVU.MOREX.r2.3HG0194300.1,HORVU.MOREX.r2.6HG0465340.1	HORVU.MOREX.r2.2HG0144480.1
BP	GO:1902680	positive regulation of RNA biosynthetic process	3	10	13	530	0.560497	0.990093	HORVU.MOREX.r2.1HG0055970.1,HORVU.MOREX.r2.4HG0328730.1,HORVU.MOREX.r2.5HG0400960.1	HORVU.MOREX.r2.1HG0046260.1,HORVU.MOREX.r2.1HG0058670.1,HORVU.MOREX.r2.3HG0240630.1,HORVU.MOREX.r2.3HG0242640.1,HORVU.MOREX.r2.4HG0318550.1,HORVU.MOREX.r2.4HG0336360.1,HORVU.MOREX.r2.4HG0346770.1,HORVU.MOREX.r2.6HG0480880.1,HORVU.MOREX.r2.7HG0591690.1,HORVU.MOREX.r2.7HG0594380.1
BP	GO:1903508	positive regulation of nucleic acid-templated transcription	3	10	13	530	0.560497	0.990093	HORVU.MOREX.r2.1HG0055970.1,HORVU.MOREX.r2.4HG0328730.1,HORVU.MOREX.r2.5HG0400960.1	HORVU.MOREX.r2.1HG0046260.1,HORVU.MOREX.r2.1HG0058670.1,HORVU.MOREX.r2.3HG0240630.1,HORVU.MOREX.r2.3HG0242640.1,HORVU.MOREX.r2.4HG0318550.1,HORVU.MOREX.r2.4HG0336360.1,HORVU.MOREX.r2.4HG0346770.1,HORVU.MOREX.r2.6HG0480880.1,HORVU.MOREX.r2.7HG0591690.1,HORVU.MOREX.r2.7HG0594380.1
MF	GO:0051119	sugar transmembrane transporter activity	2	0	2	75	0.560928	0.844183	HORVU.MOREX.r2.3HG0191170.1,HORVU.MOREX.r2.4HG0329560.1	-
BP	GO:0002831	regulation of response to biotic stimulus	3	3	6	243	0.564675	0.990093	HORVU.MOREX.r2.1HG0067320.1,HORVU.MOREX.r2.2HG0166600.1,HORVU.MOREX.r2.7HG0591390.1	HORVU.MOREX.r2.3HG0205500.1,HORVU.MOREX.r2.4HG0285270.1,HORVU.MOREX.r2.4HG0327680.1
BP	GO:0006783	heme biosynthetic process	0	1	1	33	0.564808	0.990093	-	HORVU.MOREX.r2.5HG0356990.1
BP	GO:0009958	positive gravitropism	1	0	1	33	0.564808	0.990093	HORVU.MOREX.r2.1HG0039610.1	-
BP	GO:0010675	regulation of cellular carbohydrate metabolic process	0	1	1	33	0.564808	0.990093	-	HORVU.MOREX.r2.6HG0449980.1
BP	GO:0042335	cuticle development	0	1	1	33	0.564808	0.990093	-	HORVU.MOREX.r2.6HG0522120.1
BP	GO:0043405	regulation of MAP kinase activity	1	0	1	33	0.564808	0.990093	HORVU.MOREX.r2.4HG0328730.1	-
BP	GO:0043903	regulation of biological process involved in symbiotic interaction	0	1	1	33	0.564808	0.990093	-	HORVU.MOREX.r2.4HG0285270.1
BP	GO:0120031	plasma membrane bounded cell projection assembly	0	1	1	33	0.564808	0.990093	-	HORVU.MOREX.r2.1HG0053420.1
BP	GO:0009059	macromolecule biosynthetic process	30	70	100	4060	0.565118	0.990093	HORVU.MOREX.r2.1HG0055970.1,HORVU.MOREX.r2.1HG0063880.1,HORVU.MOREX.r2.1HG0067320.1,HORVU.MOREX.r2.1HG0067480.1,HORVU.MOREX.r2.2HG0079820.1,HORVU.MOREX.r2.2HG0153890.1,HORVU.MOREX.r2.2HG0166600.1,HORVU.MOREX.r2.2HG0175030.1,HORVU.MOREX.r2.2HG0175470.1,HORVU.MOREX.r2.3HG0194300.1,HORVU.MOREX.r2.3HG0200100.1,HORVU.MOREX.r2.3HG0240180.1,HORVU.MOREX.r2.3HG0265330.1,HORVU.MOREX.r2.4HG0275980.1,HORVU.M…	HORVU.MOREX.r2.1HG0000110.1,HORVU.MOREX.r2.1HG0044020.1,HORVU.MOREX.r2.1HG0046260.1,HORVU.MOREX.r2.1HG0052410.1,HORVU.MOREX.r2.1HG0052740.1,HORVU.MOREX.r2.1HG0058670.1,HORVU.MOREX.r2.1HG0060120.1,HORVU.MOREX.r2.2HG0080150.1,HORVU.MOREX.r2.2HG0094640.1,HORVU.MOREX.r2.2HG0106780.1,HORVU.MOREX.r2.2HG0109810.1,HORVU.MOREX.r2.2HG0136560.1,HORVU.MOREX.r2.2HG0143350.1,HORVU.MOREX.r2.2HG0152840.1,HORVU.M…
MF	GO:0033293	monocarboxylic acid binding	0	1	1	33	0.565398	0.848799	-	HORVU.MOREX.r2.1HG0000870.1
BP	GO:0019318	hexose metabolic process	1	2	3	118	0.565522	0.990093	HORVU.MOREX.r2.7HG0596410.1	HORVU.MOREX.r2.3HG0251560.1,HORVU.MOREX.r2.4HG0291220.1
BP	GO:1901657	glycosyl compound metabolic process	4	1	5	202	0.567084	0.991824	HORVU.MOREX.r2.3HG0263370.1,HORVU.MOREX.r2.5HG0397790.1,HORVU.MOREX.r2.5HG0419180.1,HORVU.MOREX.r2.6HG0503570.1	HORVU.MOREX.r2.1HG0006100.1
MF	GO:0004888	transmembrane signaling receptor activity	4	0	4	161	0.572108	0.856746	HORVU.MOREX.r2.5HG0397860.1,HORVU.MOREX.r2.5HG0397870.1,HORVU.MOREX.r2.5HG0397880.1,HORVU.MOREX.r2.6HG0451040.1	-
CC	GO:0043226	organelle	57	230	287	11617	0.573168	1	HORVU.MOREX.r2.1HG0055970.1,HORVU.MOREX.r2.1HG0063880.1,HORVU.MOREX.r2.1HG0067320.1,HORVU.MOREX.r2.1HG0067480.1,HORVU.MOREX.r2.1HG0069440.1,HORVU.MOREX.r2.1HG0075180.1,HORVU.MOREX.r2.2HG0079820.1,HORVU.MOREX.r2.2HG0116980.1,HORVU.MOREX.r2.2HG0132370.1,HORVU.MOREX.r2.2HG0132710.1,HORVU.MOREX.r2.2HG0132800.1,HORVU.MOREX.r2.2HG0153890.1,HORVU.MOREX.r2.2HG0166600.1,HORVU.MOREX.r2.2HG0175030.1,HORVU.M…	HORVU.MOREX.r2.1HG0000110.1,HORVU.MOREX.r2.1HG0000870.1,HORVU.MOREX.r2.1HG0006100.1,HORVU.MOREX.r2.1HG0013080.1,HORVU.MOREX.r2.1HG0013800.1,HORVU.MOREX.r2.1HG0016320.1,HORVU.MOREX.r2.1HG0031470.1,HORVU.MOREX.r2.1HG0032750.1,HORVU.MOREX.r2.1HG0036700.1,HORVU.MOREX.r2.1HG0041950.1,HORVU.MOREX.r2.1HG0044020.1,HORVU.MOREX.r2.1HG0046260.1,HORVU.MOREX.r2.1HG0046680.1,HORVU.MOREX.r2.1HG0052410.1,HORVU.M…
BP	GO:0006458	'de novo' protein folding	0	2	2	77	0.574387	0.995727	-	HORVU.MOREX.r2.2HG0084300.1,HORVU.MOREX.r2.2HG0140960.1
BP	GO:0052548	regulation of endopeptidase activity	1	1	2	77	0.574387	0.995727	HORVU.MOREX.r2.1HG0067320.1	HORVU.MOREX.r2.3HG0184990.1
BP	GO:2000028	regulation of photoperiodism, flowering	0	2	2	77	0.574387	0.995727	-	HORVU.MOREX.r2.6HG0480880.1,HORVU.MOREX.r2.7HG0594380.1
CC	GO:0005881	cytoplasmic microtubule	1	0	1	34	0.574436	1	HORVU.MOREX.r2.1HG0069440.1	-
BP	GO:0006979	response to oxidative stress	1	11	12	494	0.574792	0.995727	HORVU.MOREX.r2.6HG0491120.1	HORVU.MOREX.r2.1HG0013800.1,HORVU.MOREX.r2.2HG0160340.1,HORVU.MOREX.r2.3HG0212680.1,HORVU.MOREX.r2.3HG0230790.1,HORVU.MOREX.r2.4HG0285270.1,HORVU.MOREX.r2.4HG0288710.1,HORVU.MOREX.r2.4HG0327680.1,HORVU.MOREX.r2.5HG0384340.1,HORVU.MOREX.r2.6HG0449980.1,HORVU.MOREX.r2.6HG0520040.1,HORVU.MOREX.r2.7HG0532570.1
BP	GO:0009070	serine family amino acid biosynthetic process	1	0	1	34	0.575654	0.995727	HORVU.MOREX.r2.2HG0116980.1	-
BP	GO:0010305	leaf vascular tissue pattern formation	0	1	1	34	0.575654	0.995727	-	HORVU.MOREX.r2.3HG0201910.1
BP	GO:0019432	triglyceride biosynthetic process	1	0	1	34	0.575654	0.995727	HORVU.MOREX.r2.3HG0232400.1	-
BP	GO:0030855	epithelial cell differentiation	0	1	1	34	0.575654	0.995727	-	HORVU.MOREX.r2.2HG0094640.1
BP	GO:0034330	cell junction organization	1	0	1	34	0.575654	0.995727	HORVU.MOREX.r2.1HG0067320.1	-
BP	GO:0046352	disaccharide catabolic process	0	1	1	34	0.575654	0.995727	-	HORVU.MOREX.r2.2HG0137200.1
BP	GO:0072348	sulfur compound transport	1	0	1	34	0.575654	0.995727	HORVU.MOREX.r2.5HG0349820.1	-
MF	GO:0015081	sodium ion transmembrane transporter activity	1	0	1	34	0.576248	0.858145	HORVU.MOREX.r2.2HG0135750.1	-
MF	GO:0016799	hydrolase activity, hydrolyzing N-glycosyl compounds	1	0	1	34	0.576248	0.858145	HORVU.MOREX.r2.7HG0568910.1	-
BP	GO:0002376	immune system process	10	7	17	701	0.578234	0.999188	HORVU.MOREX.r2.1HG0055970.1,HORVU.MOREX.r2.1HG0067320.1,HORVU.MOREX.r2.2HG0110590.1,HORVU.MOREX.r2.2HG0166600.1,HORVU.MOREX.r2.4HG0275980.1,HORVU.MOREX.r2.4HG0328730.1,HORVU.MOREX.r2.5HG0397860.1,HORVU.MOREX.r2.5HG0397870.1,HORVU.MOREX.r2.5HG0397880.1,HORVU.MOREX.r2.7HG0591390.1	HORVU.MOREX.r2.1HG0062590.1,HORVU.MOREX.r2.2HG0100690.1,HORVU.MOREX.r2.2HG0109810.1,HORVU.MOREX.r2.2HG0144480.1,HORVU.MOREX.r2.4HG0285270.1,HORVU.MOREX.r2.4HG0327680.1,HORVU.MOREX.r2.4HG0338190.1
MF	GO:0030234	enzyme regulator activity	2	7	9	371	0.579713	0.858145	HORVU.MOREX.r2.1HG0067320.1,HORVU.MOREX.r2.4HG0328730.1	HORVU.MOREX.r2.3HG0184990.1,HORVU.MOREX.r2.3HG0249410.1,HORVU.MOREX.r2.4HG0298180.1,HORVU.MOREX.r2.5HG0356750.1,HORVU.MOREX.r2.6HG0505720.1,HORVU.MOREX.r2.6HG0515760.1,HORVU.MOREX.r2.7HG0548460.1
BP	GO:0016999	antibiotic metabolic process	0	5	5	205	0.580224	1	-	HORVU.MOREX.r2.2HG0160340.1,HORVU.MOREX.r2.3HG0212680.1,HORVU.MOREX.r2.3HG0230790.1,HORVU.MOREX.r2.4HG0288710.1,HORVU.MOREX.r2.4HG0327680.1
BP	GO:0048367	shoot system development	10	16	26	1071	0.580962	1	HORVU.MOREX.r2.1HG0039610.1,HORVU.MOREX.r2.2HG0160030.1,HORVU.MOREX.r2.2HG0166600.1,HORVU.MOREX.r2.3HG0263370.1,HORVU.MOREX.r2.4HG0328730.1,HORVU.MOREX.r2.5HG0397790.1,HORVU.MOREX.r2.5HG0427360.1,HORVU.MOREX.r2.5HG0427370.1,HORVU.MOREX.r2.6HG0456990.1,HORVU.MOREX.r2.7HG0591390.1	HORVU.MOREX.r2.1HG0052410.1,HORVU.MOREX.r2.1HG0058670.1,HORVU.MOREX.r2.1HG0060120.1,HORVU.MOREX.r2.2HG0144480.1,HORVU.MOREX.r2.3HG0201910.1,HORVU.MOREX.r2.4HG0327680.1,HORVU.MOREX.r2.4HG0330490.1,HORVU.MOREX.r2.4HG0338860.1,HORVU.MOREX.r2.5HG0437140.1,HORVU.MOREX.r2.6HG0449980.1,HORVU.MOREX.r2.6HG0453190.1,HORVU.MOREX.r2.6HG0480880.1,HORVU.MOREX.r2.6HG0511220.1,HORVU.MOREX.r2.6HG0517520.1,HORVU.M…
BP	GO:0031348	negative regulation of defense response	1	1	2	78	0.581429	1	HORVU.MOREX.r2.1HG0067320.1	HORVU.MOREX.r2.4HG0285270.1
MF	GO:0003676	nucleic acid binding	22	81	103	4191	0.585067	0.858145	HORVU.MOREX.r2.1HG0055970.1,HORVU.MOREX.r2.1HG0063880.1,HORVU.MOREX.r2.1HG0067480.1,HORVU.MOREX.r2.1HG0075180.1,HORVU.MOREX.r2.2HG0079820.1,HORVU.MOREX.r2.2HG0153890.1,HORVU.MOREX.r2.2HG0166600.1,HORVU.MOREX.r2.3HG0240180.1,HORVU.MOREX.r2.3HG0265330.1,HORVU.MOREX.r2.4HG0275980.1,HORVU.MOREX.r2.4HG0279680.1,HORVU.MOREX.r2.4HG0337410.1,HORVU.MOREX.r2.5HG0400960.1,HORVU.MOREX.r2.5HG0427360.1,HORVU.M…	HORVU.MOREX.r2.1HG0031470.1,HORVU.MOREX.r2.1HG0046260.1,HORVU.MOREX.r2.1HG0052410.1,HORVU.MOREX.r2.1HG0058670.1,HORVU.MOREX.r2.1HG0073710.1,HORVU.MOREX.r2.1HG0074360.1,HORVU.MOREX.r2.1HG0076840.1,HORVU.MOREX.r2.2HG0094640.1,HORVU.MOREX.r2.2HG0100690.1,HORVU.MOREX.r2.2HG0106780.1,HORVU.MOREX.r2.2HG0125160.1,HORVU.MOREX.r2.2HG0143350.1,HORVU.MOREX.r2.2HG0152840.1,HORVU.MOREX.r2.2HG0153600.1,HORVU.M…
MF	GO:0098772	molecular function regulator activity	2	7	9	373	0.586211	0.858145	HORVU.MOREX.r2.1HG0067320.1,HORVU.MOREX.r2.4HG0328730.1	HORVU.MOREX.r2.3HG0184990.1,HORVU.MOREX.r2.3HG0249410.1,HORVU.MOREX.r2.4HG0298180.1,HORVU.MOREX.r2.5HG0356750.1,HORVU.MOREX.r2.6HG0505720.1,HORVU.MOREX.r2.6HG0515760.1,HORVU.MOREX.r2.7HG0548460.1
BP	GO:0009313	oligosaccharide catabolic process	0	1	1	35	0.586231	1	-	HORVU.MOREX.r2.2HG0137200.1
BP	GO:0010193	response to ozone	0	1	1	35	0.586231	1	-	HORVU.MOREX.r2.6HG0449980.1
BP	GO:0030097	hemopoiesis	1	0	1	35	0.586231	1	HORVU.MOREX.r2.1HG0067320.1	-
BP	GO:0031396	regulation of protein ubiquitination	1	0	1	35	0.586231	1	HORVU.MOREX.r2.1HG0067320.1	-
BP	GO:0033559	unsaturated fatty acid metabolic process	0	1	1	35	0.586231	1	-	HORVU.MOREX.r2.2HG0088630.1
BP	GO:2000116	regulation of cysteine-type endopeptidase activity	1	0	1	35	0.586231	1	HORVU.MOREX.r2.1HG0067320.1	-
MF	GO:0015450	protein-transporting ATPase activity	1	0	1	35	0.586828	0.858145	HORVU.MOREX.r2.4HG0294190.1	-
MF	GO:0043531	ADP binding	1	0	1	35	0.586828	0.858145	HORVU.MOREX.r2.2HG0110590.1	-
MF	GO:0044390	ubiquitin-like protein conjugating enzyme binding	1	0	1	35	0.586828	0.858145	HORVU.MOREX.r2.2HG0160030.1	-
BP	GO:0034614	cellular response to reactive oxygen species	0	2	2	79	0.588385	1	-	HORVU.MOREX.r2.1HG0013800.1,HORVU.MOREX.r2.7HG0532570.1
BP	GO:0048827	phyllome development	10	4	14	582	0.589632	1	HORVU.MOREX.r2.1HG0039610.1,HORVU.MOREX.r2.2HG0160030.1,HORVU.MOREX.r2.2HG0166600.1,HORVU.MOREX.r2.3HG0263370.1,HORVU.MOREX.r2.4HG0328730.1,HORVU.MOREX.r2.5HG0397790.1,HORVU.MOREX.r2.5HG0427360.1,HORVU.MOREX.r2.5HG0427370.1,HORVU.MOREX.r2.6HG0456990.1,HORVU.MOREX.r2.7HG0591390.1	HORVU.MOREX.r2.3HG0201910.1,HORVU.MOREX.r2.6HG0449980.1,HORVU.MOREX.r2.6HG0517520.1,HORVU.MOREX.r2.7HG0591690.1
CC	GO:0019866	organelle inner membrane	2	7	9	376	0.589887	1	HORVU.MOREX.r2.3HG0205850.1,HORVU.MOREX.r2.7HG0545310.1	HORVU.MOREX.r2.2HG0088630.1,HORVU.MOREX.r2.2HG0093950.1,HORVU.MOREX.r2.2HG0096630.1,HORVU.MOREX.r2.3HG0214090.1,HORVU.MOREX.r2.3HG0270810.1,HORVU.MOREX.r2.4HG0328590.1,HORVU.MOREX.r2.6HG0526860.1
BP	GO:0009127	purine nucleoside monophosphate biosynthetic process	1	3	4	165	0.590258	1	HORVU.MOREX.r2.5HG0408570.1	HORVU.MOREX.r2.4HG0291220.1,HORVU.MOREX.r2.4HG0319400.1,HORVU.MOREX.r2.6HG0509680.1
BP	GO:0009168	purine ribonucleoside monophosphate biosynthetic process	1	3	4	165	0.590258	1	HORVU.MOREX.r2.5HG0408570.1	HORVU.MOREX.r2.4HG0291220.1,HORVU.MOREX.r2.4HG0319400.1,HORVU.MOREX.r2.6HG0509680.1
CC	GO:0031226	intrinsic component of plasma membrane	1	8	9	377	0.593087	1	HORVU.MOREX.r2.3HG0191170.1	HORVU.MOREX.r2.2HG0086230.1,HORVU.MOREX.r2.2HG0143470.1,HORVU.MOREX.r2.2HG0144480.1,HORVU.MOREX.r2.5HG0399830.1,HORVU.MOREX.r2.5HG0447440.1,HORVU.MOREX.r2.6HG0458250.1,HORVU.MOREX.r2.6HG0513540.1,HORVU.MOREX.r2.7HG0589960.1
MF	GO:0032549	ribonucleoside binding	1	5	6	250	0.594104	0.858145	HORVU.MOREX.r2.5HG0397790.1	HORVU.MOREX.r2.1HG0073710.1,HORVU.MOREX.r2.2HG0093950.1,HORVU.MOREX.r2.2HG0152840.1,HORVU.MOREX.r2.4HG0277870.1,HORVU.MOREX.r2.6HG0449980.1
BP	GO:0019438	aromatic compound biosynthetic process	27	56	83	3398	0.594727	1	HORVU.MOREX.r2.1HG0055970.1,HORVU.MOREX.r2.1HG0063880.1,HORVU.MOREX.r2.1HG0067320.1,HORVU.MOREX.r2.1HG0067480.1,HORVU.MOREX.r2.2HG0079820.1,HORVU.MOREX.r2.2HG0151500.1,HORVU.MOREX.r2.2HG0153890.1,HORVU.MOREX.r2.2HG0166600.1,HORVU.MOREX.r2.2HG0175470.1,HORVU.MOREX.r2.3HG0227590.1,HORVU.MOREX.r2.3HG0240180.1,HORVU.MOREX.r2.4HG0275980.1,HORVU.MOREX.r2.4HG0328730.1,HORVU.MOREX.r2.4HG0337360.1,HORVU.M…	HORVU.MOREX.r2.1HG0002490.1,HORVU.MOREX.r2.1HG0006000.1,HORVU.MOREX.r2.1HG0036700.1,HORVU.MOREX.r2.1HG0044020.1,HORVU.MOREX.r2.1HG0046260.1,HORVU.MOREX.r2.1HG0052410.1,HORVU.MOREX.r2.1HG0052740.1,HORVU.MOREX.r2.1HG0058670.1,HORVU.MOREX.r2.2HG0080150.1,HORVU.MOREX.r2.2HG0094640.1,HORVU.MOREX.r2.2HG0096630.1,HORVU.MOREX.r2.2HG0106780.1,HORVU.MOREX.r2.2HG0174230.1,HORVU.MOREX.r2.3HG0186000.1,HORVU.M…
BP	GO:0042255	ribosome assembly	0	2	2	80	0.595256	1	-	HORVU.MOREX.r2.4HG0343480.1,HORVU.MOREX.r2.4HG0343720.1
BP	GO:0045165	cell fate commitment	0	2	2	80	0.595256	1	-	HORVU.MOREX.r2.1HG0021180.1,HORVU.MOREX.r2.1HG0058670.1
CC	GO:0045259	proton-transporting ATP synthase complex	0	1	1	36	0.595318	1	-	HORVU.MOREX.r2.6HG0509680.1
MF	GO:0004521	endoribonuclease activity	0	2	2	80	0.596149	0.858145	-	HORVU.MOREX.r2.3HG0195800.1,HORVU.MOREX.r2.3HG0246360.1
BP	GO:0006004	fucose metabolic process	1	0	1	36	0.596545	1	HORVU.MOREX.r2.7HG0596410.1	-
BP	GO:0030042	actin filament depolymerization	1	0	1	36	0.596545	1	HORVU.MOREX.r2.5HG0437540.1	-
BP	GO:0035725	sodium ion transmembrane transport	1	0	1	36	0.596545	1	HORVU.MOREX.r2.2HG0135750.1	-
BP	GO:0046131	pyrimidine ribonucleoside metabolic process	1	0	1	36	0.596545	1	HORVU.MOREX.r2.6HG0503570.1	-
BP	GO:0046460	neutral lipid biosynthetic process	1	0	1	36	0.596545	1	HORVU.MOREX.r2.3HG0232400.1	-
BP	GO:0046463	acylglycerol biosynthetic process	1	0	1	36	0.596545	1	HORVU.MOREX.r2.3HG0232400.1	-
BP	GO:0048534	hematopoietic or lymphoid organ development	1	0	1	36	0.596545	1	HORVU.MOREX.r2.1HG0067320.1	-
BP	GO:0051348	negative regulation of transferase activity	1	0	1	36	0.596545	1	HORVU.MOREX.r2.1HG0067320.1	-
MF	GO:0008320	protein transmembrane transporter activity	1	0	1	36	0.597145	0.858145	HORVU.MOREX.r2.4HG0294190.1	-
MF	GO:0008559	ABC-type xenobiotic transporter activity	1	0	1	36	0.597145	0.858145	HORVU.MOREX.r2.3HG0200400.1	-
MF	GO:0016722	oxidoreductase activity, acting on metal ions	0	1	1	36	0.597145	0.858145	-	HORVU.MOREX.r2.7HG0602750.1
MF	GO:0022884	macromolecule transmembrane transporter activity	1	0	1	36	0.597145	0.858145	HORVU.MOREX.r2.4HG0294190.1	-
MF	GO:0070696	transmembrane receptor protein serine/threonine kinase binding	1	0	1	36	0.597145	0.858145	HORVU.MOREX.r2.2HG0132370.1	-
MF	GO:0140318	protein transporter activity	1	0	1	36	0.597145	0.858145	HORVU.MOREX.r2.4HG0294190.1	-
MF	GO:0005509	calcium ion binding	2	5	7	293	0.597916	0.858145	HORVU.MOREX.r2.5HG0417090.1,HORVU.MOREX.r2.7HG0605630.1	HORVU.MOREX.r2.2HG0113940.1,HORVU.MOREX.r2.2HG0126790.1,HORVU.MOREX.r2.2HG0144480.1,HORVU.MOREX.r2.4HG0276340.1,HORVU.MOREX.r2.7HG0615620.1
BP	GO:0048511	rhythmic process	0	4	4	167	0.599785	1	-	HORVU.MOREX.r2.3HG0234500.1,HORVU.MOREX.r2.6HG0453190.1,HORVU.MOREX.r2.6HG0480880.1,HORVU.MOREX.r2.7HG0594380.1
MF	GO:0008374	O-acyltransferase activity	1	2	3	124	0.60037	0.858145	HORVU.MOREX.r2.3HG0232400.1	HORVU.MOREX.r2.1HG0060120.1,HORVU.MOREX.r2.3HG0228900.1
MF	GO:0003729	mRNA binding	0	8	8	336	0.601699	0.858145	-	HORVU.MOREX.r2.2HG0100690.1,HORVU.MOREX.r2.2HG0125160.1,HORVU.MOREX.r2.2HG0153600.1,HORVU.MOREX.r2.3HG0239800.1,HORVU.MOREX.r2.4HG0294930.1,HORVU.MOREX.r2.4HG0316950.1,HORVU.MOREX.r2.4HG0320860.1,HORVU.MOREX.r2.5HG0439450.1
MF	GO:0001882	nucleoside binding	1	5	6	252	0.60188	0.858145	HORVU.MOREX.r2.5HG0397790.1	HORVU.MOREX.r2.1HG0073710.1,HORVU.MOREX.r2.2HG0093950.1,HORVU.MOREX.r2.2HG0152840.1,HORVU.MOREX.r2.4HG0277870.1,HORVU.MOREX.r2.6HG0449980.1
BP	GO:0042274	ribosomal small subunit biogenesis	0	2	2	81	0.60204	1	-	HORVU.MOREX.r2.4HG0333580.1,HORVU.MOREX.r2.5HG0426470.1
BP	GO:0051253	negative regulation of RNA metabolic process	6	3	9	379	0.603414	1	HORVU.MOREX.r2.1HG0055970.1,HORVU.MOREX.r2.1HG0067320.1,HORVU.MOREX.r2.2HG0079820.1,HORVU.MOREX.r2.2HG0166600.1,HORVU.MOREX.r2.4HG0337360.1,HORVU.MOREX.r2.7HG0591390.1	HORVU.MOREX.r2.2HG0100690.1,HORVU.MOREX.r2.6HG0452310.1,HORVU.MOREX.r2.6HG0452320.1
MF	GO:0033218	amide binding	0	3	3	125	0.605823	0.858145	-	HORVU.MOREX.r2.2HG0084620.1,HORVU.MOREX.r2.4HG0280860.1,HORVU.MOREX.r2.6HG0509520.1
BP	GO:0061024	membrane organization	1	4	5	211	0.605854	1	HORVU.MOREX.r2.1HG0067320.1	HORVU.MOREX.r2.2HG0093950.1,HORVU.MOREX.r2.3HG0192500.1,HORVU.MOREX.r2.6HG0449980.1,HORVU.MOREX.r2.6HG0481770.1
BP	GO:0009838	abscission	1	0	1	37	0.606602	1	HORVU.MOREX.r2.4HG0328730.1	-
BP	GO:0010252	auxin homeostasis	1	0	1	37	0.606602	1	HORVU.MOREX.r2.5HG0418820.1	-
BP	GO:0010431	seed maturation	1	0	1	37	0.606602	1	HORVU.MOREX.r2.5HG0400960.1	-
BP	GO:0030031	cell projection assembly	0	1	1	37	0.606602	1	-	HORVU.MOREX.r2.1HG0053420.1
BP	GO:0031060	regulation of histone methylation	0	1	1	37	0.606602	1	-	HORVU.MOREX.r2.1HG0058670.1
MF	GO:0019200	carbohydrate kinase activity	1	0	1	37	0.607204	0.858145	HORVU.MOREX.r2.5HG0408570.1	-
MF	GO:1901363	heterocyclic compound binding	45	135	180	7313	0.611515	0.858145	HORVU.MOREX.r2.1HG0055970.1,HORVU.MOREX.r2.1HG0063880.1,HORVU.MOREX.r2.1HG0067320.1,HORVU.MOREX.r2.1HG0067480.1,HORVU.MOREX.r2.1HG0075180.1,HORVU.MOREX.r2.2HG0079820.1,HORVU.MOREX.r2.2HG0110590.1,HORVU.MOREX.r2.2HG0153890.1,HORVU.MOREX.r2.2HG0166600.1,HORVU.MOREX.r2.2HG0168660.1,HORVU.MOREX.r2.2HG0175030.1,HORVU.MOREX.r2.3HG0200400.1,HORVU.MOREX.r2.3HG0239750.1,HORVU.MOREX.r2.3HG0240180.1,HORVU.M…	HORVU.MOREX.r2.1HG0006050.1,HORVU.MOREX.r2.1HG0006100.1,HORVU.MOREX.r2.1HG0021180.1,HORVU.MOREX.r2.1HG0031470.1,HORVU.MOREX.r2.1HG0044020.1,HORVU.MOREX.r2.1HG0046260.1,HORVU.MOREX.r2.1HG0052410.1,HORVU.MOREX.r2.1HG0057060.1,HORVU.MOREX.r2.1HG0057120.1,HORVU.MOREX.r2.1HG0058670.1,HORVU.MOREX.r2.1HG0073450.1,HORVU.MOREX.r2.1HG0073710.1,HORVU.MOREX.r2.1HG0074360.1,HORVU.MOREX.r2.1HG0076840.1,HORVU.M…
BP	GO:0008652	cellular amino acid biosynthetic process	4	1	5	213	0.614196	1	HORVU.MOREX.r2.2HG0116980.1,HORVU.MOREX.r2.3HG0205850.1,HORVU.MOREX.r2.5HG0427360.1,HORVU.MOREX.r2.5HG0427370.1	HORVU.MOREX.r2.2HG0168190.1
MF	GO:0016616	oxidoreductase activity, acting on the CH-OH group of donors, NAD or NADP as acceptor	2	2	4	170	0.615127	0.858145	HORVU.MOREX.r2.3HG0227590.1,HORVU.MOREX.r2.6HG0504120.1	HORVU.MOREX.r2.1HG0006000.1,HORVU.MOREX.r2.6HG0519560.1
BP	GO:0010565	regulation of cellular ketone metabolic process	1	1	2	83	0.61535	1	HORVU.MOREX.r2.5HG0400960.1	HORVU.MOREX.r2.6HG0449980.1
BP	GO:0052547	regulation of peptidase activity	1	1	2	83	0.61535	1	HORVU.MOREX.r2.1HG0067320.1	HORVU.MOREX.r2.3HG0184990.1
BP	GO:0051606	detection of stimulus	1	2	3	127	0.615465	1	HORVU.MOREX.r2.1HG0039610.1	HORVU.MOREX.r2.3HG0242640.1,HORVU.MOREX.r2.6HG0453190.1
BP	GO:0071407	cellular response to organic cyclic compound	5	1	6	256	0.615572	1	HORVU.MOREX.r2.1HG0055970.1,HORVU.MOREX.r2.2HG0166600.1,HORVU.MOREX.r2.3HG0230900.1,HORVU.MOREX.r2.4HG0328730.1,HORVU.MOREX.r2.7HG0591390.1	HORVU.MOREX.r2.3HG0246360.1
MF	GO:0080043	quercetin 3-O-glucosyltransferase activity	1	1	2	83	0.616246	0.858145	HORVU.MOREX.r2.3HG0263370.1	HORVU.MOREX.r2.7HG0558300.1
MF	GO:0080044	quercetin 7-O-glucosyltransferase activity	1	1	2	83	0.616246	0.858145	HORVU.MOREX.r2.3HG0263370.1	HORVU.MOREX.r2.7HG0558300.1
BP	GO:0001676	long-chain fatty acid metabolic process	1	0	1	38	0.616409	1	HORVU.MOREX.r2.5HG0384550.1	-
BP	GO:0001933	negative regulation of protein phosphorylation	1	0	1	38	0.616409	1	HORVU.MOREX.r2.1HG0067320.1	-
BP	GO:0006885	regulation of pH	1	0	1	38	0.616409	1	HORVU.MOREX.r2.5HG0406540.1	-
BP	GO:0010345	suberin biosynthetic process	0	1	1	38	0.616409	1	-	HORVU.MOREX.r2.4HG0343200.1
BP	GO:0034661	ncRNA catabolic process	0	1	1	38	0.616409	1	-	HORVU.MOREX.r2.3HG0246360.1
BP	GO:0035196	miRNA processing	0	1	1	38	0.616409	1	-	HORVU.MOREX.r2.3HG0246360.1
BP	GO:0042168	heme metabolic process	0	1	1	38	0.616409	1	-	HORVU.MOREX.r2.5HG0356990.1
BP	GO:0051262	protein tetramerization	0	1	1	38	0.616409	1	-	HORVU.MOREX.r2.6HG0454000.1
BP	GO:1903008	organelle disassembly	0	1	1	38	0.616409	1	-	HORVU.MOREX.r2.6HG0517520.1
BP	GO:1903320	regulation of protein modification by small protein conjugation or removal	1	0	1	38	0.616409	1	HORVU.MOREX.r2.1HG0067320.1	-
MF	GO:0004564	beta-fructofuranosidase activity	0	1	1	38	0.617013	0.858145	-	HORVU.MOREX.r2.2HG0137200.1
MF	GO:0016832	aldehyde-lyase activity	0	1	1	38	0.617013	0.858145	-	HORVU.MOREX.r2.4HG0291220.1
MF	GO:0042910	xenobiotic transmembrane transporter activity	1	0	1	38	0.617013	0.858145	HORVU.MOREX.r2.3HG0200400.1	-
MF	GO:0070566	adenylyltransferase activity	0	1	1	38	0.617013	0.858145	-	HORVU.MOREX.r2.5HG0436680.1
MF	GO:0090729	toxin activity	1	0	1	38	0.617013	0.858145	HORVU.MOREX.r2.7HG0568910.1	-
BP	GO:0090627	plant epidermal cell differentiation	1	3	4	171	0.618436	1	HORVU.MOREX.r2.2HG0079820.1	HORVU.MOREX.r2.1HG0058670.1,HORVU.MOREX.r2.2HG0144480.1,HORVU.MOREX.r2.6HG0505720.1
MF	GO:0097159	organic cyclic compound binding	45	135	180	7321	0.619637	0.859817	HORVU.MOREX.r2.1HG0055970.1,HORVU.MOREX.r2.1HG0063880.1,HORVU.MOREX.r2.1HG0067320.1,HORVU.MOREX.r2.1HG0067480.1,HORVU.MOREX.r2.1HG0075180.1,HORVU.MOREX.r2.2HG0079820.1,HORVU.MOREX.r2.2HG0110590.1,HORVU.MOREX.r2.2HG0153890.1,HORVU.MOREX.r2.2HG0166600.1,HORVU.MOREX.r2.2HG0168660.1,HORVU.MOREX.r2.2HG0175030.1,HORVU.MOREX.r2.3HG0200400.1,HORVU.MOREX.r2.3HG0239750.1,HORVU.MOREX.r2.3HG0240180.1,HORVU.M…	HORVU.MOREX.r2.1HG0006050.1,HORVU.MOREX.r2.1HG0006100.1,HORVU.MOREX.r2.1HG0021180.1,HORVU.MOREX.r2.1HG0031470.1,HORVU.MOREX.r2.1HG0044020.1,HORVU.MOREX.r2.1HG0046260.1,HORVU.MOREX.r2.1HG0052410.1,HORVU.MOREX.r2.1HG0057060.1,HORVU.MOREX.r2.1HG0057120.1,HORVU.MOREX.r2.1HG0058670.1,HORVU.MOREX.r2.1HG0073450.1,HORVU.MOREX.r2.1HG0073710.1,HORVU.MOREX.r2.1HG0074360.1,HORVU.MOREX.r2.1HG0076840.1,HORVU.M…
BP	GO:0001934	positive regulation of protein phosphorylation	1	1	2	84	0.621877	1	HORVU.MOREX.r2.4HG0328730.1	HORVU.MOREX.r2.6HG0472060.1
BP	GO:0010557	positive regulation of macromolecule biosynthetic process	3	11	14	595	0.622864	1	HORVU.MOREX.r2.1HG0055970.1,HORVU.MOREX.r2.4HG0328730.1,HORVU.MOREX.r2.5HG0400960.1	HORVU.MOREX.r2.1HG0046260.1,HORVU.MOREX.r2.1HG0058670.1,HORVU.MOREX.r2.3HG0240630.1,HORVU.MOREX.r2.3HG0242640.1,HORVU.MOREX.r2.4HG0318550.1,HORVU.MOREX.r2.4HG0336360.1,HORVU.MOREX.r2.4HG0346770.1,HORVU.MOREX.r2.6HG0480880.1,HORVU.MOREX.r2.7HG0565960.1,HORVU.MOREX.r2.7HG0591690.1,HORVU.MOREX.r2.7HG0594380.1
CC	GO:0000322	storage vacuole	0	1	1	39	0.624741	1	-	HORVU.MOREX.r2.7HG0589960.1
CC	GO:0016021	integral component of membrane	33	59	92	3801	0.624746	1	HORVU.MOREX.r2.1HG0024240.1,HORVU.MOREX.r2.1HG0057890.1,HORVU.MOREX.r2.1HG0057900.1,HORVU.MOREX.r2.2HG0132710.1,HORVU.MOREX.r2.2HG0132800.1,HORVU.MOREX.r2.2HG0135750.1,HORVU.MOREX.r2.2HG0151240.1,HORVU.MOREX.r2.2HG0168660.1,HORVU.MOREX.r2.2HG0169080.1,HORVU.MOREX.r2.3HG0191170.1,HORVU.MOREX.r2.3HG0194300.1,HORVU.MOREX.r2.3HG0200400.1,HORVU.MOREX.r2.3HG0205850.1,HORVU.MOREX.r2.3HG0232400.1,HORVU.M…	HORVU.MOREX.r2.1HG0006050.1,HORVU.MOREX.r2.1HG0006100.1,HORVU.MOREX.r2.1HG0013080.1,HORVU.MOREX.r2.1HG0021180.1,HORVU.MOREX.r2.1HG0042870.1,HORVU.MOREX.r2.1HG0057060.1,HORVU.MOREX.r2.1HG0060120.1,HORVU.MOREX.r2.1HG0071510.1,HORVU.MOREX.r2.1HG0073450.1,HORVU.MOREX.r2.2HG0083480.1,HORVU.MOREX.r2.2HG0086230.1,HORVU.MOREX.r2.2HG0088630.1,HORVU.MOREX.r2.2HG0111740.1,HORVU.MOREX.r2.2HG0112010.1,HORVU.M…
BP	GO:0042221	response to chemical	32	52	84	3465	0.625926	1	HORVU.MOREX.r2.1HG0055970.1,HORVU.MOREX.r2.1HG0063880.1,HORVU.MOREX.r2.1HG0067320.1,HORVU.MOREX.r2.2HG0132370.1,HORVU.MOREX.r2.2HG0132800.1,HORVU.MOREX.r2.2HG0153890.1,HORVU.MOREX.r2.2HG0166600.1,HORVU.MOREX.r2.2HG0175470.1,HORVU.MOREX.r2.3HG0200400.1,HORVU.MOREX.r2.3HG0205850.1,HORVU.MOREX.r2.3HG0230900.1,HORVU.MOREX.r2.3HG0253490.1,HORVU.MOREX.r2.3HG0263370.1,HORVU.MOREX.r2.4HG0275980.1,HORVU.M…	HORVU.MOREX.r2.1HG0013800.1,HORVU.MOREX.r2.1HG0036700.1,HORVU.MOREX.r2.2HG0100690.1,HORVU.MOREX.r2.2HG0111740.1,HORVU.MOREX.r2.2HG0137850.1,HORVU.MOREX.r2.2HG0143470.1,HORVU.MOREX.r2.2HG0160340.1,HORVU.MOREX.r2.2HG0168190.1,HORVU.MOREX.r2.2HG0174230.1,HORVU.MOREX.r2.3HG0188670.1,HORVU.MOREX.r2.3HG0205500.1,HORVU.MOREX.r2.3HG0212680.1,HORVU.MOREX.r2.3HG0230790.1,HORVU.MOREX.r2.3HG0239800.1,HORVU.M…
BP	GO:0006213	pyrimidine nucleoside metabolic process	1	0	1	39	0.625973	1	HORVU.MOREX.r2.6HG0503570.1	-
BP	GO:0008356	asymmetric cell division	0	1	1	39	0.625973	1	-	HORVU.MOREX.r2.6HG0517820.1
BP	GO:0015985	energy coupled proton transport, down electrochemical gradient	0	1	1	39	0.625973	1	-	HORVU.MOREX.r2.6HG0509680.1
BP	GO:0015986	proton motive force-driven ATP synthesis	0	1	1	39	0.625973	1	-	HORVU.MOREX.r2.6HG0509680.1
BP	GO:0046128	purine ribonucleoside metabolic process	1	0	1	39	0.625973	1	HORVU.MOREX.r2.5HG0397790.1	-
BP	GO:0050821	protein stabilization	1	0	1	39	0.625973	1	HORVU.MOREX.r2.1HG0067320.1	-
MF	GO:0004867	serine-type endopeptidase inhibitor activity	0	1	1	39	0.626578	0.865479	-	HORVU.MOREX.r2.3HG0184990.1
MF	GO:0005200	structural constituent of cytoskeleton	0	1	1	39	0.626578	0.865479	-	HORVU.MOREX.r2.4HG0277870.1
BP	GO:0009790	embryo development	1	11	12	513	0.627308	1	HORVU.MOREX.r2.4HG0294190.1	HORVU.MOREX.r2.1HG0021180.1,HORVU.MOREX.r2.2HG0084300.1,HORVU.MOREX.r2.2HG0093950.1,HORVU.MOREX.r2.2HG0109810.1,HORVU.MOREX.r2.3HG0201910.1,HORVU.MOREX.r2.4HG0298350.1,HORVU.MOREX.r2.4HG0308830.1,HORVU.MOREX.r2.4HG0339130.1,HORVU.MOREX.r2.5HG0422590.1,HORVU.MOREX.r2.6HG0451800.1,HORVU.MOREX.r2.6HG0481770.1
BP	GO:0032259	methylation	0	11	11	471	0.627337	1	-	HORVU.MOREX.r2.1HG0002490.1,HORVU.MOREX.r2.1HG0058670.1,HORVU.MOREX.r2.2HG0176850.1,HORVU.MOREX.r2.3HG0274970.1,HORVU.MOREX.r2.4HG0284080.1,HORVU.MOREX.r2.5HG0401370.1,HORVU.MOREX.r2.5HG0405080.1,HORVU.MOREX.r2.6HG0456080.1,HORVU.MOREX.r2.7HG0535260.1,HORVU.MOREX.r2.7HG0620060.1,HORVU.MOREX.r2.7HG0620070.1
BP	GO:0009788	negative regulation of abscisic acid-activated signaling pathway	0	2	2	85	0.628317	1	-	HORVU.MOREX.r2.5HG0401720.1,HORVU.MOREX.r2.6HG0514130.1
BP	GO:0009926	auxin polar transport	2	0	2	85	0.628317	1	HORVU.MOREX.r2.4HG0328730.1,HORVU.MOREX.r2.6HG0491120.1	-
BP	GO:1901420	negative regulation of response to alcohol	0	2	2	85	0.628317	1	-	HORVU.MOREX.r2.5HG0401720.1,HORVU.MOREX.r2.6HG0514130.1
BP	GO:1905958	negative regulation of cellular response to alcohol	0	2	2	85	0.628317	1	-	HORVU.MOREX.r2.5HG0401720.1,HORVU.MOREX.r2.6HG0514130.1
BP	GO:0016051	carbohydrate biosynthetic process	5	4	9	387	0.62833	1	HORVU.MOREX.r2.1HG0044390.1,HORVU.MOREX.r2.3HG0194300.1,HORVU.MOREX.r2.5HG0427360.1,HORVU.MOREX.r2.5HG0427370.1,HORVU.MOREX.r2.6HG0495410.1	HORVU.MOREX.r2.3HG0251560.1,HORVU.MOREX.r2.4HG0291220.1,HORVU.MOREX.r2.5HG0388290.1,HORVU.MOREX.r2.5HG0436680.1
MF	GO:0016831	carboxy-lyase activity	1	1	2	85	0.629214	0.86714	HORVU.MOREX.r2.7HG0598720.1	HORVU.MOREX.r2.5HG0388290.1
BP	GO:0034645	cellular macromolecule biosynthetic process	29	68	97	3996	0.629753	1	HORVU.MOREX.r2.1HG0055970.1,HORVU.MOREX.r2.1HG0063880.1,HORVU.MOREX.r2.1HG0067320.1,HORVU.MOREX.r2.1HG0067480.1,HORVU.MOREX.r2.2HG0079820.1,HORVU.MOREX.r2.2HG0153890.1,HORVU.MOREX.r2.2HG0166600.1,HORVU.MOREX.r2.2HG0175030.1,HORVU.MOREX.r2.2HG0175470.1,HORVU.MOREX.r2.3HG0194300.1,HORVU.MOREX.r2.3HG0240180.1,HORVU.MOREX.r2.3HG0265330.1,HORVU.MOREX.r2.4HG0275980.1,HORVU.MOREX.r2.4HG0279680.1,HORVU.M…	HORVU.MOREX.r2.1HG0000110.1,HORVU.MOREX.r2.1HG0044020.1,HORVU.MOREX.r2.1HG0046260.1,HORVU.MOREX.r2.1HG0052410.1,HORVU.MOREX.r2.1HG0052740.1,HORVU.MOREX.r2.1HG0058670.1,HORVU.MOREX.r2.2HG0080150.1,HORVU.MOREX.r2.2HG0094640.1,HORVU.MOREX.r2.2HG0106780.1,HORVU.MOREX.r2.2HG0109810.1,HORVU.MOREX.r2.2HG0143350.1,HORVU.MOREX.r2.2HG0152840.1,HORVU.MOREX.r2.3HG0186000.1,HORVU.MOREX.r2.3HG0214030.1,HORVU.M…
MF	GO:0015399	primary active transmembrane transporter activity	5	3	8	345	0.631396	0.867503	HORVU.MOREX.r2.3HG0200400.1,HORVU.MOREX.r2.3HG0239750.1,HORVU.MOREX.r2.4HG0294190.1,HORVU.MOREX.r2.5HG0432480.1,HORVU.MOREX.r2.7HG0599230.1	HORVU.MOREX.r2.2HG0112010.1,HORVU.MOREX.r2.6HG0502090.1,HORVU.MOREX.r2.6HG0509680.1
MF	GO:0008047	enzyme activator activity	1	2	3	130	0.632345	0.867503	HORVU.MOREX.r2.4HG0328730.1	HORVU.MOREX.r2.4HG0298180.1,HORVU.MOREX.r2.6HG0505720.1
CC	GO:0015629	actin cytoskeleton	2	0	2	86	0.632869	1	HORVU.MOREX.r2.1HG0067320.1,HORVU.MOREX.r2.5HG0437540.1	-
CC	GO:0033178	proton-transporting two-sector ATPase complex, catalytic domain	0	1	1	40	0.634066	1	-	HORVU.MOREX.r2.6HG0509680.1
BP	GO:0045861	negative regulation of proteolysis	1	1	2	86	0.634673	1	HORVU.MOREX.r2.1HG0067320.1	HORVU.MOREX.r2.3HG0184990.1
BP	GO:0000097	sulfur amino acid biosynthetic process	1	0	1	40	0.635298	1	HORVU.MOREX.r2.2HG0116980.1	-
BP	GO:0006541	glutamine metabolic process	0	1	1	40	0.635298	1	-	HORVU.MOREX.r2.2HG0168190.1
BP	GO:0043455	regulation of secondary metabolic process	1	0	1	40	0.635298	1	HORVU.MOREX.r2.5HG0400960.1	-
MF	GO:0005216	ion channel activity	1	2	3	131	0.637499	0.872595	HORVU.MOREX.r2.3HG0205850.1	HORVU.MOREX.r2.6HG0509680.1,HORVU.MOREX.r2.7HG0589960.1
BP	GO:0050776	regulation of immune response	6	2	8	348	0.639139	1	HORVU.MOREX.r2.1HG0067320.1,HORVU.MOREX.r2.2HG0166600.1,HORVU.MOREX.r2.5HG0397860.1,HORVU.MOREX.r2.5HG0397870.1,HORVU.MOREX.r2.5HG0397880.1,HORVU.MOREX.r2.7HG0591390.1	HORVU.MOREX.r2.4HG0285270.1,HORVU.MOREX.r2.4HG0327680.1
BP	GO:1902679	negative regulation of RNA biosynthetic process	6	2	8	348	0.639139	1	HORVU.MOREX.r2.1HG0055970.1,HORVU.MOREX.r2.1HG0067320.1,HORVU.MOREX.r2.2HG0079820.1,HORVU.MOREX.r2.2HG0166600.1,HORVU.MOREX.r2.4HG0337360.1,HORVU.MOREX.r2.7HG0591390.1	HORVU.MOREX.r2.6HG0452310.1,HORVU.MOREX.r2.6HG0452320.1
BP	GO:1903507	negative regulation of nucleic acid-templated transcription	6	2	8	348	0.639139	1	HORVU.MOREX.r2.1HG0055970.1,HORVU.MOREX.r2.1HG0067320.1,HORVU.MOREX.r2.2HG0079820.1,HORVU.MOREX.r2.2HG0166600.1,HORVU.MOREX.r2.4HG0337360.1,HORVU.MOREX.r2.7HG0591390.1	HORVU.MOREX.r2.6HG0452310.1,HORVU.MOREX.r2.6HG0452320.1
BP	GO:0016125	sterol metabolic process	0	2	2	87	0.640943	1	-	HORVU.MOREX.r2.4HG0328590.1,HORVU.MOREX.r2.6HG0451570.1
BP	GO:0031401	positive regulation of protein modification process	2	1	3	132	0.641487	1	HORVU.MOREX.r2.1HG0067320.1,HORVU.MOREX.r2.4HG0328730.1	HORVU.MOREX.r2.6HG0472060.1
BP	GO:0046434	organophosphate catabolic process	1	2	3	132	0.641487	1	HORVU.MOREX.r2.5HG0408570.1	HORVU.MOREX.r2.4HG0291220.1,HORVU.MOREX.r2.4HG0319400.1
BP	GO:0005977	glycogen metabolic process	0	1	1	41	0.644392	1	-	HORVU.MOREX.r2.5HG0436680.1
BP	GO:0007264	small GTPase mediated signal transduction	1	0	1	41	0.644392	1	HORVU.MOREX.r2.1HG0067320.1	-
BP	GO:0016143	S-glycoside metabolic process	1	0	1	41	0.644392	1	HORVU.MOREX.r2.5HG0419180.1	-
BP	GO:0019757	glycosinolate metabolic process	1	0	1	41	0.644392	1	HORVU.MOREX.r2.5HG0419180.1	-
BP	GO:0019760	glucosinolate metabolic process	1	0	1	41	0.644392	1	HORVU.MOREX.r2.5HG0419180.1	-
BP	GO:0033866	nucleoside bisphosphate biosynthetic process	1	0	1	41	0.644392	1	HORVU.MOREX.r2.5HG0397790.1	-
BP	GO:0034030	ribonucleoside bisphosphate biosynthetic process	1	0	1	41	0.644392	1	HORVU.MOREX.r2.5HG0397790.1	-
BP	GO:0034033	purine nucleoside bisphosphate biosynthetic process	1	0	1	41	0.644392	1	HORVU.MOREX.r2.5HG0397790.1	-
BP	GO:0042278	purine nucleoside metabolic process	1	0	1	41	0.644392	1	HORVU.MOREX.r2.5HG0397790.1	-
BP	GO:0042326	negative regulation of phosphorylation	1	0	1	41	0.644392	1	HORVU.MOREX.r2.1HG0067320.1	-
BP	GO:0042761	very long-chain fatty acid biosynthetic process	0	1	1	41	0.644392	1	-	HORVU.MOREX.r2.4HG0343200.1
BP	GO:0043410	positive regulation of MAPK cascade	1	0	1	41	0.644392	1	HORVU.MOREX.r2.4HG0328730.1	-
BP	GO:0046835	carbohydrate phosphorylation	1	0	1	41	0.644392	1	HORVU.MOREX.r2.5HG0408570.1	-
BP	GO:0048024	regulation of mRNA splicing, via spliceosome	1	0	1	41	0.644392	1	HORVU.MOREX.r2.7HG0619780.1	-
BP	GO:0051703	biological process involved in intraspecies interaction between organisms	0	1	1	41	0.644392	1	-	HORVU.MOREX.r2.1HG0042870.1
BP	GO:0055081	anion homeostasis	0	1	1	41	0.644392	1	-	HORVU.MOREX.r2.6HG0513540.1
BP	GO:0090332	stomatal closure	0	1	1	41	0.644392	1	-	HORVU.MOREX.r2.6HG0507330.1
BP	GO:1990542	mitochondrial transmembrane transport	1	0	1	41	0.644392	1	HORVU.MOREX.r2.3HG0205850.1	-
BP	GO:0009845	seed germination	0	7	7	307	0.644973	1	-	HORVU.MOREX.r2.2HG0152840.1,HORVU.MOREX.r2.4HG0320860.1,HORVU.MOREX.r2.5HG0390060.1,HORVU.MOREX.r2.5HG0399470.1,HORVU.MOREX.r2.5HG0399590.1,HORVU.MOREX.r2.6HG0480880.1,HORVU.MOREX.r2.7HG0594380.1
MF	GO:0019205	nucleobase-containing compound kinase activity	1	0	1	41	0.644999	0.878883	HORVU.MOREX.r2.6HG0503570.1	-
MF	GO:0102483	scopolin beta-glucosidase activity	0	1	1	41	0.644999	0.878883	-	HORVU.MOREX.r2.5HG0424180.1
BP	GO:0002218	activation of innate immune response	2	0	2	88	0.647128	1	HORVU.MOREX.r2.2HG0166600.1,HORVU.MOREX.r2.7HG0591390.1	-
BP	GO:0003008	system process	1	1	2	88	0.647128	1	HORVU.MOREX.r2.5HG0349820.1	HORVU.MOREX.r2.5HG0437140.1
BP	GO:0031400	negative regulation of protein modification process	1	1	2	88	0.647128	1	HORVU.MOREX.r2.1HG0067320.1	HORVU.MOREX.r2.1HG0058670.1
BP	GO:0048544	recognition of pollen	2	0	2	88	0.647128	1	HORVU.MOREX.r2.2HG0168660.1,HORVU.MOREX.r2.7HG0528980.1	-
BP	GO:0009664	plant-type cell wall organization	0	4	4	178	0.64974	1	-	HORVU.MOREX.r2.2HG0144480.1,HORVU.MOREX.r2.3HG0212680.1,HORVU.MOREX.r2.3HG0230790.1,HORVU.MOREX.r2.4HG0288710.1
MF	GO:0005507	copper ion binding	1	3	4	178	0.651037	0.883012	HORVU.MOREX.r2.5HG0409600.1	HORVU.MOREX.r2.2HG0109810.1,HORVU.MOREX.r2.7HG0527170.1,HORVU.MOREX.r2.7HG0602750.1
BP	GO:0008202	steroid metabolic process	1	2	3	134	0.651544	1	HORVU.MOREX.r2.3HG0227590.1	HORVU.MOREX.r2.4HG0328590.1,HORVU.MOREX.r2.6HG0451570.1
BP	GO:0006413	translational initiation	0	2	2	89	0.653228	1	-	HORVU.MOREX.r2.6HG0517520.1,HORVU.MOREX.r2.7HG0565960.1
BP	GO:0042327	positive regulation of phosphorylation	1	1	2	89	0.653228	1	HORVU.MOREX.r2.4HG0328730.1	HORVU.MOREX.r2.6HG0472060.1
BP	GO:0046364	monosaccharide biosynthetic process	0	2	2	89	0.653228	1	-	HORVU.MOREX.r2.3HG0251560.1,HORVU.MOREX.r2.4HG0291220.1
BP	GO:2000280	regulation of root development	0	2	2	89	0.653228	1	-	HORVU.MOREX.r2.1HG0013800.1,HORVU.MOREX.r2.1HG0021180.1
BP	GO:0045597	positive regulation of cell differentiation	0	1	1	42	0.653259	1	-	HORVU.MOREX.r2.1HG0058670.1
BP	GO:0071902	positive regulation of protein serine/threonine kinase activity	1	0	1	42	0.653259	1	HORVU.MOREX.r2.4HG0328730.1	-
BP	GO:0120251	hydrocarbon biosynthetic process	1	0	1	42	0.653259	1	HORVU.MOREX.r2.4HG0328730.1	-
BP	GO:1901658	glycosyl compound catabolic process	1	0	1	42	0.653259	1	HORVU.MOREX.r2.3HG0263370.1	-
BP	GO:0048585	negative regulation of response to stimulus	4	6	10	438	0.653413	1	HORVU.MOREX.r2.1HG0067320.1,HORVU.MOREX.r2.5HG0397860.1,HORVU.MOREX.r2.5HG0397870.1,HORVU.MOREX.r2.5HG0397880.1	HORVU.MOREX.r2.4HG0285270.1,HORVU.MOREX.r2.5HG0390060.1,HORVU.MOREX.r2.5HG0401720.1,HORVU.MOREX.r2.6HG0480880.1,HORVU.MOREX.r2.6HG0514130.1,HORVU.MOREX.r2.7HG0594380.1
MF	GO:0016413	O-acetyltransferase activity	0	1	1	42	0.653866	0.883012	-	HORVU.MOREX.r2.3HG0228900.1
MF	GO:0016840	carbon-nitrogen lyase activity	1	0	1	42	0.653866	0.883012	HORVU.MOREX.r2.4HG0337410.1	-
MF	GO:0140359	ABC-type transporter activity	1	0	1	42	0.653866	0.883012	HORVU.MOREX.r2.3HG0200400.1	-
BP	GO:0019752	carboxylic acid metabolic process	15	16	31	1317	0.654093	1	HORVU.MOREX.r2.1HG0071660.1,HORVU.MOREX.r2.2HG0097140.1,HORVU.MOREX.r2.2HG0116980.1,HORVU.MOREX.r2.3HG0205850.1,HORVU.MOREX.r2.4HG0279680.1,HORVU.MOREX.r2.5HG0354290.1,HORVU.MOREX.r2.5HG0384550.1,HORVU.MOREX.r2.5HG0400960.1,HORVU.MOREX.r2.5HG0408570.1,HORVU.MOREX.r2.5HG0419180.1,HORVU.MOREX.r2.5HG0421990.1,HORVU.MOREX.r2.5HG0427360.1,HORVU.MOREX.r2.5HG0427370.1,HORVU.MOREX.r2.7HG0564280.1,HORVU.M…	HORVU.MOREX.r2.1HG0000870.1,HORVU.MOREX.r2.1HG0032750.1,HORVU.MOREX.r2.2HG0088630.1,HORVU.MOREX.r2.2HG0136560.1,HORVU.MOREX.r2.2HG0141350.1,HORVU.MOREX.r2.2HG0168190.1,HORVU.MOREX.r2.2HG0176850.1,HORVU.MOREX.r2.4HG0291220.1,HORVU.MOREX.r2.4HG0319400.1,HORVU.MOREX.r2.4HG0328590.1,HORVU.MOREX.r2.4HG0343200.1,HORVU.MOREX.r2.5HG0408070.1,HORVU.MOREX.r2.5HG0423310.1,HORVU.MOREX.r2.6HG0449980.1,HORVU.M…
BP	GO:0031328	positive regulation of cellular biosynthetic process	3	11	14	609	0.65716	1	HORVU.MOREX.r2.1HG0055970.1,HORVU.MOREX.r2.4HG0328730.1,HORVU.MOREX.r2.5HG0400960.1	HORVU.MOREX.r2.1HG0046260.1,HORVU.MOREX.r2.1HG0058670.1,HORVU.MOREX.r2.3HG0240630.1,HORVU.MOREX.r2.3HG0242640.1,HORVU.MOREX.r2.4HG0318550.1,HORVU.MOREX.r2.4HG0336360.1,HORVU.MOREX.r2.4HG0346770.1,HORVU.MOREX.r2.6HG0480880.1,HORVU.MOREX.r2.7HG0565960.1,HORVU.MOREX.r2.7HG0591690.1,HORVU.MOREX.r2.7HG0594380.1
MF	GO:0015293	symporter activity	3	0	3	135	0.657607	0.886086	HORVU.MOREX.r2.2HG0135750.1,HORVU.MOREX.r2.4HG0329560.1,HORVU.MOREX.r2.5HG0349820.1	-
BP	GO:0006575	cellular modified amino acid metabolic process	1	1	2	90	0.659244	1	HORVU.MOREX.r2.2HG0097140.1	HORVU.MOREX.r2.5HG0408070.1
BP	GO:0010562	positive regulation of phosphorus metabolic process	1	1	2	90	0.659244	1	HORVU.MOREX.r2.4HG0328730.1	HORVU.MOREX.r2.6HG0472060.1
BP	GO:0045937	positive regulation of phosphate metabolic process	1	1	2	90	0.659244	1	HORVU.MOREX.r2.4HG0328730.1	HORVU.MOREX.r2.6HG0472060.1
CC	GO:0030863	cortical cytoskeleton	1	0	1	43	0.660678	1	HORVU.MOREX.r2.1HG0069440.1	-
MF	GO:0004659	prenyltransferase activity	0	1	1	43	0.662513	0.888737	-	HORVU.MOREX.r2.4HG0338680.1
MF	GO:1904680	peptide transmembrane transporter activity	1	0	1	43	0.662513	0.888737	HORVU.MOREX.r2.4HG0294190.1	-
BP	GO:0009875	pollen-pistil interaction	2	0	2	91	0.665177	1	HORVU.MOREX.r2.2HG0168660.1,HORVU.MOREX.r2.7HG0528980.1	-
BP	GO:0010119	regulation of stomatal movement	0	2	2	91	0.665177	1	-	HORVU.MOREX.r2.6HG0453190.1,HORVU.MOREX.r2.6HG0507330.1
BP	GO:0000377	RNA splicing, via transesterification reactions with bulged adenosine as nucleophile	1	3	4	182	0.666846	1	HORVU.MOREX.r2.7HG0619780.1	HORVU.MOREX.r2.1HG0074360.1,HORVU.MOREX.r2.3HG0246360.1,HORVU.MOREX.r2.5HG0439450.1
BP	GO:0006071	glycerol metabolic process	0	1	1	44	0.670338	1	-	HORVU.MOREX.r2.2HG0144480.1
BP	GO:0006112	energy reserve metabolic process	0	1	1	44	0.670338	1	-	HORVU.MOREX.r2.5HG0436680.1
BP	GO:0009853	photorespiration	0	1	1	44	0.670338	1	-	HORVU.MOREX.r2.5HG0388290.1
BP	GO:0019400	alditol metabolic process	0	1	1	44	0.670338	1	-	HORVU.MOREX.r2.2HG0144480.1
BP	GO:0035195	miRNA-mediated gene silencing	0	1	1	44	0.670338	1	-	HORVU.MOREX.r2.3HG0246360.1
BP	GO:0048825	cotyledon development	0	1	1	44	0.670338	1	-	HORVU.MOREX.r2.3HG0201910.1
BP	GO:0140053	mitochondrial gene expression	0	1	1	44	0.670338	1	-	HORVU.MOREX.r2.7HG0565960.1
CC	GO:0099568	cytoplasmic region	1	4	5	228	0.670544	1	HORVU.MOREX.r2.1HG0069440.1	HORVU.MOREX.r2.1HG0053420.1,HORVU.MOREX.r2.5HG0399830.1,HORVU.MOREX.r2.6HG0513540.1,HORVU.MOREX.r2.6HG0517820.1
BP	GO:0050896	response to stimulus	51	103	154	6347	0.674593	1	HORVU.MOREX.r2.1HG0039610.1,HORVU.MOREX.r2.1HG0055970.1,HORVU.MOREX.r2.1HG0063880.1,HORVU.MOREX.r2.1HG0067320.1,HORVU.MOREX.r2.1HG0069440.1,HORVU.MOREX.r2.1HG0071660.1,HORVU.MOREX.r2.2HG0079820.1,HORVU.MOREX.r2.2HG0110590.1,HORVU.MOREX.r2.2HG0132370.1,HORVU.MOREX.r2.2HG0132800.1,HORVU.MOREX.r2.2HG0153890.1,HORVU.MOREX.r2.2HG0166600.1,HORVU.MOREX.r2.2HG0175030.1,HORVU.MOREX.r2.2HG0175470.1,HORVU.M…	HORVU.MOREX.r2.1HG0006050.1,HORVU.MOREX.r2.1HG0013080.1,HORVU.MOREX.r2.1HG0013800.1,HORVU.MOREX.r2.1HG0021180.1,HORVU.MOREX.r2.1HG0032750.1,HORVU.MOREX.r2.1HG0036700.1,HORVU.MOREX.r2.1HG0042870.1,HORVU.MOREX.r2.1HG0046260.1,HORVU.MOREX.r2.1HG0050640.1,HORVU.MOREX.r2.1HG0061120.1,HORVU.MOREX.r2.1HG0062590.1,HORVU.MOREX.r2.1HG0073450.1,HORVU.MOREX.r2.2HG0088630.1,HORVU.MOREX.r2.2HG0093950.1,HORVU.M…
BP	GO:0045859	regulation of protein kinase activity	2	1	3	139	0.675799	1	HORVU.MOREX.r2.1HG0067320.1,HORVU.MOREX.r2.4HG0328730.1	HORVU.MOREX.r2.6HG0472060.1
BP	GO:0008037	cell recognition	2	0	2	93	0.676792	1	HORVU.MOREX.r2.2HG0168660.1,HORVU.MOREX.r2.7HG0528980.1	-
BP	GO:0090502	RNA phosphodiester bond hydrolysis, endonucleolytic	0	2	2	93	0.676792	1	-	HORVU.MOREX.r2.3HG0195800.1,HORVU.MOREX.r2.3HG0246360.1
CC	GO:0022627	cytosolic small ribosomal subunit	0	1	1	45	0.677338	1	-	HORVU.MOREX.r2.7HG0617500.1
CC	GO:0070069	cytochrome complex	0	1	1	45	0.677338	1	-	HORVU.MOREX.r2.5HG0426190.1
BP	GO:0010243	response to organonitrogen compound	5	2	7	317	0.677651	1	HORVU.MOREX.r2.1HG0063880.1,HORVU.MOREX.r2.2HG0153890.1,HORVU.MOREX.r2.2HG0166600.1,HORVU.MOREX.r2.4HG0275980.1,HORVU.MOREX.r2.7HG0591390.1	HORVU.MOREX.r2.3HG0274990.1,HORVU.MOREX.r2.5HG0366230.1
MF	GO:0019887	protein kinase regulator activity	1	0	1	45	0.679166	0.907054	HORVU.MOREX.r2.4HG0328730.1	-
MF	GO:0044769	ATPase activity, coupled to transmembrane movement of ions, rotational mechanism	0	1	1	45	0.679166	0.907054	-	HORVU.MOREX.r2.6HG0509680.1
MF	GO:0046914	transition metal ion binding	4	24	28	1207	0.682655	0.909706	HORVU.MOREX.r2.5HG0409600.1,HORVU.MOREX.r2.5HG0433970.1,HORVU.MOREX.r2.6HG0463640.1,HORVU.MOREX.r2.7HG0538280.1	HORVU.MOREX.r2.1HG0006000.1,HORVU.MOREX.r2.1HG0006050.1,HORVU.MOREX.r2.1HG0006100.1,HORVU.MOREX.r2.1HG0013800.1,HORVU.MOREX.r2.1HG0046260.1,HORVU.MOREX.r2.1HG0076840.1,HORVU.MOREX.r2.2HG0083480.1,HORVU.MOREX.r2.2HG0109810.1,HORVU.MOREX.r2.2HG0136560.1,HORVU.MOREX.r2.3HG0201910.1,HORVU.MOREX.r2.3HG0270810.1,HORVU.MOREX.r2.4HG0328590.1,HORVU.MOREX.r2.4HG0343200.1,HORVU.MOREX.r2.4HG0346770.1,HORVU.M…
BP	GO:0009156	ribonucleoside monophosphate biosynthetic process	1	3	4	186	0.683374	1	HORVU.MOREX.r2.5HG0408570.1	HORVU.MOREX.r2.4HG0291220.1,HORVU.MOREX.r2.4HG0319400.1,HORVU.MOREX.r2.6HG0509680.1
BP	GO:0010015	root morphogenesis	2	4	6	275	0.683579	1	HORVU.MOREX.r2.2HG0079820.1,HORVU.MOREX.r2.5HG0418820.1	HORVU.MOREX.r2.1HG0021180.1,HORVU.MOREX.r2.2HG0144480.1,HORVU.MOREX.r2.5HG0437140.1,HORVU.MOREX.r2.6HG0505720.1
BP	GO:0009152	purine ribonucleotide biosynthetic process	2	3	5	231	0.684446	1	HORVU.MOREX.r2.5HG0397790.1,HORVU.MOREX.r2.5HG0408570.1	HORVU.MOREX.r2.4HG0291220.1,HORVU.MOREX.r2.4HG0319400.1,HORVU.MOREX.r2.6HG0509680.1
BP	GO:0009250	glucan biosynthetic process	1	2	3	141	0.685146	1	HORVU.MOREX.r2.3HG0194300.1	HORVU.MOREX.r2.3HG0251560.1,HORVU.MOREX.r2.5HG0436680.1
BP	GO:0048573	photoperiodism, flowering	0	3	3	141	0.685146	1	-	HORVU.MOREX.r2.6HG0453190.1,HORVU.MOREX.r2.6HG0480880.1,HORVU.MOREX.r2.7HG0594380.1
BP	GO:0006816	calcium ion transport	0	1	1	46	0.686577	1	-	HORVU.MOREX.r2.3HG0205390.1
BP	GO:0007155	cell adhesion	1	0	1	46	0.686577	1	HORVU.MOREX.r2.1HG0067320.1	-
BP	GO:0009690	cytokinin metabolic process	1	0	1	46	0.686577	1	HORVU.MOREX.r2.3HG0263370.1	-
BP	GO:0044003	modulation by symbiont of host process	0	1	1	46	0.686577	1	-	HORVU.MOREX.r2.4HG0327680.1
BP	GO:0010033	response to organic substance	23	35	58	2454	0.686858	1	HORVU.MOREX.r2.1HG0055970.1,HORVU.MOREX.r2.1HG0063880.1,HORVU.MOREX.r2.1HG0067320.1,HORVU.MOREX.r2.2HG0132370.1,HORVU.MOREX.r2.2HG0153890.1,HORVU.MOREX.r2.2HG0166600.1,HORVU.MOREX.r2.2HG0175470.1,HORVU.MOREX.r2.3HG0230900.1,HORVU.MOREX.r2.3HG0253490.1,HORVU.MOREX.r2.3HG0263370.1,HORVU.MOREX.r2.4HG0275980.1,HORVU.MOREX.r2.4HG0294190.1,HORVU.MOREX.r2.4HG0328730.1,HORVU.MOREX.r2.4HG0329560.1,HORVU.M…	HORVU.MOREX.r2.1HG0036700.1,HORVU.MOREX.r2.2HG0100690.1,HORVU.MOREX.r2.2HG0111740.1,HORVU.MOREX.r2.2HG0143470.1,HORVU.MOREX.r2.2HG0168190.1,HORVU.MOREX.r2.2HG0174230.1,HORVU.MOREX.r2.3HG0188670.1,HORVU.MOREX.r2.3HG0205500.1,HORVU.MOREX.r2.3HG0239800.1,HORVU.MOREX.r2.3HG0246360.1,HORVU.MOREX.r2.3HG0260050.1,HORVU.MOREX.r2.3HG0274990.1,HORVU.MOREX.r2.4HG0308830.1,HORVU.MOREX.r2.4HG0315900.1,HORVU.M…
BP	GO:0044275	cellular carbohydrate catabolic process	2	1	3	142	0.689744	1	HORVU.MOREX.r2.5HG0439330.1,HORVU.MOREX.r2.6HG0465340.1	HORVU.MOREX.r2.2HG0137200.1
BP	GO:0090351	seedling development	0	7	7	322	0.693266	1	-	HORVU.MOREX.r2.2HG0152840.1,HORVU.MOREX.r2.4HG0320860.1,HORVU.MOREX.r2.5HG0390060.1,HORVU.MOREX.r2.5HG0399470.1,HORVU.MOREX.r2.5HG0399590.1,HORVU.MOREX.r2.6HG0480880.1,HORVU.MOREX.r2.7HG0594380.1
BP	GO:0002253	activation of immune response	2	0	2	96	0.693599	1	HORVU.MOREX.r2.2HG0166600.1,HORVU.MOREX.r2.7HG0591390.1	-
BP	GO:0006352	DNA-templated transcription initiation	0	2	2	96	0.693599	1	-	HORVU.MOREX.r2.4HG0323430.1,HORVU.MOREX.r2.7HG0579040.1
BP	GO:0009116	nucleoside metabolic process	2	0	2	96	0.693599	1	HORVU.MOREX.r2.5HG0397790.1,HORVU.MOREX.r2.6HG0503570.1	-
BP	GO:0002682	regulation of immune system process	6	2	8	366	0.693861	1	HORVU.MOREX.r2.1HG0067320.1,HORVU.MOREX.r2.2HG0166600.1,HORVU.MOREX.r2.5HG0397860.1,HORVU.MOREX.r2.5HG0397870.1,HORVU.MOREX.r2.5HG0397880.1,HORVU.MOREX.r2.7HG0591390.1	HORVU.MOREX.r2.4HG0285270.1,HORVU.MOREX.r2.4HG0327680.1
BP	GO:0043549	regulation of kinase activity	2	1	3	143	0.694292	1	HORVU.MOREX.r2.1HG0067320.1,HORVU.MOREX.r2.4HG0328730.1	HORVU.MOREX.r2.6HG0472060.1
BP	GO:0000038	very long-chain fatty acid metabolic process	0	1	1	47	0.694395	1	-	HORVU.MOREX.r2.4HG0343200.1
BP	GO:0050684	regulation of mRNA processing	1	0	1	47	0.694395	1	HORVU.MOREX.r2.7HG0619780.1	-
BP	GO:0051261	protein depolymerization	1	0	1	47	0.694395	1	HORVU.MOREX.r2.5HG0437540.1	-
BP	GO:2000030	regulation of response to red or far red light	0	1	1	47	0.694395	1	-	HORVU.MOREX.r2.3HG0242640.1
MF	GO:0004712	protein serine/threonine/tyrosine kinase activity	1	0	1	47	0.694999	0.921372	HORVU.MOREX.r2.4HG0328730.1	-
MF	GO:0016620	oxidoreductase activity, acting on the aldehyde or oxo group of donors, NAD or NADP as acceptor	1	0	1	47	0.694999	0.921372	HORVU.MOREX.r2.6HG0504120.1	-
BP	GO:0006164	purine nucleotide biosynthetic process	2	3	5	234	0.695277	1	HORVU.MOREX.r2.5HG0397790.1,HORVU.MOREX.r2.5HG0408570.1	HORVU.MOREX.r2.4HG0291220.1,HORVU.MOREX.r2.4HG0319400.1,HORVU.MOREX.r2.6HG0509680.1
BP	GO:0009891	positive regulation of biosynthetic process	3	11	14	626	0.696475	1	HORVU.MOREX.r2.1HG0055970.1,HORVU.MOREX.r2.4HG0328730.1,HORVU.MOREX.r2.5HG0400960.1	HORVU.MOREX.r2.1HG0046260.1,HORVU.MOREX.r2.1HG0058670.1,HORVU.MOREX.r2.3HG0240630.1,HORVU.MOREX.r2.3HG0242640.1,HORVU.MOREX.r2.4HG0318550.1,HORVU.MOREX.r2.4HG0336360.1,HORVU.MOREX.r2.4HG0346770.1,HORVU.MOREX.r2.6HG0480880.1,HORVU.MOREX.r2.7HG0565960.1,HORVU.MOREX.r2.7HG0591690.1,HORVU.MOREX.r2.7HG0594380.1
BP	GO:0000302	response to reactive oxygen species	0	5	5	235	0.69883	1	-	HORVU.MOREX.r2.1HG0013800.1,HORVU.MOREX.r2.2HG0160340.1,HORVU.MOREX.r2.5HG0384340.1,HORVU.MOREX.r2.6HG0449980.1,HORVU.MOREX.r2.7HG0532570.1
MF	GO:0046527	glucosyltransferase activity	2	3	5	235	0.700259	0.921372	HORVU.MOREX.r2.3HG0194300.1,HORVU.MOREX.r2.3HG0263370.1	HORVU.MOREX.r2.2HG0114810.1,HORVU.MOREX.r2.2HG0165790.1,HORVU.MOREX.r2.7HG0558300.1
CC	GO:0045202	synapse	1	0	1	48	0.700811	1	HORVU.MOREX.r2.1HG0067320.1	-
BP	GO:0010311	lateral root formation	1	0	1	48	0.702019	1	HORVU.MOREX.r2.5HG0418820.1	-
BP	GO:0043066	negative regulation of apoptotic process	1	0	1	48	0.702019	1	HORVU.MOREX.r2.1HG0067320.1	-
BP	GO:0046323	glucose import	1	0	1	48	0.702019	1	HORVU.MOREX.r2.4HG0329560.1	-
BP	GO:0048653	anther development	1	0	1	48	0.702019	1	HORVU.MOREX.r2.6HG0456990.1	-
MF	GO:0005355	glucose transmembrane transporter activity	1	0	1	48	0.702621	0.921372	HORVU.MOREX.r2.4HG0329560.1	-
MF	GO:0008810	cellulase activity	1	0	1	48	0.702621	0.921372	HORVU.MOREX.r2.6HG0465340.1	-
MF	GO:0015149	hexose transmembrane transporter activity	1	0	1	48	0.702621	0.921372	HORVU.MOREX.r2.4HG0329560.1	-
MF	GO:0019207	kinase regulator activity	1	0	1	48	0.702621	0.921372	HORVU.MOREX.r2.4HG0328730.1	-
BP	GO:0034440	lipid oxidation	1	1	2	98	0.704398	1	HORVU.MOREX.r2.7HG0564280.1	HORVU.MOREX.r2.2HG0136560.1
BP	GO:0051347	positive regulation of transferase activity	1	1	2	98	0.704398	1	HORVU.MOREX.r2.4HG0328730.1	HORVU.MOREX.r2.6HG0472060.1
BP	GO:0009110	vitamin biosynthetic process	0	3	3	146	0.707632	1	-	HORVU.MOREX.r2.4HG0338680.1,HORVU.MOREX.r2.6HG0510240.1,HORVU.MOREX.r2.7HG0582910.1
BP	GO:0009648	photoperiodism	0	3	3	146	0.707632	1	-	HORVU.MOREX.r2.6HG0453190.1,HORVU.MOREX.r2.6HG0480880.1,HORVU.MOREX.r2.7HG0594380.1
BP	GO:0009787	regulation of abscisic acid-activated signaling pathway	1	2	3	146	0.707632	1	HORVU.MOREX.r2.5HG0400960.1	HORVU.MOREX.r2.5HG0401720.1,HORVU.MOREX.r2.6HG0514130.1
BP	GO:1901419	regulation of response to alcohol	1	2	3	146	0.707632	1	HORVU.MOREX.r2.5HG0400960.1	HORVU.MOREX.r2.5HG0401720.1,HORVU.MOREX.r2.6HG0514130.1
BP	GO:1905957	regulation of cellular response to alcohol	1	2	3	146	0.707632	1	HORVU.MOREX.r2.5HG0400960.1	HORVU.MOREX.r2.5HG0401720.1,HORVU.MOREX.r2.6HG0514130.1
BP	GO:0001708	cell fate specification	0	1	1	49	0.709452	1	-	HORVU.MOREX.r2.1HG0021180.1
BP	GO:0008645	hexose transmembrane transport	1	0	1	49	0.709452	1	HORVU.MOREX.r2.4HG0329560.1	-
BP	GO:0030245	cellulose catabolic process	1	0	1	49	0.709452	1	HORVU.MOREX.r2.6HG0465340.1	-
BP	GO:0030422	siRNA processing	0	1	1	49	0.709452	1	-	HORVU.MOREX.r2.3HG0246360.1
BP	GO:0048449	floral organ formation	1	0	1	49	0.709452	1	HORVU.MOREX.r2.6HG0456990.1	-
BP	GO:1904659	glucose transmembrane transport	1	0	1	49	0.709452	1	HORVU.MOREX.r2.4HG0329560.1	-
BP	GO:0009791	post-embryonic development	8	33	41	1769	0.70989	1	HORVU.MOREX.r2.2HG0079820.1,HORVU.MOREX.r2.2HG0160030.1,HORVU.MOREX.r2.3HG0263370.1,HORVU.MOREX.r2.4HG0328730.1,HORVU.MOREX.r2.5HG0400960.1,HORVU.MOREX.r2.5HG0418820.1,HORVU.MOREX.r2.5HG0425910.1,HORVU.MOREX.r2.6HG0456990.1	HORVU.MOREX.r2.1HG0021180.1,HORVU.MOREX.r2.1HG0036700.1,HORVU.MOREX.r2.1HG0052410.1,HORVU.MOREX.r2.1HG0058670.1,HORVU.MOREX.r2.1HG0060120.1,HORVU.MOREX.r2.2HG0084300.1,HORVU.MOREX.r2.2HG0093950.1,HORVU.MOREX.r2.2HG0094640.1,HORVU.MOREX.r2.2HG0109810.1,HORVU.MOREX.r2.2HG0144480.1,HORVU.MOREX.r2.2HG0152840.1,HORVU.MOREX.r2.2HG0174230.1,HORVU.MOREX.r2.3HG0201910.1,HORVU.MOREX.r2.4HG0298350.1,HORVU.M…
MF	GO:0015145	monosaccharide transmembrane transporter activity	1	0	1	49	0.710053	0.921372	HORVU.MOREX.r2.4HG0329560.1	-
MF	GO:0031406	carboxylic acid binding	1	1	2	99	0.710552	0.921372	HORVU.MOREX.r2.3HG0253490.1	HORVU.MOREX.r2.1HG0000870.1
MF	GO:0043177	organic acid binding	1	1	2	99	0.710552	0.921372	HORVU.MOREX.r2.3HG0253490.1	HORVU.MOREX.r2.1HG0000870.1
BP	GO:0009124	nucleoside monophosphate biosynthetic process	1	3	4	193	0.710896	1	HORVU.MOREX.r2.5HG0408570.1	HORVU.MOREX.r2.4HG0291220.1,HORVU.MOREX.r2.4HG0319400.1,HORVU.MOREX.r2.6HG0509680.1
BP	GO:0045892	negative regulation of DNA-templated transcription	5	2	7	328	0.71135	1	HORVU.MOREX.r2.1HG0055970.1,HORVU.MOREX.r2.1HG0067320.1,HORVU.MOREX.r2.2HG0079820.1,HORVU.MOREX.r2.2HG0166600.1,HORVU.MOREX.r2.7HG0591390.1	HORVU.MOREX.r2.6HG0452310.1,HORVU.MOREX.r2.6HG0452320.1
MF	GO:0000287	magnesium ion binding	1	2	3	147	0.713059	0.921372	HORVU.MOREX.r2.1HG0044390.1	HORVU.MOREX.r2.1HG0041950.1,HORVU.MOREX.r2.2HG0093950.1
MF	GO:0003724	RNA helicase activity	1	2	3	147	0.713059	0.921372	HORVU.MOREX.r2.1HG0075180.1	HORVU.MOREX.r2.3HG0225600.1,HORVU.MOREX.r2.5HG0439450.1
MF	GO:0008186	ATP-dependent activity, acting on RNA	1	2	3	147	0.713059	0.921372	HORVU.MOREX.r2.1HG0075180.1	HORVU.MOREX.r2.3HG0225600.1,HORVU.MOREX.r2.5HG0439450.1
MF	GO:0016835	carbon-oxygen lyase activity	0	3	3	147	0.713059	0.921372	-	HORVU.MOREX.r2.4HG0328590.1,HORVU.MOREX.r2.4HG0349060.1,HORVU.MOREX.r2.6HG0451570.1
BP	GO:0009629	response to gravity	2	0	2	100	0.714879	1	HORVU.MOREX.r2.1HG0039610.1,HORVU.MOREX.r2.6HG0491120.1	-
BP	GO:0051273	beta-glucan metabolic process	2	1	3	148	0.716275	1	HORVU.MOREX.r2.3HG0194300.1,HORVU.MOREX.r2.6HG0465340.1	HORVU.MOREX.r2.2HG0144480.1
BP	GO:0010229	inflorescence development	1	0	1	50	0.716701	1	HORVU.MOREX.r2.4HG0328730.1	-
BP	GO:0015749	monosaccharide transmembrane transport	1	0	1	50	0.716701	1	HORVU.MOREX.r2.4HG0329560.1	-
BP	GO:0046189	phenol-containing compound biosynthetic process	1	0	1	50	0.716701	1	HORVU.MOREX.r2.7HG0598720.1	-
BP	GO:1900424	regulation of defense response to bacterium	0	1	1	50	0.716701	1	-	HORVU.MOREX.r2.3HG0205500.1
BP	GO:2001251	negative regulation of chromosome organization	0	1	1	50	0.716701	1	-	HORVU.MOREX.r2.1HG0058670.1
BP	GO:0014070	response to organic cyclic compound	7	5	12	549	0.717018	1	HORVU.MOREX.r2.1HG0055970.1,HORVU.MOREX.r2.2HG0166600.1,HORVU.MOREX.r2.3HG0230900.1,HORVU.MOREX.r2.4HG0328730.1,HORVU.MOREX.r2.5HG0400960.1,HORVU.MOREX.r2.7HG0564280.1,HORVU.MOREX.r2.7HG0591390.1	HORVU.MOREX.r2.3HG0246360.1,HORVU.MOREX.r2.3HG0274990.1,HORVU.MOREX.r2.5HG0366230.1,HORVU.MOREX.r2.5HG0384340.1,HORVU.MOREX.r2.6HG0522120.1
BP	GO:0031347	regulation of defense response	4	3	7	330	0.717218	1	HORVU.MOREX.r2.1HG0067320.1,HORVU.MOREX.r2.2HG0166600.1,HORVU.MOREX.r2.4HG0337360.1,HORVU.MOREX.r2.7HG0591390.1	HORVU.MOREX.r2.3HG0205500.1,HORVU.MOREX.r2.4HG0285270.1,HORVU.MOREX.r2.4HG0327680.1
MF	GO:0016866	intramolecular transferase activity	0	1	1	50	0.717299	0.921372	-	HORVU.MOREX.r2.4HG0333580.1
MF	GO:0033612	receptor serine/threonine kinase binding	1	0	1	50	0.717299	0.921372	HORVU.MOREX.r2.2HG0132370.1	-
MF	GO:0042887	amide transmembrane transporter activity	1	0	1	50	0.717299	0.921372	HORVU.MOREX.r2.4HG0294190.1	-
BP	GO:0006766	vitamin metabolic process	0	3	3	149	0.720523	1	-	HORVU.MOREX.r2.4HG0338680.1,HORVU.MOREX.r2.6HG0510240.1,HORVU.MOREX.r2.7HG0582910.1
BP	GO:0010053	root epidermal cell differentiation	1	2	3	149	0.720523	1	HORVU.MOREX.r2.2HG0079820.1	HORVU.MOREX.r2.2HG0144480.1,HORVU.MOREX.r2.6HG0505720.1
BP	GO:0072522	purine-containing compound biosynthetic process	2	3	5	242	0.722901	1	HORVU.MOREX.r2.5HG0397790.1,HORVU.MOREX.r2.5HG0408570.1	HORVU.MOREX.r2.4HG0291220.1,HORVU.MOREX.r2.4HG0319400.1,HORVU.MOREX.r2.6HG0509680.1
BP	GO:0009566	fertilization	0	1	1	51	0.72377	1	-	HORVU.MOREX.r2.5HG0354170.1
BP	GO:0016556	mRNA modification	0	1	1	51	0.72377	1	-	HORVU.MOREX.r2.6HG0456080.1
BP	GO:0031330	negative regulation of cellular catabolic process	0	1	1	51	0.72377	1	-	HORVU.MOREX.r2.2HG0100690.1
MF	GO:0004177	aminopeptidase activity	0	1	1	51	0.724365	0.928477	-	HORVU.MOREX.r2.6HG0454000.1
BP	GO:0006082	organic acid metabolic process	16	16	32	1405	0.726961	1	HORVU.MOREX.r2.1HG0071660.1,HORVU.MOREX.r2.2HG0097140.1,HORVU.MOREX.r2.2HG0116980.1,HORVU.MOREX.r2.3HG0205850.1,HORVU.MOREX.r2.4HG0279680.1,HORVU.MOREX.r2.4HG0337410.1,HORVU.MOREX.r2.5HG0354290.1,HORVU.MOREX.r2.5HG0384550.1,HORVU.MOREX.r2.5HG0400960.1,HORVU.MOREX.r2.5HG0408570.1,HORVU.MOREX.r2.5HG0419180.1,HORVU.MOREX.r2.5HG0421990.1,HORVU.MOREX.r2.5HG0427360.1,HORVU.MOREX.r2.5HG0427370.1,HORVU.M…	HORVU.MOREX.r2.1HG0000870.1,HORVU.MOREX.r2.1HG0032750.1,HORVU.MOREX.r2.2HG0088630.1,HORVU.MOREX.r2.2HG0136560.1,HORVU.MOREX.r2.2HG0141350.1,HORVU.MOREX.r2.2HG0168190.1,HORVU.MOREX.r2.2HG0176850.1,HORVU.MOREX.r2.4HG0291220.1,HORVU.MOREX.r2.4HG0319400.1,HORVU.MOREX.r2.4HG0328590.1,HORVU.MOREX.r2.4HG0343200.1,HORVU.MOREX.r2.5HG0408070.1,HORVU.MOREX.r2.5HG0423310.1,HORVU.MOREX.r2.6HG0449980.1,HORVU.M…
BP	GO:0009451	RNA modification	0	13	13	598	0.729536	1	-	HORVU.MOREX.r2.1HG0031470.1,HORVU.MOREX.r2.1HG0076840.1,HORVU.MOREX.r2.2HG0153600.1,HORVU.MOREX.r2.3HG0201910.1,HORVU.MOREX.r2.4HG0284080.1,HORVU.MOREX.r2.4HG0333580.1,HORVU.MOREX.r2.5HG0405080.1,HORVU.MOREX.r2.5HG0422590.1,HORVU.MOREX.r2.5HG0446500.1,HORVU.MOREX.r2.6HG0456080.1,HORVU.MOREX.r2.6HG0502540.1,HORVU.MOREX.r2.7HG0565960.1,HORVU.MOREX.r2.7HG0582190.1
BP	GO:0006641	triglyceride metabolic process	1	0	1	52	0.730662	1	HORVU.MOREX.r2.3HG0232400.1	-
BP	GO:0009895	negative regulation of catabolic process	0	1	1	52	0.730662	1	-	HORVU.MOREX.r2.2HG0100690.1
BP	GO:0031056	regulation of histone modification	0	1	1	52	0.730662	1	-	HORVU.MOREX.r2.1HG0058670.1
MF	GO:0005351	carbohydrate:proton symporter activity	1	0	1	52	0.731255	0.933353	HORVU.MOREX.r2.4HG0329560.1	-
MF	GO:0005402	carbohydrate:cation symporter activity	1	0	1	52	0.731255	0.933353	HORVU.MOREX.r2.4HG0329560.1	-
BP	GO:0009755	hormone-mediated signaling pathway	16	8	24	1071	0.73266	1	HORVU.MOREX.r2.1HG0063880.1,HORVU.MOREX.r2.2HG0132370.1,HORVU.MOREX.r2.2HG0153890.1,HORVU.MOREX.r2.2HG0166600.1,HORVU.MOREX.r2.2HG0175470.1,HORVU.MOREX.r2.3HG0230900.1,HORVU.MOREX.r2.3HG0253490.1,HORVU.MOREX.r2.3HG0263370.1,HORVU.MOREX.r2.4HG0275980.1,HORVU.MOREX.r2.4HG0328730.1,HORVU.MOREX.r2.4HG0332820.1,HORVU.MOREX.r2.4HG0337360.1,HORVU.MOREX.r2.5HG0400960.1,HORVU.MOREX.r2.5HG0418820.1,HORVU.M…	HORVU.MOREX.r2.3HG0205500.1,HORVU.MOREX.r2.4HG0315900.1,HORVU.MOREX.r2.5HG0399830.1,HORVU.MOREX.r2.5HG0401720.1,HORVU.MOREX.r2.6HG0480880.1,HORVU.MOREX.r2.6HG0513540.1,HORVU.MOREX.r2.6HG0514130.1,HORVU.MOREX.r2.7HG0594380.1
BP	GO:0055080	cation homeostasis	2	2	4	199	0.733067	1	HORVU.MOREX.r2.5HG0406540.1,HORVU.MOREX.r2.7HG0603680.1	HORVU.MOREX.r2.1HG0021180.1,HORVU.MOREX.r2.5HG0437140.1
BP	GO:1901362	organic cyclic compound biosynthetic process	28	56	84	3564	0.733202	1	HORVU.MOREX.r2.1HG0055970.1,HORVU.MOREX.r2.1HG0063880.1,HORVU.MOREX.r2.1HG0067320.1,HORVU.MOREX.r2.1HG0067480.1,HORVU.MOREX.r2.2HG0079820.1,HORVU.MOREX.r2.2HG0151500.1,HORVU.MOREX.r2.2HG0153890.1,HORVU.MOREX.r2.2HG0166600.1,HORVU.MOREX.r2.2HG0175470.1,HORVU.MOREX.r2.3HG0205850.1,HORVU.MOREX.r2.3HG0227590.1,HORVU.MOREX.r2.3HG0240180.1,HORVU.MOREX.r2.4HG0275980.1,HORVU.MOREX.r2.4HG0328730.1,HORVU.M…	HORVU.MOREX.r2.1HG0002490.1,HORVU.MOREX.r2.1HG0006000.1,HORVU.MOREX.r2.1HG0036700.1,HORVU.MOREX.r2.1HG0044020.1,HORVU.MOREX.r2.1HG0046260.1,HORVU.MOREX.r2.1HG0052410.1,HORVU.MOREX.r2.1HG0052740.1,HORVU.MOREX.r2.1HG0058670.1,HORVU.MOREX.r2.2HG0080150.1,HORVU.MOREX.r2.2HG0094640.1,HORVU.MOREX.r2.2HG0096630.1,HORVU.MOREX.r2.2HG0106780.1,HORVU.MOREX.r2.2HG0174230.1,HORVU.MOREX.r2.3HG0186000.1,HORVU.M…
BP	GO:0009165	nucleotide biosynthetic process	4	3	7	337	0.737119	1	HORVU.MOREX.r2.2HG0151500.1,HORVU.MOREX.r2.5HG0397790.1,HORVU.MOREX.r2.5HG0408570.1,HORVU.MOREX.r2.6HG0503570.1	HORVU.MOREX.r2.4HG0291220.1,HORVU.MOREX.r2.4HG0319400.1,HORVU.MOREX.r2.6HG0509680.1
BP	GO:1901293	nucleoside phosphate biosynthetic process	4	3	7	337	0.737119	1	HORVU.MOREX.r2.2HG0151500.1,HORVU.MOREX.r2.5HG0397790.1,HORVU.MOREX.r2.5HG0408570.1,HORVU.MOREX.r2.6HG0503570.1	HORVU.MOREX.r2.4HG0291220.1,HORVU.MOREX.r2.4HG0319400.1,HORVU.MOREX.r2.6HG0509680.1
BP	GO:0010928	regulation of auxin mediated signaling pathway	1	0	1	53	0.737383	1	HORVU.MOREX.r2.5HG0418820.1	-
BP	GO:0031647	regulation of protein stability	1	0	1	53	0.737383	1	HORVU.MOREX.r2.1HG0067320.1	-
BP	GO:0120252	hydrocarbon metabolic process	1	0	1	53	0.737383	1	HORVU.MOREX.r2.4HG0328730.1	-
CC	GO:0005938	cell cortex	1	3	4	201	0.737833	1	HORVU.MOREX.r2.1HG0069440.1	HORVU.MOREX.r2.5HG0399830.1,HORVU.MOREX.r2.6HG0513540.1,HORVU.MOREX.r2.6HG0517820.1
BP	GO:0042445	hormone metabolic process	4	4	8	382	0.737859	1	HORVU.MOREX.r2.1HG0071660.1,HORVU.MOREX.r2.3HG0263370.1,HORVU.MOREX.r2.4HG0328730.1,HORVU.MOREX.r2.7HG0564280.1	HORVU.MOREX.r2.1HG0002490.1,HORVU.MOREX.r2.3HG0274970.1,HORVU.MOREX.r2.4HG0328590.1,HORVU.MOREX.r2.7HG0587120.1
BP	GO:0043085	positive regulation of catalytic activity	2	3	5	247	0.739235	1	HORVU.MOREX.r2.1HG0067320.1,HORVU.MOREX.r2.4HG0328730.1	HORVU.MOREX.r2.4HG0298180.1,HORVU.MOREX.r2.6HG0472060.1,HORVU.MOREX.r2.6HG0505720.1
BP	GO:0050801	ion homeostasis	2	3	5	247	0.739235	1	HORVU.MOREX.r2.5HG0406540.1,HORVU.MOREX.r2.7HG0603680.1	HORVU.MOREX.r2.1HG0021180.1,HORVU.MOREX.r2.5HG0437140.1,HORVU.MOREX.r2.6HG0513540.1
BP	GO:0055076	transition metal ion homeostasis	1	1	2	105	0.739724	1	HORVU.MOREX.r2.7HG0603680.1	HORVU.MOREX.r2.5HG0437140.1
BP	GO:0018130	heterocycle biosynthetic process	27	51	78	3327	0.742611	1	HORVU.MOREX.r2.1HG0055970.1,HORVU.MOREX.r2.1HG0063880.1,HORVU.MOREX.r2.1HG0067320.1,HORVU.MOREX.r2.1HG0067480.1,HORVU.MOREX.r2.2HG0079820.1,HORVU.MOREX.r2.2HG0151500.1,HORVU.MOREX.r2.2HG0153890.1,HORVU.MOREX.r2.2HG0166600.1,HORVU.MOREX.r2.2HG0175470.1,HORVU.MOREX.r2.3HG0205850.1,HORVU.MOREX.r2.3HG0240180.1,HORVU.MOREX.r2.4HG0275980.1,HORVU.MOREX.r2.4HG0328730.1,HORVU.MOREX.r2.4HG0337360.1,HORVU.M…	HORVU.MOREX.r2.1HG0002490.1,HORVU.MOREX.r2.1HG0036700.1,HORVU.MOREX.r2.1HG0044020.1,HORVU.MOREX.r2.1HG0046260.1,HORVU.MOREX.r2.1HG0052410.1,HORVU.MOREX.r2.1HG0052740.1,HORVU.MOREX.r2.1HG0058670.1,HORVU.MOREX.r2.2HG0080150.1,HORVU.MOREX.r2.2HG0094640.1,HORVU.MOREX.r2.2HG0096630.1,HORVU.MOREX.r2.2HG0106780.1,HORVU.MOREX.r2.2HG0174230.1,HORVU.MOREX.r2.3HG0186000.1,HORVU.MOREX.r2.3HG0214090.1,HORVU.M…
BP	GO:0006221	pyrimidine nucleotide biosynthetic process	1	0	1	54	0.743937	1	HORVU.MOREX.r2.6HG0503570.1	-
BP	GO:0042455	ribonucleoside biosynthetic process	1	0	1	54	0.743937	1	HORVU.MOREX.r2.5HG0397790.1	-
BP	GO:0045491	xylan metabolic process	0	1	1	54	0.743937	1	-	HORVU.MOREX.r2.2HG0086720.1
BP	GO:0060548	negative regulation of cell death	1	1	2	106	0.744466	1	HORVU.MOREX.r2.1HG0067320.1	HORVU.MOREX.r2.4HG0285270.1
CC	GO:0031224	intrinsic component of membrane	33	59	92	3920	0.748248	1	HORVU.MOREX.r2.1HG0024240.1,HORVU.MOREX.r2.1HG0057890.1,HORVU.MOREX.r2.1HG0057900.1,HORVU.MOREX.r2.2HG0132710.1,HORVU.MOREX.r2.2HG0132800.1,HORVU.MOREX.r2.2HG0135750.1,HORVU.MOREX.r2.2HG0151240.1,HORVU.MOREX.r2.2HG0168660.1,HORVU.MOREX.r2.2HG0169080.1,HORVU.MOREX.r2.3HG0191170.1,HORVU.MOREX.r2.3HG0194300.1,HORVU.MOREX.r2.3HG0200400.1,HORVU.MOREX.r2.3HG0205850.1,HORVU.MOREX.r2.3HG0232400.1,HORVU.M…	HORVU.MOREX.r2.1HG0006050.1,HORVU.MOREX.r2.1HG0006100.1,HORVU.MOREX.r2.1HG0013080.1,HORVU.MOREX.r2.1HG0021180.1,HORVU.MOREX.r2.1HG0042870.1,HORVU.MOREX.r2.1HG0057060.1,HORVU.MOREX.r2.1HG0060120.1,HORVU.MOREX.r2.1HG0071510.1,HORVU.MOREX.r2.1HG0073450.1,HORVU.MOREX.r2.2HG0083480.1,HORVU.MOREX.r2.2HG0086230.1,HORVU.MOREX.r2.2HG0088630.1,HORVU.MOREX.r2.2HG0111740.1,HORVU.MOREX.r2.2HG0112010.1,HORVU.M…
BP	GO:0009620	response to fungus	4	5	9	431	0.749025	1	HORVU.MOREX.r2.2HG0166600.1,HORVU.MOREX.r2.4HG0328730.1,HORVU.MOREX.r2.7HG0564280.1,HORVU.MOREX.r2.7HG0591390.1	HORVU.MOREX.r2.1HG0050640.1,HORVU.MOREX.r2.2HG0109810.1,HORVU.MOREX.r2.2HG0137200.1,HORVU.MOREX.r2.2HG0143470.1,HORVU.MOREX.r2.4HG0327680.1
BP	GO:0009991	response to extracellular stimulus	4	2	6	296	0.749059	1	HORVU.MOREX.r2.2HG0079820.1,HORVU.MOREX.r2.2HG0132370.1,HORVU.MOREX.r2.3HG0263370.1,HORVU.MOREX.r2.5HG0397790.1	HORVU.MOREX.r2.6HG0480880.1,HORVU.MOREX.r2.7HG0594380.1
BP	GO:0051302	regulation of cell division	0	2	2	107	0.749133	1	-	HORVU.MOREX.r2.1HG0021180.1,HORVU.MOREX.r2.1HG0058670.1
MF	GO:0060089	molecular transducer activity	4	1	5	250	0.750058	0.955337	HORVU.MOREX.r2.5HG0397860.1,HORVU.MOREX.r2.5HG0397870.1,HORVU.MOREX.r2.5HG0397880.1,HORVU.MOREX.r2.6HG0451040.1	HORVU.MOREX.r2.4HG0315900.1
BP	GO:0000462	maturation of SSU-rRNA from tricistronic rRNA transcript (SSU-rRNA, 5.8S rRNA, LSU-rRNA)	0	1	1	55	0.750327	1	-	HORVU.MOREX.r2.5HG0426470.1
BP	GO:0043408	regulation of MAPK cascade	1	0	1	55	0.750327	1	HORVU.MOREX.r2.4HG0328730.1	-
CC	GO:0009705	plant-type vacuole membrane	2	1	3	157	0.750744	1	HORVU.MOREX.r2.6HG0491120.1,HORVU.MOREX.r2.7HG0586150.1	HORVU.MOREX.r2.7HG0589960.1
CC	GO:0005761	mitochondrial ribosome	0	1	1	56	0.755408	1	-	HORVU.MOREX.r2.4HG0307240.1
BP	GO:0006950	response to stress	33	56	89	3793	0.756099	1	HORVU.MOREX.r2.1HG0055970.1,HORVU.MOREX.r2.1HG0063880.1,HORVU.MOREX.r2.1HG0067320.1,HORVU.MOREX.r2.2HG0079820.1,HORVU.MOREX.r2.2HG0110590.1,HORVU.MOREX.r2.2HG0132370.1,HORVU.MOREX.r2.2HG0153890.1,HORVU.MOREX.r2.2HG0166600.1,HORVU.MOREX.r2.2HG0175030.1,HORVU.MOREX.r2.3HG0205850.1,HORVU.MOREX.r2.3HG0227590.1,HORVU.MOREX.r2.3HG0240180.1,HORVU.MOREX.r2.3HG0263370.1,HORVU.MOREX.r2.4HG0275980.1,HORVU.M…	HORVU.MOREX.r2.1HG0006050.1,HORVU.MOREX.r2.1HG0013800.1,HORVU.MOREX.r2.1HG0021180.1,HORVU.MOREX.r2.1HG0032750.1,HORVU.MOREX.r2.1HG0042870.1,HORVU.MOREX.r2.1HG0050640.1,HORVU.MOREX.r2.1HG0061120.1,HORVU.MOREX.r2.1HG0062590.1,HORVU.MOREX.r2.2HG0088630.1,HORVU.MOREX.r2.2HG0100690.1,HORVU.MOREX.r2.2HG0109810.1,HORVU.MOREX.r2.2HG0137200.1,HORVU.MOREX.r2.2HG0143820.1,HORVU.MOREX.r2.2HG0144480.1,HORVU.M…
BP	GO:0006638	neutral lipid metabolic process	1	0	1	56	0.756559	1	HORVU.MOREX.r2.3HG0232400.1	-
BP	GO:0006639	acylglycerol metabolic process	1	0	1	56	0.756559	1	HORVU.MOREX.r2.3HG0232400.1	-
BP	GO:0009163	nucleoside biosynthetic process	1	0	1	56	0.756559	1	HORVU.MOREX.r2.5HG0397790.1	-
BP	GO:0009631	cold acclimation	0	1	1	56	0.756559	1	-	HORVU.MOREX.r2.2HG0100690.1
BP	GO:0030244	cellulose biosynthetic process	1	0	1	56	0.756559	1	HORVU.MOREX.r2.3HG0194300.1	-
BP	GO:0042752	regulation of circadian rhythm	0	1	1	56	0.756559	1	-	HORVU.MOREX.r2.6HG0453190.1
BP	GO:0006790	sulfur compound metabolic process	5	1	6	299	0.757562	1	HORVU.MOREX.r2.2HG0116980.1,HORVU.MOREX.r2.4HG0328730.1,HORVU.MOREX.r2.5HG0419180.1,HORVU.MOREX.r2.5HG0427360.1,HORVU.MOREX.r2.5HG0427370.1	HORVU.MOREX.r2.3HG0236810.1
BP	GO:0008380	RNA splicing	2	4	6	300	0.760349	1	HORVU.MOREX.r2.1HG0075180.1,HORVU.MOREX.r2.7HG0619780.1	HORVU.MOREX.r2.1HG0074360.1,HORVU.MOREX.r2.3HG0246360.1,HORVU.MOREX.r2.4HG0320860.1,HORVU.MOREX.r2.5HG0439450.1
BP	GO:0070887	cellular response to chemical stimulus	18	23	41	1809	0.761622	1	HORVU.MOREX.r2.1HG0055970.1,HORVU.MOREX.r2.1HG0063880.1,HORVU.MOREX.r2.1HG0067320.1,HORVU.MOREX.r2.2HG0132370.1,HORVU.MOREX.r2.2HG0153890.1,HORVU.MOREX.r2.2HG0166600.1,HORVU.MOREX.r2.2HG0175470.1,HORVU.MOREX.r2.3HG0230900.1,HORVU.MOREX.r2.3HG0253490.1,HORVU.MOREX.r2.3HG0263370.1,HORVU.MOREX.r2.4HG0275980.1,HORVU.MOREX.r2.4HG0328730.1,HORVU.MOREX.r2.4HG0332820.1,HORVU.MOREX.r2.4HG0337360.1,HORVU.M…	HORVU.MOREX.r2.1HG0013800.1,HORVU.MOREX.r2.2HG0137850.1,HORVU.MOREX.r2.2HG0160340.1,HORVU.MOREX.r2.3HG0205500.1,HORVU.MOREX.r2.3HG0212680.1,HORVU.MOREX.r2.3HG0230790.1,HORVU.MOREX.r2.3HG0246360.1,HORVU.MOREX.r2.4HG0285270.1,HORVU.MOREX.r2.4HG0288710.1,HORVU.MOREX.r2.4HG0315900.1,HORVU.MOREX.r2.4HG0327680.1,HORVU.MOREX.r2.5HG0399830.1,HORVU.MOREX.r2.5HG0401720.1,HORVU.MOREX.r2.5HG0423310.1,HORVU.M…
BP	GO:0051346	negative regulation of hydrolase activity	1	1	2	110	0.762699	1	HORVU.MOREX.r2.1HG0067320.1	HORVU.MOREX.r2.3HG0184990.1
MF	GO:0048038	quinone binding	0	1	1	57	0.763212	0.970049	-	HORVU.MOREX.r2.3HG0270090.1
BP	GO:0009141	nucleoside triphosphate metabolic process	2	3	5	255	0.763887	1	HORVU.MOREX.r2.5HG0408570.1,HORVU.MOREX.r2.6HG0503570.1	HORVU.MOREX.r2.4HG0291220.1,HORVU.MOREX.r2.4HG0319400.1,HORVU.MOREX.r2.6HG0509680.1
BP	GO:0033692	cellular polysaccharide biosynthetic process	2	2	4	208	0.763897	1	HORVU.MOREX.r2.3HG0194300.1,HORVU.MOREX.r2.6HG0495410.1	HORVU.MOREX.r2.3HG0251560.1,HORVU.MOREX.r2.5HG0436680.1
BP	GO:0009260	ribonucleotide biosynthetic process	2	3	5	256	0.766842	1	HORVU.MOREX.r2.5HG0397790.1,HORVU.MOREX.r2.5HG0408570.1	HORVU.MOREX.r2.4HG0291220.1,HORVU.MOREX.r2.4HG0319400.1,HORVU.MOREX.r2.6HG0509680.1
BP	GO:0046390	ribose phosphate biosynthetic process	2	3	5	256	0.766842	1	HORVU.MOREX.r2.5HG0397790.1,HORVU.MOREX.r2.5HG0408570.1	HORVU.MOREX.r2.4HG0291220.1,HORVU.MOREX.r2.4HG0319400.1,HORVU.MOREX.r2.6HG0509680.1
BP	GO:0062012	regulation of small molecule metabolic process	1	1	2	111	0.767078	1	HORVU.MOREX.r2.5HG0400960.1	HORVU.MOREX.r2.6HG0449980.1
CC	GO:0097525	spliceosomal snRNP complex	1	0	1	58	0.767427	1	HORVU.MOREX.r2.1HG0075180.1	-
MF	GO:0004540	ribonuclease activity	0	2	2	111	0.767905	0.973967	-	HORVU.MOREX.r2.3HG0195800.1,HORVU.MOREX.r2.3HG0246360.1
BP	GO:0043436	oxoacid metabolic process	15	16	31	1392	0.768022	1	HORVU.MOREX.r2.1HG0071660.1,HORVU.MOREX.r2.2HG0097140.1,HORVU.MOREX.r2.2HG0116980.1,HORVU.MOREX.r2.3HG0205850.1,HORVU.MOREX.r2.4HG0279680.1,HORVU.MOREX.r2.5HG0354290.1,HORVU.MOREX.r2.5HG0384550.1,HORVU.MOREX.r2.5HG0400960.1,HORVU.MOREX.r2.5HG0408570.1,HORVU.MOREX.r2.5HG0419180.1,HORVU.MOREX.r2.5HG0421990.1,HORVU.MOREX.r2.5HG0427360.1,HORVU.MOREX.r2.5HG0427370.1,HORVU.MOREX.r2.7HG0564280.1,HORVU.M…	HORVU.MOREX.r2.1HG0000870.1,HORVU.MOREX.r2.1HG0032750.1,HORVU.MOREX.r2.2HG0088630.1,HORVU.MOREX.r2.2HG0136560.1,HORVU.MOREX.r2.2HG0141350.1,HORVU.MOREX.r2.2HG0168190.1,HORVU.MOREX.r2.2HG0176850.1,HORVU.MOREX.r2.4HG0291220.1,HORVU.MOREX.r2.4HG0319400.1,HORVU.MOREX.r2.4HG0328590.1,HORVU.MOREX.r2.4HG0343200.1,HORVU.MOREX.r2.5HG0408070.1,HORVU.MOREX.r2.5HG0423310.1,HORVU.MOREX.r2.6HG0449980.1,HORVU.M…
BP	GO:0051865	protein autoubiquitination	1	0	1	58	0.76856	1	HORVU.MOREX.r2.2HG0160030.1	-
CC	GO:0000786	nucleosome	0	3	3	162	0.769386	1	-	HORVU.MOREX.r2.6HG0452300.1,HORVU.MOREX.r2.6HG0452310.1,HORVU.MOREX.r2.6HG0452320.1
BP	GO:0010817	regulation of hormone levels	6	4	10	485	0.770454	1	HORVU.MOREX.r2.1HG0071660.1,HORVU.MOREX.r2.3HG0263370.1,HORVU.MOREX.r2.4HG0328730.1,HORVU.MOREX.r2.5HG0418820.1,HORVU.MOREX.r2.6HG0491120.1,HORVU.MOREX.r2.7HG0564280.1	HORVU.MOREX.r2.1HG0002490.1,HORVU.MOREX.r2.3HG0274970.1,HORVU.MOREX.r2.4HG0328590.1,HORVU.MOREX.r2.7HG0587120.1
BP	GO:0009967	positive regulation of signal transduction	1	2	3	162	0.771315	1	HORVU.MOREX.r2.4HG0328730.1	HORVU.MOREX.r2.3HG0242640.1,HORVU.MOREX.r2.4HG0315900.1
BP	GO:0043067	regulation of programmed cell death	1	2	3	162	0.771315	1	HORVU.MOREX.r2.1HG0067320.1	HORVU.MOREX.r2.4HG0285270.1,HORVU.MOREX.r2.4HG0338190.1
MF	GO:0022804	active transmembrane transporter activity	9	4	13	619	0.774519	0.976706	HORVU.MOREX.r2.2HG0132800.1,HORVU.MOREX.r2.2HG0135750.1,HORVU.MOREX.r2.3HG0200400.1,HORVU.MOREX.r2.3HG0239750.1,HORVU.MOREX.r2.4HG0294190.1,HORVU.MOREX.r2.4HG0329560.1,HORVU.MOREX.r2.5HG0349820.1,HORVU.MOREX.r2.5HG0432480.1,HORVU.MOREX.r2.7HG0599230.1	HORVU.MOREX.r2.2HG0112010.1,HORVU.MOREX.r2.6HG0502090.1,HORVU.MOREX.r2.6HG0509680.1,HORVU.MOREX.r2.7HG0561180.1
MF	GO:0004866	endopeptidase inhibitor activity	0	1	1	59	0.774907	0.976706	-	HORVU.MOREX.r2.3HG0184990.1
MF	GO:0008081	phosphoric diester hydrolase activity	0	1	1	59	0.774907	0.976706	-	HORVU.MOREX.r2.2HG0144480.1
BP	GO:0098771	inorganic ion homeostasis	2	2	4	212	0.776682	1	HORVU.MOREX.r2.5HG0406540.1,HORVU.MOREX.r2.7HG0603680.1	HORVU.MOREX.r2.1HG0021180.1,HORVU.MOREX.r2.5HG0437140.1
CC	GO:0071944	cell periphery	37	45	82	3539	0.776994	1	HORVU.MOREX.r2.1HG0024240.1,HORVU.MOREX.r2.1HG0039610.1,HORVU.MOREX.r2.1HG0044390.1,HORVU.MOREX.r2.1HG0057890.1,HORVU.MOREX.r2.1HG0057900.1,HORVU.MOREX.r2.1HG0067320.1,HORVU.MOREX.r2.1HG0069440.1,HORVU.MOREX.r2.2HG0104240.1,HORVU.MOREX.r2.2HG0132370.1,HORVU.MOREX.r2.2HG0132710.1,HORVU.MOREX.r2.2HG0135750.1,HORVU.MOREX.r2.2HG0151240.1,HORVU.MOREX.r2.2HG0151290.1,HORVU.MOREX.r2.2HG0168660.1,HORVU.M…	HORVU.MOREX.r2.1HG0013800.1,HORVU.MOREX.r2.1HG0021180.1,HORVU.MOREX.r2.1HG0042870.1,HORVU.MOREX.r2.1HG0057060.1,HORVU.MOREX.r2.1HG0062230.1,HORVU.MOREX.r2.1HG0062590.1,HORVU.MOREX.r2.1HG0073710.1,HORVU.MOREX.r2.2HG0086230.1,HORVU.MOREX.r2.2HG0114810.1,HORVU.MOREX.r2.2HG0137200.1,HORVU.MOREX.r2.2HG0143470.1,HORVU.MOREX.r2.2HG0144480.1,HORVU.MOREX.r2.2HG0156780.1,HORVU.MOREX.r2.2HG0165790.1,HORVU.M…
BP	GO:0055065	metal ion homeostasis	1	2	3	164	0.778421	1	HORVU.MOREX.r2.7HG0603680.1	HORVU.MOREX.r2.1HG0021180.1,HORVU.MOREX.r2.5HG0437140.1
BP	GO:0051345	positive regulation of hydrolase activity	1	1	2	114	0.779795	1	HORVU.MOREX.r2.1HG0067320.1	HORVU.MOREX.r2.6HG0505720.1
BP	GO:0000096	sulfur amino acid metabolic process	1	0	1	60	0.779971	1	HORVU.MOREX.r2.2HG0116980.1	-
BP	GO:0006220	pyrimidine nucleotide metabolic process	1	0	1	60	0.779971	1	HORVU.MOREX.r2.6HG0503570.1	-
BP	GO:0051275	beta-glucan catabolic process	1	0	1	60	0.779971	1	HORVU.MOREX.r2.6HG0465340.1	-
BP	GO:0009888	tissue development	3	13	16	755	0.779975	1	HORVU.MOREX.r2.2HG0079820.1,HORVU.MOREX.r2.3HG0200100.1,HORVU.MOREX.r2.5HG0417090.1	HORVU.MOREX.r2.1HG0021180.1,HORVU.MOREX.r2.1HG0058670.1,HORVU.MOREX.r2.2HG0094640.1,HORVU.MOREX.r2.2HG0144480.1,HORVU.MOREX.r2.3HG0201910.1,HORVU.MOREX.r2.4HG0330490.1,HORVU.MOREX.r2.4HG0338860.1,HORVU.MOREX.r2.4HG0339130.1,HORVU.MOREX.r2.5HG0401720.1,HORVU.MOREX.r2.6HG0451800.1,HORVU.MOREX.r2.6HG0505720.1,HORVU.MOREX.r2.6HG0511220.1,HORVU.MOREX.r2.6HG0514130.1
BP	GO:1901698	response to nitrogen compound	5	5	10	491	0.78316	1	HORVU.MOREX.r2.1HG0063880.1,HORVU.MOREX.r2.2HG0153890.1,HORVU.MOREX.r2.2HG0166600.1,HORVU.MOREX.r2.4HG0275980.1,HORVU.MOREX.r2.7HG0591390.1	HORVU.MOREX.r2.3HG0246360.1,HORVU.MOREX.r2.3HG0274990.1,HORVU.MOREX.r2.5HG0366230.1,HORVU.MOREX.r2.6HG0480880.1,HORVU.MOREX.r2.7HG0594380.1
CC	GO:0031225	anchored component of membrane	1	2	3	166	0.783468	1	HORVU.MOREX.r2.4HG0332820.1	HORVU.MOREX.r2.2HG0143470.1,HORVU.MOREX.r2.2HG0144480.1
CC	GO:0016469	proton-transporting two-sector ATPase complex	0	1	1	61	0.78436	1	-	HORVU.MOREX.r2.6HG0509680.1
BP	GO:0002229	defense response to oomycetes	1	0	1	61	0.785464	1	HORVU.MOREX.r2.4HG0328730.1	-
MF	GO:0030414	peptidase inhibitor activity	0	1	1	61	0.786026	0.98661	-	HORVU.MOREX.r2.3HG0184990.1
MF	GO:0061135	endopeptidase regulator activity	0	1	1	61	0.786026	0.98661	-	HORVU.MOREX.r2.3HG0184990.1
BP	GO:0009251	glucan catabolic process	1	1	2	116	0.787933	1	HORVU.MOREX.r2.6HG0465340.1	HORVU.MOREX.r2.5HG0424180.1
BP	GO:0009966	regulation of signal transduction	6	6	12	583	0.788137	1	HORVU.MOREX.r2.1HG0067320.1,HORVU.MOREX.r2.3HG0253490.1,HORVU.MOREX.r2.4HG0328730.1,HORVU.MOREX.r2.4HG0337360.1,HORVU.MOREX.r2.5HG0400960.1,HORVU.MOREX.r2.5HG0418820.1	HORVU.MOREX.r2.3HG0242640.1,HORVU.MOREX.r2.4HG0315900.1,HORVU.MOREX.r2.5HG0401720.1,HORVU.MOREX.r2.6HG0480880.1,HORVU.MOREX.r2.6HG0514130.1,HORVU.MOREX.r2.7HG0594380.1
BP	GO:0023056	positive regulation of signaling	1	2	3	167	0.788739	1	HORVU.MOREX.r2.4HG0328730.1	HORVU.MOREX.r2.3HG0242640.1,HORVU.MOREX.r2.4HG0315900.1
BP	GO:0002181	cytoplasmic translation	0	1	1	62	0.790821	1	-	HORVU.MOREX.r2.2HG0109810.1
BP	GO:0006109	regulation of carbohydrate metabolic process	0	1	1	62	0.790821	1	-	HORVU.MOREX.r2.6HG0449980.1
BP	GO:0009820	alkaloid metabolic process	0	1	1	62	0.790821	1	-	HORVU.MOREX.r2.7HG0620060.1
BP	GO:0033865	nucleoside bisphosphate metabolic process	1	0	1	62	0.790821	1	HORVU.MOREX.r2.5HG0397790.1	-
BP	GO:0033875	ribonucleoside bisphosphate metabolic process	1	0	1	62	0.790821	1	HORVU.MOREX.r2.5HG0397790.1	-
BP	GO:0034032	purine nucleoside bisphosphate metabolic process	1	0	1	62	0.790821	1	HORVU.MOREX.r2.5HG0397790.1	-
CC	GO:0009506	plasmodesma	4	13	17	808	0.790954	1	HORVU.MOREX.r2.3HG0200400.1,HORVU.MOREX.r2.4HG0279680.1,HORVU.MOREX.r2.4HG0329560.1,HORVU.MOREX.r2.5HG0349820.1	HORVU.MOREX.r2.1HG0013800.1,HORVU.MOREX.r2.1HG0057060.1,HORVU.MOREX.r2.2HG0143470.1,HORVU.MOREX.r2.2HG0144480.1,HORVU.MOREX.r2.3HG0196580.1,HORVU.MOREX.r2.3HG0212680.1,HORVU.MOREX.r2.3HG0228900.1,HORVU.MOREX.r2.3HG0230790.1,HORVU.MOREX.r2.4HG0288710.1,HORVU.MOREX.r2.4HG0319190.1,HORVU.MOREX.r2.7HG0537930.1,HORVU.MOREX.r2.7HG0551720.1,HORVU.MOREX.r2.7HG0589960.1
CC	GO:0055044	symplast	4	13	17	808	0.790954	1	HORVU.MOREX.r2.3HG0200400.1,HORVU.MOREX.r2.4HG0279680.1,HORVU.MOREX.r2.4HG0329560.1,HORVU.MOREX.r2.5HG0349820.1	HORVU.MOREX.r2.1HG0013800.1,HORVU.MOREX.r2.1HG0057060.1,HORVU.MOREX.r2.2HG0143470.1,HORVU.MOREX.r2.2HG0144480.1,HORVU.MOREX.r2.3HG0196580.1,HORVU.MOREX.r2.3HG0212680.1,HORVU.MOREX.r2.3HG0228900.1,HORVU.MOREX.r2.3HG0230790.1,HORVU.MOREX.r2.4HG0288710.1,HORVU.MOREX.r2.4HG0319190.1,HORVU.MOREX.r2.7HG0537930.1,HORVU.MOREX.r2.7HG0551720.1,HORVU.MOREX.r2.7HG0589960.1
CC	GO:0043228	non-membrane-bounded organelle	4	52	56	2475	0.794048	1	HORVU.MOREX.r2.1HG0067320.1,HORVU.MOREX.r2.1HG0069440.1,HORVU.MOREX.r2.1HG0075180.1,HORVU.MOREX.r2.5HG0437540.1	HORVU.MOREX.r2.1HG0000110.1,HORVU.MOREX.r2.1HG0053420.1,HORVU.MOREX.r2.1HG0073220.1,HORVU.MOREX.r2.1HG0073710.1,HORVU.MOREX.r2.2HG0080150.1,HORVU.MOREX.r2.2HG0084300.1,HORVU.MOREX.r2.2HG0143350.1,HORVU.MOREX.r2.2HG0168190.1,HORVU.MOREX.r2.3HG0193400.1,HORVU.MOREX.r2.3HG0198250.1,HORVU.MOREX.r2.3HG0214030.1,HORVU.MOREX.r2.3HG0225600.1,HORVU.MOREX.r2.3HG0232070.1,HORVU.MOREX.r2.3HG0234500.1,HORVU.M…
CC	GO:0043232	intracellular non-membrane-bounded organelle	4	52	56	2475	0.794048	1	HORVU.MOREX.r2.1HG0067320.1,HORVU.MOREX.r2.1HG0069440.1,HORVU.MOREX.r2.1HG0075180.1,HORVU.MOREX.r2.5HG0437540.1	HORVU.MOREX.r2.1HG0000110.1,HORVU.MOREX.r2.1HG0053420.1,HORVU.MOREX.r2.1HG0073220.1,HORVU.MOREX.r2.1HG0073710.1,HORVU.MOREX.r2.2HG0080150.1,HORVU.MOREX.r2.2HG0084300.1,HORVU.MOREX.r2.2HG0143350.1,HORVU.MOREX.r2.2HG0168190.1,HORVU.MOREX.r2.3HG0193400.1,HORVU.MOREX.r2.3HG0198250.1,HORVU.MOREX.r2.3HG0214030.1,HORVU.MOREX.r2.3HG0225600.1,HORVU.MOREX.r2.3HG0232070.1,HORVU.MOREX.r2.3HG0234500.1,HORVU.M…
BP	GO:0010118	stomatal movement	1	2	3	169	0.795394	1	HORVU.MOREX.r2.3HG0263370.1	HORVU.MOREX.r2.6HG0453190.1,HORVU.MOREX.r2.6HG0507330.1
BP	GO:0030003	cellular cation homeostasis	1	1	2	118	0.795804	1	HORVU.MOREX.r2.5HG0406540.1	HORVU.MOREX.r2.5HG0437140.1
BP	GO:0044247	cellular polysaccharide catabolic process	2	0	2	118	0.795804	1	HORVU.MOREX.r2.5HG0439330.1,HORVU.MOREX.r2.6HG0465340.1	-
BP	GO:0009798	axis specification	0	1	1	63	0.796044	1	-	HORVU.MOREX.r2.1HG0021180.1
BP	GO:0010102	lateral root morphogenesis	1	0	1	63	0.796044	1	HORVU.MOREX.r2.5HG0418820.1	-
BP	GO:0043068	positive regulation of programmed cell death	1	0	1	63	0.796044	1	HORVU.MOREX.r2.1HG0067320.1	-
BP	GO:0009737	response to abscisic acid	5	8	13	632	0.796308	1	HORVU.MOREX.r2.2HG0132370.1,HORVU.MOREX.r2.3HG0263370.1,HORVU.MOREX.r2.4HG0329560.1,HORVU.MOREX.r2.5HG0397790.1,HORVU.MOREX.r2.5HG0400960.1	HORVU.MOREX.r2.2HG0100690.1,HORVU.MOREX.r2.2HG0143470.1,HORVU.MOREX.r2.3HG0188670.1,HORVU.MOREX.r2.3HG0205500.1,HORVU.MOREX.r2.4HG0320860.1,HORVU.MOREX.r2.5HG0401720.1,HORVU.MOREX.r2.6HG0514130.1,HORVU.MOREX.r2.6HG0517410.1
MF	GO:0016830	carbon-carbon lyase activity	1	2	3	169	0.796369	0.995747	HORVU.MOREX.r2.7HG0598720.1	HORVU.MOREX.r2.4HG0291220.1,HORVU.MOREX.r2.5HG0388290.1
MF	GO:0004180	carboxypeptidase activity	0	1	1	63	0.796597	0.995747	-	HORVU.MOREX.r2.3HG0208840.1
BP	GO:0009738	abscisic acid-activated signaling pathway	3	3	6	315	0.79936	1	HORVU.MOREX.r2.2HG0132370.1,HORVU.MOREX.r2.3HG0263370.1,HORVU.MOREX.r2.5HG0400960.1	HORVU.MOREX.r2.3HG0205500.1,HORVU.MOREX.r2.5HG0401720.1,HORVU.MOREX.r2.6HG0514130.1
CC	GO:0005778	peroxisomal membrane	0	1	1	64	0.800063	1	-	HORVU.MOREX.r2.7HG0582910.1
CC	GO:0031903	microbody membrane	0	1	1	64	0.800063	1	-	HORVU.MOREX.r2.7HG0582910.1
MF	GO:0008170	N-methyltransferase activity	0	2	2	119	0.800429	0.998473	-	HORVU.MOREX.r2.5HG0401370.1,HORVU.MOREX.r2.6HG0456080.1
BP	GO:0032870	cellular response to hormone stimulus	17	8	25	1160	0.801063	1	HORVU.MOREX.r2.1HG0055970.1,HORVU.MOREX.r2.1HG0063880.1,HORVU.MOREX.r2.2HG0132370.1,HORVU.MOREX.r2.2HG0153890.1,HORVU.MOREX.r2.2HG0166600.1,HORVU.MOREX.r2.2HG0175470.1,HORVU.MOREX.r2.3HG0230900.1,HORVU.MOREX.r2.3HG0253490.1,HORVU.MOREX.r2.3HG0263370.1,HORVU.MOREX.r2.4HG0275980.1,HORVU.MOREX.r2.4HG0328730.1,HORVU.MOREX.r2.4HG0332820.1,HORVU.MOREX.r2.4HG0337360.1,HORVU.MOREX.r2.5HG0400960.1,HORVU.M…	HORVU.MOREX.r2.3HG0205500.1,HORVU.MOREX.r2.4HG0315900.1,HORVU.MOREX.r2.5HG0399830.1,HORVU.MOREX.r2.5HG0401720.1,HORVU.MOREX.r2.6HG0480880.1,HORVU.MOREX.r2.6HG0513540.1,HORVU.MOREX.r2.6HG0514130.1,HORVU.MOREX.r2.7HG0594380.1
BP	GO:0010563	negative regulation of phosphorus metabolic process	1	0	1	64	0.801137	1	HORVU.MOREX.r2.1HG0067320.1	-
BP	GO:0045936	negative regulation of phosphate metabolic process	1	0	1	64	0.801137	1	HORVU.MOREX.r2.1HG0067320.1	-
BP	GO:0048444	floral organ morphogenesis	1	0	1	64	0.801137	1	HORVU.MOREX.r2.6HG0456990.1	-
BP	GO:0055072	iron ion homeostasis	1	0	1	64	0.801137	1	HORVU.MOREX.r2.7HG0603680.1	-
BP	GO:0019220	regulation of phosphate metabolic process	2	2	4	221	0.80345	1	HORVU.MOREX.r2.1HG0067320.1,HORVU.MOREX.r2.4HG0328730.1	HORVU.MOREX.r2.6HG0449980.1,HORVU.MOREX.r2.6HG0472060.1
BP	GO:0042546	cell wall biogenesis	1	3	4	221	0.80345	1	HORVU.MOREX.r2.3HG0194300.1	HORVU.MOREX.r2.1HG0044020.1,HORVU.MOREX.r2.2HG0114810.1,HORVU.MOREX.r2.2HG0165790.1
BP	GO:0046034	ATP metabolic process	1	3	4	221	0.80345	1	HORVU.MOREX.r2.5HG0408570.1	HORVU.MOREX.r2.4HG0291220.1,HORVU.MOREX.r2.4HG0319400.1,HORVU.MOREX.r2.6HG0509680.1
BP	GO:0051174	regulation of phosphorus metabolic process	2	2	4	221	0.80345	1	HORVU.MOREX.r2.1HG0067320.1,HORVU.MOREX.r2.4HG0328730.1	HORVU.MOREX.r2.6HG0449980.1,HORVU.MOREX.r2.6HG0472060.1
MF	GO:0005102	signaling receptor binding	2	0	2	120	0.804198	0.999511	HORVU.MOREX.r2.1HG0067320.1,HORVU.MOREX.r2.2HG0132370.1	-
MF	GO:0016614	oxidoreductase activity, acting on CH-OH group of donors	2	2	4	221	0.804565	0.999511	HORVU.MOREX.r2.3HG0227590.1,HORVU.MOREX.r2.6HG0504120.1	HORVU.MOREX.r2.1HG0006000.1,HORVU.MOREX.r2.6HG0519560.1
CC	GO:0030532	small nuclear ribonucleoprotein complex	1	0	1	65	0.80504	1	HORVU.MOREX.r2.1HG0075180.1	-
CC	GO:0034399	nuclear periphery	0	1	1	65	0.80504	1	-	HORVU.MOREX.r2.3HG0198250.1
BP	GO:0001932	regulation of protein phosphorylation	2	1	3	172	0.805049	1	HORVU.MOREX.r2.1HG0067320.1,HORVU.MOREX.r2.4HG0328730.1	HORVU.MOREX.r2.6HG0472060.1
CC	GO:0022625	cytosolic large ribosomal subunit	0	2	2	121	0.805652	1	-	HORVU.MOREX.r2.1HG0000110.1,HORVU.MOREX.r2.4HG0343720.1
BP	GO:1905392	plant organ morphogenesis	3	5	8	411	0.806093	1	HORVU.MOREX.r2.2HG0079820.1,HORVU.MOREX.r2.5HG0418820.1,HORVU.MOREX.r2.6HG0456990.1	HORVU.MOREX.r2.1HG0021180.1,HORVU.MOREX.r2.2HG0144480.1,HORVU.MOREX.r2.3HG0201910.1,HORVU.MOREX.r2.5HG0437140.1,HORVU.MOREX.r2.6HG0505720.1
BP	GO:0009686	gibberellin biosynthetic process	1	0	1	65	0.806103	1	HORVU.MOREX.r2.1HG0071660.1	-
BP	GO:0010101	post-embryonic root morphogenesis	1	0	1	65	0.806103	1	HORVU.MOREX.r2.5HG0418820.1	-
BP	GO:0045862	positive regulation of proteolysis	1	0	1	65	0.806103	1	HORVU.MOREX.r2.1HG0067320.1	-
CC	GO:0005911	cell-cell junction	4	13	17	818	0.806631	1	HORVU.MOREX.r2.3HG0200400.1,HORVU.MOREX.r2.4HG0279680.1,HORVU.MOREX.r2.4HG0329560.1,HORVU.MOREX.r2.5HG0349820.1	HORVU.MOREX.r2.1HG0013800.1,HORVU.MOREX.r2.1HG0057060.1,HORVU.MOREX.r2.2HG0143470.1,HORVU.MOREX.r2.2HG0144480.1,HORVU.MOREX.r2.3HG0196580.1,HORVU.MOREX.r2.3HG0212680.1,HORVU.MOREX.r2.3HG0228900.1,HORVU.MOREX.r2.3HG0230790.1,HORVU.MOREX.r2.4HG0288710.1,HORVU.MOREX.r2.4HG0319190.1,HORVU.MOREX.r2.7HG0537930.1,HORVU.MOREX.r2.7HG0551720.1,HORVU.MOREX.r2.7HG0589960.1
CC	GO:0070161	anchoring junction	4	13	17	818	0.806631	1	HORVU.MOREX.r2.3HG0200400.1,HORVU.MOREX.r2.4HG0279680.1,HORVU.MOREX.r2.4HG0329560.1,HORVU.MOREX.r2.5HG0349820.1	HORVU.MOREX.r2.1HG0013800.1,HORVU.MOREX.r2.1HG0057060.1,HORVU.MOREX.r2.2HG0143470.1,HORVU.MOREX.r2.2HG0144480.1,HORVU.MOREX.r2.3HG0196580.1,HORVU.MOREX.r2.3HG0212680.1,HORVU.MOREX.r2.3HG0228900.1,HORVU.MOREX.r2.3HG0230790.1,HORVU.MOREX.r2.4HG0288710.1,HORVU.MOREX.r2.4HG0319190.1,HORVU.MOREX.r2.7HG0537930.1,HORVU.MOREX.r2.7HG0551720.1,HORVU.MOREX.r2.7HG0589960.1
MF	GO:0008378	galactosyltransferase activity	1	0	1	65	0.806647	0.999553	HORVU.MOREX.r2.6HG0495410.1	-
BP	GO:0006820	anion transport	4	3	7	365	0.806846	1	HORVU.MOREX.r2.3HG0205850.1,HORVU.MOREX.r2.3HG0251070.1,HORVU.MOREX.r2.5HG0349820.1,HORVU.MOREX.r2.5HG0406540.1	HORVU.MOREX.r2.1HG0013080.1,HORVU.MOREX.r2.3HG0207880.1,HORVU.MOREX.r2.6HG0513540.1
MF	GO:0015297	antiporter activity	1	1	2	121	0.807903	0.999553	HORVU.MOREX.r2.2HG0132800.1	HORVU.MOREX.r2.7HG0561180.1
BP	GO:1901605	alpha-amino acid metabolic process	4	2	6	319	0.808894	1	HORVU.MOREX.r2.2HG0116980.1,HORVU.MOREX.r2.3HG0205850.1,HORVU.MOREX.r2.5HG0427360.1,HORVU.MOREX.r2.5HG0427370.1	HORVU.MOREX.r2.2HG0168190.1,HORVU.MOREX.r2.6HG0510940.1
BP	GO:0044093	positive regulation of molecular function	2	3	5	272	0.810368	1	HORVU.MOREX.r2.1HG0067320.1,HORVU.MOREX.r2.4HG0328730.1	HORVU.MOREX.r2.4HG0298180.1,HORVU.MOREX.r2.6HG0472060.1,HORVU.MOREX.r2.6HG0505720.1
BP	GO:0019751	polyol metabolic process	0	2	2	122	0.810777	1	-	HORVU.MOREX.r2.2HG0144480.1,HORVU.MOREX.r2.4HG0349060.1
BP	GO:0008284	positive regulation of cell population proliferation	1	0	1	66	0.810945	1	HORVU.MOREX.r2.1HG0067320.1	-
BP	GO:0009685	gibberellin metabolic process	1	0	1	66	0.810945	1	HORVU.MOREX.r2.1HG0071660.1	-
BP	GO:0035821	modulation of process of another organism	0	1	1	66	0.810945	1	-	HORVU.MOREX.r2.4HG0327680.1
BP	GO:0046916	cellular transition metal ion homeostasis	0	1	1	66	0.810945	1	-	HORVU.MOREX.r2.5HG0437140.1
BP	GO:0072657	protein localization to membrane	1	0	1	66	0.810945	1	HORVU.MOREX.r2.1HG0067320.1	-
BP	GO:0000904	cell morphogenesis involved in differentiation	2	3	5	273	0.81286	1	HORVU.MOREX.r2.3HG0200100.1,HORVU.MOREX.r2.5HG0417090.1	HORVU.MOREX.r2.2HG0144480.1,HORVU.MOREX.r2.5HG0401720.1,HORVU.MOREX.r2.6HG0514130.1
BP	GO:0009734	auxin-activated signaling pathway	3	2	5	273	0.81286	1	HORVU.MOREX.r2.4HG0332820.1,HORVU.MOREX.r2.5HG0418820.1,HORVU.MOREX.r2.5HG0425910.1	HORVU.MOREX.r2.5HG0399830.1,HORVU.MOREX.r2.6HG0513540.1
BP	GO:0008610	lipid biosynthetic process	7	12	19	908	0.813546	1	HORVU.MOREX.r2.1HG0071660.1,HORVU.MOREX.r2.3HG0227590.1,HORVU.MOREX.r2.3HG0232400.1,HORVU.MOREX.r2.5HG0354290.1,HORVU.MOREX.r2.5HG0400960.1,HORVU.MOREX.r2.5HG0421990.1,HORVU.MOREX.r2.7HG0564280.1	HORVU.MOREX.r2.1HG0032750.1,HORVU.MOREX.r2.1HG0037050.1,HORVU.MOREX.r2.1HG0060120.1,HORVU.MOREX.r2.2HG0088630.1,HORVU.MOREX.r2.2HG0141350.1,HORVU.MOREX.r2.2HG0176850.1,HORVU.MOREX.r2.4HG0328590.1,HORVU.MOREX.r2.4HG0343200.1,HORVU.MOREX.r2.5HG0423310.1,HORVU.MOREX.r2.6HG0449980.1,HORVU.MOREX.r2.6HG0451570.1,HORVU.MOREX.r2.6HG0510240.1
CC	GO:0030054	cell junction	5	13	18	867	0.813791	1	HORVU.MOREX.r2.1HG0067320.1,HORVU.MOREX.r2.3HG0200400.1,HORVU.MOREX.r2.4HG0279680.1,HORVU.MOREX.r2.4HG0329560.1,HORVU.MOREX.r2.5HG0349820.1	HORVU.MOREX.r2.1HG0013800.1,HORVU.MOREX.r2.1HG0057060.1,HORVU.MOREX.r2.2HG0143470.1,HORVU.MOREX.r2.2HG0144480.1,HORVU.MOREX.r2.3HG0196580.1,HORVU.MOREX.r2.3HG0212680.1,HORVU.MOREX.r2.3HG0228900.1,HORVU.MOREX.r2.3HG0230790.1,HORVU.MOREX.r2.4HG0288710.1,HORVU.MOREX.r2.4HG0319190.1,HORVU.MOREX.r2.7HG0537930.1,HORVU.MOREX.r2.7HG0551720.1,HORVU.MOREX.r2.7HG0589960.1
BP	GO:0071826	ribonucleoprotein complex subunit organization	0	3	3	175	0.814319	1	-	HORVU.MOREX.r2.4HG0343480.1,HORVU.MOREX.r2.4HG0343720.1,HORVU.MOREX.r2.6HG0517520.1
CC	GO:0071013	catalytic step 2 spliceosome	1	0	1	67	0.814625	1	HORVU.MOREX.r2.1HG0075180.1	-
MF	GO:0030695	GTPase regulator activity	1	1	2	123	0.815128	1	HORVU.MOREX.r2.1HG0067320.1	HORVU.MOREX.r2.6HG0505720.1
BP	GO:0071359	cellular response to dsRNA	0	1	1	67	0.815667	1	-	HORVU.MOREX.r2.3HG0246360.1
MF	GO:0061134	peptidase regulator activity	0	1	1	67	0.816202	1	-	HORVU.MOREX.r2.3HG0184990.1
BP	GO:0032989	cellular component morphogenesis	3	5	8	416	0.816378	1	HORVU.MOREX.r2.3HG0200100.1,HORVU.MOREX.r2.5HG0417090.1,HORVU.MOREX.r2.5HG0425910.1	HORVU.MOREX.r2.2HG0144480.1,HORVU.MOREX.r2.4HG0327680.1,HORVU.MOREX.r2.5HG0401720.1,HORVU.MOREX.r2.6HG0505720.1,HORVU.MOREX.r2.6HG0514130.1
CC	GO:0080008	Cul4-RING E3 ubiquitin ligase complex	0	1	1	68	0.819241	1	-	HORVU.MOREX.r2.6HG0453190.1
CC	GO:0120114	Sm-like protein family complex	1	0	1	68	0.819241	1	HORVU.MOREX.r2.1HG0075180.1	-
BP	GO:0048316	seed development	2	13	15	735	0.819276	1	HORVU.MOREX.r2.3HG0263370.1,HORVU.MOREX.r2.5HG0400960.1	HORVU.MOREX.r2.1HG0021180.1,HORVU.MOREX.r2.2HG0084300.1,HORVU.MOREX.r2.2HG0093950.1,HORVU.MOREX.r2.2HG0109810.1,HORVU.MOREX.r2.3HG0201910.1,HORVU.MOREX.r2.4HG0298350.1,HORVU.MOREX.r2.4HG0308830.1,HORVU.MOREX.r2.4HG0339130.1,HORVU.MOREX.r2.5HG0422590.1,HORVU.MOREX.r2.6HG0451800.1,HORVU.MOREX.r2.6HG0480880.1,HORVU.MOREX.r2.6HG0481770.1,HORVU.MOREX.r2.7HG0594380.1
BP	GO:0009968	negative regulation of signal transduction	1	4	5	276	0.82018	1	HORVU.MOREX.r2.1HG0067320.1	HORVU.MOREX.r2.5HG0401720.1,HORVU.MOREX.r2.6HG0480880.1,HORVU.MOREX.r2.6HG0514130.1,HORVU.MOREX.r2.7HG0594380.1
BP	GO:0045927	positive regulation of growth	0	1	1	68	0.820271	1	-	HORVU.MOREX.r2.1HG0057060.1
BP	GO:0060429	epithelium development	0	1	1	68	0.820271	1	-	HORVU.MOREX.r2.2HG0094640.1
MF	GO:0038023	signaling receptor activity	4	0	4	227	0.820887	1	HORVU.MOREX.r2.5HG0397860.1,HORVU.MOREX.r2.5HG0397870.1,HORVU.MOREX.r2.5HG0397880.1,HORVU.MOREX.r2.6HG0451040.1	-
BP	GO:0000281	mitotic cytokinesis	2	0	2	125	0.821357	1	HORVU.MOREX.r2.1HG0069440.1,HORVU.MOREX.r2.3HG0194300.1	-
BP	GO:0006873	cellular ion homeostasis	1	1	2	125	0.821357	1	HORVU.MOREX.r2.5HG0406540.1	HORVU.MOREX.r2.5HG0437140.1
BP	GO:0043254	regulation of protein-containing complex assembly	0	2	2	125	0.821357	1	-	HORVU.MOREX.r2.4HG0323430.1,HORVU.MOREX.r2.7HG0579040.1
BP	GO:0045944	positive regulation of transcription by RNA polymerase II	0	4	4	228	0.822427	1	-	HORVU.MOREX.r2.1HG0046260.1,HORVU.MOREX.r2.4HG0346770.1,HORVU.MOREX.r2.6HG0480880.1,HORVU.MOREX.r2.7HG0594380.1
BP	GO:0010647	positive regulation of cell communication	1	2	3	178	0.823213	1	HORVU.MOREX.r2.4HG0328730.1	HORVU.MOREX.r2.3HG0242640.1,HORVU.MOREX.r2.4HG0315900.1
BP	GO:0099402	plant organ development	13	11	24	1134	0.82339	1	HORVU.MOREX.r2.1HG0039610.1,HORVU.MOREX.r2.2HG0079820.1,HORVU.MOREX.r2.2HG0160030.1,HORVU.MOREX.r2.2HG0166600.1,HORVU.MOREX.r2.3HG0263370.1,HORVU.MOREX.r2.4HG0328730.1,HORVU.MOREX.r2.5HG0397790.1,HORVU.MOREX.r2.5HG0418820.1,HORVU.MOREX.r2.5HG0427360.1,HORVU.MOREX.r2.5HG0427370.1,HORVU.MOREX.r2.6HG0456990.1,HORVU.MOREX.r2.7HG0586150.1,HORVU.MOREX.r2.7HG0591390.1	HORVU.MOREX.r2.1HG0013800.1,HORVU.MOREX.r2.1HG0021180.1,HORVU.MOREX.r2.2HG0144480.1,HORVU.MOREX.r2.3HG0201910.1,HORVU.MOREX.r2.5HG0437140.1,HORVU.MOREX.r2.6HG0449980.1,HORVU.MOREX.r2.6HG0480880.1,HORVU.MOREX.r2.6HG0505720.1,HORVU.MOREX.r2.6HG0517520.1,HORVU.MOREX.r2.7HG0591690.1,HORVU.MOREX.r2.7HG0594380.1
BP	GO:0050832	defense response to fungus	2	4	6	326	0.824726	1	HORVU.MOREX.r2.2HG0166600.1,HORVU.MOREX.r2.7HG0591390.1	HORVU.MOREX.r2.1HG0050640.1,HORVU.MOREX.r2.2HG0109810.1,HORVU.MOREX.r2.2HG0137200.1,HORVU.MOREX.r2.4HG0327680.1
BP	GO:2001057	reactive nitrogen species metabolic process	0	1	1	69	0.824761	1	-	HORVU.MOREX.r2.6HG0449980.1
BP	GO:0009144	purine nucleoside triphosphate metabolic process	1	3	4	229	0.825011	1	HORVU.MOREX.r2.5HG0408570.1	HORVU.MOREX.r2.4HG0291220.1,HORVU.MOREX.r2.4HG0319400.1,HORVU.MOREX.r2.6HG0509680.1
BP	GO:0009205	purine ribonucleoside triphosphate metabolic process	1	3	4	229	0.825011	1	HORVU.MOREX.r2.5HG0408570.1	HORVU.MOREX.r2.4HG0291220.1,HORVU.MOREX.r2.4HG0319400.1,HORVU.MOREX.r2.6HG0509680.1
BP	GO:0023051	regulation of signaling	6	6	12	604	0.825204	1	HORVU.MOREX.r2.1HG0067320.1,HORVU.MOREX.r2.3HG0253490.1,HORVU.MOREX.r2.4HG0328730.1,HORVU.MOREX.r2.4HG0337360.1,HORVU.MOREX.r2.5HG0400960.1,HORVU.MOREX.r2.5HG0418820.1	HORVU.MOREX.r2.3HG0242640.1,HORVU.MOREX.r2.4HG0315900.1,HORVU.MOREX.r2.5HG0401720.1,HORVU.MOREX.r2.6HG0480880.1,HORVU.MOREX.r2.6HG0514130.1,HORVU.MOREX.r2.7HG0594380.1
BP	GO:0045595	regulation of cell differentiation	0	3	3	179	0.826096	1	-	HORVU.MOREX.r2.1HG0021180.1,HORVU.MOREX.r2.1HG0058670.1,HORVU.MOREX.r2.4HG0320860.1
BP	GO:0044255	cellular lipid metabolic process	9	14	23	1093	0.826646	1	HORVU.MOREX.r2.1HG0071660.1,HORVU.MOREX.r2.3HG0232400.1,HORVU.MOREX.r2.4HG0294810.1,HORVU.MOREX.r2.5HG0354290.1,HORVU.MOREX.r2.5HG0384550.1,HORVU.MOREX.r2.5HG0400960.1,HORVU.MOREX.r2.5HG0419180.1,HORVU.MOREX.r2.5HG0421990.1,HORVU.MOREX.r2.7HG0564280.1	HORVU.MOREX.r2.1HG0000870.1,HORVU.MOREX.r2.1HG0032750.1,HORVU.MOREX.r2.1HG0037050.1,HORVU.MOREX.r2.1HG0060120.1,HORVU.MOREX.r2.2HG0088630.1,HORVU.MOREX.r2.2HG0136560.1,HORVU.MOREX.r2.2HG0141350.1,HORVU.MOREX.r2.2HG0176850.1,HORVU.MOREX.r2.4HG0328590.1,HORVU.MOREX.r2.4HG0343200.1,HORVU.MOREX.r2.5HG0423310.1,HORVU.MOREX.r2.6HG0449980.1,HORVU.MOREX.r2.6HG0451570.1,HORVU.MOREX.r2.6HG0510240.1
BP	GO:0051338	regulation of transferase activity	2	1	3	180	0.828939	1	HORVU.MOREX.r2.1HG0067320.1,HORVU.MOREX.r2.4HG0328730.1	HORVU.MOREX.r2.6HG0472060.1
BP	GO:0051260	protein homooligomerization	0	1	1	70	0.829138	1	-	HORVU.MOREX.r2.6HG0454000.1
BP	GO:0000271	polysaccharide biosynthetic process	2	2	4	231	0.830085	1	HORVU.MOREX.r2.3HG0194300.1,HORVU.MOREX.r2.6HG0495410.1	HORVU.MOREX.r2.3HG0251560.1,HORVU.MOREX.r2.5HG0436680.1
MF	GO:0046983	protein dimerization activity	2	12	14	697	0.831654	1	HORVU.MOREX.r2.5HG0436060.1,HORVU.MOREX.r2.6HG0456990.1	HORVU.MOREX.r2.1HG0002490.1,HORVU.MOREX.r2.1HG0058670.1,HORVU.MOREX.r2.2HG0094640.1,HORVU.MOREX.r2.3HG0186000.1,HORVU.MOREX.r2.3HG0274970.1,HORVU.MOREX.r2.4HG0343750.1,HORVU.MOREX.r2.6HG0452300.1,HORVU.MOREX.r2.6HG0452310.1,HORVU.MOREX.r2.6HG0452320.1,HORVU.MOREX.r2.6HG0526860.1,HORVU.MOREX.r2.7HG0620060.1,HORVU.MOREX.r2.7HG0620070.1
MF	GO:0019901	protein kinase binding	1	1	2	128	0.832138	1	HORVU.MOREX.r2.1HG0067320.1	HORVU.MOREX.r2.4HG0315900.1
CC	GO:0000325	plant-type vacuole	3	1	4	233	0.833159	1	HORVU.MOREX.r2.3HG0200400.1,HORVU.MOREX.r2.6HG0491120.1,HORVU.MOREX.r2.7HG0586150.1	HORVU.MOREX.r2.7HG0589960.1
MF	GO:0005096	GTPase activator activity	0	1	1	71	0.833923	1	-	HORVU.MOREX.r2.6HG0505720.1
MF	GO:0016860	intramolecular oxidoreductase activity	0	1	1	71	0.833923	1	-	HORVU.MOREX.r2.5HG0427970.1
BP	GO:0071215	cellular response to abscisic acid stimulus	3	3	6	331	0.835385	1	HORVU.MOREX.r2.2HG0132370.1,HORVU.MOREX.r2.3HG0263370.1,HORVU.MOREX.r2.5HG0400960.1	HORVU.MOREX.r2.3HG0205500.1,HORVU.MOREX.r2.5HG0401720.1,HORVU.MOREX.r2.6HG0514130.1
BP	GO:0010648	negative regulation of cell communication	1	4	5	283	0.836365	1	HORVU.MOREX.r2.1HG0067320.1	HORVU.MOREX.r2.5HG0401720.1,HORVU.MOREX.r2.6HG0480880.1,HORVU.MOREX.r2.6HG0514130.1,HORVU.MOREX.r2.7HG0594380.1
BP	GO:0023057	negative regulation of signaling	1	4	5	283	0.836365	1	HORVU.MOREX.r2.1HG0067320.1	HORVU.MOREX.r2.5HG0401720.1,HORVU.MOREX.r2.6HG0480880.1,HORVU.MOREX.r2.6HG0514130.1,HORVU.MOREX.r2.7HG0594380.1
BP	GO:0010154	fruit development	3	13	16	792	0.837279	1	HORVU.MOREX.r2.3HG0263370.1,HORVU.MOREX.r2.5HG0400960.1,HORVU.MOREX.r2.6HG0463640.1	HORVU.MOREX.r2.1HG0021180.1,HORVU.MOREX.r2.2HG0084300.1,HORVU.MOREX.r2.2HG0093950.1,HORVU.MOREX.r2.2HG0109810.1,HORVU.MOREX.r2.3HG0201910.1,HORVU.MOREX.r2.4HG0298350.1,HORVU.MOREX.r2.4HG0308830.1,HORVU.MOREX.r2.4HG0339130.1,HORVU.MOREX.r2.5HG0422590.1,HORVU.MOREX.r2.6HG0451800.1,HORVU.MOREX.r2.6HG0480880.1,HORVU.MOREX.r2.6HG0481770.1,HORVU.MOREX.r2.7HG0594380.1
BP	GO:0097306	cellular response to alcohol	3	3	6	332	0.837454	1	HORVU.MOREX.r2.2HG0132370.1,HORVU.MOREX.r2.3HG0263370.1,HORVU.MOREX.r2.5HG0400960.1	HORVU.MOREX.r2.3HG0205500.1,HORVU.MOREX.r2.5HG0401720.1,HORVU.MOREX.r2.6HG0514130.1
MF	GO:0008289	lipid binding	0	5	5	283	0.837524	1	-	HORVU.MOREX.r2.1HG0000870.1,HORVU.MOREX.r2.1HG0038110.1,HORVU.MOREX.r2.2HG0165060.1,HORVU.MOREX.r2.3HG0188670.1,HORVU.MOREX.r2.5HG0384340.1
BP	GO:0043331	response to dsRNA	0	1	1	72	0.837569	1	-	HORVU.MOREX.r2.3HG0246360.1
BP	GO:0009932	cell tip growth	0	2	2	130	0.837817	1	-	HORVU.MOREX.r2.2HG0144480.1,HORVU.MOREX.r2.6HG0505720.1
BP	GO:0048527	lateral root development	2	0	2	130	0.837817	1	HORVU.MOREX.r2.2HG0079820.1,HORVU.MOREX.r2.5HG0418820.1	-
BP	GO:0090697	post-embryonic plant organ morphogenesis	2	0	2	130	0.837817	1	HORVU.MOREX.r2.5HG0418820.1,HORVU.MOREX.r2.6HG0456990.1	-
BP	GO:0010646	regulation of cell communication	6	6	12	612	0.837977	1	HORVU.MOREX.r2.1HG0067320.1,HORVU.MOREX.r2.3HG0253490.1,HORVU.MOREX.r2.4HG0328730.1,HORVU.MOREX.r2.4HG0337360.1,HORVU.MOREX.r2.5HG0400960.1,HORVU.MOREX.r2.5HG0418820.1	HORVU.MOREX.r2.3HG0242640.1,HORVU.MOREX.r2.4HG0315900.1,HORVU.MOREX.r2.5HG0401720.1,HORVU.MOREX.r2.6HG0480880.1,HORVU.MOREX.r2.6HG0514130.1,HORVU.MOREX.r2.7HG0594380.1
MF	GO:0008238	exopeptidase activity	0	2	2	130	0.838539	1	-	HORVU.MOREX.r2.3HG0208840.1,HORVU.MOREX.r2.6HG0454000.1
MF	GO:0060589	nucleoside-triphosphatase regulator activity	1	1	2	130	0.838539	1	HORVU.MOREX.r2.1HG0067320.1	HORVU.MOREX.r2.6HG0505720.1
BP	GO:0097305	response to alcohol	5	8	13	658	0.838808	1	HORVU.MOREX.r2.2HG0132370.1,HORVU.MOREX.r2.3HG0263370.1,HORVU.MOREX.r2.4HG0329560.1,HORVU.MOREX.r2.5HG0397790.1,HORVU.MOREX.r2.5HG0400960.1	HORVU.MOREX.r2.2HG0100690.1,HORVU.MOREX.r2.2HG0143470.1,HORVU.MOREX.r2.3HG0188670.1,HORVU.MOREX.r2.3HG0205500.1,HORVU.MOREX.r2.4HG0320860.1,HORVU.MOREX.r2.5HG0401720.1,HORVU.MOREX.r2.6HG0514130.1,HORVU.MOREX.r2.6HG0517410.1
BP	GO:0044085	cellular component biogenesis	2	34	36	1667	0.839355	1	HORVU.MOREX.r2.1HG0069440.1,HORVU.MOREX.r2.3HG0194300.1	HORVU.MOREX.r2.1HG0044020.1,HORVU.MOREX.r2.1HG0053420.1,HORVU.MOREX.r2.1HG0067920.1,HORVU.MOREX.r2.1HG0073220.1,HORVU.MOREX.r2.1HG0073710.1,HORVU.MOREX.r2.2HG0093950.1,HORVU.MOREX.r2.2HG0114810.1,HORVU.MOREX.r2.2HG0115420.1,HORVU.MOREX.r2.2HG0125160.1,HORVU.MOREX.r2.2HG0151330.1,HORVU.MOREX.r2.2HG0165790.1,HORVU.MOREX.r2.3HG0193400.1,HORVU.MOREX.r2.3HG0195800.1,HORVU.MOREX.r2.3HG0205390.1,HORVU.M…
BP	GO:0051247	positive regulation of protein metabolic process	2	2	4	235	0.839869	1	HORVU.MOREX.r2.1HG0067320.1,HORVU.MOREX.r2.4HG0328730.1	HORVU.MOREX.r2.6HG0472060.1,HORVU.MOREX.r2.7HG0565960.1
[truncated: 578 more rows]
