# Supplementary material for: Revealing the Effects of Zinc Sulphate Treatment on Melatonin Synthesis and Regulatory Gene Expression in Germinating Hull-Less Barley through Transcriptomic Analysis
Source: Genes (Basel). 2024 Aug 15;15(8):1077. doi: 10.3390/genes15081077 (PMC11354046; doi:10.3390/genes15081077)
Supplement: Supplementary file 1 [file genes-15-01077-s001.zip › Supplementary tables/Table S5.xlsx]

## Sheet: Sheet1
GO functional enrichment analysis of differentially expressed genes in the C.vs.Z2 comparison group
Category	GO.ID	Term	Up	Down	DEG	Total	Pvalue	FDR	Up_Gene	Down_Gene
BP	GO:0006829	zinc ion transport	8	1	9	33	2.90027e-09	5.40319e-06	HORVU.MOREX.r2.1HG0024240.1,HORVU.MOREX.r2.1HG0048910.1,HORVU.MOREX.r2.1HG0057890.1,HORVU.MOREX.r2.1HG0057900.1,HORVU.MOREX.r2.2HG0169080.1,HORVU.MOREX.r2.4HG0334880.1,HORVU.MOREX.r2.7HG0594910.1,HORVU.MOREX.r2.7HG0603680.1	HORVU.MOREX.r2.3HG0273580.1
MF	GO:0005385	zinc ion transmembrane transporter activity	7	1	8	29	2.00219e-08	1.11522e-05	HORVU.MOREX.r2.1HG0024240.1,HORVU.MOREX.r2.1HG0057890.1,HORVU.MOREX.r2.1HG0057900.1,HORVU.MOREX.r2.2HG0169080.1,HORVU.MOREX.r2.4HG0334880.1,HORVU.MOREX.r2.7HG0594910.1,HORVU.MOREX.r2.7HG0603680.1	HORVU.MOREX.r2.3HG0273580.1
BP	GO:0071577	zinc ion transmembrane transport	7	1	8	29	2.04325e-08	1.90329e-05	HORVU.MOREX.r2.1HG0024240.1,HORVU.MOREX.r2.1HG0057890.1,HORVU.MOREX.r2.1HG0057900.1,HORVU.MOREX.r2.2HG0169080.1,HORVU.MOREX.r2.4HG0334880.1,HORVU.MOREX.r2.7HG0594910.1,HORVU.MOREX.r2.7HG0603680.1	HORVU.MOREX.r2.3HG0273580.1
CC	GO:0005576	extracellular region	9	40	49	1417	7.59211e-08	1.58675e-05	HORVU.MOREX.r2.1HG0048910.1,HORVU.MOREX.r2.1HG0057310.1,HORVU.MOREX.r2.1HG0071010.1,HORVU.MOREX.r2.4HG0276810.1,HORVU.MOREX.r2.4HG0278400.1,HORVU.MOREX.r2.5HG0350450.1,HORVU.MOREX.r2.5HG0409600.1,HORVU.MOREX.r2.6HG0509380.1,HORVU.MOREX.r2.7HG0540590.1	HORVU.MOREX.r2.1HG0006240.1,HORVU.MOREX.r2.1HG0017110.1,HORVU.MOREX.r2.1HG0053570.1,HORVU.MOREX.r2.1HG0054440.1,HORVU.MOREX.r2.1HG0055240.1,HORVU.MOREX.r2.1HG0059310.1,HORVU.MOREX.r2.1HG0062230.1,HORVU.MOREX.r2.1HG0063410.1,HORVU.MOREX.r2.1HG0072510.1,HORVU.MOREX.r2.2HG0086720.1,HORVU.MOREX.r2.2HG0092460.1,HORVU.MOREX.r2.2HG0095620.1,HORVU.MOREX.r2.2HG0111770.1,HORVU.MOREX.r2.2HG0128880.1,HORVU.M…
BP	GO:0097305	response to alcohol	19	10	29	658	2.90296e-06	0.00180274	HORVU.MOREX.r2.1HG0030320.1,HORVU.MOREX.r2.1HG0046880.1,HORVU.MOREX.r2.1HG0055980.1,HORVU.MOREX.r2.1HG0074610.1,HORVU.MOREX.r2.2HG0079050.1,HORVU.MOREX.r2.2HG0090590.1,HORVU.MOREX.r2.2HG0151890.1,HORVU.MOREX.r2.2HG0152670.1,HORVU.MOREX.r2.3HG0249690.1,HORVU.MOREX.r2.3HG0255040.1,HORVU.MOREX.r2.4HG0284710.1,HORVU.MOREX.r2.4HG0290500.1,HORVU.MOREX.r2.4HG0318760.1,HORVU.MOREX.r2.4HG0323620.1,HORVU.M…	HORVU.MOREX.r2.2HG0106410.1,HORVU.MOREX.r2.2HG0180070.1,HORVU.MOREX.r2.3HG0270850.1,HORVU.MOREX.r2.4HG0278670.1,HORVU.MOREX.r2.5HG0421320.1,HORVU.MOREX.r2.5HG0421340.1,HORVU.MOREX.r2.6HG0455550.1,HORVU.MOREX.r2.6HG0496420.1,HORVU.MOREX.r2.7HG0570540.1,HORVU.MOREX.r2.7HG0614430.1
BP	GO:0009737	response to abscisic acid	19	9	28	632	3.94239e-06	0.00183304	HORVU.MOREX.r2.1HG0030320.1,HORVU.MOREX.r2.1HG0046880.1,HORVU.MOREX.r2.1HG0055980.1,HORVU.MOREX.r2.1HG0074610.1,HORVU.MOREX.r2.2HG0079050.1,HORVU.MOREX.r2.2HG0090590.1,HORVU.MOREX.r2.2HG0151890.1,HORVU.MOREX.r2.2HG0152670.1,HORVU.MOREX.r2.3HG0249690.1,HORVU.MOREX.r2.3HG0255040.1,HORVU.MOREX.r2.4HG0284710.1,HORVU.MOREX.r2.4HG0290500.1,HORVU.MOREX.r2.4HG0318760.1,HORVU.MOREX.r2.4HG0323620.1,HORVU.M…	HORVU.MOREX.r2.2HG0106410.1,HORVU.MOREX.r2.2HG0180070.1,HORVU.MOREX.r2.3HG0270850.1,HORVU.MOREX.r2.5HG0421320.1,HORVU.MOREX.r2.5HG0421340.1,HORVU.MOREX.r2.6HG0455550.1,HORVU.MOREX.r2.6HG0496420.1,HORVU.MOREX.r2.7HG0570540.1,HORVU.MOREX.r2.7HG0614430.1
MF	GO:0004365	glyceraldehyde-3-phosphate dehydrogenase (NAD+) (phosphorylating) activity	0	3	3	3	4.89117e-06	0.00136219	-	HORVU.MOREX.r2.2HG0177700.1,HORVU.MOREX.r2.6HG0490690.1,HORVU.MOREX.r2.7HG0583650.1
BP	GO:0010438	cellular response to sulfur starvation	2	1	3	3	4.91959e-06	0.00183304	HORVU.MOREX.r2.1HG0061800.1,HORVU.MOREX.r2.6HG0459090.1	HORVU.MOREX.r2.1HG0061720.1
MF	GO:0046915	transition metal ion transmembrane transporter activity	7	1	8	63	1.09598e-05	0.00187827	HORVU.MOREX.r2.1HG0024240.1,HORVU.MOREX.r2.1HG0057890.1,HORVU.MOREX.r2.1HG0057900.1,HORVU.MOREX.r2.2HG0169080.1,HORVU.MOREX.r2.4HG0334880.1,HORVU.MOREX.r2.7HG0594910.1,HORVU.MOREX.r2.7HG0603680.1	HORVU.MOREX.r2.3HG0273580.1
MF	GO:0016620	oxidoreductase activity, acting on the aldehyde or oxo group of donors, NAD or NADP as acceptor	0	7	7	47	1.34885e-05	0.00187827	-	HORVU.MOREX.r2.2HG0177700.1,HORVU.MOREX.r2.3HG0251960.1,HORVU.MOREX.r2.5HG0400660.1,HORVU.MOREX.r2.6HG0473280.1,HORVU.MOREX.r2.6HG0490690.1,HORVU.MOREX.r2.7HG0561660.1,HORVU.MOREX.r2.7HG0583650.1
MF	GO:0016151	nickel cation binding	1	4	5	21	2.2475e-05	0.00250372	HORVU.MOREX.r2.1HG0048910.1	HORVU.MOREX.r2.5HG0421320.1,HORVU.MOREX.r2.5HG0421340.1,HORVU.MOREX.r2.6HG0455550.1,HORVU.MOREX.r2.7HG0593060.1
BP	GO:0010043	response to zinc ion	4	3	7	56	4.43287e-05	0.0133021	HORVU.MOREX.r2.1HG0048910.1,HORVU.MOREX.r2.7HG0594910.1,HORVU.MOREX.r2.7HG0603680.1,HORVU.MOREX.r2.7HG0619470.1	HORVU.MOREX.r2.1HG0006240.1,HORVU.MOREX.r2.1HG0017110.1,HORVU.MOREX.r2.7HG0604280.1
MF	GO:0042301	phosphate ion binding	0	3	3	5	4.76846e-05	0.00341576	-	HORVU.MOREX.r2.2HG0177700.1,HORVU.MOREX.r2.6HG0490690.1,HORVU.MOREX.r2.7HG0583650.1
MF	GO:0043891	glyceraldehyde-3-phosphate dehydrogenase (NAD(P)+) (phosphorylating) activity	0	3	3	5	4.76846e-05	0.00341576	-	HORVU.MOREX.r2.2HG0177700.1,HORVU.MOREX.r2.6HG0490690.1,HORVU.MOREX.r2.7HG0583650.1
MF	GO:0016682	oxidoreductase activity, acting on diphenols and related substances as donors, oxygen as acceptor	1	6	7	57	4.90594e-05	0.00341576	HORVU.MOREX.r2.5HG0409600.1	HORVU.MOREX.r2.2HG0111770.1,HORVU.MOREX.r2.3HG0252310.1,HORVU.MOREX.r2.7HG0545840.1,HORVU.MOREX.r2.7HG0545850.1,HORVU.MOREX.r2.7HG0553670.1,HORVU.MOREX.r2.7HG0602750.1
BP	GO:1902074	response to salt	3	1	4	13	5.25798e-05	0.0133021	HORVU.MOREX.r2.3HG0249690.1,HORVU.MOREX.r2.3HG0255040.1,HORVU.MOREX.r2.5HG0376680.1	HORVU.MOREX.r2.7HG0543350.1
BP	GO:0000041	transition metal ion transport	8	1	9	101	5.71211e-05	0.0133021	HORVU.MOREX.r2.1HG0024240.1,HORVU.MOREX.r2.1HG0048910.1,HORVU.MOREX.r2.1HG0057890.1,HORVU.MOREX.r2.1HG0057900.1,HORVU.MOREX.r2.2HG0169080.1,HORVU.MOREX.r2.4HG0334880.1,HORVU.MOREX.r2.7HG0594910.1,HORVU.MOREX.r2.7HG0603680.1	HORVU.MOREX.r2.3HG0273580.1
MF	GO:0016491	oxidoreductase activity	12	35	47	1587	0.000107055	0.0066255	HORVU.MOREX.r2.2HG0103160.1,HORVU.MOREX.r2.2HG0116980.1,HORVU.MOREX.r2.2HG0136040.1,HORVU.MOREX.r2.3HG0227590.1,HORVU.MOREX.r2.4HG0288600.1,HORVU.MOREX.r2.4HG0342600.1,HORVU.MOREX.r2.5HG0354290.1,HORVU.MOREX.r2.5HG0409600.1,HORVU.MOREX.r2.6HG0449460.1,HORVU.MOREX.r2.7HG0551040.1,HORVU.MOREX.r2.7HG0584640.1,HORVU.MOREX.r2.7HG0619750.1	HORVU.MOREX.r2.1HG0006240.1,HORVU.MOREX.r2.1HG0017110.1,HORVU.MOREX.r2.1HG0040470.1,HORVU.MOREX.r2.1HG0054440.1,HORVU.MOREX.r2.1HG0061720.1,HORVU.MOREX.r2.1HG0068090.1,HORVU.MOREX.r2.2HG0092460.1,HORVU.MOREX.r2.2HG0105250.1,HORVU.MOREX.r2.2HG0111770.1,HORVU.MOREX.r2.2HG0128880.1,HORVU.MOREX.r2.2HG0177700.1,HORVU.MOREX.r2.3HG0200220.1,HORVU.MOREX.r2.3HG0212680.1,HORVU.MOREX.r2.3HG0246340.1,HORVU.M…
BP	GO:0009725	response to hormone	31	24	55	1961	0.000123342	0.0255318	HORVU.MOREX.r2.1HG0012310.1,HORVU.MOREX.r2.1HG0030320.1,HORVU.MOREX.r2.1HG0046880.1,HORVU.MOREX.r2.1HG0048910.1,HORVU.MOREX.r2.1HG0055970.1,HORVU.MOREX.r2.1HG0055980.1,HORVU.MOREX.r2.1HG0063880.1,HORVU.MOREX.r2.1HG0074610.1,HORVU.MOREX.r2.2HG0079050.1,HORVU.MOREX.r2.2HG0090590.1,HORVU.MOREX.r2.2HG0135520.1,HORVU.MOREX.r2.2HG0151890.1,HORVU.MOREX.r2.2HG0152670.1,HORVU.MOREX.r2.2HG0178770.1,HORVU.M…	HORVU.MOREX.r2.1HG0006240.1,HORVU.MOREX.r2.1HG0017110.1,HORVU.MOREX.r2.2HG0106410.1,HORVU.MOREX.r2.2HG0162200.1,HORVU.MOREX.r2.2HG0180070.1,HORVU.MOREX.r2.3HG0200220.1,HORVU.MOREX.r2.3HG0227140.1,HORVU.MOREX.r2.3HG0236360.1,HORVU.MOREX.r2.3HG0244730.1,HORVU.MOREX.r2.3HG0270850.1,HORVU.MOREX.r2.5HG0421320.1,HORVU.MOREX.r2.5HG0421340.1,HORVU.MOREX.r2.5HG0423400.1,HORVU.MOREX.r2.5HG0442540.1,HORVU.M…
MF	GO:0016903	oxidoreductase activity, acting on the aldehyde or oxo group of donors	1	7	8	88	0.000126165	0.00702737	HORVU.MOREX.r2.7HG0619750.1	HORVU.MOREX.r2.2HG0177700.1,HORVU.MOREX.r2.3HG0251960.1,HORVU.MOREX.r2.5HG0400660.1,HORVU.MOREX.r2.6HG0473280.1,HORVU.MOREX.r2.6HG0490690.1,HORVU.MOREX.r2.7HG0561660.1,HORVU.MOREX.r2.7HG0583650.1
BP	GO:0009719	response to endogenous stimulus	31	24	55	1990	0.000181025	0.033725	HORVU.MOREX.r2.1HG0012310.1,HORVU.MOREX.r2.1HG0030320.1,HORVU.MOREX.r2.1HG0046880.1,HORVU.MOREX.r2.1HG0048910.1,HORVU.MOREX.r2.1HG0055970.1,HORVU.MOREX.r2.1HG0055980.1,HORVU.MOREX.r2.1HG0063880.1,HORVU.MOREX.r2.1HG0074610.1,HORVU.MOREX.r2.2HG0079050.1,HORVU.MOREX.r2.2HG0090590.1,HORVU.MOREX.r2.2HG0135520.1,HORVU.MOREX.r2.2HG0151890.1,HORVU.MOREX.r2.2HG0152670.1,HORVU.MOREX.r2.2HG0178770.1,HORVU.M…	HORVU.MOREX.r2.1HG0006240.1,HORVU.MOREX.r2.1HG0017110.1,HORVU.MOREX.r2.2HG0106410.1,HORVU.MOREX.r2.2HG0162200.1,HORVU.MOREX.r2.2HG0180070.1,HORVU.MOREX.r2.3HG0200220.1,HORVU.MOREX.r2.3HG0227140.1,HORVU.MOREX.r2.3HG0236360.1,HORVU.MOREX.r2.3HG0244730.1,HORVU.MOREX.r2.3HG0270850.1,HORVU.MOREX.r2.5HG0421320.1,HORVU.MOREX.r2.5HG0421340.1,HORVU.MOREX.r2.5HG0423400.1,HORVU.MOREX.r2.5HG0442540.1,HORVU.M…
MF	GO:0016679	oxidoreductase activity, acting on diphenols and related substances as donors	1	6	7	71	0.000201596	0.0102081	HORVU.MOREX.r2.5HG0409600.1	HORVU.MOREX.r2.2HG0111770.1,HORVU.MOREX.r2.3HG0252310.1,HORVU.MOREX.r2.7HG0545840.1,HORVU.MOREX.r2.7HG0545850.1,HORVU.MOREX.r2.7HG0553670.1,HORVU.MOREX.r2.7HG0602750.1
BP	GO:0033993	response to lipid	23	12	35	1086	0.000209474	0.0354773	HORVU.MOREX.r2.1HG0030320.1,HORVU.MOREX.r2.1HG0046880.1,HORVU.MOREX.r2.1HG0048910.1,HORVU.MOREX.r2.1HG0055980.1,HORVU.MOREX.r2.1HG0063880.1,HORVU.MOREX.r2.1HG0074610.1,HORVU.MOREX.r2.2HG0079050.1,HORVU.MOREX.r2.2HG0090590.1,HORVU.MOREX.r2.2HG0151890.1,HORVU.MOREX.r2.2HG0152670.1,HORVU.MOREX.r2.3HG0196310.1,HORVU.MOREX.r2.3HG0249690.1,HORVU.MOREX.r2.3HG0255040.1,HORVU.MOREX.r2.4HG0284710.1,HORVU.M…	HORVU.MOREX.r2.1HG0006240.1,HORVU.MOREX.r2.2HG0106410.1,HORVU.MOREX.r2.2HG0180070.1,HORVU.MOREX.r2.3HG0200220.1,HORVU.MOREX.r2.3HG0270850.1,HORVU.MOREX.r2.5HG0421320.1,HORVU.MOREX.r2.5HG0421340.1,HORVU.MOREX.r2.5HG0423400.1,HORVU.MOREX.r2.6HG0455550.1,HORVU.MOREX.r2.6HG0496420.1,HORVU.MOREX.r2.7HG0570540.1,HORVU.MOREX.r2.7HG0614430.1
BP	GO:0006970	response to osmotic stress	13	10	23	595	0.000230858	0.0358407	HORVU.MOREX.r2.1HG0046880.1,HORVU.MOREX.r2.2HG0090590.1,HORVU.MOREX.r2.2HG0151890.1,HORVU.MOREX.r2.3HG0249690.1,HORVU.MOREX.r2.3HG0255040.1,HORVU.MOREX.r2.4HG0284710.1,HORVU.MOREX.r2.4HG0329560.1,HORVU.MOREX.r2.5HG0376680.1,HORVU.MOREX.r2.5HG0400960.1,HORVU.MOREX.r2.5HG0427360.1,HORVU.MOREX.r2.6HG0459090.1,HORVU.MOREX.r2.7HG0569500.1,HORVU.MOREX.r2.7HG0622940.1	HORVU.MOREX.r2.1HG0017110.1,HORVU.MOREX.r2.2HG0128880.1,HORVU.MOREX.r2.3HG0212680.1,HORVU.MOREX.r2.3HG0227140.1,HORVU.MOREX.r2.3HG0251960.1,HORVU.MOREX.r2.4HG0334940.1,HORVU.MOREX.r2.6HG0470010.1,HORVU.MOREX.r2.6HG0508020.1,HORVU.MOREX.r2.7HG0593060.1,HORVU.MOREX.r2.7HG0604280.1
MF	GO:0005507	copper ion binding	3	8	11	178	0.00024024	0.0111511	HORVU.MOREX.r2.1HG0048910.1,HORVU.MOREX.r2.2HG0115120.1,HORVU.MOREX.r2.5HG0409600.1	HORVU.MOREX.r2.1HG0006240.1,HORVU.MOREX.r2.2HG0111770.1,HORVU.MOREX.r2.3HG0252310.1,HORVU.MOREX.r2.5HG0421320.1,HORVU.MOREX.r2.5HG0421340.1,HORVU.MOREX.r2.6HG0455550.1,HORVU.MOREX.r2.7HG0553670.1,HORVU.MOREX.r2.7HG0602750.1
BP	GO:0009068	aspartate family amino acid catabolic process	2	1	3	8	0.000258519	0.0359013	HORVU.MOREX.r2.1HG0039310.1,HORVU.MOREX.r2.2HG0150280.1	HORVU.MOREX.r2.4HG0344460.1
BP	GO:0045491	xylan metabolic process	0	6	6	54	0.000303968	0.0359013	-	HORVU.MOREX.r2.1HG0053570.1,HORVU.MOREX.r2.2HG0086720.1,HORVU.MOREX.r2.2HG0180070.1,HORVU.MOREX.r2.3HG0184480.1,HORVU.MOREX.r2.4HG0331870.1,HORVU.MOREX.r2.6HG0496420.1
BP	GO:0055085	transmembrane transport	21	17	38	1241	0.000307352	0.0359013	HORVU.MOREX.r2.1HG0024240.1,HORVU.MOREX.r2.1HG0057890.1,HORVU.MOREX.r2.1HG0057900.1,HORVU.MOREX.r2.2HG0088520.1,HORVU.MOREX.r2.2HG0132800.1,HORVU.MOREX.r2.2HG0151890.1,HORVU.MOREX.r2.2HG0169080.1,HORVU.MOREX.r2.2HG0178770.1,HORVU.MOREX.r2.3HG0200760.1,HORVU.MOREX.r2.3HG0251070.1,HORVU.MOREX.r2.4HG0290500.1,HORVU.MOREX.r2.4HG0294190.1,HORVU.MOREX.r2.4HG0329560.1,HORVU.MOREX.r2.4HG0334880.1,HORVU.M…	HORVU.MOREX.r2.1HG0006240.1,HORVU.MOREX.r2.2HG0162190.1,HORVU.MOREX.r2.3HG0205270.1,HORVU.MOREX.r2.3HG0236360.1,HORVU.MOREX.r2.3HG0273580.1,HORVU.MOREX.r2.5HG0370480.1,HORVU.MOREX.r2.5HG0399590.1,HORVU.MOREX.r2.5HG0404210.1,HORVU.MOREX.r2.6HG0448470.1,HORVU.MOREX.r2.6HG0449520.1,HORVU.MOREX.r2.6HG0449580.1,HORVU.MOREX.r2.6HG0498140.1,HORVU.MOREX.r2.6HG0513540.1,HORVU.MOREX.r2.7HG0543350.1,HORVU.M…
BP	GO:0016998	cell wall macromolecule catabolic process	0	6	6	55	0.000336369	0.0359013	-	HORVU.MOREX.r2.2HG0086720.1,HORVU.MOREX.r2.3HG0184480.1,HORVU.MOREX.r2.4HG0331870.1,HORVU.MOREX.r2.4HG0348650.1,HORVU.MOREX.r2.7HG0623580.1,HORVU.MOREX.r2.7HG0623590.1
BP	GO:0000272	polysaccharide catabolic process	1	11	12	216	0.00034657	0.0359013	HORVU.MOREX.r2.1HG0071010.1	HORVU.MOREX.r2.1HG0062230.1,HORVU.MOREX.r2.2HG0086720.1,HORVU.MOREX.r2.2HG0087540.1,HORVU.MOREX.r2.3HG0184480.1,HORVU.MOREX.r2.3HG0266280.1,HORVU.MOREX.r2.4HG0331870.1,HORVU.MOREX.r2.4HG0334760.1,HORVU.MOREX.r2.4HG0347710.1,HORVU.MOREX.r2.5HG0389850.1,HORVU.MOREX.r2.7HG0623580.1,HORVU.MOREX.r2.7HG0623590.1
BP	GO:0016052	carbohydrate catabolic process	1	15	16	350	0.000351332	0.0359013	HORVU.MOREX.r2.1HG0071010.1	HORVU.MOREX.r2.1HG0062230.1,HORVU.MOREX.r2.2HG0086720.1,HORVU.MOREX.r2.2HG0087540.1,HORVU.MOREX.r2.2HG0177700.1,HORVU.MOREX.r2.3HG0184480.1,HORVU.MOREX.r2.3HG0266280.1,HORVU.MOREX.r2.4HG0331870.1,HORVU.MOREX.r2.4HG0334760.1,HORVU.MOREX.r2.4HG0347710.1,HORVU.MOREX.r2.5HG0380250.1,HORVU.MOREX.r2.5HG0389850.1,HORVU.MOREX.r2.6HG0490690.1,HORVU.MOREX.r2.7HG0583650.1,HORVU.MOREX.r2.7HG0623580.1,HORVU.M…
BP	GO:2000652	regulation of secondary cell wall biogenesis	0	4	4	21	0.000395206	0.0359013	-	HORVU.MOREX.r2.2HG0180070.1,HORVU.MOREX.r2.3HG0228250.1,HORVU.MOREX.r2.6HG0496420.1,HORVU.MOREX.r2.6HG0508020.1
BP	GO:0042221	response to chemical	41	42	83	3465	0.000406304	0.0359013	HORVU.MOREX.r2.1HG0012310.1,HORVU.MOREX.r2.1HG0030320.1,HORVU.MOREX.r2.1HG0039310.1,HORVU.MOREX.r2.1HG0046880.1,HORVU.MOREX.r2.1HG0048910.1,HORVU.MOREX.r2.1HG0055970.1,HORVU.MOREX.r2.1HG0055980.1,HORVU.MOREX.r2.1HG0063880.1,HORVU.MOREX.r2.1HG0074610.1,HORVU.MOREX.r2.2HG0079050.1,HORVU.MOREX.r2.2HG0090590.1,HORVU.MOREX.r2.2HG0103160.1,HORVU.MOREX.r2.2HG0115120.1,HORVU.MOREX.r2.2HG0132800.1,HORVU.M…	HORVU.MOREX.r2.1HG0006240.1,HORVU.MOREX.r2.1HG0017110.1,HORVU.MOREX.r2.1HG0054440.1,HORVU.MOREX.r2.1HG0059310.1,HORVU.MOREX.r2.1HG0064450.1,HORVU.MOREX.r2.2HG0087540.1,HORVU.MOREX.r2.2HG0092460.1,HORVU.MOREX.r2.2HG0106410.1,HORVU.MOREX.r2.2HG0128880.1,HORVU.MOREX.r2.2HG0151140.1,HORVU.MOREX.r2.2HG0162190.1,HORVU.MOREX.r2.2HG0162200.1,HORVU.MOREX.r2.2HG0180070.1,HORVU.MOREX.r2.3HG0184480.1,HORVU.M…
BP	GO:0009651	response to salt stress	11	9	20	503	0.000414217	0.0359013	HORVU.MOREX.r2.1HG0046880.1,HORVU.MOREX.r2.2HG0090590.1,HORVU.MOREX.r2.2HG0151890.1,HORVU.MOREX.r2.3HG0255040.1,HORVU.MOREX.r2.4HG0284710.1,HORVU.MOREX.r2.4HG0329560.1,HORVU.MOREX.r2.5HG0400960.1,HORVU.MOREX.r2.5HG0427360.1,HORVU.MOREX.r2.6HG0459090.1,HORVU.MOREX.r2.7HG0569500.1,HORVU.MOREX.r2.7HG0622940.1	HORVU.MOREX.r2.1HG0017110.1,HORVU.MOREX.r2.2HG0128880.1,HORVU.MOREX.r2.3HG0212680.1,HORVU.MOREX.r2.3HG0227140.1,HORVU.MOREX.r2.3HG0251960.1,HORVU.MOREX.r2.6HG0470010.1,HORVU.MOREX.r2.6HG0508020.1,HORVU.MOREX.r2.7HG0593060.1,HORVU.MOREX.r2.7HG0604280.1
BP	GO:0010035	response to inorganic substance	15	19	34	1086	0.000440451	0.0359013	HORVU.MOREX.r2.1HG0039310.1,HORVU.MOREX.r2.1HG0046880.1,HORVU.MOREX.r2.1HG0048910.1,HORVU.MOREX.r2.2HG0090590.1,HORVU.MOREX.r2.2HG0103160.1,HORVU.MOREX.r2.2HG0115120.1,HORVU.MOREX.r2.3HG0255040.1,HORVU.MOREX.r2.4HG0282390.1,HORVU.MOREX.r2.4HG0318760.1,HORVU.MOREX.r2.4HG0329560.1,HORVU.MOREX.r2.5HG0400960.1,HORVU.MOREX.r2.6HG0509380.1,HORVU.MOREX.r2.7HG0594910.1,HORVU.MOREX.r2.7HG0603680.1,HORVU.M…	HORVU.MOREX.r2.1HG0006240.1,HORVU.MOREX.r2.1HG0017110.1,HORVU.MOREX.r2.1HG0059310.1,HORVU.MOREX.r2.2HG0087540.1,HORVU.MOREX.r2.3HG0184480.1,HORVU.MOREX.r2.3HG0212680.1,HORVU.MOREX.r2.3HG0227140.1,HORVU.MOREX.r2.3HG0239390.1,HORVU.MOREX.r2.3HG0251960.1,HORVU.MOREX.r2.3HG0270850.1,HORVU.MOREX.r2.5HG0421320.1,HORVU.MOREX.r2.5HG0421340.1,HORVU.MOREX.r2.5HG0423400.1,HORVU.MOREX.r2.6HG0455550.1,HORVU.M…
BP	GO:0009628	response to abiotic stimulus	20	37	57	2159	0.000443226	0.0359013	HORVU.MOREX.r2.1HG0039310.1,HORVU.MOREX.r2.1HG0046880.1,HORVU.MOREX.r2.1HG0048910.1,HORVU.MOREX.r2.2HG0090590.1,HORVU.MOREX.r2.2HG0136040.1,HORVU.MOREX.r2.2HG0151890.1,HORVU.MOREX.r2.2HG0171640.1,HORVU.MOREX.r2.3HG0249690.1,HORVU.MOREX.r2.3HG0255040.1,HORVU.MOREX.r2.4HG0284710.1,HORVU.MOREX.r2.4HG0318760.1,HORVU.MOREX.r2.4HG0329560.1,HORVU.MOREX.r2.5HG0376680.1,HORVU.MOREX.r2.5HG0400960.1,HORVU.M…	HORVU.MOREX.r2.1HG0017110.1,HORVU.MOREX.r2.1HG0059310.1,HORVU.MOREX.r2.2HG0087540.1,HORVU.MOREX.r2.2HG0095620.1,HORVU.MOREX.r2.2HG0128880.1,HORVU.MOREX.r2.2HG0148720.1,HORVU.MOREX.r2.2HG0150020.1,HORVU.MOREX.r2.2HG0151140.1,HORVU.MOREX.r2.2HG0162200.1,HORVU.MOREX.r2.2HG0177700.1,HORVU.MOREX.r2.3HG0212680.1,HORVU.MOREX.r2.3HG0226950.1,HORVU.MOREX.r2.3HG0227140.1,HORVU.MOREX.r2.3HG0238570.1,HORVU.M…
BP	GO:0006811	ion transport	16	15	31	959	0.000469011	0.036407	HORVU.MOREX.r2.1HG0024240.1,HORVU.MOREX.r2.1HG0048910.1,HORVU.MOREX.r2.1HG0057890.1,HORVU.MOREX.r2.1HG0057900.1,HORVU.MOREX.r2.2HG0151890.1,HORVU.MOREX.r2.2HG0169080.1,HORVU.MOREX.r2.3HG0200760.1,HORVU.MOREX.r2.3HG0251070.1,HORVU.MOREX.r2.4HG0290500.1,HORVU.MOREX.r2.4HG0329560.1,HORVU.MOREX.r2.4HG0334880.1,HORVU.MOREX.r2.5HG0350450.1,HORVU.MOREX.r2.7HG0558250.1,HORVU.MOREX.r2.7HG0569500.1,HORVU.M…	HORVU.MOREX.r2.1HG0006240.1,HORVU.MOREX.r2.2HG0162190.1,HORVU.MOREX.r2.3HG0205270.1,HORVU.MOREX.r2.3HG0273580.1,HORVU.MOREX.r2.5HG0370480.1,HORVU.MOREX.r2.5HG0418830.1,HORVU.MOREX.r2.6HG0448470.1,HORVU.MOREX.r2.6HG0449580.1,HORVU.MOREX.r2.6HG0498140.1,HORVU.MOREX.r2.6HG0513540.1,HORVU.MOREX.r2.7HG0543350.1,HORVU.MOREX.r2.7HG0561340.1,HORVU.MOREX.r2.7HG0589960.1,HORVU.MOREX.r2.7HG0603270.1,HORVU.M…
MF	GO:0052716	hydroquinone:oxygen oxidoreductase activity	0	4	4	22	0.000472958	0.0182156	-	HORVU.MOREX.r2.2HG0111770.1,HORVU.MOREX.r2.3HG0252310.1,HORVU.MOREX.r2.7HG0553670.1,HORVU.MOREX.r2.7HG0602750.1
MF	GO:0004866	endopeptidase inhibitor activity	1	5	6	59	0.000488121	0.0182156	HORVU.MOREX.r2.1HG0048910.1	HORVU.MOREX.r2.1HG0055240.1,HORVU.MOREX.r2.2HG0095620.1,HORVU.MOREX.r2.3HG0184840.1,HORVU.MOREX.r2.3HG0238570.1,HORVU.MOREX.r2.6HG0501200.1
BP	GO:0001101	response to acid chemical	24	15	39	1322	0.000532059	0.0386996	HORVU.MOREX.r2.1HG0012310.1,HORVU.MOREX.r2.1HG0039310.1,HORVU.MOREX.r2.1HG0046880.1,HORVU.MOREX.r2.1HG0055970.1,HORVU.MOREX.r2.1HG0055980.1,HORVU.MOREX.r2.1HG0063880.1,HORVU.MOREX.r2.1HG0074610.1,HORVU.MOREX.r2.2HG0079050.1,HORVU.MOREX.r2.2HG0090590.1,HORVU.MOREX.r2.2HG0151890.1,HORVU.MOREX.r2.2HG0152670.1,HORVU.MOREX.r2.3HG0196310.1,HORVU.MOREX.r2.3HG0249690.1,HORVU.MOREX.r2.3HG0255040.1,HORVU.M…	HORVU.MOREX.r2.1HG0006240.1,HORVU.MOREX.r2.2HG0087540.1,HORVU.MOREX.r2.2HG0106410.1,HORVU.MOREX.r2.2HG0180070.1,HORVU.MOREX.r2.3HG0212680.1,HORVU.MOREX.r2.3HG0251960.1,HORVU.MOREX.r2.3HG0270850.1,HORVU.MOREX.r2.5HG0421320.1,HORVU.MOREX.r2.5HG0421340.1,HORVU.MOREX.r2.5HG0423400.1,HORVU.MOREX.r2.6HG0455550.1,HORVU.MOREX.r2.6HG0496420.1,HORVU.MOREX.r2.7HG0570540.1,HORVU.MOREX.r2.7HG0588880.1,HORVU.M…
MF	GO:0070403	NAD+ binding	0	3	3	10	0.000537093	0.0182156	-	HORVU.MOREX.r2.2HG0177700.1,HORVU.MOREX.r2.6HG0490690.1,HORVU.MOREX.r2.7HG0583650.1
BP	GO:0009961	response to 1-aminocyclopropane-1-carboxylic acid	0	3	3	10	0.000540091	0.0386996	-	HORVU.MOREX.r2.5HG0421320.1,HORVU.MOREX.r2.5HG0421340.1,HORVU.MOREX.r2.6HG0455550.1
MF	GO:0030414	peptidase inhibitor activity	1	5	6	61	0.000584731	0.0182156	HORVU.MOREX.r2.1HG0048910.1	HORVU.MOREX.r2.1HG0055240.1,HORVU.MOREX.r2.2HG0095620.1,HORVU.MOREX.r2.3HG0184840.1,HORVU.MOREX.r2.3HG0238570.1,HORVU.MOREX.r2.6HG0501200.1
MF	GO:0061135	endopeptidase regulator activity	1	5	6	61	0.000584731	0.0182156	HORVU.MOREX.r2.1HG0048910.1	HORVU.MOREX.r2.1HG0055240.1,HORVU.MOREX.r2.2HG0095620.1,HORVU.MOREX.r2.3HG0184840.1,HORVU.MOREX.r2.3HG0238570.1,HORVU.MOREX.r2.6HG0501200.1
MF	GO:0022857	transmembrane transporter activity	20	15	35	1153	0.000588656	0.0182156	HORVU.MOREX.r2.1HG0024240.1,HORVU.MOREX.r2.1HG0057890.1,HORVU.MOREX.r2.1HG0057900.1,HORVU.MOREX.r2.2HG0088520.1,HORVU.MOREX.r2.2HG0132800.1,HORVU.MOREX.r2.2HG0151890.1,HORVU.MOREX.r2.2HG0169080.1,HORVU.MOREX.r2.2HG0178770.1,HORVU.MOREX.r2.3HG0200760.1,HORVU.MOREX.r2.3HG0251070.1,HORVU.MOREX.r2.4HG0290500.1,HORVU.MOREX.r2.4HG0294190.1,HORVU.MOREX.r2.4HG0329560.1,HORVU.MOREX.r2.4HG0334880.1,HORVU.M…	HORVU.MOREX.r2.1HG0006240.1,HORVU.MOREX.r2.3HG0205270.1,HORVU.MOREX.r2.3HG0236360.1,HORVU.MOREX.r2.3HG0273580.1,HORVU.MOREX.r2.5HG0370480.1,HORVU.MOREX.r2.5HG0404210.1,HORVU.MOREX.r2.6HG0448470.1,HORVU.MOREX.r2.6HG0449520.1,HORVU.MOREX.r2.6HG0449580.1,HORVU.MOREX.r2.6HG0498140.1,HORVU.MOREX.r2.6HG0513540.1,HORVU.MOREX.r2.7HG0543350.1,HORVU.MOREX.r2.7HG0589960.1,HORVU.MOREX.r2.7HG0603270.1,HORVU.M…
BP	GO:0042744	hydrogen peroxide catabolic process	1	7	8	110	0.00059286	0.0392067	HORVU.MOREX.r2.1HG0048910.1	HORVU.MOREX.r2.1HG0006240.1,HORVU.MOREX.r2.1HG0017110.1,HORVU.MOREX.r2.1HG0054440.1,HORVU.MOREX.r2.2HG0092460.1,HORVU.MOREX.r2.2HG0128880.1,HORVU.MOREX.r2.3HG0212680.1,HORVU.MOREX.r2.7HG0604280.1
BP	GO:0005975	carbohydrate metabolic process	9	26	35	1150	0.000604428	0.0392067	HORVU.MOREX.r2.1HG0044390.1,HORVU.MOREX.r2.1HG0061800.1,HORVU.MOREX.r2.1HG0071010.1,HORVU.MOREX.r2.2HG0090590.1,HORVU.MOREX.r2.2HG0152670.1,HORVU.MOREX.r2.5HG0427360.1,HORVU.MOREX.r2.6HG0509380.1,HORVU.MOREX.r2.7HG0584640.1,HORVU.MOREX.r2.7HG0596410.1	HORVU.MOREX.r2.1HG0006240.1,HORVU.MOREX.r2.1HG0053570.1,HORVU.MOREX.r2.1HG0062230.1,HORVU.MOREX.r2.2HG0086720.1,HORVU.MOREX.r2.2HG0087540.1,HORVU.MOREX.r2.2HG0104920.1,HORVU.MOREX.r2.2HG0177700.1,HORVU.MOREX.r2.2HG0180070.1,HORVU.MOREX.r2.3HG0184480.1,HORVU.MOREX.r2.3HG0248650.1,HORVU.MOREX.r2.3HG0266280.1,HORVU.MOREX.r2.4HG0330890.1,HORVU.MOREX.r2.4HG0331870.1,HORVU.MOREX.r2.4HG0334760.1,HORVU.M…
BP	GO:0034220	ion transmembrane transport	13	13	26	761	0.000610303	0.0392067	HORVU.MOREX.r2.1HG0024240.1,HORVU.MOREX.r2.1HG0057890.1,HORVU.MOREX.r2.1HG0057900.1,HORVU.MOREX.r2.2HG0151890.1,HORVU.MOREX.r2.2HG0169080.1,HORVU.MOREX.r2.3HG0200760.1,HORVU.MOREX.r2.3HG0251070.1,HORVU.MOREX.r2.4HG0329560.1,HORVU.MOREX.r2.4HG0334880.1,HORVU.MOREX.r2.7HG0558250.1,HORVU.MOREX.r2.7HG0569500.1,HORVU.MOREX.r2.7HG0594910.1,HORVU.MOREX.r2.7HG0603680.1	HORVU.MOREX.r2.1HG0006240.1,HORVU.MOREX.r2.2HG0162190.1,HORVU.MOREX.r2.3HG0205270.1,HORVU.MOREX.r2.3HG0273580.1,HORVU.MOREX.r2.5HG0370480.1,HORVU.MOREX.r2.6HG0448470.1,HORVU.MOREX.r2.6HG0449580.1,HORVU.MOREX.r2.6HG0498140.1,HORVU.MOREX.r2.6HG0513540.1,HORVU.MOREX.r2.7HG0543350.1,HORVU.MOREX.r2.7HG0589960.1,HORVU.MOREX.r2.7HG0603270.1,HORVU.MOREX.r2.7HG0622630.1
BP	GO:0046274	lignin catabolic process	0	4	4	24	0.000673983	0.0418543	-	HORVU.MOREX.r2.2HG0111770.1,HORVU.MOREX.r2.3HG0252310.1,HORVU.MOREX.r2.7HG0553670.1,HORVU.MOREX.r2.7HG0602750.1
BP	GO:0046271	phenylpropanoid catabolic process	0	4	4	25	0.000791679	0.0475774	-	HORVU.MOREX.r2.2HG0111770.1,HORVU.MOREX.r2.3HG0252310.1,HORVU.MOREX.r2.7HG0553670.1,HORVU.MOREX.r2.7HG0602750.1
BP	GO:0050896	response to stimulus	49	85	134	6347	0.000854034	0.0486158	HORVU.MOREX.r2.1HG0012310.1,HORVU.MOREX.r2.1HG0030320.1,HORVU.MOREX.r2.1HG0039310.1,HORVU.MOREX.r2.1HG0046880.1,HORVU.MOREX.r2.1HG0048910.1,HORVU.MOREX.r2.1HG0055970.1,HORVU.MOREX.r2.1HG0055980.1,HORVU.MOREX.r2.1HG0061800.1,HORVU.MOREX.r2.1HG0063880.1,HORVU.MOREX.r2.1HG0074610.1,HORVU.MOREX.r2.2HG0079050.1,HORVU.MOREX.r2.2HG0090590.1,HORVU.MOREX.r2.2HG0103160.1,HORVU.MOREX.r2.2HG0115120.1,HORVU.M…	HORVU.MOREX.r2.1HG0006240.1,HORVU.MOREX.r2.1HG0017110.1,HORVU.MOREX.r2.1HG0042870.1,HORVU.MOREX.r2.1HG0053570.1,HORVU.MOREX.r2.1HG0054440.1,HORVU.MOREX.r2.1HG0059310.1,HORVU.MOREX.r2.1HG0061720.1,HORVU.MOREX.r2.1HG0064450.1,HORVU.MOREX.r2.1HG0072510.1,HORVU.MOREX.r2.1HG0075160.1,HORVU.MOREX.r2.2HG0087540.1,HORVU.MOREX.r2.2HG0092460.1,HORVU.MOREX.r2.2HG0095620.1,HORVU.MOREX.r2.2HG0106410.1,HORVU.M…
MF	GO:0005275	amine transmembrane transporter activity	0	2	2	3	0.000858112	0.0238984	-	HORVU.MOREX.r2.6HG0498140.1,HORVU.MOREX.r2.7HG0589960.1
MF	GO:0015200	methylammonium transmembrane transporter activity	0	2	2	3	0.000858112	0.0238984	-	HORVU.MOREX.r2.6HG0498140.1,HORVU.MOREX.r2.7HG0589960.1
BP	GO:0072489	methylammonium transmembrane transport	0	2	2	3	0.00086115	0.0486158	-	HORVU.MOREX.r2.6HG0498140.1,HORVU.MOREX.r2.7HG0589960.1
BP	GO:0044283	small molecule biosynthetic process	16	15	31	1000	0.000936809	0.0505368	HORVU.MOREX.r2.1HG0039310.1,HORVU.MOREX.r2.2HG0103160.1,HORVU.MOREX.r2.2HG0116980.1,HORVU.MOREX.r2.2HG0136040.1,HORVU.MOREX.r2.2HG0150280.1,HORVU.MOREX.r2.4HG0318760.1,HORVU.MOREX.r2.5HG0354290.1,HORVU.MOREX.r2.5HG0399930.1,HORVU.MOREX.r2.5HG0400960.1,HORVU.MOREX.r2.5HG0427360.1,HORVU.MOREX.r2.6HG0449460.1,HORVU.MOREX.r2.6HG0508460.1,HORVU.MOREX.r2.7HG0551040.1,HORVU.MOREX.r2.7HG0584640.1,HORVU.M…	HORVU.MOREX.r2.2HG0150020.1,HORVU.MOREX.r2.2HG0177700.1,HORVU.MOREX.r2.3HG0251960.1,HORVU.MOREX.r2.3HG0272570.1,HORVU.MOREX.r2.4HG0277350.1,HORVU.MOREX.r2.4HG0278670.1,HORVU.MOREX.r2.4HG0280010.1,HORVU.MOREX.r2.4HG0334940.1,HORVU.MOREX.r2.4HG0344460.1,HORVU.MOREX.r2.5HG0380250.1,HORVU.MOREX.r2.6HG0490690.1,HORVU.MOREX.r2.7HG0529910.1,HORVU.MOREX.r2.7HG0570540.1,HORVU.MOREX.r2.7HG0583650.1,HORVU.M…
BP	GO:0044364	disruption of cells of another organism	0	3	3	12	0.000965402	0.0505368	-	HORVU.MOREX.r2.3HG0272180.1,HORVU.MOREX.r2.5HG0352020.1,HORVU.MOREX.r2.5HG0415160.1
MF	GO:0061134	peptidase regulator activity	1	5	6	67	0.000965458	0.0256076	HORVU.MOREX.r2.1HG0048910.1	HORVU.MOREX.r2.1HG0055240.1,HORVU.MOREX.r2.2HG0095620.1,HORVU.MOREX.r2.3HG0184840.1,HORVU.MOREX.r2.3HG0238570.1,HORVU.MOREX.r2.6HG0501200.1
BP	GO:0010951	negative regulation of endopeptidase activity	1	5	6	67	0.000976557	0.0505368	HORVU.MOREX.r2.1HG0048910.1	HORVU.MOREX.r2.1HG0055240.1,HORVU.MOREX.r2.2HG0095620.1,HORVU.MOREX.r2.3HG0184840.1,HORVU.MOREX.r2.3HG0238570.1,HORVU.MOREX.r2.6HG0501200.1
BP	GO:0009834	plant-type secondary cell wall biogenesis	0	6	6	68	0.00105599	0.0531707	-	HORVU.MOREX.r2.1HG0053570.1,HORVU.MOREX.r2.2HG0140890.1,HORVU.MOREX.r2.2HG0180070.1,HORVU.MOREX.r2.3HG0228250.1,HORVU.MOREX.r2.6HG0496420.1,HORVU.MOREX.r2.6HG0508020.1
BP	GO:0010410	hemicellulose metabolic process	0	7	7	94	0.00112949	0.0544712	-	HORVU.MOREX.r2.1HG0053570.1,HORVU.MOREX.r2.2HG0086720.1,HORVU.MOREX.r2.2HG0180070.1,HORVU.MOREX.r2.3HG0184480.1,HORVU.MOREX.r2.4HG0331870.1,HORVU.MOREX.r2.4HG0348650.1,HORVU.MOREX.r2.6HG0496420.1
BP	GO:0010466	negative regulation of peptidase activity	1	5	6	69	0.0011403	0.0544712	HORVU.MOREX.r2.1HG0048910.1	HORVU.MOREX.r2.1HG0055240.1,HORVU.MOREX.r2.2HG0095620.1,HORVU.MOREX.r2.3HG0184840.1,HORVU.MOREX.r2.3HG0238570.1,HORVU.MOREX.r2.6HG0501200.1
CC	GO:0071944	cell periphery	30	46	76	3539	0.00119787	0.125177	HORVU.MOREX.r2.1HG0012310.1,HORVU.MOREX.r2.1HG0024240.1,HORVU.MOREX.r2.1HG0044390.1,HORVU.MOREX.r2.1HG0048910.1,HORVU.MOREX.r2.1HG0055980.1,HORVU.MOREX.r2.1HG0057310.1,HORVU.MOREX.r2.1HG0057890.1,HORVU.MOREX.r2.1HG0057900.1,HORVU.MOREX.r2.2HG0151890.1,HORVU.MOREX.r2.2HG0152670.1,HORVU.MOREX.r2.2HG0169080.1,HORVU.MOREX.r2.2HG0178770.1,HORVU.MOREX.r2.3HG0193950.1,HORVU.MOREX.r2.3HG0196310.1,HORVU.M…	HORVU.MOREX.r2.1HG0006240.1,HORVU.MOREX.r2.1HG0017110.1,HORVU.MOREX.r2.1HG0042870.1,HORVU.MOREX.r2.1HG0044890.1,HORVU.MOREX.r2.1HG0054440.1,HORVU.MOREX.r2.1HG0059310.1,HORVU.MOREX.r2.1HG0062230.1,HORVU.MOREX.r2.2HG0085960.1,HORVU.MOREX.r2.2HG0095620.1,HORVU.MOREX.r2.2HG0150020.1,HORVU.MOREX.r2.2HG0162190.1,HORVU.MOREX.r2.3HG0184480.1,HORVU.MOREX.r2.3HG0212680.1,HORVU.MOREX.r2.3HG0236360.1,HORVU.M…
BP	GO:0009620	response to fungus	7	10	17	431	0.00121581	0.0566262	HORVU.MOREX.r2.1HG0012310.1,HORVU.MOREX.r2.2HG0103160.1,HORVU.MOREX.r2.3HG0249690.1,HORVU.MOREX.r2.3HG0255040.1,HORVU.MOREX.r2.4HG0318760.1,HORVU.MOREX.r2.5HG0376680.1,HORVU.MOREX.r2.6HG0449460.1	HORVU.MOREX.r2.1HG0006240.1,HORVU.MOREX.r2.1HG0017110.1,HORVU.MOREX.r2.2HG0180070.1,HORVU.MOREX.r2.3HG0266280.1,HORVU.MOREX.r2.3HG0272180.1,HORVU.MOREX.r2.5HG0352020.1,HORVU.MOREX.r2.5HG0415160.1,HORVU.MOREX.r2.5HG0437580.1,HORVU.MOREX.r2.6HG0496420.1,HORVU.MOREX.r2.7HG0604280.1
BP	GO:0071554	cell wall organization or biogenesis	3	23	26	807	0.00142513	0.0629343	HORVU.MOREX.r2.1HG0057310.1,HORVU.MOREX.r2.1HG0071010.1,HORVU.MOREX.r2.4HG0341500.1	HORVU.MOREX.r2.1HG0053570.1,HORVU.MOREX.r2.1HG0054440.1,HORVU.MOREX.r2.1HG0062230.1,HORVU.MOREX.r2.2HG0086720.1,HORVU.MOREX.r2.2HG0140890.1,HORVU.MOREX.r2.2HG0162190.1,HORVU.MOREX.r2.2HG0180070.1,HORVU.MOREX.r2.3HG0184480.1,HORVU.MOREX.r2.3HG0212680.1,HORVU.MOREX.r2.3HG0228250.1,HORVU.MOREX.r2.3HG0228900.1,HORVU.MOREX.r2.3HG0247990.1,HORVU.MOREX.r2.3HG0265810.1,HORVU.MOREX.r2.3HG0265820.1,HORVU.M…
BP	GO:0009808	lignin metabolic process	1	6	7	98	0.00144121	0.0629343	HORVU.MOREX.r2.3HG0227590.1	HORVU.MOREX.r2.2HG0111770.1,HORVU.MOREX.r2.3HG0252310.1,HORVU.MOREX.r2.3HG0274970.1,HORVU.MOREX.r2.5HG0400660.1,HORVU.MOREX.r2.7HG0553670.1,HORVU.MOREX.r2.7HG0602750.1
MF	GO:0016614	oxidoreductase activity, acting on CH-OH group of donors	4	7	11	221	0.00145891	0.0346305	HORVU.MOREX.r2.3HG0227590.1,HORVU.MOREX.r2.4HG0288600.1,HORVU.MOREX.r2.7HG0584640.1,HORVU.MOREX.r2.7HG0619750.1	HORVU.MOREX.r2.1HG0068090.1,HORVU.MOREX.r2.2HG0105250.1,HORVU.MOREX.r2.3HG0246340.1,HORVU.MOREX.r2.4HG0288590.1,HORVU.MOREX.r2.5HG0400660.1,HORVU.MOREX.r2.7HG0561660.1,HORVU.MOREX.r2.7HG0573130.1
BP	GO:0046394	carboxylic acid biosynthetic process	15	10	25	766	0.00147376	0.0629343	HORVU.MOREX.r2.1HG0039310.1,HORVU.MOREX.r2.2HG0103160.1,HORVU.MOREX.r2.2HG0116980.1,HORVU.MOREX.r2.2HG0136040.1,HORVU.MOREX.r2.2HG0150280.1,HORVU.MOREX.r2.4HG0318760.1,HORVU.MOREX.r2.5HG0354290.1,HORVU.MOREX.r2.5HG0400960.1,HORVU.MOREX.r2.5HG0427360.1,HORVU.MOREX.r2.6HG0449460.1,HORVU.MOREX.r2.6HG0508460.1,HORVU.MOREX.r2.7HG0551040.1,HORVU.MOREX.r2.7HG0584640.1,HORVU.MOREX.r2.7HG0592280.1,HORVU.M…	HORVU.MOREX.r2.2HG0150020.1,HORVU.MOREX.r2.2HG0177700.1,HORVU.MOREX.r2.3HG0251960.1,HORVU.MOREX.r2.4HG0280010.1,HORVU.MOREX.r2.4HG0334940.1,HORVU.MOREX.r2.4HG0344460.1,HORVU.MOREX.r2.5HG0380250.1,HORVU.MOREX.r2.6HG0490690.1,HORVU.MOREX.r2.7HG0529910.1,HORVU.MOREX.r2.7HG0583650.1
BP	GO:0016053	organic acid biosynthetic process	15	10	25	767	0.00150033	0.0629343	HORVU.MOREX.r2.1HG0039310.1,HORVU.MOREX.r2.2HG0103160.1,HORVU.MOREX.r2.2HG0116980.1,HORVU.MOREX.r2.2HG0136040.1,HORVU.MOREX.r2.2HG0150280.1,HORVU.MOREX.r2.4HG0318760.1,HORVU.MOREX.r2.5HG0354290.1,HORVU.MOREX.r2.5HG0400960.1,HORVU.MOREX.r2.5HG0427360.1,HORVU.MOREX.r2.6HG0449460.1,HORVU.MOREX.r2.6HG0508460.1,HORVU.MOREX.r2.7HG0551040.1,HORVU.MOREX.r2.7HG0584640.1,HORVU.MOREX.r2.7HG0592280.1,HORVU.M…	HORVU.MOREX.r2.2HG0150020.1,HORVU.MOREX.r2.2HG0177700.1,HORVU.MOREX.r2.3HG0251960.1,HORVU.MOREX.r2.4HG0280010.1,HORVU.MOREX.r2.4HG0334940.1,HORVU.MOREX.r2.4HG0344460.1,HORVU.MOREX.r2.5HG0380250.1,HORVU.MOREX.r2.6HG0490690.1,HORVU.MOREX.r2.7HG0529910.1,HORVU.MOREX.r2.7HG0583650.1
MF	GO:0015318	inorganic molecular entity transmembrane transporter activity	12	11	23	685	0.00151366	0.0346305	HORVU.MOREX.r2.1HG0024240.1,HORVU.MOREX.r2.1HG0057890.1,HORVU.MOREX.r2.1HG0057900.1,HORVU.MOREX.r2.2HG0151890.1,HORVU.MOREX.r2.2HG0169080.1,HORVU.MOREX.r2.3HG0200760.1,HORVU.MOREX.r2.3HG0251070.1,HORVU.MOREX.r2.4HG0329560.1,HORVU.MOREX.r2.4HG0334880.1,HORVU.MOREX.r2.7HG0558250.1,HORVU.MOREX.r2.7HG0594910.1,HORVU.MOREX.r2.7HG0603680.1	HORVU.MOREX.r2.3HG0205270.1,HORVU.MOREX.r2.3HG0273580.1,HORVU.MOREX.r2.5HG0370480.1,HORVU.MOREX.r2.6HG0448470.1,HORVU.MOREX.r2.6HG0449580.1,HORVU.MOREX.r2.6HG0498140.1,HORVU.MOREX.r2.6HG0513540.1,HORVU.MOREX.r2.7HG0543350.1,HORVU.MOREX.r2.7HG0589960.1,HORVU.MOREX.r2.7HG0603270.1,HORVU.MOREX.r2.7HG0622630.1
BP	GO:0019748	secondary metabolic process	4	12	16	402	0.00153437	0.0629343	HORVU.MOREX.r2.1HG0061800.1,HORVU.MOREX.r2.3HG0227590.1,HORVU.MOREX.r2.5HG0400960.1,HORVU.MOREX.r2.5HG0427360.1	HORVU.MOREX.r2.2HG0106410.1,HORVU.MOREX.r2.2HG0111770.1,HORVU.MOREX.r2.3HG0244730.1,HORVU.MOREX.r2.3HG0252310.1,HORVU.MOREX.r2.3HG0274970.1,HORVU.MOREX.r2.4HG0293040.1,HORVU.MOREX.r2.4HG0334940.1,HORVU.MOREX.r2.5HG0400660.1,HORVU.MOREX.r2.6HG0449850.1,HORVU.MOREX.r2.7HG0545260.1,HORVU.MOREX.r2.7HG0553670.1,HORVU.MOREX.r2.7HG0602750.1
BP	GO:0031640	killing of cells of another organism	0	3	3	14	0.00155742	0.0629343	-	HORVU.MOREX.r2.3HG0272180.1,HORVU.MOREX.r2.5HG0352020.1,HORVU.MOREX.r2.5HG0415160.1
BP	GO:1901617	organic hydroxy compound biosynthetic process	4	8	12	257	0.00158771	0.0629343	HORVU.MOREX.r2.4HG0318760.1,HORVU.MOREX.r2.5HG0354290.1,HORVU.MOREX.r2.5HG0400960.1,HORVU.MOREX.r2.7HG0619750.1	HORVU.MOREX.r2.2HG0151140.1,HORVU.MOREX.r2.3HG0272570.1,HORVU.MOREX.r2.3HG0274970.1,HORVU.MOREX.r2.4HG0277350.1,HORVU.MOREX.r2.4HG0278670.1,HORVU.MOREX.r2.4HG0290070.1,HORVU.MOREX.r2.7HG0529910.1,HORVU.MOREX.r2.7HG0596940.1
BP	GO:0009733	response to auxin	7	10	17	444	0.00167024	0.063449	HORVU.MOREX.r2.2HG0178770.1,HORVU.MOREX.r2.4HG0284710.1,HORVU.MOREX.r2.4HG0332170.1,HORVU.MOREX.r2.5HG0400960.1,HORVU.MOREX.r2.5HG0408410.1,HORVU.MOREX.r2.5HG0425910.1,HORVU.MOREX.r2.7HG0622940.1	HORVU.MOREX.r2.2HG0162200.1,HORVU.MOREX.r2.2HG0180070.1,HORVU.MOREX.r2.3HG0236360.1,HORVU.MOREX.r2.3HG0244730.1,HORVU.MOREX.r2.5HG0423400.1,HORVU.MOREX.r2.6HG0449580.1,HORVU.MOREX.r2.6HG0449850.1,HORVU.MOREX.r2.6HG0496420.1,HORVU.MOREX.r2.6HG0513540.1,HORVU.MOREX.r2.7HG0544360.1
MF	GO:0004793	threonine aldolase activity	1	1	2	4	0.00169691	0.0346305	HORVU.MOREX.r2.2HG0150280.1	HORVU.MOREX.r2.4HG0344460.1
MF	GO:0008732	L-allo-threonine aldolase activity	1	1	2	4	0.00169691	0.0346305	HORVU.MOREX.r2.2HG0150280.1	HORVU.MOREX.r2.4HG0344460.1
MF	GO:0015066	alpha-amylase inhibitor activity	0	2	2	4	0.00169691	0.0346305	-	HORVU.MOREX.r2.1HG0055240.1,HORVU.MOREX.r2.6HG0501200.1
MF	GO:0102550	2-methyl-6-geranylgeranyl-1,4-benzoquinol methyltransferase activity	0	2	2	4	0.00169691	0.0346305	-	HORVU.MOREX.r2.3HG0272570.1,HORVU.MOREX.r2.4HG0277350.1
BP	GO:0006567	threonine catabolic process	1	1	2	4	0.00170287	0.063449	HORVU.MOREX.r2.2HG0150280.1	HORVU.MOREX.r2.4HG0344460.1
BP	GO:0015843	methylammonium transport	0	2	2	4	0.00170287	0.063449	-	HORVU.MOREX.r2.6HG0498140.1,HORVU.MOREX.r2.7HG0589960.1
MF	GO:0003700	DNA-binding transcription factor activity	17	15	32	1089	0.00174085	0.0346305	HORVU.MOREX.r2.1HG0030320.1,HORVU.MOREX.r2.1HG0055970.1,HORVU.MOREX.r2.1HG0063880.1,HORVU.MOREX.r2.1HG0067480.1,HORVU.MOREX.r2.2HG0135520.1,HORVU.MOREX.r2.2HG0166360.1,HORVU.MOREX.r2.3HG0196310.1,HORVU.MOREX.r2.3HG0249690.1,HORVU.MOREX.r2.4HG0318760.1,HORVU.MOREX.r2.4HG0332170.1,HORVU.MOREX.r2.5HG0376680.1,HORVU.MOREX.r2.5HG0400960.1,HORVU.MOREX.r2.5HG0426550.1,HORVU.MOREX.r2.5HG0427360.1,HORVU.M…	HORVU.MOREX.r2.2HG0106410.1,HORVU.MOREX.r2.2HG0140890.1,HORVU.MOREX.r2.2HG0148720.1,HORVU.MOREX.r2.2HG0162200.1,HORVU.MOREX.r2.2HG0180070.1,HORVU.MOREX.r2.3HG0228250.1,HORVU.MOREX.r2.3HG0234850.1,HORVU.MOREX.r2.4HG0293040.1,HORVU.MOREX.r2.5HG0409590.1,HORVU.MOREX.r2.5HG0423400.1,HORVU.MOREX.r2.5HG0437580.1,HORVU.MOREX.r2.6HG0496420.1,HORVU.MOREX.r2.6HG0508020.1,HORVU.MOREX.r2.7HG0544360.1,HORVU.M…
MF	GO:0097599	xylanase activity	0	3	3	15	0.00191198	0.0367231	-	HORVU.MOREX.r2.2HG0086720.1,HORVU.MOREX.r2.3HG0184480.1,HORVU.MOREX.r2.4HG0331870.1
BP	GO:0001906	cell killing	0	3	3	15	0.00192235	0.0675723	-	HORVU.MOREX.r2.3HG0272180.1,HORVU.MOREX.r2.5HG0352020.1,HORVU.MOREX.r2.5HG0415160.1
BP	GO:0045493	xylan catabolic process	0	3	3	15	0.00192235	0.0675723	-	HORVU.MOREX.r2.2HG0086720.1,HORVU.MOREX.r2.3HG0184480.1,HORVU.MOREX.r2.4HG0331870.1
BP	GO:2000895	hemicellulose catabolic process	0	3	3	15	0.00192235	0.0675723	-	HORVU.MOREX.r2.2HG0086720.1,HORVU.MOREX.r2.3HG0184480.1,HORVU.MOREX.r2.4HG0331870.1
BP	GO:0052548	regulation of endopeptidase activity	1	5	6	77	0.00201401	0.0694832	HORVU.MOREX.r2.1HG0048910.1	HORVU.MOREX.r2.1HG0055240.1,HORVU.MOREX.r2.2HG0095620.1,HORVU.MOREX.r2.3HG0184840.1,HORVU.MOREX.r2.3HG0238570.1,HORVU.MOREX.r2.6HG0501200.1
MF	GO:0005215	transporter activity	20	15	35	1240	0.00208386	0.0386904	HORVU.MOREX.r2.1HG0024240.1,HORVU.MOREX.r2.1HG0057890.1,HORVU.MOREX.r2.1HG0057900.1,HORVU.MOREX.r2.2HG0088520.1,HORVU.MOREX.r2.2HG0132800.1,HORVU.MOREX.r2.2HG0151890.1,HORVU.MOREX.r2.2HG0169080.1,HORVU.MOREX.r2.2HG0178770.1,HORVU.MOREX.r2.3HG0200760.1,HORVU.MOREX.r2.3HG0251070.1,HORVU.MOREX.r2.4HG0290500.1,HORVU.MOREX.r2.4HG0294190.1,HORVU.MOREX.r2.4HG0329560.1,HORVU.MOREX.r2.4HG0334880.1,HORVU.M…	HORVU.MOREX.r2.1HG0006240.1,HORVU.MOREX.r2.3HG0205270.1,HORVU.MOREX.r2.3HG0236360.1,HORVU.MOREX.r2.3HG0273580.1,HORVU.MOREX.r2.5HG0370480.1,HORVU.MOREX.r2.5HG0404210.1,HORVU.MOREX.r2.6HG0448470.1,HORVU.MOREX.r2.6HG0449520.1,HORVU.MOREX.r2.6HG0449580.1,HORVU.MOREX.r2.6HG0498140.1,HORVU.MOREX.r2.6HG0513540.1,HORVU.MOREX.r2.7HG0543350.1,HORVU.MOREX.r2.7HG0589960.1,HORVU.MOREX.r2.7HG0603270.1,HORVU.M…
BP	GO:1903338	regulation of cell wall organization or biogenesis	0	4	4	33	0.00230119	0.0779475	-	HORVU.MOREX.r2.2HG0180070.1,HORVU.MOREX.r2.3HG0228250.1,HORVU.MOREX.r2.6HG0496420.1,HORVU.MOREX.r2.6HG0508020.1
BP	GO:1901700	response to oxygen-containing compound	27	21	48	1872	0.00249032	0.0808999	HORVU.MOREX.r2.1HG0012310.1,HORVU.MOREX.r2.1HG0030320.1,HORVU.MOREX.r2.1HG0039310.1,HORVU.MOREX.r2.1HG0046880.1,HORVU.MOREX.r2.1HG0048910.1,HORVU.MOREX.r2.1HG0055970.1,HORVU.MOREX.r2.1HG0055980.1,HORVU.MOREX.r2.1HG0063880.1,HORVU.MOREX.r2.1HG0074610.1,HORVU.MOREX.r2.2HG0079050.1,HORVU.MOREX.r2.2HG0090590.1,HORVU.MOREX.r2.2HG0151890.1,HORVU.MOREX.r2.2HG0152670.1,HORVU.MOREX.r2.3HG0196310.1,HORVU.M…	HORVU.MOREX.r2.1HG0006240.1,HORVU.MOREX.r2.1HG0059310.1,HORVU.MOREX.r2.2HG0087540.1,HORVU.MOREX.r2.2HG0106410.1,HORVU.MOREX.r2.2HG0162190.1,HORVU.MOREX.r2.2HG0180070.1,HORVU.MOREX.r2.3HG0200220.1,HORVU.MOREX.r2.3HG0212680.1,HORVU.MOREX.r2.3HG0239390.1,HORVU.MOREX.r2.3HG0251960.1,HORVU.MOREX.r2.3HG0270850.1,HORVU.MOREX.r2.4HG0278670.1,HORVU.MOREX.r2.5HG0418830.1,HORVU.MOREX.r2.5HG0421320.1,HORVU.M…
BP	GO:0043436	oxoacid metabolic process	19	19	38	1392	0.00256926	0.0808999	HORVU.MOREX.r2.1HG0039310.1,HORVU.MOREX.r2.1HG0061800.1,HORVU.MOREX.r2.2HG0103160.1,HORVU.MOREX.r2.2HG0115120.1,HORVU.MOREX.r2.2HG0116980.1,HORVU.MOREX.r2.2HG0136040.1,HORVU.MOREX.r2.2HG0150280.1,HORVU.MOREX.r2.4HG0282390.1,HORVU.MOREX.r2.4HG0318760.1,HORVU.MOREX.r2.5HG0354290.1,HORVU.MOREX.r2.5HG0400960.1,HORVU.MOREX.r2.5HG0427100.1,HORVU.MOREX.r2.5HG0427360.1,HORVU.MOREX.r2.6HG0449460.1,HORVU.M…	HORVU.MOREX.r2.1HG0006240.1,HORVU.MOREX.r2.2HG0106410.1,HORVU.MOREX.r2.2HG0150020.1,HORVU.MOREX.r2.2HG0177700.1,HORVU.MOREX.r2.3HG0251960.1,HORVU.MOREX.r2.4HG0280010.1,HORVU.MOREX.r2.4HG0293040.1,HORVU.MOREX.r2.4HG0334940.1,HORVU.MOREX.r2.4HG0344460.1,HORVU.MOREX.r2.5HG0380250.1,HORVU.MOREX.r2.6HG0473280.1,HORVU.MOREX.r2.6HG0490690.1,HORVU.MOREX.r2.6HG0518400.1,HORVU.MOREX.r2.7HG0529910.1,HORVU.M…
BP	GO:0009070	serine family amino acid biosynthetic process	3	1	4	34	0.00257347	0.0808999	HORVU.MOREX.r2.1HG0039310.1,HORVU.MOREX.r2.2HG0116980.1,HORVU.MOREX.r2.2HG0150280.1	HORVU.MOREX.r2.4HG0344460.1
BP	GO:0046351	disaccharide biosynthetic process	3	1	4	34	0.00257347	0.0808999	HORVU.MOREX.r2.1HG0044390.1,HORVU.MOREX.r2.5HG0427360.1,HORVU.MOREX.r2.6HG0509380.1	HORVU.MOREX.r2.5HG0349630.1
BP	GO:0009809	lignin biosynthetic process	1	5	6	81	0.00260547	0.0808999	HORVU.MOREX.r2.3HG0227590.1	HORVU.MOREX.r2.2HG0111770.1,HORVU.MOREX.r2.3HG0274970.1,HORVU.MOREX.r2.5HG0400660.1,HORVU.MOREX.r2.7HG0553670.1,HORVU.MOREX.r2.7HG0602750.1
CC	GO:0009505	plant-type cell wall	2	9	11	262	0.00278152	0.143901	HORVU.MOREX.r2.1HG0012310.1,HORVU.MOREX.r2.2HG0152670.1	HORVU.MOREX.r2.1HG0017110.1,HORVU.MOREX.r2.1HG0054440.1,HORVU.MOREX.r2.3HG0184480.1,HORVU.MOREX.r2.3HG0212680.1,HORVU.MOREX.r2.3HG0248650.1,HORVU.MOREX.r2.4HG0330890.1,HORVU.MOREX.r2.6HG0496420.1,HORVU.MOREX.r2.7HG0589960.1,HORVU.MOREX.r2.7HG0604280.1
BP	GO:0016999	antibiotic metabolic process	1	9	10	205	0.00279524	0.0853694	HORVU.MOREX.r2.4HG0318760.1	HORVU.MOREX.r2.1HG0006240.1,HORVU.MOREX.r2.1HG0017110.1,HORVU.MOREX.r2.1HG0054440.1,HORVU.MOREX.r2.2HG0092460.1,HORVU.MOREX.r2.2HG0128880.1,HORVU.MOREX.r2.3HG0212680.1,HORVU.MOREX.r2.7HG0573130.1,HORVU.MOREX.r2.7HG0588880.1,HORVU.MOREX.r2.7HG0604280.1
BP	GO:0052547	regulation of peptidase activity	1	5	6	83	0.00294594	0.0871391	HORVU.MOREX.r2.1HG0048910.1	HORVU.MOREX.r2.1HG0055240.1,HORVU.MOREX.r2.2HG0095620.1,HORVU.MOREX.r2.3HG0184840.1,HORVU.MOREX.r2.3HG0238570.1,HORVU.MOREX.r2.6HG0501200.1
BP	GO:0006082	organic acid metabolic process	19	19	38	1405	0.00301314	0.0871391	HORVU.MOREX.r2.1HG0039310.1,HORVU.MOREX.r2.1HG0061800.1,HORVU.MOREX.r2.2HG0103160.1,HORVU.MOREX.r2.2HG0115120.1,HORVU.MOREX.r2.2HG0116980.1,HORVU.MOREX.r2.2HG0136040.1,HORVU.MOREX.r2.2HG0150280.1,HORVU.MOREX.r2.4HG0282390.1,HORVU.MOREX.r2.4HG0318760.1,HORVU.MOREX.r2.5HG0354290.1,HORVU.MOREX.r2.5HG0400960.1,HORVU.MOREX.r2.5HG0427100.1,HORVU.MOREX.r2.5HG0427360.1,HORVU.MOREX.r2.6HG0449460.1,HORVU.M…	HORVU.MOREX.r2.1HG0006240.1,HORVU.MOREX.r2.2HG0106410.1,HORVU.MOREX.r2.2HG0150020.1,HORVU.MOREX.r2.2HG0177700.1,HORVU.MOREX.r2.3HG0251960.1,HORVU.MOREX.r2.4HG0280010.1,HORVU.MOREX.r2.4HG0293040.1,HORVU.MOREX.r2.4HG0334940.1,HORVU.MOREX.r2.4HG0344460.1,HORVU.MOREX.r2.5HG0380250.1,HORVU.MOREX.r2.6HG0473280.1,HORVU.MOREX.r2.6HG0490690.1,HORVU.MOREX.r2.6HG0518400.1,HORVU.MOREX.r2.7HG0529910.1,HORVU.M…
BP	GO:0010038	response to metal ion	9	9	18	511	0.00304539	0.0871391	HORVU.MOREX.r2.1HG0048910.1,HORVU.MOREX.r2.2HG0103160.1,HORVU.MOREX.r2.2HG0115120.1,HORVU.MOREX.r2.4HG0282390.1,HORVU.MOREX.r2.5HG0400960.1,HORVU.MOREX.r2.6HG0509380.1,HORVU.MOREX.r2.7HG0594910.1,HORVU.MOREX.r2.7HG0603680.1,HORVU.MOREX.r2.7HG0619470.1	HORVU.MOREX.r2.1HG0006240.1,HORVU.MOREX.r2.1HG0017110.1,HORVU.MOREX.r2.1HG0059310.1,HORVU.MOREX.r2.2HG0087540.1,HORVU.MOREX.r2.3HG0184480.1,HORVU.MOREX.r2.3HG0227140.1,HORVU.MOREX.r2.7HG0561660.1,HORVU.MOREX.r2.7HG0593060.1,HORVU.MOREX.r2.7HG0604280.1
BP	GO:0009738	abscisic acid-activated signaling pathway	10	3	13	315	0.00305026	0.0871391	HORVU.MOREX.r2.1HG0030320.1,HORVU.MOREX.r2.1HG0055980.1,HORVU.MOREX.r2.1HG0074610.1,HORVU.MOREX.r2.2HG0152670.1,HORVU.MOREX.r2.3HG0249690.1,HORVU.MOREX.r2.4HG0318760.1,HORVU.MOREX.r2.4HG0323620.1,HORVU.MOREX.r2.5HG0376680.1,HORVU.MOREX.r2.5HG0400960.1,HORVU.MOREX.r2.7HG0569500.1	HORVU.MOREX.r2.2HG0106410.1,HORVU.MOREX.r2.3HG0270850.1,HORVU.MOREX.r2.7HG0614430.1
CC	GO:0005618	cell wall	5	20	25	887	0.00306366	0.143901	HORVU.MOREX.r2.1HG0012310.1,HORVU.MOREX.r2.1HG0057310.1,HORVU.MOREX.r2.2HG0152670.1,HORVU.MOREX.r2.6HG0509380.1,HORVU.MOREX.r2.7HG0584640.1	HORVU.MOREX.r2.1HG0017110.1,HORVU.MOREX.r2.1HG0054440.1,HORVU.MOREX.r2.1HG0059310.1,HORVU.MOREX.r2.1HG0062230.1,HORVU.MOREX.r2.2HG0095620.1,HORVU.MOREX.r2.3HG0184480.1,HORVU.MOREX.r2.3HG0212680.1,HORVU.MOREX.r2.3HG0238570.1,HORVU.MOREX.r2.3HG0247990.1,HORVU.MOREX.r2.3HG0248650.1,HORVU.MOREX.r2.3HG0265810.1,HORVU.MOREX.r2.3HG0265820.1,HORVU.MOREX.r2.4HG0330890.1,HORVU.MOREX.r2.4HG0334760.1,HORVU.M…
BP	GO:0017001	antibiotic catabolic process	0	7	7	112	0.00308705	0.0871391	-	HORVU.MOREX.r2.1HG0006240.1,HORVU.MOREX.r2.1HG0017110.1,HORVU.MOREX.r2.1HG0054440.1,HORVU.MOREX.r2.2HG0092460.1,HORVU.MOREX.r2.2HG0128880.1,HORVU.MOREX.r2.3HG0212680.1,HORVU.MOREX.r2.7HG0604280.1
MF	GO:0016722	oxidoreductase activity, acting on metal ions	0	4	4	36	0.00316015	0.0552768	-	HORVU.MOREX.r2.2HG0111770.1,HORVU.MOREX.r2.3HG0252310.1,HORVU.MOREX.r2.7HG0553670.1,HORVU.MOREX.r2.7HG0602750.1
MF	GO:0015075	ion transmembrane transporter activity	11	11	22	683	0.00317568	0.0552768	HORVU.MOREX.r2.1HG0024240.1,HORVU.MOREX.r2.1HG0057890.1,HORVU.MOREX.r2.1HG0057900.1,HORVU.MOREX.r2.2HG0151890.1,HORVU.MOREX.r2.2HG0169080.1,HORVU.MOREX.r2.3HG0200760.1,HORVU.MOREX.r2.3HG0251070.1,HORVU.MOREX.r2.4HG0329560.1,HORVU.MOREX.r2.4HG0334880.1,HORVU.MOREX.r2.7HG0594910.1,HORVU.MOREX.r2.7HG0603680.1	HORVU.MOREX.r2.1HG0006240.1,HORVU.MOREX.r2.3HG0205270.1,HORVU.MOREX.r2.3HG0273580.1,HORVU.MOREX.r2.6HG0448470.1,HORVU.MOREX.r2.6HG0449580.1,HORVU.MOREX.r2.6HG0498140.1,HORVU.MOREX.r2.6HG0513540.1,HORVU.MOREX.r2.7HG0543350.1,HORVU.MOREX.r2.7HG0589960.1,HORVU.MOREX.r2.7HG0603270.1,HORVU.MOREX.r2.7HG0622630.1
BP	GO:0010033	response to organic substance	32	27	59	2454	0.00337192	0.0896943	HORVU.MOREX.r2.1HG0012310.1,HORVU.MOREX.r2.1HG0030320.1,HORVU.MOREX.r2.1HG0046880.1,HORVU.MOREX.r2.1HG0048910.1,HORVU.MOREX.r2.1HG0055970.1,HORVU.MOREX.r2.1HG0055980.1,HORVU.MOREX.r2.1HG0063880.1,HORVU.MOREX.r2.1HG0074610.1,HORVU.MOREX.r2.2HG0079050.1,HORVU.MOREX.r2.2HG0090590.1,HORVU.MOREX.r2.2HG0135520.1,HORVU.MOREX.r2.2HG0151890.1,HORVU.MOREX.r2.2HG0152670.1,HORVU.MOREX.r2.2HG0178770.1,HORVU.M…	HORVU.MOREX.r2.1HG0006240.1,HORVU.MOREX.r2.1HG0017110.1,HORVU.MOREX.r2.2HG0106410.1,HORVU.MOREX.r2.2HG0162190.1,HORVU.MOREX.r2.2HG0162200.1,HORVU.MOREX.r2.2HG0180070.1,HORVU.MOREX.r2.3HG0200220.1,HORVU.MOREX.r2.3HG0227140.1,HORVU.MOREX.r2.3HG0236360.1,HORVU.MOREX.r2.3HG0244730.1,HORVU.MOREX.r2.3HG0270850.1,HORVU.MOREX.r2.4HG0278670.1,HORVU.MOREX.r2.5HG0418830.1,HORVU.MOREX.r2.5HG0421320.1,HORVU.M…
CC	GO:0030312	external encapsulating structure	5	20	25	895	0.00344261	0.143901	HORVU.MOREX.r2.1HG0012310.1,HORVU.MOREX.r2.1HG0057310.1,HORVU.MOREX.r2.2HG0152670.1,HORVU.MOREX.r2.6HG0509380.1,HORVU.MOREX.r2.7HG0584640.1	HORVU.MOREX.r2.1HG0017110.1,HORVU.MOREX.r2.1HG0054440.1,HORVU.MOREX.r2.1HG0059310.1,HORVU.MOREX.r2.1HG0062230.1,HORVU.MOREX.r2.2HG0095620.1,HORVU.MOREX.r2.3HG0184480.1,HORVU.MOREX.r2.3HG0212680.1,HORVU.MOREX.r2.3HG0238570.1,HORVU.MOREX.r2.3HG0247990.1,HORVU.MOREX.r2.3HG0248650.1,HORVU.MOREX.r2.3HG0265810.1,HORVU.MOREX.r2.3HG0265820.1,HORVU.MOREX.r2.4HG0330890.1,HORVU.MOREX.r2.4HG0334760.1,HORVU.M…
BP	GO:0009605	response to external stimulus	18	26	44	1706	0.00344414	0.0896943	HORVU.MOREX.r2.1HG0012310.1,HORVU.MOREX.r2.1HG0039310.1,HORVU.MOREX.r2.1HG0048910.1,HORVU.MOREX.r2.1HG0055970.1,HORVU.MOREX.r2.1HG0061800.1,HORVU.MOREX.r2.2HG0090590.1,HORVU.MOREX.r2.2HG0103160.1,HORVU.MOREX.r2.2HG0132800.1,HORVU.MOREX.r2.2HG0152670.1,HORVU.MOREX.r2.3HG0227590.1,HORVU.MOREX.r2.3HG0249690.1,HORVU.MOREX.r2.3HG0255040.1,HORVU.MOREX.r2.4HG0318760.1,HORVU.MOREX.r2.5HG0376680.1,HORVU.M…	HORVU.MOREX.r2.1HG0006240.1,HORVU.MOREX.r2.1HG0017110.1,HORVU.MOREX.r2.1HG0059310.1,HORVU.MOREX.r2.1HG0061720.1,HORVU.MOREX.r2.1HG0064450.1,HORVU.MOREX.r2.2HG0151140.1,HORVU.MOREX.r2.2HG0162190.1,HORVU.MOREX.r2.2HG0162200.1,HORVU.MOREX.r2.2HG0180070.1,HORVU.MOREX.r2.3HG0199620.1,HORVU.MOREX.r2.3HG0266280.1,HORVU.MOREX.r2.3HG0270850.1,HORVU.MOREX.r2.3HG0272180.1,HORVU.MOREX.r2.4HG0278670.1,HORVU.M…
BP	GO:0042743	hydrogen peroxide metabolic process	1	7	8	145	0.00346285	0.0896943	HORVU.MOREX.r2.1HG0048910.1	HORVU.MOREX.r2.1HG0006240.1,HORVU.MOREX.r2.1HG0017110.1,HORVU.MOREX.r2.1HG0054440.1,HORVU.MOREX.r2.2HG0092460.1,HORVU.MOREX.r2.2HG0128880.1,HORVU.MOREX.r2.3HG0212680.1,HORVU.MOREX.r2.7HG0604280.1
BP	GO:0071229	cellular response to acid chemical	15	3	18	518	0.00351322	0.0896943	HORVU.MOREX.r2.1HG0039310.1,HORVU.MOREX.r2.1HG0055970.1,HORVU.MOREX.r2.1HG0055980.1,HORVU.MOREX.r2.1HG0063880.1,HORVU.MOREX.r2.1HG0074610.1,HORVU.MOREX.r2.2HG0090590.1,HORVU.MOREX.r2.2HG0152670.1,HORVU.MOREX.r2.3HG0196310.1,HORVU.MOREX.r2.3HG0249690.1,HORVU.MOREX.r2.3HG0255040.1,HORVU.MOREX.r2.4HG0318760.1,HORVU.MOREX.r2.4HG0323620.1,HORVU.MOREX.r2.5HG0376680.1,HORVU.MOREX.r2.5HG0400960.1,HORVU.M…	HORVU.MOREX.r2.2HG0106410.1,HORVU.MOREX.r2.3HG0270850.1,HORVU.MOREX.r2.7HG0614430.1
BP	GO:0009064	glutamine family amino acid metabolic process	3	3	6	86	0.00351764	0.0896943	HORVU.MOREX.r2.2HG0115120.1,HORVU.MOREX.r2.5HG0427360.1,HORVU.MOREX.r2.6HG0508460.1	HORVU.MOREX.r2.3HG0251960.1,HORVU.MOREX.r2.6HG0473280.1,HORVU.MOREX.r2.6HG0518400.1
BP	GO:0045861	negative regulation of proteolysis	1	5	6	86	0.00351764	0.0896943	HORVU.MOREX.r2.1HG0048910.1	HORVU.MOREX.r2.1HG0055240.1,HORVU.MOREX.r2.2HG0095620.1,HORVU.MOREX.r2.3HG0184840.1,HORVU.MOREX.r2.3HG0238570.1,HORVU.MOREX.r2.6HG0501200.1
BP	GO:0009787	regulation of abscisic acid-activated signaling pathway	6	2	8	146	0.00361088	0.0896943	HORVU.MOREX.r2.1HG0030320.1,HORVU.MOREX.r2.1HG0074610.1,HORVU.MOREX.r2.3HG0249690.1,HORVU.MOREX.r2.4HG0318760.1,HORVU.MOREX.r2.5HG0376680.1,HORVU.MOREX.r2.5HG0400960.1	HORVU.MOREX.r2.2HG0106410.1,HORVU.MOREX.r2.7HG0614430.1
BP	GO:1901419	regulation of response to alcohol	6	2	8	146	0.00361088	0.0896943	HORVU.MOREX.r2.1HG0030320.1,HORVU.MOREX.r2.1HG0074610.1,HORVU.MOREX.r2.3HG0249690.1,HORVU.MOREX.r2.4HG0318760.1,HORVU.MOREX.r2.5HG0376680.1,HORVU.MOREX.r2.5HG0400960.1	HORVU.MOREX.r2.2HG0106410.1,HORVU.MOREX.r2.7HG0614430.1
BP	GO:1905957	regulation of cellular response to alcohol	6	2	8	146	0.00361088	0.0896943	HORVU.MOREX.r2.1HG0030320.1,HORVU.MOREX.r2.1HG0074610.1,HORVU.MOREX.r2.3HG0249690.1,HORVU.MOREX.r2.4HG0318760.1,HORVU.MOREX.r2.5HG0376680.1,HORVU.MOREX.r2.5HG0400960.1	HORVU.MOREX.r2.2HG0106410.1,HORVU.MOREX.r2.7HG0614430.1
BP	GO:0009813	flavonoid biosynthetic process	3	6	9	179	0.00367634	0.0901187	HORVU.MOREX.r2.2HG0136040.1,HORVU.MOREX.r2.3HG0227590.1,HORVU.MOREX.r2.5HG0427360.1	HORVU.MOREX.r2.2HG0105250.1,HORVU.MOREX.r2.2HG0151140.1,HORVU.MOREX.r2.3HG0274970.1,HORVU.MOREX.r2.5HG0400660.1,HORVU.MOREX.r2.5HG0437190.1,HORVU.MOREX.r2.6HG0449850.1
MF	GO:0004869	cysteine-type endopeptidase inhibitor activity	1	2	3	19	0.00387222	0.0653584	HORVU.MOREX.r2.1HG0048910.1	HORVU.MOREX.r2.2HG0095620.1,HORVU.MOREX.r2.3HG0238570.1
BP	GO:0044272	sulfur compound biosynthetic process	5	3	8	148	0.00392162	0.093722	HORVU.MOREX.r2.1HG0039310.1,HORVU.MOREX.r2.1HG0061800.1,HORVU.MOREX.r2.2HG0116980.1,HORVU.MOREX.r2.5HG0399930.1,HORVU.MOREX.r2.5HG0427360.1	HORVU.MOREX.r2.3HG0244730.1,HORVU.MOREX.r2.4HG0278670.1,HORVU.MOREX.r2.7HG0596940.1
BP	GO:0071365	cellular response to auxin stimulus	4	8	12	287	0.00392395	0.093722	HORVU.MOREX.r2.2HG0178770.1,HORVU.MOREX.r2.5HG0408410.1,HORVU.MOREX.r2.5HG0425910.1,HORVU.MOREX.r2.7HG0622940.1	HORVU.MOREX.r2.2HG0162200.1,HORVU.MOREX.r2.2HG0180070.1,HORVU.MOREX.r2.3HG0236360.1,HORVU.MOREX.r2.3HG0244730.1,HORVU.MOREX.r2.5HG0423400.1,HORVU.MOREX.r2.6HG0449580.1,HORVU.MOREX.r2.6HG0513540.1,HORVU.MOREX.r2.7HG0544360.1
BP	GO:0009826	unidimensional cell growth	3	8	11	252	0.00410958	0.096684	HORVU.MOREX.r2.1HG0055980.1,HORVU.MOREX.r2.5HG0425910.1,HORVU.MOREX.r2.7HG0569500.1	HORVU.MOREX.r2.1HG0017110.1,HORVU.MOREX.r2.1HG0045800.1,HORVU.MOREX.r2.1HG0064450.1,HORVU.MOREX.r2.2HG0148720.1,HORVU.MOREX.r2.3HG0228250.1,HORVU.MOREX.r2.3HG0244730.1,HORVU.MOREX.r2.7HG0529910.1,HORVU.MOREX.r2.7HG0604280.1
BP	GO:0009607	response to biotic stimulus	15	20	35	1289	0.00415175	0.096684	HORVU.MOREX.r2.1HG0012310.1,HORVU.MOREX.r2.1HG0048910.1,HORVU.MOREX.r2.1HG0055970.1,HORVU.MOREX.r2.2HG0103160.1,HORVU.MOREX.r2.2HG0132800.1,HORVU.MOREX.r2.2HG0152670.1,HORVU.MOREX.r2.3HG0227590.1,HORVU.MOREX.r2.3HG0249690.1,HORVU.MOREX.r2.3HG0255040.1,HORVU.MOREX.r2.4HG0318760.1,HORVU.MOREX.r2.5HG0376680.1,HORVU.MOREX.r2.6HG0449460.1,HORVU.MOREX.r2.6HG0459090.1,HORVU.MOREX.r2.7HG0594910.1,HORVU.M…	HORVU.MOREX.r2.1HG0006240.1,HORVU.MOREX.r2.1HG0017110.1,HORVU.MOREX.r2.1HG0042870.1,HORVU.MOREX.r2.1HG0059310.1,HORVU.MOREX.r2.2HG0151140.1,HORVU.MOREX.r2.2HG0162190.1,HORVU.MOREX.r2.2HG0180070.1,HORVU.MOREX.r2.3HG0199620.1,HORVU.MOREX.r2.3HG0266280.1,HORVU.MOREX.r2.3HG0270850.1,HORVU.MOREX.r2.3HG0272180.1,HORVU.MOREX.r2.5HG0352020.1,HORVU.MOREX.r2.5HG0415160.1,HORVU.MOREX.r2.5HG0437580.1,HORVU.M…
BP	GO:0044550	secondary metabolite biosynthetic process	3	9	12	290	0.00426157	0.0980161	HORVU.MOREX.r2.1HG0061800.1,HORVU.MOREX.r2.3HG0227590.1,HORVU.MOREX.r2.5HG0427360.1	HORVU.MOREX.r2.2HG0111770.1,HORVU.MOREX.r2.3HG0244730.1,HORVU.MOREX.r2.3HG0274970.1,HORVU.MOREX.r2.4HG0334940.1,HORVU.MOREX.r2.5HG0400660.1,HORVU.MOREX.r2.6HG0449850.1,HORVU.MOREX.r2.7HG0545260.1,HORVU.MOREX.r2.7HG0553670.1,HORVU.MOREX.r2.7HG0602750.1
BP	GO:0005992	trehalose biosynthetic process	3	0	3	20	0.00452247	0.102649	HORVU.MOREX.r2.1HG0044390.1,HORVU.MOREX.r2.5HG0427360.1,HORVU.MOREX.r2.6HG0509380.1	-
BP	GO:0006952	defense response	13	25	38	1441	0.00460329	0.102649	HORVU.MOREX.r2.1HG0012310.1,HORVU.MOREX.r2.1HG0030320.1,HORVU.MOREX.r2.1HG0048910.1,HORVU.MOREX.r2.1HG0055970.1,HORVU.MOREX.r2.1HG0063880.1,HORVU.MOREX.r2.3HG0227590.1,HORVU.MOREX.r2.3HG0249690.1,HORVU.MOREX.r2.3HG0255040.1,HORVU.MOREX.r2.4HG0318760.1,HORVU.MOREX.r2.5HG0376680.1,HORVU.MOREX.r2.5HG0400960.1,HORVU.MOREX.r2.6HG0459090.1,HORVU.MOREX.r2.7HG0551040.1	HORVU.MOREX.r2.1HG0006240.1,HORVU.MOREX.r2.1HG0017110.1,HORVU.MOREX.r2.1HG0042870.1,HORVU.MOREX.r2.1HG0072510.1,HORVU.MOREX.r2.1HG0075160.1,HORVU.MOREX.r2.2HG0095620.1,HORVU.MOREX.r2.2HG0162190.1,HORVU.MOREX.r2.2HG0180070.1,HORVU.MOREX.r2.3HG0199620.1,HORVU.MOREX.r2.3HG0238570.1,HORVU.MOREX.r2.3HG0266280.1,HORVU.MOREX.r2.3HG0270850.1,HORVU.MOREX.r2.3HG0272180.1,HORVU.MOREX.r2.4HG0345940.1,HORVU.M…
BP	GO:0071215	cellular response to abscisic acid stimulus	10	3	13	331	0.00462831	0.102649	HORVU.MOREX.r2.1HG0030320.1,HORVU.MOREX.r2.1HG0055980.1,HORVU.MOREX.r2.1HG0074610.1,HORVU.MOREX.r2.2HG0152670.1,HORVU.MOREX.r2.3HG0249690.1,HORVU.MOREX.r2.4HG0318760.1,HORVU.MOREX.r2.4HG0323620.1,HORVU.MOREX.r2.5HG0376680.1,HORVU.MOREX.r2.5HG0400960.1,HORVU.MOREX.r2.7HG0569500.1	HORVU.MOREX.r2.2HG0106410.1,HORVU.MOREX.r2.3HG0270850.1,HORVU.MOREX.r2.7HG0614430.1
BP	GO:0044036	cell wall macromolecule metabolic process	0	9	9	186	0.00472397	0.102799	-	HORVU.MOREX.r2.1HG0053570.1,HORVU.MOREX.r2.2HG0086720.1,HORVU.MOREX.r2.2HG0180070.1,HORVU.MOREX.r2.3HG0184480.1,HORVU.MOREX.r2.4HG0331870.1,HORVU.MOREX.r2.4HG0348650.1,HORVU.MOREX.r2.6HG0496420.1,HORVU.MOREX.r2.7HG0623580.1,HORVU.MOREX.r2.7HG0623590.1
BP	GO:0097306	cellular response to alcohol	10	3	13	332	0.00474544	0.102799	HORVU.MOREX.r2.1HG0030320.1,HORVU.MOREX.r2.1HG0055980.1,HORVU.MOREX.r2.1HG0074610.1,HORVU.MOREX.r2.2HG0152670.1,HORVU.MOREX.r2.3HG0249690.1,HORVU.MOREX.r2.4HG0318760.1,HORVU.MOREX.r2.4HG0323620.1,HORVU.MOREX.r2.5HG0376680.1,HORVU.MOREX.r2.5HG0400960.1,HORVU.MOREX.r2.7HG0569500.1	HORVU.MOREX.r2.2HG0106410.1,HORVU.MOREX.r2.3HG0270850.1,HORVU.MOREX.r2.7HG0614430.1
MF	GO:0005372	water transmembrane transporter activity	1	3	4	41	0.00508447	0.0801957	HORVU.MOREX.r2.7HG0558250.1	HORVU.MOREX.r2.5HG0370480.1,HORVU.MOREX.r2.6HG0498140.1,HORVU.MOREX.r2.7HG0589960.1
MF	GO:0015250	water channel activity	1	3	4	41	0.00508447	0.0801957	HORVU.MOREX.r2.7HG0558250.1	HORVU.MOREX.r2.5HG0370480.1,HORVU.MOREX.r2.6HG0498140.1,HORVU.MOREX.r2.7HG0589960.1
BP	GO:0042631	cellular response to water deprivation	3	1	4	41	0.00511999	0.107175	HORVU.MOREX.r2.1HG0039310.1,HORVU.MOREX.r2.2HG0090590.1,HORVU.MOREX.r2.3HG0255040.1	HORVU.MOREX.r2.3HG0270850.1
BP	GO:0051510	regulation of unidimensional cell growth	2	2	4	41	0.00511999	0.107175	HORVU.MOREX.r2.1HG0055980.1,HORVU.MOREX.r2.7HG0569500.1	HORVU.MOREX.r2.2HG0148720.1,HORVU.MOREX.r2.3HG0228250.1
BP	GO:0071462	cellular response to water stimulus	3	1	4	41	0.00511999	0.107175	HORVU.MOREX.r2.1HG0039310.1,HORVU.MOREX.r2.2HG0090590.1,HORVU.MOREX.r2.3HG0255040.1	HORVU.MOREX.r2.3HG0270850.1
MF	GO:0004022	alcohol dehydrogenase (NAD+) activity	1	2	3	21	0.0051832	0.0801957	HORVU.MOREX.r2.4HG0288600.1	HORVU.MOREX.r2.1HG0068090.1,HORVU.MOREX.r2.4HG0288590.1
BP	GO:0005991	trehalose metabolic process	3	0	3	21	0.00521035	0.107854	HORVU.MOREX.r2.1HG0044390.1,HORVU.MOREX.r2.5HG0427360.1,HORVU.MOREX.r2.6HG0509380.1	-
BP	GO:0035821	modulation of process of another organism	0	5	5	66	0.00534614	0.108411	-	HORVU.MOREX.r2.1HG0017110.1,HORVU.MOREX.r2.3HG0272180.1,HORVU.MOREX.r2.5HG0352020.1,HORVU.MOREX.r2.5HG0415160.1,HORVU.MOREX.r2.7HG0604280.1
MF	GO:0140110	transcription regulator activity	17	15	32	1172	0.00534741	0.0803015	HORVU.MOREX.r2.1HG0030320.1,HORVU.MOREX.r2.1HG0055970.1,HORVU.MOREX.r2.1HG0063880.1,HORVU.MOREX.r2.1HG0067480.1,HORVU.MOREX.r2.2HG0135520.1,HORVU.MOREX.r2.2HG0166360.1,HORVU.MOREX.r2.3HG0196310.1,HORVU.MOREX.r2.3HG0249690.1,HORVU.MOREX.r2.4HG0318760.1,HORVU.MOREX.r2.4HG0332170.1,HORVU.MOREX.r2.5HG0376680.1,HORVU.MOREX.r2.5HG0400960.1,HORVU.MOREX.r2.5HG0426550.1,HORVU.MOREX.r2.5HG0427360.1,HORVU.M…	HORVU.MOREX.r2.2HG0106410.1,HORVU.MOREX.r2.2HG0140890.1,HORVU.MOREX.r2.2HG0148720.1,HORVU.MOREX.r2.2HG0162200.1,HORVU.MOREX.r2.2HG0180070.1,HORVU.MOREX.r2.3HG0228250.1,HORVU.MOREX.r2.3HG0234850.1,HORVU.MOREX.r2.4HG0293040.1,HORVU.MOREX.r2.5HG0409590.1,HORVU.MOREX.r2.5HG0423400.1,HORVU.MOREX.r2.5HG0437580.1,HORVU.MOREX.r2.6HG0496420.1,HORVU.MOREX.r2.6HG0508020.1,HORVU.MOREX.r2.7HG0544360.1,HORVU.M…
BP	GO:0009414	response to water deprivation	7	8	15	416	0.00535364	0.108411	HORVU.MOREX.r2.1HG0039310.1,HORVU.MOREX.r2.1HG0046880.1,HORVU.MOREX.r2.2HG0090590.1,HORVU.MOREX.r2.3HG0255040.1,HORVU.MOREX.r2.4HG0318760.1,HORVU.MOREX.r2.4HG0329560.1,HORVU.MOREX.r2.5HG0400960.1	HORVU.MOREX.r2.2HG0087540.1,HORVU.MOREX.r2.3HG0212680.1,HORVU.MOREX.r2.3HG0251960.1,HORVU.MOREX.r2.3HG0270850.1,HORVU.MOREX.r2.5HG0421320.1,HORVU.MOREX.r2.5HG0421340.1,HORVU.MOREX.r2.5HG0423400.1,HORVU.MOREX.r2.6HG0455550.1
CC	GO:0048046	apoplast	0	14	14	412	0.00537235	0.187137	-	HORVU.MOREX.r2.1HG0006240.1,HORVU.MOREX.r2.1HG0017110.1,HORVU.MOREX.r2.1HG0059310.1,HORVU.MOREX.r2.2HG0111770.1,HORVU.MOREX.r2.3HG0184480.1,HORVU.MOREX.r2.3HG0248650.1,HORVU.MOREX.r2.3HG0252310.1,HORVU.MOREX.r2.4HG0330890.1,HORVU.MOREX.r2.4HG0348650.1,HORVU.MOREX.r2.5HG0382610.1,HORVU.MOREX.r2.7HG0553670.1,HORVU.MOREX.r2.7HG0573130.1,HORVU.MOREX.r2.7HG0602750.1,HORVU.MOREX.r2.7HG0604280.1
BP	GO:0005976	polysaccharide metabolic process	2	15	17	499	0.00547556	0.109688	HORVU.MOREX.r2.1HG0071010.1,HORVU.MOREX.r2.2HG0090590.1	HORVU.MOREX.r2.1HG0053570.1,HORVU.MOREX.r2.1HG0062230.1,HORVU.MOREX.r2.2HG0086720.1,HORVU.MOREX.r2.2HG0087540.1,HORVU.MOREX.r2.2HG0180070.1,HORVU.MOREX.r2.3HG0184480.1,HORVU.MOREX.r2.3HG0266280.1,HORVU.MOREX.r2.4HG0331870.1,HORVU.MOREX.r2.4HG0334760.1,HORVU.MOREX.r2.4HG0347710.1,HORVU.MOREX.r2.4HG0348650.1,HORVU.MOREX.r2.5HG0389850.1,HORVU.MOREX.r2.6HG0496420.1,HORVU.MOREX.r2.7HG0623580.1,HORVU.M…
MF	GO:0016798	hydrolase activity, acting on glycosyl bonds	3	13	16	459	0.00547838	0.0803015	HORVU.MOREX.r2.1HG0071010.1,HORVU.MOREX.r2.2HG0152670.1,HORVU.MOREX.r2.6HG0509380.1	HORVU.MOREX.r2.2HG0086720.1,HORVU.MOREX.r2.3HG0184480.1,HORVU.MOREX.r2.3HG0248650.1,HORVU.MOREX.r2.3HG0266280.1,HORVU.MOREX.r2.4HG0330890.1,HORVU.MOREX.r2.4HG0331870.1,HORVU.MOREX.r2.4HG0345940.1,HORVU.MOREX.r2.4HG0347710.1,HORVU.MOREX.r2.4HG0348650.1,HORVU.MOREX.r2.5HG0389850.1,HORVU.MOREX.r2.7HG0598000.1,HORVU.MOREX.r2.7HG0623580.1,HORVU.MOREX.r2.7HG0623590.1
BP	GO:0009415	response to water	7	8	15	418	0.0055894	0.110777	HORVU.MOREX.r2.1HG0039310.1,HORVU.MOREX.r2.1HG0046880.1,HORVU.MOREX.r2.2HG0090590.1,HORVU.MOREX.r2.3HG0255040.1,HORVU.MOREX.r2.4HG0318760.1,HORVU.MOREX.r2.4HG0329560.1,HORVU.MOREX.r2.5HG0400960.1	HORVU.MOREX.r2.2HG0087540.1,HORVU.MOREX.r2.3HG0212680.1,HORVU.MOREX.r2.3HG0251960.1,HORVU.MOREX.r2.3HG0270850.1,HORVU.MOREX.r2.5HG0421320.1,HORVU.MOREX.r2.5HG0421340.1,HORVU.MOREX.r2.5HG0423400.1,HORVU.MOREX.r2.6HG0455550.1
MF	GO:0031176	endo-1,4-beta-xylanase activity	0	2	2	7	0.00574141	0.0819991	-	HORVU.MOREX.r2.2HG0086720.1,HORVU.MOREX.r2.4HG0331870.1
BP	GO:0015837	amine transport	0	2	2	7	0.00576116	0.111802	-	HORVU.MOREX.r2.6HG0498140.1,HORVU.MOREX.r2.7HG0589960.1
BP	GO:0048759	xylem vessel member cell differentiation	0	2	2	7	0.00576116	0.111802	-	HORVU.MOREX.r2.2HG0180070.1,HORVU.MOREX.r2.6HG0496420.1
MF	GO:0018455	alcohol dehydrogenase [NAD(P)+] activity	1	2	3	22	0.00592693	0.0825324	HORVU.MOREX.r2.4HG0288600.1	HORVU.MOREX.r2.1HG0068090.1,HORVU.MOREX.r2.4HG0288590.1
BP	GO:0015718	monocarboxylic acid transport	4	0	4	43	0.00607598	0.116696	HORVU.MOREX.r2.2HG0151890.1,HORVU.MOREX.r2.3HG0200760.1,HORVU.MOREX.r2.3HG0251070.1,HORVU.MOREX.r2.4HG0290500.1	-
BP	GO:0072330	monocarboxylic acid biosynthetic process	8	7	15	424	0.00634755	0.120668	HORVU.MOREX.r2.2HG0103160.1,HORVU.MOREX.r2.4HG0318760.1,HORVU.MOREX.r2.5HG0354290.1,HORVU.MOREX.r2.5HG0400960.1,HORVU.MOREX.r2.6HG0449460.1,HORVU.MOREX.r2.7HG0551040.1,HORVU.MOREX.r2.7HG0592280.1,HORVU.MOREX.r2.7HG0619750.1	HORVU.MOREX.r2.2HG0150020.1,HORVU.MOREX.r2.2HG0177700.1,HORVU.MOREX.r2.4HG0280010.1,HORVU.MOREX.r2.4HG0334940.1,HORVU.MOREX.r2.5HG0380250.1,HORVU.MOREX.r2.6HG0490690.1,HORVU.MOREX.r2.7HG0583650.1
BP	GO:0006112	energy reserve metabolic process	2	2	4	44	0.00659558	0.122876	HORVU.MOREX.r2.1HG0048910.1,HORVU.MOREX.r2.2HG0090590.1	HORVU.MOREX.r2.1HG0053570.1,HORVU.MOREX.r2.2HG0087540.1
BP	GO:0010030	positive regulation of seed germination	1	3	4	44	0.00659558	0.122876	HORVU.MOREX.r2.1HG0074610.1	HORVU.MOREX.r2.2HG0095620.1,HORVU.MOREX.r2.3HG0238570.1,HORVU.MOREX.r2.5HG0399590.1
BP	GO:0006536	glutamate metabolic process	1	2	3	23	0.00676607	0.124347	HORVU.MOREX.r2.2HG0115120.1	HORVU.MOREX.r2.6HG0473280.1,HORVU.MOREX.r2.6HG0518400.1
BP	GO:0060560	developmental growth involved in morphogenesis	4	8	12	308	0.00680803	0.124347	HORVU.MOREX.r2.1HG0048910.1,HORVU.MOREX.r2.1HG0055980.1,HORVU.MOREX.r2.5HG0425910.1,HORVU.MOREX.r2.7HG0569500.1	HORVU.MOREX.r2.1HG0017110.1,HORVU.MOREX.r2.1HG0045800.1,HORVU.MOREX.r2.1HG0064450.1,HORVU.MOREX.r2.2HG0148720.1,HORVU.MOREX.r2.3HG0228250.1,HORVU.MOREX.r2.3HG0244730.1,HORVU.MOREX.r2.7HG0529910.1,HORVU.MOREX.r2.7HG0604280.1
BP	GO:0098662	inorganic cation transmembrane transport	9	6	15	429	0.0070408	0.126907	HORVU.MOREX.r2.1HG0024240.1,HORVU.MOREX.r2.1HG0057890.1,HORVU.MOREX.r2.1HG0057900.1,HORVU.MOREX.r2.2HG0169080.1,HORVU.MOREX.r2.4HG0329560.1,HORVU.MOREX.r2.4HG0334880.1,HORVU.MOREX.r2.7HG0569500.1,HORVU.MOREX.r2.7HG0594910.1,HORVU.MOREX.r2.7HG0603680.1	HORVU.MOREX.r2.3HG0205270.1,HORVU.MOREX.r2.3HG0273580.1,HORVU.MOREX.r2.6HG0498140.1,HORVU.MOREX.r2.7HG0589960.1,HORVU.MOREX.r2.7HG0603270.1,HORVU.MOREX.r2.7HG0622630.1
BP	GO:0009069	serine family amino acid metabolic process	3	1	4	45	0.00714379	0.126907	HORVU.MOREX.r2.1HG0039310.1,HORVU.MOREX.r2.2HG0116980.1,HORVU.MOREX.r2.2HG0150280.1	HORVU.MOREX.r2.4HG0344460.1
BP	GO:0071669	plant-type cell wall organization or biogenesis	2	10	12	310	0.00715255	0.126907	HORVU.MOREX.r2.1HG0057310.1,HORVU.MOREX.r2.4HG0341500.1	HORVU.MOREX.r2.1HG0053570.1,HORVU.MOREX.r2.1HG0054440.1,HORVU.MOREX.r2.2HG0140890.1,HORVU.MOREX.r2.2HG0180070.1,HORVU.MOREX.r2.3HG0212680.1,HORVU.MOREX.r2.3HG0228250.1,HORVU.MOREX.r2.3HG0247990.1,HORVU.MOREX.r2.5HG0432210.1,HORVU.MOREX.r2.6HG0496420.1,HORVU.MOREX.r2.6HG0508020.1
BP	GO:0051707	response to other organism	15	18	33	1242	0.0073707	0.127479	HORVU.MOREX.r2.1HG0012310.1,HORVU.MOREX.r2.1HG0048910.1,HORVU.MOREX.r2.1HG0055970.1,HORVU.MOREX.r2.2HG0103160.1,HORVU.MOREX.r2.2HG0132800.1,HORVU.MOREX.r2.2HG0152670.1,HORVU.MOREX.r2.3HG0227590.1,HORVU.MOREX.r2.3HG0249690.1,HORVU.MOREX.r2.3HG0255040.1,HORVU.MOREX.r2.4HG0318760.1,HORVU.MOREX.r2.5HG0376680.1,HORVU.MOREX.r2.6HG0449460.1,HORVU.MOREX.r2.6HG0459090.1,HORVU.MOREX.r2.7HG0594910.1,HORVU.M…	HORVU.MOREX.r2.1HG0006240.1,HORVU.MOREX.r2.1HG0017110.1,HORVU.MOREX.r2.1HG0059310.1,HORVU.MOREX.r2.2HG0151140.1,HORVU.MOREX.r2.2HG0162190.1,HORVU.MOREX.r2.2HG0180070.1,HORVU.MOREX.r2.3HG0199620.1,HORVU.MOREX.r2.3HG0266280.1,HORVU.MOREX.r2.3HG0270850.1,HORVU.MOREX.r2.3HG0272180.1,HORVU.MOREX.r2.5HG0352020.1,HORVU.MOREX.r2.5HG0415160.1,HORVU.MOREX.r2.5HG0437580.1,HORVU.MOREX.r2.6HG0496420.1,HORVU.M…
BP	GO:0009734	auxin-activated signaling pathway	4	7	11	273	0.00739077	0.127479	HORVU.MOREX.r2.2HG0178770.1,HORVU.MOREX.r2.5HG0408410.1,HORVU.MOREX.r2.5HG0425910.1,HORVU.MOREX.r2.7HG0622940.1	HORVU.MOREX.r2.2HG0162200.1,HORVU.MOREX.r2.3HG0236360.1,HORVU.MOREX.r2.3HG0244730.1,HORVU.MOREX.r2.5HG0423400.1,HORVU.MOREX.r2.6HG0449580.1,HORVU.MOREX.r2.6HG0513540.1,HORVU.MOREX.r2.7HG0544360.1
MF	GO:0008466	glycogenin glucosyltransferase activity	1	1	2	8	0.00756952	0.100386	HORVU.MOREX.r2.2HG0090590.1	HORVU.MOREX.r2.1HG0053570.1
MF	GO:0102751	UDP-alpha-D-glucose:glucosyl-glycogenin alpha-D-glucosyltransferase activity	1	1	2	8	0.00756952	0.100386	HORVU.MOREX.r2.2HG0090590.1	HORVU.MOREX.r2.1HG0053570.1
BP	GO:0006103	2-oxoglutarate metabolic process	1	1	2	8	0.00759537	0.127479	HORVU.MOREX.r2.2HG0115120.1	HORVU.MOREX.r2.6HG0518400.1
BP	GO:0006545	glycine biosynthetic process	1	1	2	8	0.00759537	0.127479	HORVU.MOREX.r2.2HG0150280.1	HORVU.MOREX.r2.4HG0344460.1
BP	GO:0010358	leaf shaping	1	1	2	8	0.00759537	0.127479	HORVU.MOREX.r2.5HG0412530.1	HORVU.MOREX.r2.4HG0293040.1
BP	GO:2000033	regulation of seed dormancy process	2	0	2	8	0.00759537	0.127479	HORVU.MOREX.r2.1HG0074610.1,HORVU.MOREX.r2.5HG0400960.1	-
BP	GO:0009066	aspartate family amino acid metabolic process	3	2	5	72	0.00770889	0.128229	HORVU.MOREX.r2.1HG0039310.1,HORVU.MOREX.r2.2HG0115120.1,HORVU.MOREX.r2.2HG0150280.1	HORVU.MOREX.r2.4HG0344460.1,HORVU.MOREX.r2.6HG0518400.1
BP	GO:0043207	response to external biotic stimulus	15	18	33	1249	0.00799076	0.131528	HORVU.MOREX.r2.1HG0012310.1,HORVU.MOREX.r2.1HG0048910.1,HORVU.MOREX.r2.1HG0055970.1,HORVU.MOREX.r2.2HG0103160.1,HORVU.MOREX.r2.2HG0132800.1,HORVU.MOREX.r2.2HG0152670.1,HORVU.MOREX.r2.3HG0227590.1,HORVU.MOREX.r2.3HG0249690.1,HORVU.MOREX.r2.3HG0255040.1,HORVU.MOREX.r2.4HG0318760.1,HORVU.MOREX.r2.5HG0376680.1,HORVU.MOREX.r2.6HG0449460.1,HORVU.MOREX.r2.6HG0459090.1,HORVU.MOREX.r2.7HG0594910.1,HORVU.M…	HORVU.MOREX.r2.1HG0006240.1,HORVU.MOREX.r2.1HG0017110.1,HORVU.MOREX.r2.1HG0059310.1,HORVU.MOREX.r2.2HG0151140.1,HORVU.MOREX.r2.2HG0162190.1,HORVU.MOREX.r2.2HG0180070.1,HORVU.MOREX.r2.3HG0199620.1,HORVU.MOREX.r2.3HG0266280.1,HORVU.MOREX.r2.3HG0270850.1,HORVU.MOREX.r2.3HG0272180.1,HORVU.MOREX.r2.5HG0352020.1,HORVU.MOREX.r2.5HG0415160.1,HORVU.MOREX.r2.5HG0437580.1,HORVU.MOREX.r2.6HG0496420.1,HORVU.M…
BP	GO:0071214	cellular response to abiotic stimulus	5	5	10	239	0.00811902	0.131528	HORVU.MOREX.r2.1HG0039310.1,HORVU.MOREX.r2.2HG0090590.1,HORVU.MOREX.r2.2HG0136040.1,HORVU.MOREX.r2.2HG0171640.1,HORVU.MOREX.r2.3HG0255040.1	HORVU.MOREX.r2.2HG0150020.1,HORVU.MOREX.r2.2HG0162200.1,HORVU.MOREX.r2.3HG0270850.1,HORVU.MOREX.r2.5HG0399590.1,HORVU.MOREX.r2.6HG0470010.1
BP	GO:0104004	cellular response to environmental stimulus	5	5	10	239	0.00811902	0.131528	HORVU.MOREX.r2.1HG0039310.1,HORVU.MOREX.r2.2HG0090590.1,HORVU.MOREX.r2.2HG0136040.1,HORVU.MOREX.r2.2HG0171640.1,HORVU.MOREX.r2.3HG0255040.1	HORVU.MOREX.r2.2HG0150020.1,HORVU.MOREX.r2.2HG0162200.1,HORVU.MOREX.r2.3HG0270850.1,HORVU.MOREX.r2.5HG0399590.1,HORVU.MOREX.r2.6HG0470010.1
BP	GO:0032870	cellular response to hormone stimulus	19	12	31	1160	0.00862396	0.138504	HORVU.MOREX.r2.1HG0030320.1,HORVU.MOREX.r2.1HG0048910.1,HORVU.MOREX.r2.1HG0055970.1,HORVU.MOREX.r2.1HG0055980.1,HORVU.MOREX.r2.1HG0063880.1,HORVU.MOREX.r2.1HG0074610.1,HORVU.MOREX.r2.2HG0135520.1,HORVU.MOREX.r2.2HG0152670.1,HORVU.MOREX.r2.2HG0178770.1,HORVU.MOREX.r2.3HG0196310.1,HORVU.MOREX.r2.3HG0249690.1,HORVU.MOREX.r2.4HG0318760.1,HORVU.MOREX.r2.4HG0323620.1,HORVU.MOREX.r2.5HG0376680.1,HORVU.M…	HORVU.MOREX.r2.2HG0106410.1,HORVU.MOREX.r2.2HG0162200.1,HORVU.MOREX.r2.2HG0180070.1,HORVU.MOREX.r2.3HG0236360.1,HORVU.MOREX.r2.3HG0244730.1,HORVU.MOREX.r2.3HG0270850.1,HORVU.MOREX.r2.5HG0423400.1,HORVU.MOREX.r2.5HG0442540.1,HORVU.MOREX.r2.6HG0449580.1,HORVU.MOREX.r2.6HG0513540.1,HORVU.MOREX.r2.7HG0544360.1,HORVU.MOREX.r2.7HG0614430.1
MF	GO:0016616	oxidoreductase activity, acting on the CH-OH group of donors, NAD or NADP as acceptor	2	6	8	170	0.00875634	0.113425	HORVU.MOREX.r2.3HG0227590.1,HORVU.MOREX.r2.4HG0288600.1	HORVU.MOREX.r2.1HG0068090.1,HORVU.MOREX.r2.2HG0105250.1,HORVU.MOREX.r2.4HG0288590.1,HORVU.MOREX.r2.5HG0400660.1,HORVU.MOREX.r2.7HG0561660.1,HORVU.MOREX.r2.7HG0573130.1
BP	GO:0009416	response to light stimulus	8	15	23	791	0.0090343	0.143854	HORVU.MOREX.r2.2HG0090590.1,HORVU.MOREX.r2.2HG0136040.1,HORVU.MOREX.r2.2HG0171640.1,HORVU.MOREX.r2.3HG0255040.1,HORVU.MOREX.r2.4HG0318760.1,HORVU.MOREX.r2.5HG0425910.1,HORVU.MOREX.r2.6HG0459090.1,HORVU.MOREX.r2.7HG0592280.1	HORVU.MOREX.r2.1HG0017110.1,HORVU.MOREX.r2.1HG0059310.1,HORVU.MOREX.r2.2HG0148720.1,HORVU.MOREX.r2.2HG0151140.1,HORVU.MOREX.r2.2HG0162200.1,HORVU.MOREX.r2.2HG0177700.1,HORVU.MOREX.r2.3HG0239390.1,HORVU.MOREX.r2.3HG0244730.1,HORVU.MOREX.r2.4HG0334940.1,HORVU.MOREX.r2.5HG0399590.1,HORVU.MOREX.r2.6HG0470010.1,HORVU.MOREX.r2.7HG0544360.1,HORVU.MOREX.r2.7HG0583650.1,HORVU.MOREX.r2.7HG0598020.1,HORVU.M…
BP	GO:0046942	carboxylic acid transport	4	3	7	138	0.00952529	0.147453	HORVU.MOREX.r2.2HG0151890.1,HORVU.MOREX.r2.3HG0200760.1,HORVU.MOREX.r2.3HG0251070.1,HORVU.MOREX.r2.4HG0290500.1	HORVU.MOREX.r2.6HG0448470.1,HORVU.MOREX.r2.6HG0449580.1,HORVU.MOREX.r2.6HG0513540.1
MF	GO:0005342	organic acid transmembrane transporter activity	3	3	6	106	0.00954581	0.118156	HORVU.MOREX.r2.2HG0151890.1,HORVU.MOREX.r2.3HG0200760.1,HORVU.MOREX.r2.3HG0251070.1	HORVU.MOREX.r2.6HG0448470.1,HORVU.MOREX.r2.6HG0449580.1,HORVU.MOREX.r2.6HG0513540.1
MF	GO:0046943	carboxylic acid transmembrane transporter activity	3	3	6	106	0.00954581	0.118156	HORVU.MOREX.r2.2HG0151890.1,HORVU.MOREX.r2.3HG0200760.1,HORVU.MOREX.r2.3HG0251070.1	HORVU.MOREX.r2.6HG0448470.1,HORVU.MOREX.r2.6HG0449580.1,HORVU.MOREX.r2.6HG0513540.1
BP	GO:0002215	defense response to nematode	0	2	2	9	0.00965608	0.147453	-	HORVU.MOREX.r2.1HG0017110.1,HORVU.MOREX.r2.7HG0604280.1
BP	GO:0009228	thiamine biosynthetic process	0	2	2	9	0.00965608	0.147453	-	HORVU.MOREX.r2.4HG0278670.1,HORVU.MOREX.r2.7HG0596940.1
BP	GO:1901348	positive regulation of secondary cell wall biogenesis	0	2	2	9	0.00965608	0.147453	-	HORVU.MOREX.r2.2HG0180070.1,HORVU.MOREX.r2.6HG0496420.1
BP	GO:1903340	positive regulation of cell wall organization or biogenesis	0	2	2	9	0.00965608	0.147453	-	HORVU.MOREX.r2.2HG0180070.1,HORVU.MOREX.r2.6HG0496420.1
MF	GO:0008028	monocarboxylic acid transmembrane transporter activity	3	0	3	27	0.0105759	0.125738	HORVU.MOREX.r2.2HG0151890.1,HORVU.MOREX.r2.3HG0200760.1,HORVU.MOREX.r2.3HG0251070.1	-
MF	GO:0046873	metal ion transmembrane transporter activity	7	2	9	212	0.0106098	0.125738	HORVU.MOREX.r2.1HG0024240.1,HORVU.MOREX.r2.1HG0057890.1,HORVU.MOREX.r2.1HG0057900.1,HORVU.MOREX.r2.2HG0169080.1,HORVU.MOREX.r2.4HG0334880.1,HORVU.MOREX.r2.7HG0594910.1,HORVU.MOREX.r2.7HG0603680.1	HORVU.MOREX.r2.3HG0273580.1,HORVU.MOREX.r2.7HG0603270.1
BP	GO:2000117	negative regulation of cysteine-type endopeptidase activity	1	2	3	27	0.0106293	0.153345	HORVU.MOREX.r2.1HG0048910.1	HORVU.MOREX.r2.2HG0095620.1,HORVU.MOREX.r2.3HG0238570.1
BP	GO:0044262	cellular carbohydrate metabolic process	7	11	18	579	0.0106849	0.153345	HORVU.MOREX.r2.1HG0044390.1,HORVU.MOREX.r2.1HG0061800.1,HORVU.MOREX.r2.1HG0071010.1,HORVU.MOREX.r2.2HG0090590.1,HORVU.MOREX.r2.2HG0152670.1,HORVU.MOREX.r2.5HG0427360.1,HORVU.MOREX.r2.6HG0509380.1	HORVU.MOREX.r2.1HG0053570.1,HORVU.MOREX.r2.2HG0086720.1,HORVU.MOREX.r2.2HG0087540.1,HORVU.MOREX.r2.2HG0180070.1,HORVU.MOREX.r2.3HG0184480.1,HORVU.MOREX.r2.3HG0266280.1,HORVU.MOREX.r2.4HG0331870.1,HORVU.MOREX.r2.4HG0348650.1,HORVU.MOREX.r2.5HG0349630.1,HORVU.MOREX.r2.5HG0389850.1,HORVU.MOREX.r2.6HG0496420.1
BP	GO:0098655	cation transmembrane transport	9	7	16	493	0.010765	0.153345	HORVU.MOREX.r2.1HG0024240.1,HORVU.MOREX.r2.1HG0057890.1,HORVU.MOREX.r2.1HG0057900.1,HORVU.MOREX.r2.2HG0169080.1,HORVU.MOREX.r2.4HG0329560.1,HORVU.MOREX.r2.4HG0334880.1,HORVU.MOREX.r2.7HG0569500.1,HORVU.MOREX.r2.7HG0594910.1,HORVU.MOREX.r2.7HG0603680.1	HORVU.MOREX.r2.3HG0205270.1,HORVU.MOREX.r2.3HG0273580.1,HORVU.MOREX.r2.6HG0449580.1,HORVU.MOREX.r2.6HG0498140.1,HORVU.MOREX.r2.7HG0589960.1,HORVU.MOREX.r2.7HG0603270.1,HORVU.MOREX.r2.7HG0622630.1
BP	GO:0009266	response to temperature stimulus	6	14	20	669	0.0109558	0.153345	HORVU.MOREX.r2.1HG0046880.1,HORVU.MOREX.r2.1HG0048910.1,HORVU.MOREX.r2.2HG0090590.1,HORVU.MOREX.r2.3HG0255040.1,HORVU.MOREX.r2.5HG0400960.1,HORVU.MOREX.r2.7HG0592280.1	HORVU.MOREX.r2.1HG0059310.1,HORVU.MOREX.r2.2HG0095620.1,HORVU.MOREX.r2.3HG0212680.1,HORVU.MOREX.r2.3HG0238570.1,HORVU.MOREX.r2.3HG0239390.1,HORVU.MOREX.r2.4HG0334940.1,HORVU.MOREX.r2.5HG0399590.1,HORVU.MOREX.r2.5HG0400660.1,HORVU.MOREX.r2.5HG0418830.1,HORVU.MOREX.r2.5HG0421320.1,HORVU.MOREX.r2.5HG0421340.1,HORVU.MOREX.r2.6HG0455550.1,HORVU.MOREX.r2.6HG0490690.1,HORVU.MOREX.r2.7HG0545260.1
BP	GO:0006979	response to oxidative stress	4	12	16	494	0.0109592	0.153345	HORVU.MOREX.r2.1HG0048910.1,HORVU.MOREX.r2.2HG0090590.1,HORVU.MOREX.r2.3HG0196310.1,HORVU.MOREX.r2.3HG0255040.1	HORVU.MOREX.r2.1HG0006240.1,HORVU.MOREX.r2.1HG0017110.1,HORVU.MOREX.r2.1HG0054440.1,HORVU.MOREX.r2.1HG0059310.1,HORVU.MOREX.r2.2HG0092460.1,HORVU.MOREX.r2.2HG0128880.1,HORVU.MOREX.r2.3HG0212680.1,HORVU.MOREX.r2.3HG0239390.1,HORVU.MOREX.r2.3HG0251960.1,HORVU.MOREX.r2.7HG0593060.1,HORVU.MOREX.r2.7HG0604280.1,HORVU.MOREX.r2.7HG0614430.1
BP	GO:1903825	organic acid transmembrane transport	3	3	6	109	0.0109728	0.153345	HORVU.MOREX.r2.2HG0151890.1,HORVU.MOREX.r2.3HG0200760.1,HORVU.MOREX.r2.3HG0251070.1	HORVU.MOREX.r2.6HG0448470.1,HORVU.MOREX.r2.6HG0449580.1,HORVU.MOREX.r2.6HG0513540.1
BP	GO:1905039	carboxylic acid transmembrane transport	3	3	6	109	0.0109728	0.153345	HORVU.MOREX.r2.2HG0151890.1,HORVU.MOREX.r2.3HG0200760.1,HORVU.MOREX.r2.3HG0251070.1	HORVU.MOREX.r2.6HG0448470.1,HORVU.MOREX.r2.6HG0449580.1,HORVU.MOREX.r2.6HG0513540.1
BP	GO:0009314	response to radiation	8	16	24	851	0.0109941	0.153345	HORVU.MOREX.r2.2HG0090590.1,HORVU.MOREX.r2.2HG0136040.1,HORVU.MOREX.r2.2HG0171640.1,HORVU.MOREX.r2.3HG0255040.1,HORVU.MOREX.r2.4HG0318760.1,HORVU.MOREX.r2.5HG0425910.1,HORVU.MOREX.r2.6HG0459090.1,HORVU.MOREX.r2.7HG0592280.1	HORVU.MOREX.r2.1HG0017110.1,HORVU.MOREX.r2.1HG0059310.1,HORVU.MOREX.r2.2HG0148720.1,HORVU.MOREX.r2.2HG0150020.1,HORVU.MOREX.r2.2HG0151140.1,HORVU.MOREX.r2.2HG0162200.1,HORVU.MOREX.r2.2HG0177700.1,HORVU.MOREX.r2.3HG0239390.1,HORVU.MOREX.r2.3HG0244730.1,HORVU.MOREX.r2.4HG0334940.1,HORVU.MOREX.r2.5HG0399590.1,HORVU.MOREX.r2.6HG0470010.1,HORVU.MOREX.r2.7HG0544360.1,HORVU.MOREX.r2.7HG0583650.1,HORVU.M…
BP	GO:0015849	organic acid transport	4	3	7	142	0.01104	0.153345	HORVU.MOREX.r2.2HG0151890.1,HORVU.MOREX.r2.3HG0200760.1,HORVU.MOREX.r2.3HG0251070.1,HORVU.MOREX.r2.4HG0290500.1	HORVU.MOREX.r2.6HG0448470.1,HORVU.MOREX.r2.6HG0449580.1,HORVU.MOREX.r2.6HG0513540.1
BP	GO:0044419	biological process involved in interspecies interaction between organisms	15	21	36	1425	0.0111081	0.153345	HORVU.MOREX.r2.1HG0012310.1,HORVU.MOREX.r2.1HG0048910.1,HORVU.MOREX.r2.1HG0055970.1,HORVU.MOREX.r2.2HG0103160.1,HORVU.MOREX.r2.2HG0132800.1,HORVU.MOREX.r2.2HG0152670.1,HORVU.MOREX.r2.3HG0227590.1,HORVU.MOREX.r2.3HG0249690.1,HORVU.MOREX.r2.3HG0255040.1,HORVU.MOREX.r2.4HG0318760.1,HORVU.MOREX.r2.5HG0376680.1,HORVU.MOREX.r2.6HG0449460.1,HORVU.MOREX.r2.6HG0459090.1,HORVU.MOREX.r2.7HG0594910.1,HORVU.M…	HORVU.MOREX.r2.1HG0006240.1,HORVU.MOREX.r2.1HG0017110.1,HORVU.MOREX.r2.1HG0059310.1,HORVU.MOREX.r2.1HG0072510.1,HORVU.MOREX.r2.2HG0151140.1,HORVU.MOREX.r2.2HG0162190.1,HORVU.MOREX.r2.2HG0180070.1,HORVU.MOREX.r2.3HG0199620.1,HORVU.MOREX.r2.3HG0266280.1,HORVU.MOREX.r2.3HG0270850.1,HORVU.MOREX.r2.3HG0272180.1,HORVU.MOREX.r2.4HG0345940.1,HORVU.MOREX.r2.5HG0352020.1,HORVU.MOREX.r2.5HG0415160.1,HORVU.M…
BP	GO:0051346	negative regulation of hydrolase activity	1	5	6	110	0.0114448	0.153345	HORVU.MOREX.r2.1HG0048910.1	HORVU.MOREX.r2.1HG0055240.1,HORVU.MOREX.r2.2HG0095620.1,HORVU.MOREX.r2.3HG0184840.1,HORVU.MOREX.r2.3HG0238570.1,HORVU.MOREX.r2.6HG0501200.1
BP	GO:0044281	small molecule metabolic process	25	26	51	2185	0.011581	0.153345	HORVU.MOREX.r2.1HG0012310.1,HORVU.MOREX.r2.1HG0039310.1,HORVU.MOREX.r2.1HG0048910.1,HORVU.MOREX.r2.1HG0061800.1,HORVU.MOREX.r2.2HG0090590.1,HORVU.MOREX.r2.2HG0103160.1,HORVU.MOREX.r2.2HG0115120.1,HORVU.MOREX.r2.2HG0116980.1,HORVU.MOREX.r2.2HG0136040.1,HORVU.MOREX.r2.2HG0150280.1,HORVU.MOREX.r2.4HG0282390.1,HORVU.MOREX.r2.4HG0318760.1,HORVU.MOREX.r2.4HG0341500.1,HORVU.MOREX.r2.5HG0354290.1,HORVU.M…	HORVU.MOREX.r2.1HG0006240.1,HORVU.MOREX.r2.2HG0104920.1,HORVU.MOREX.r2.2HG0106410.1,HORVU.MOREX.r2.2HG0150020.1,HORVU.MOREX.r2.2HG0177700.1,HORVU.MOREX.r2.3HG0226950.1,HORVU.MOREX.r2.3HG0251960.1,HORVU.MOREX.r2.3HG0272570.1,HORVU.MOREX.r2.4HG0277350.1,HORVU.MOREX.r2.4HG0278670.1,HORVU.MOREX.r2.4HG0280010.1,HORVU.MOREX.r2.4HG0293040.1,HORVU.MOREX.r2.4HG0334940.1,HORVU.MOREX.r2.4HG0344460.1,HORVU.M…
MF	GO:0004069	L-aspartate:2-oxoglutarate aminotransferase activity	1	1	2	10	0.011895	0.137938	HORVU.MOREX.r2.2HG0115120.1	HORVU.MOREX.r2.6HG0518400.1
BP	GO:0006531	aspartate metabolic process	1	1	2	10	0.0119351	0.153345	HORVU.MOREX.r2.2HG0115120.1	HORVU.MOREX.r2.6HG0518400.1
BP	GO:0006561	proline biosynthetic process	1	1	2	10	0.0119351	0.153345	HORVU.MOREX.r2.5HG0427360.1	HORVU.MOREX.r2.3HG0251960.1
BP	GO:0034309	primary alcohol biosynthetic process	0	2	2	10	0.0119351	0.153345	-	HORVU.MOREX.r2.4HG0278670.1,HORVU.MOREX.r2.7HG0596940.1
BP	GO:0052031	modulation by symbiont of host defense response	0	2	2	10	0.0119351	0.153345	-	HORVU.MOREX.r2.1HG0017110.1,HORVU.MOREX.r2.7HG0604280.1
BP	GO:0052167	modulation by symbiont of host innate immune response	0	2	2	10	0.0119351	0.153345	-	HORVU.MOREX.r2.1HG0017110.1,HORVU.MOREX.r2.7HG0604280.1
BP	GO:0052173	response to defenses of other organism	0	2	2	10	0.0119351	0.153345	-	HORVU.MOREX.r2.1HG0017110.1,HORVU.MOREX.r2.7HG0604280.1
BP	GO:0052200	response to host defenses	0	2	2	10	0.0119351	0.153345	-	HORVU.MOREX.r2.1HG0017110.1,HORVU.MOREX.r2.7HG0604280.1
BP	GO:0052553	modulation by symbiont of host immune response	0	2	2	10	0.0119351	0.153345	-	HORVU.MOREX.r2.1HG0017110.1,HORVU.MOREX.r2.7HG0604280.1
BP	GO:0052572	response to host immune response	0	2	2	10	0.0119351	0.153345	-	HORVU.MOREX.r2.1HG0017110.1,HORVU.MOREX.r2.7HG0604280.1
BP	GO:0075136	response to host	0	2	2	10	0.0119351	0.153345	-	HORVU.MOREX.r2.1HG0017110.1,HORVU.MOREX.r2.7HG0604280.1
BP	GO:2000034	regulation of seed maturation	2	0	2	10	0.0119351	0.153345	HORVU.MOREX.r2.1HG0074610.1,HORVU.MOREX.r2.5HG0400960.1	-
MF	GO:0004553	hydrolase activity, hydrolyzing O-glycosyl compounds	2	12	14	416	0.0121346	0.137938	HORVU.MOREX.r2.1HG0071010.1,HORVU.MOREX.r2.2HG0152670.1	HORVU.MOREX.r2.2HG0086720.1,HORVU.MOREX.r2.3HG0184480.1,HORVU.MOREX.r2.3HG0248650.1,HORVU.MOREX.r2.3HG0266280.1,HORVU.MOREX.r2.4HG0330890.1,HORVU.MOREX.r2.4HG0331870.1,HORVU.MOREX.r2.4HG0347710.1,HORVU.MOREX.r2.4HG0348650.1,HORVU.MOREX.r2.5HG0389850.1,HORVU.MOREX.r2.7HG0598000.1,HORVU.MOREX.r2.7HG0623580.1,HORVU.MOREX.r2.7HG0623590.1
MF	GO:0016701	oxidoreductase activity, acting on single donors with incorporation of molecular oxygen	2	2	4	53	0.0125495	0.139802	HORVU.MOREX.r2.5HG0354290.1,HORVU.MOREX.r2.6HG0449460.1	HORVU.MOREX.r2.4HG0280010.1,HORVU.MOREX.r2.6HG0449830.1
BP	GO:0048638	regulation of developmental growth	4	3	7	146	0.0127225	0.162342	HORVU.MOREX.r2.1HG0048910.1,HORVU.MOREX.r2.1HG0055980.1,HORVU.MOREX.r2.2HG0136040.1,HORVU.MOREX.r2.7HG0569500.1	HORVU.MOREX.r2.2HG0148720.1,HORVU.MOREX.r2.3HG0228250.1,HORVU.MOREX.r2.4HG0293040.1
MF	GO:0051287	NAD binding	0	5	5	82	0.0130091	0.14208	-	HORVU.MOREX.r2.2HG0177700.1,HORVU.MOREX.r2.6HG0473280.1,HORVU.MOREX.r2.6HG0490690.1,HORVU.MOREX.r2.7HG0561660.1,HORVU.MOREX.r2.7HG0583650.1
BP	GO:0009991	response to extracellular stimulus	6	5	11	296	0.0130228	0.165045	HORVU.MOREX.r2.1HG0039310.1,HORVU.MOREX.r2.1HG0048910.1,HORVU.MOREX.r2.1HG0061800.1,HORVU.MOREX.r2.2HG0090590.1,HORVU.MOREX.r2.3HG0255040.1,HORVU.MOREX.r2.6HG0459090.1	HORVU.MOREX.r2.1HG0061720.1,HORVU.MOREX.r2.3HG0270850.1,HORVU.MOREX.r2.4HG0278670.1,HORVU.MOREX.r2.7HG0561340.1,HORVU.MOREX.r2.7HG0570540.1
BP	GO:0006833	water transport	1	3	4	54	0.013464	0.168345	HORVU.MOREX.r2.7HG0558250.1	HORVU.MOREX.r2.5HG0370480.1,HORVU.MOREX.r2.6HG0498140.1,HORVU.MOREX.r2.7HG0589960.1
BP	GO:0042044	fluid transport	1	3	4	54	0.013464	0.168345	HORVU.MOREX.r2.7HG0558250.1	HORVU.MOREX.r2.5HG0370480.1,HORVU.MOREX.r2.6HG0498140.1,HORVU.MOREX.r2.7HG0589960.1
BP	GO:0006790	sulfur compound metabolic process	5	6	11	299	0.0139484	0.173239	HORVU.MOREX.r2.1HG0039310.1,HORVU.MOREX.r2.1HG0061800.1,HORVU.MOREX.r2.2HG0116980.1,HORVU.MOREX.r2.5HG0399930.1,HORVU.MOREX.r2.5HG0427360.1	HORVU.MOREX.r2.1HG0006240.1,HORVU.MOREX.r2.2HG0106410.1,HORVU.MOREX.r2.3HG0244730.1,HORVU.MOREX.r2.4HG0278670.1,HORVU.MOREX.r2.4HG0293040.1,HORVU.MOREX.r2.7HG0596940.1
MF	GO:0004857	enzyme inhibitor activity	2	5	7	149	0.0139488	0.148325	HORVU.MOREX.r2.1HG0048910.1,HORVU.MOREX.r2.1HG0074610.1	HORVU.MOREX.r2.1HG0055240.1,HORVU.MOREX.r2.2HG0095620.1,HORVU.MOREX.r2.3HG0184840.1,HORVU.MOREX.r2.3HG0238570.1,HORVU.MOREX.r2.6HG0501200.1
BP	GO:0071495	cellular response to endogenous stimulus	19	12	31	1204	0.0141612	0.173372	HORVU.MOREX.r2.1HG0030320.1,HORVU.MOREX.r2.1HG0048910.1,HORVU.MOREX.r2.1HG0055970.1,HORVU.MOREX.r2.1HG0055980.1,HORVU.MOREX.r2.1HG0063880.1,HORVU.MOREX.r2.1HG0074610.1,HORVU.MOREX.r2.2HG0135520.1,HORVU.MOREX.r2.2HG0152670.1,HORVU.MOREX.r2.2HG0178770.1,HORVU.MOREX.r2.3HG0196310.1,HORVU.MOREX.r2.3HG0249690.1,HORVU.MOREX.r2.4HG0318760.1,HORVU.MOREX.r2.4HG0323620.1,HORVU.MOREX.r2.5HG0376680.1,HORVU.M…	HORVU.MOREX.r2.2HG0106410.1,HORVU.MOREX.r2.2HG0162200.1,HORVU.MOREX.r2.2HG0180070.1,HORVU.MOREX.r2.3HG0236360.1,HORVU.MOREX.r2.3HG0244730.1,HORVU.MOREX.r2.3HG0270850.1,HORVU.MOREX.r2.5HG0423400.1,HORVU.MOREX.r2.5HG0442540.1,HORVU.MOREX.r2.6HG0449580.1,HORVU.MOREX.r2.6HG0513540.1,HORVU.MOREX.r2.7HG0544360.1,HORVU.MOREX.r2.7HG0614430.1
BP	GO:0009312	oligosaccharide biosynthetic process	3	1	4	55	0.0143301	0.173372	HORVU.MOREX.r2.1HG0044390.1,HORVU.MOREX.r2.5HG0427360.1,HORVU.MOREX.r2.6HG0509380.1	HORVU.MOREX.r2.5HG0349630.1
BP	GO:0010089	xylem development	1	3	4	55	0.0143301	0.173372	HORVU.MOREX.r2.2HG0166360.1	HORVU.MOREX.r2.2HG0180070.1,HORVU.MOREX.r2.6HG0496420.1,HORVU.MOREX.r2.6HG0520380.1
BP	GO:0042445	hormone metabolic process	7	6	13	382	0.0143944	0.173372	HORVU.MOREX.r2.2HG0103160.1,HORVU.MOREX.r2.3HG0222470.1,HORVU.MOREX.r2.4HG0318760.1,HORVU.MOREX.r2.6HG0449460.1,HORVU.MOREX.r2.7HG0551040.1,HORVU.MOREX.r2.7HG0619750.1,HORVU.MOREX.r2.7HG0622940.1	HORVU.MOREX.r2.2HG0151140.1,HORVU.MOREX.r2.2HG0162200.1,HORVU.MOREX.r2.3HG0200220.1,HORVU.MOREX.r2.3HG0270850.1,HORVU.MOREX.r2.3HG0274970.1,HORVU.MOREX.r2.7HG0529910.1
BP	GO:0019755	one-carbon compound transport	0	2	2	11	0.0144244	0.173372	-	HORVU.MOREX.r2.6HG0498140.1,HORVU.MOREX.r2.7HG0589960.1
BP	GO:0010087	phloem or xylem histogenesis	1	5	6	116	0.014582	0.17404	HORVU.MOREX.r2.2HG0166360.1	HORVU.MOREX.r2.2HG0180070.1,HORVU.MOREX.r2.4HG0339130.1,HORVU.MOREX.r2.6HG0451800.1,HORVU.MOREX.r2.6HG0496420.1,HORVU.MOREX.r2.6HG0520380.1
MF	GO:0008324	cation transmembrane transporter activity	8	7	15	469	0.014717	0.148325	HORVU.MOREX.r2.1HG0024240.1,HORVU.MOREX.r2.1HG0057890.1,HORVU.MOREX.r2.1HG0057900.1,HORVU.MOREX.r2.2HG0169080.1,HORVU.MOREX.r2.4HG0329560.1,HORVU.MOREX.r2.4HG0334880.1,HORVU.MOREX.r2.7HG0594910.1,HORVU.MOREX.r2.7HG0603680.1	HORVU.MOREX.r2.3HG0205270.1,HORVU.MOREX.r2.3HG0273580.1,HORVU.MOREX.r2.6HG0449580.1,HORVU.MOREX.r2.6HG0498140.1,HORVU.MOREX.r2.7HG0589960.1,HORVU.MOREX.r2.7HG0603270.1,HORVU.MOREX.r2.7HG0622630.1
BP	GO:0098754	detoxification	1	8	9	224	0.0149758	0.17404	HORVU.MOREX.r2.1HG0048910.1	HORVU.MOREX.r2.1HG0006240.1,HORVU.MOREX.r2.1HG0017110.1,HORVU.MOREX.r2.1HG0054440.1,HORVU.MOREX.r2.2HG0092460.1,HORVU.MOREX.r2.2HG0128880.1,HORVU.MOREX.r2.2HG0151140.1,HORVU.MOREX.r2.3HG0212680.1,HORVU.MOREX.r2.7HG0604280.1
BP	GO:1901615	organic hydroxy compound metabolic process	5	10	15	469	0.0150316	0.17404	HORVU.MOREX.r2.1HG0048910.1,HORVU.MOREX.r2.4HG0318760.1,HORVU.MOREX.r2.5HG0354290.1,HORVU.MOREX.r2.5HG0400960.1,HORVU.MOREX.r2.7HG0619750.1	HORVU.MOREX.r2.2HG0151140.1,HORVU.MOREX.r2.3HG0200220.1,HORVU.MOREX.r2.3HG0272570.1,HORVU.MOREX.r2.3HG0274970.1,HORVU.MOREX.r2.4HG0277350.1,HORVU.MOREX.r2.4HG0278670.1,HORVU.MOREX.r2.4HG0290070.1,HORVU.MOREX.r2.7HG0529910.1,HORVU.MOREX.r2.7HG0593060.1,HORVU.MOREX.r2.7HG0596940.1
BP	GO:0009642	response to light intensity	3	5	8	187	0.0151198	0.17404	HORVU.MOREX.r2.2HG0090590.1,HORVU.MOREX.r2.2HG0171640.1,HORVU.MOREX.r2.3HG0255040.1	HORVU.MOREX.r2.1HG0059310.1,HORVU.MOREX.r2.2HG0162200.1,HORVU.MOREX.r2.3HG0239390.1,HORVU.MOREX.r2.5HG0399590.1,HORVU.MOREX.r2.6HG0470010.1
BP	GO:0009788	negative regulation of abscisic acid-activated signaling pathway	3	2	5	85	0.0151339	0.17404	HORVU.MOREX.r2.1HG0074610.1,HORVU.MOREX.r2.3HG0249690.1,HORVU.MOREX.r2.5HG0376680.1	HORVU.MOREX.r2.2HG0106410.1,HORVU.MOREX.r2.7HG0614430.1
BP	GO:1901420	negative regulation of response to alcohol	3	2	5	85	0.0151339	0.17404	HORVU.MOREX.r2.1HG0074610.1,HORVU.MOREX.r2.3HG0249690.1,HORVU.MOREX.r2.5HG0376680.1	HORVU.MOREX.r2.2HG0106410.1,HORVU.MOREX.r2.7HG0614430.1
BP	GO:1905958	negative regulation of cellular response to alcohol	3	2	5	85	0.0151339	0.17404	HORVU.MOREX.r2.1HG0074610.1,HORVU.MOREX.r2.3HG0249690.1,HORVU.MOREX.r2.5HG0376680.1	HORVU.MOREX.r2.2HG0106410.1,HORVU.MOREX.r2.7HG0614430.1
BP	GO:0042133	neurotransmitter metabolic process	1	3	4	56	0.0152307	0.174079	HORVU.MOREX.r2.2HG0150280.1	HORVU.MOREX.r2.1HG0064450.1,HORVU.MOREX.r2.4HG0344460.1,HORVU.MOREX.r2.6HG0473280.1
MF	GO:0051213	dioxygenase activity	2	5	7	152	0.0154161	0.148325	HORVU.MOREX.r2.5HG0354290.1,HORVU.MOREX.r2.6HG0449460.1	HORVU.MOREX.r2.4HG0280010.1,HORVU.MOREX.r2.6HG0449830.1,HORVU.MOREX.r2.7HG0545840.1,HORVU.MOREX.r2.7HG0545850.1,HORVU.MOREX.r2.7HG0593060.1
BP	GO:0009084	glutamine family amino acid biosynthetic process	2	1	3	31	0.0155399	0.174248	HORVU.MOREX.r2.5HG0427360.1,HORVU.MOREX.r2.6HG0508460.1	HORVU.MOREX.r2.3HG0251960.1
BP	GO:0010383	cell wall polysaccharide metabolic process	0	7	7	153	0.0160988	0.174248	-	HORVU.MOREX.r2.1HG0053570.1,HORVU.MOREX.r2.2HG0086720.1,HORVU.MOREX.r2.2HG0180070.1,HORVU.MOREX.r2.3HG0184480.1,HORVU.MOREX.r2.4HG0331870.1,HORVU.MOREX.r2.4HG0348650.1,HORVU.MOREX.r2.6HG0496420.1
BP	GO:0009755	hormone-mediated signaling pathway	17	11	28	1071	0.0161373	0.174248	HORVU.MOREX.r2.1HG0030320.1,HORVU.MOREX.r2.1HG0055980.1,HORVU.MOREX.r2.1HG0063880.1,HORVU.MOREX.r2.1HG0074610.1,HORVU.MOREX.r2.2HG0135520.1,HORVU.MOREX.r2.2HG0152670.1,HORVU.MOREX.r2.2HG0178770.1,HORVU.MOREX.r2.3HG0196310.1,HORVU.MOREX.r2.3HG0249690.1,HORVU.MOREX.r2.4HG0318760.1,HORVU.MOREX.r2.4HG0323620.1,HORVU.MOREX.r2.5HG0376680.1,HORVU.MOREX.r2.5HG0400960.1,HORVU.MOREX.r2.5HG0408410.1,HORVU.M…	HORVU.MOREX.r2.2HG0106410.1,HORVU.MOREX.r2.2HG0162200.1,HORVU.MOREX.r2.3HG0236360.1,HORVU.MOREX.r2.3HG0244730.1,HORVU.MOREX.r2.3HG0270850.1,HORVU.MOREX.r2.5HG0423400.1,HORVU.MOREX.r2.5HG0442540.1,HORVU.MOREX.r2.6HG0449580.1,HORVU.MOREX.r2.6HG0513540.1,HORVU.MOREX.r2.7HG0544360.1,HORVU.MOREX.r2.7HG0614430.1
BP	GO:0010150	leaf senescence	3	5	8	190	0.0164895	0.174248	HORVU.MOREX.r2.3HG0196310.1,HORVU.MOREX.r2.3HG0255040.1,HORVU.MOREX.r2.5HG0427360.1	HORVU.MOREX.r2.3HG0270850.1,HORVU.MOREX.r2.5HG0423400.1,HORVU.MOREX.r2.7HG0545840.1,HORVU.MOREX.r2.7HG0545850.1,HORVU.MOREX.r2.7HG0570540.1
BP	GO:0019752	carboxylic acid metabolic process	17	16	33	1317	0.016597	0.174248	HORVU.MOREX.r2.1HG0039310.1,HORVU.MOREX.r2.2HG0103160.1,HORVU.MOREX.r2.2HG0115120.1,HORVU.MOREX.r2.2HG0116980.1,HORVU.MOREX.r2.2HG0136040.1,HORVU.MOREX.r2.2HG0150280.1,HORVU.MOREX.r2.4HG0282390.1,HORVU.MOREX.r2.4HG0318760.1,HORVU.MOREX.r2.5HG0354290.1,HORVU.MOREX.r2.5HG0400960.1,HORVU.MOREX.r2.5HG0427360.1,HORVU.MOREX.r2.6HG0449460.1,HORVU.MOREX.r2.6HG0508460.1,HORVU.MOREX.r2.7HG0551040.1,HORVU.M…	HORVU.MOREX.r2.1HG0006240.1,HORVU.MOREX.r2.2HG0150020.1,HORVU.MOREX.r2.2HG0177700.1,HORVU.MOREX.r2.3HG0251960.1,HORVU.MOREX.r2.4HG0280010.1,HORVU.MOREX.r2.4HG0334940.1,HORVU.MOREX.r2.4HG0344460.1,HORVU.MOREX.r2.5HG0380250.1,HORVU.MOREX.r2.6HG0473280.1,HORVU.MOREX.r2.6HG0490690.1,HORVU.MOREX.r2.6HG0518400.1,HORVU.MOREX.r2.7HG0529910.1,HORVU.MOREX.r2.7HG0573130.1,HORVU.MOREX.r2.7HG0583650.1,HORVU.M…
MF	GO:0016209	antioxidant activity	1	7	8	191	0.016765	0.148325	HORVU.MOREX.r2.1HG0048910.1	HORVU.MOREX.r2.1HG0006240.1,HORVU.MOREX.r2.1HG0017110.1,HORVU.MOREX.r2.1HG0054440.1,HORVU.MOREX.r2.2HG0092460.1,HORVU.MOREX.r2.2HG0128880.1,HORVU.MOREX.r2.3HG0212680.1,HORVU.MOREX.r2.7HG0604280.1
CC	GO:0042807	central vacuole	0	2	2	13	0.0168743	0.503819	-	HORVU.MOREX.r2.6HG0498140.1,HORVU.MOREX.r2.7HG0589960.1
MF	GO:0004604	phosphoadenylyl-sulfate reductase (thioredoxin) activity	1	0	1	1	0.0170427	0.148325	HORVU.MOREX.r2.2HG0116980.1	-
MF	GO:0004777	succinate-semialdehyde dehydrogenase (NAD+) activity	0	1	1	1	0.0170427	0.148325	-	HORVU.MOREX.r2.6HG0473280.1
MF	GO:0009013	succinate-semialdehyde dehydrogenase [NAD(P)+] activity	0	1	1	1	0.0170427	0.148325	-	HORVU.MOREX.r2.6HG0473280.1
MF	GO:0009973	adenylyl-sulfate reductase activity	1	0	1	1	0.0170427	0.148325	HORVU.MOREX.r2.2HG0116980.1	-
MF	GO:0018826	methionine gamma-lyase activity	1	0	1	1	0.0170427	0.148325	HORVU.MOREX.r2.1HG0039310.1	-
MF	GO:0033741	adenylyl-sulfate reductase (glutathione) activity	1	0	1	1	0.0170427	0.148325	HORVU.MOREX.r2.2HG0116980.1	-
MF	GO:0047982	homocysteine desulfhydrase activity	1	0	1	1	0.0170427	0.148325	HORVU.MOREX.r2.1HG0039310.1	-
MF	GO:0051777	ent-kaurenoate oxidase activity	0	1	1	1	0.0170427	0.148325	-	HORVU.MOREX.r2.7HG0529910.1
MF	GO:0080124	pheophytinase activity	1	0	1	1	0.0170427	0.148325	HORVU.MOREX.r2.7HG0591450.1	-
BP	GO:0006449	regulation of translational termination	0	1	1	1	0.0170705	0.174248	-	HORVU.MOREX.r2.6HG0520380.1
BP	GO:0006452	translational frameshifting	0	1	1	1	0.0170705	0.174248	-	HORVU.MOREX.r2.6HG0520380.1
BP	GO:0006538	glutamate catabolic process	0	1	1	1	0.0170705	0.174248	-	HORVU.MOREX.r2.6HG0473280.1
BP	GO:0006540	glutamate decarboxylation to succinate	0	1	1	1	0.0170705	0.174248	-	HORVU.MOREX.r2.6HG0473280.1
BP	GO:0006791	sulfur utilization	1	0	1	1	0.0170705	0.174248	HORVU.MOREX.r2.1HG0061800.1	-
BP	GO:0006792	regulation of sulfur utilization	1	0	1	1	0.0170705	0.174248	HORVU.MOREX.r2.1HG0061800.1	-
BP	GO:0009087	methionine catabolic process	1	0	1	1	0.0170705	0.174248	HORVU.MOREX.r2.1HG0039310.1	-
BP	GO:0009448	gamma-aminobutyric acid metabolic process	0	1	1	1	0.0170705	0.174248	-	HORVU.MOREX.r2.6HG0473280.1
BP	GO:0009450	gamma-aminobutyric acid catabolic process	0	1	1	1	0.0170705	0.174248	-	HORVU.MOREX.r2.6HG0473280.1
BP	GO:0019379	sulfate assimilation, phosphoadenylyl sulfate reduction by phosphoadenylyl-sulfate reductase (thioredoxin)	1	0	1	1	0.0170705	0.174248	HORVU.MOREX.r2.2HG0116980.1	-
BP	GO:0019458	methionine catabolic process via 2-oxobutanoate	1	0	1	1	0.0170705	0.174248	HORVU.MOREX.r2.1HG0039310.1	-
BP	GO:0033355	ascorbate glutathione cycle	0	1	1	1	0.0170705	0.174248	-	HORVU.MOREX.r2.1HG0006240.1
BP	GO:0045901	positive regulation of translational elongation	0	1	1	1	0.0170705	0.174248	-	HORVU.MOREX.r2.6HG0520380.1
BP	GO:0045905	positive regulation of translational termination	0	1	1	1	0.0170705	0.174248	-	HORVU.MOREX.r2.6HG0520380.1
BP	GO:0006544	glycine metabolic process	1	1	2	12	0.0171162	0.174248	HORVU.MOREX.r2.2HG0150280.1	HORVU.MOREX.r2.4HG0344460.1
BP	GO:0009636	response to toxic substance	3	11	14	434	0.0172904	0.174574	HORVU.MOREX.r2.1HG0048910.1,HORVU.MOREX.r2.2HG0090590.1,HORVU.MOREX.r2.3HG0255040.1	HORVU.MOREX.r2.1HG0006240.1,HORVU.MOREX.r2.1HG0017110.1,HORVU.MOREX.r2.1HG0054440.1,HORVU.MOREX.r2.1HG0059310.1,HORVU.MOREX.r2.2HG0092460.1,HORVU.MOREX.r2.2HG0128880.1,HORVU.MOREX.r2.2HG0151140.1,HORVU.MOREX.r2.3HG0212680.1,HORVU.MOREX.r2.3HG0239390.1,HORVU.MOREX.r2.7HG0604280.1,HORVU.MOREX.r2.7HG0614430.1
BP	GO:0098660	inorganic ion transmembrane transport	9	7	16	521	0.0173356	0.174574	HORVU.MOREX.r2.1HG0024240.1,HORVU.MOREX.r2.1HG0057890.1,HORVU.MOREX.r2.1HG0057900.1,HORVU.MOREX.r2.2HG0169080.1,HORVU.MOREX.r2.4HG0329560.1,HORVU.MOREX.r2.4HG0334880.1,HORVU.MOREX.r2.7HG0569500.1,HORVU.MOREX.r2.7HG0594910.1,HORVU.MOREX.r2.7HG0603680.1	HORVU.MOREX.r2.3HG0205270.1,HORVU.MOREX.r2.3HG0273580.1,HORVU.MOREX.r2.6HG0498140.1,HORVU.MOREX.r2.7HG0543350.1,HORVU.MOREX.r2.7HG0589960.1,HORVU.MOREX.r2.7HG0603270.1,HORVU.MOREX.r2.7HG0622630.1
BP	GO:0009812	flavonoid metabolic process	3	7	10	270	0.0178535	0.178823	HORVU.MOREX.r2.2HG0136040.1,HORVU.MOREX.r2.3HG0227590.1,HORVU.MOREX.r2.5HG0427360.1	HORVU.MOREX.r2.2HG0105250.1,HORVU.MOREX.r2.2HG0151140.1,HORVU.MOREX.r2.3HG0270850.1,HORVU.MOREX.r2.3HG0274970.1,HORVU.MOREX.r2.5HG0400660.1,HORVU.MOREX.r2.5HG0437190.1,HORVU.MOREX.r2.6HG0449850.1
BP	GO:0009408	response to heat	3	7	10	271	0.018269	0.180646	HORVU.MOREX.r2.1HG0046880.1,HORVU.MOREX.r2.1HG0048910.1,HORVU.MOREX.r2.2HG0090590.1	HORVU.MOREX.r2.1HG0059310.1,HORVU.MOREX.r2.2HG0095620.1,HORVU.MOREX.r2.3HG0238570.1,HORVU.MOREX.r2.3HG0239390.1,HORVU.MOREX.r2.5HG0399590.1,HORVU.MOREX.r2.6HG0490690.1,HORVU.MOREX.r2.7HG0545260.1
BP	GO:0097237	cellular response to toxic substance	1	8	9	232	0.0183945	0.180646	HORVU.MOREX.r2.1HG0048910.1	HORVU.MOREX.r2.1HG0006240.1,HORVU.MOREX.r2.1HG0017110.1,HORVU.MOREX.r2.1HG0054440.1,HORVU.MOREX.r2.2HG0092460.1,HORVU.MOREX.r2.2HG0128880.1,HORVU.MOREX.r2.3HG0212680.1,HORVU.MOREX.r2.7HG0604280.1,HORVU.MOREX.r2.7HG0614430.1
BP	GO:0046885	regulation of hormone biosynthetic process	2	1	3	33	0.0183989	0.180646	HORVU.MOREX.r2.4HG0318760.1,HORVU.MOREX.r2.7HG0622940.1	HORVU.MOREX.r2.2HG0162200.1
BP	GO:0006950	response to stress	28	52	80	3793	0.0184234	0.180646	HORVU.MOREX.r2.1HG0012310.1,HORVU.MOREX.r2.1HG0030320.1,HORVU.MOREX.r2.1HG0039310.1,HORVU.MOREX.r2.1HG0046880.1,HORVU.MOREX.r2.1HG0048910.1,HORVU.MOREX.r2.1HG0055970.1,HORVU.MOREX.r2.1HG0061800.1,HORVU.MOREX.r2.1HG0063880.1,HORVU.MOREX.r2.2HG0090590.1,HORVU.MOREX.r2.2HG0103160.1,HORVU.MOREX.r2.2HG0151890.1,HORVU.MOREX.r2.2HG0171640.1,HORVU.MOREX.r2.3HG0196310.1,HORVU.MOREX.r2.3HG0227590.1,HORVU.M…	HORVU.MOREX.r2.1HG0006240.1,HORVU.MOREX.r2.1HG0017110.1,HORVU.MOREX.r2.1HG0042870.1,HORVU.MOREX.r2.1HG0054440.1,HORVU.MOREX.r2.1HG0059310.1,HORVU.MOREX.r2.1HG0061720.1,HORVU.MOREX.r2.1HG0072510.1,HORVU.MOREX.r2.1HG0075160.1,HORVU.MOREX.r2.2HG0087540.1,HORVU.MOREX.r2.2HG0092460.1,HORVU.MOREX.r2.2HG0095620.1,HORVU.MOREX.r2.2HG0128880.1,HORVU.MOREX.r2.2HG0150020.1,HORVU.MOREX.r2.2HG0162190.1,HORVU.M…
MF	GO:0022890	inorganic cation transmembrane transporter activity	8	6	14	439	0.0185277	0.158768	HORVU.MOREX.r2.1HG0024240.1,HORVU.MOREX.r2.1HG0057890.1,HORVU.MOREX.r2.1HG0057900.1,HORVU.MOREX.r2.2HG0169080.1,HORVU.MOREX.r2.4HG0329560.1,HORVU.MOREX.r2.4HG0334880.1,HORVU.MOREX.r2.7HG0594910.1,HORVU.MOREX.r2.7HG0603680.1	HORVU.MOREX.r2.3HG0205270.1,HORVU.MOREX.r2.3HG0273580.1,HORVU.MOREX.r2.6HG0498140.1,HORVU.MOREX.r2.7HG0589960.1,HORVU.MOREX.r2.7HG0603270.1,HORVU.MOREX.r2.7HG0622630.1
BP	GO:0042542	response to hydrogen peroxide	2	4	6	123	0.0189448	0.184786	HORVU.MOREX.r2.2HG0090590.1,HORVU.MOREX.r2.3HG0255040.1	HORVU.MOREX.r2.1HG0006240.1,HORVU.MOREX.r2.1HG0059310.1,HORVU.MOREX.r2.3HG0239390.1,HORVU.MOREX.r2.7HG0614430.1
MF	GO:0015171	amino acid transmembrane transporter activity	1	3	4	60	0.0190654	0.1609	HORVU.MOREX.r2.3HG0251070.1	HORVU.MOREX.r2.6HG0448470.1,HORVU.MOREX.r2.6HG0449580.1,HORVU.MOREX.r2.6HG0513540.1
BP	GO:0090693	plant organ senescence	3	5	8	196	0.0194939	0.188209	HORVU.MOREX.r2.3HG0196310.1,HORVU.MOREX.r2.3HG0255040.1,HORVU.MOREX.r2.5HG0427360.1	HORVU.MOREX.r2.3HG0270850.1,HORVU.MOREX.r2.5HG0423400.1,HORVU.MOREX.r2.7HG0545840.1,HORVU.MOREX.r2.7HG0545850.1,HORVU.MOREX.r2.7HG0570540.1
BP	GO:0042446	hormone biosynthetic process	7	3	10	274	0.0195581	0.188209	HORVU.MOREX.r2.2HG0103160.1,HORVU.MOREX.r2.3HG0222470.1,HORVU.MOREX.r2.4HG0318760.1,HORVU.MOREX.r2.6HG0449460.1,HORVU.MOREX.r2.7HG0551040.1,HORVU.MOREX.r2.7HG0619750.1,HORVU.MOREX.r2.7HG0622940.1	HORVU.MOREX.r2.2HG0162200.1,HORVU.MOREX.r2.3HG0274970.1,HORVU.MOREX.r2.7HG0529910.1
BP	GO:0043648	dicarboxylic acid metabolic process	2	3	5	91	0.0197761	0.188209	HORVU.MOREX.r2.2HG0115120.1,HORVU.MOREX.r2.2HG0136040.1	HORVU.MOREX.r2.6HG0473280.1,HORVU.MOREX.r2.6HG0518400.1,HORVU.MOREX.r2.7HG0573130.1
BP	GO:0006560	proline metabolic process	1	1	2	13	0.0200029	0.188209	HORVU.MOREX.r2.5HG0427360.1	HORVU.MOREX.r2.3HG0251960.1
BP	GO:0006566	threonine metabolic process	1	1	2	13	0.0200029	0.188209	HORVU.MOREX.r2.2HG0150280.1	HORVU.MOREX.r2.4HG0344460.1
BP	GO:0010067	procambium histogenesis	0	2	2	13	0.0200029	0.188209	-	HORVU.MOREX.r2.4HG0339130.1,HORVU.MOREX.r2.6HG0451800.1
BP	GO:0010600	regulation of auxin biosynthetic process	1	1	2	13	0.0200029	0.188209	HORVU.MOREX.r2.7HG0622940.1	HORVU.MOREX.r2.2HG0162200.1
BP	GO:0006972	hyperosmotic response	1	3	4	61	0.0202651	0.189718	HORVU.MOREX.r2.5HG0427360.1	HORVU.MOREX.r2.3HG0212680.1,HORVU.MOREX.r2.3HG0251960.1,HORVU.MOREX.r2.6HG0470010.1
BP	GO:0098869	cellular oxidant detoxification	1	7	8	198	0.020577	0.191674	HORVU.MOREX.r2.1HG0048910.1	HORVU.MOREX.r2.1HG0006240.1,HORVU.MOREX.r2.1HG0017110.1,HORVU.MOREX.r2.1HG0054440.1,HORVU.MOREX.r2.2HG0092460.1,HORVU.MOREX.r2.2HG0128880.1,HORVU.MOREX.r2.3HG0212680.1,HORVU.MOREX.r2.7HG0604280.1
MF	GO:0005506	iron ion binding	2	8	10	277	0.0206217	0.171437	HORVU.MOREX.r2.4HG0342600.1,HORVU.MOREX.r2.7HG0619750.1	HORVU.MOREX.r2.1HG0040470.1,HORVU.MOREX.r2.3HG0200220.1,HORVU.MOREX.r2.4HG0290070.1,HORVU.MOREX.r2.6HG0449830.1,HORVU.MOREX.r2.6HG0449850.1,HORVU.MOREX.r2.7HG0529910.1,HORVU.MOREX.r2.7HG0545260.1,HORVU.MOREX.r2.7HG0596940.1
BP	GO:0006812	cation transport	10	7	17	578	0.0210257	0.19488	HORVU.MOREX.r2.1HG0024240.1,HORVU.MOREX.r2.1HG0048910.1,HORVU.MOREX.r2.1HG0057890.1,HORVU.MOREX.r2.1HG0057900.1,HORVU.MOREX.r2.2HG0169080.1,HORVU.MOREX.r2.4HG0329560.1,HORVU.MOREX.r2.4HG0334880.1,HORVU.MOREX.r2.7HG0569500.1,HORVU.MOREX.r2.7HG0594910.1,HORVU.MOREX.r2.7HG0603680.1	HORVU.MOREX.r2.3HG0205270.1,HORVU.MOREX.r2.3HG0273580.1,HORVU.MOREX.r2.6HG0449580.1,HORVU.MOREX.r2.6HG0498140.1,HORVU.MOREX.r2.7HG0589960.1,HORVU.MOREX.r2.7HG0603270.1,HORVU.MOREX.r2.7HG0622630.1
BP	GO:0009688	abscisic acid biosynthetic process	3	0	3	35	0.0215301	0.195662	HORVU.MOREX.r2.5HG0354290.1,HORVU.MOREX.r2.5HG0400960.1,HORVU.MOREX.r2.7HG0619750.1	-
BP	GO:0043289	apocarotenoid biosynthetic process	3	0	3	35	0.0215301	0.195662	HORVU.MOREX.r2.5HG0354290.1,HORVU.MOREX.r2.5HG0400960.1,HORVU.MOREX.r2.7HG0619750.1	-
BP	GO:1902645	tertiary alcohol biosynthetic process	3	0	3	35	0.0215301	0.195662	HORVU.MOREX.r2.5HG0354290.1,HORVU.MOREX.r2.5HG0400960.1,HORVU.MOREX.r2.7HG0619750.1	-
BP	GO:2000116	regulation of cysteine-type endopeptidase activity	1	2	3	35	0.0215301	0.195662	HORVU.MOREX.r2.1HG0048910.1	HORVU.MOREX.r2.2HG0095620.1,HORVU.MOREX.r2.3HG0238570.1
BP	GO:0007568	aging	3	5	8	200	0.0217022	0.196268	HORVU.MOREX.r2.3HG0196310.1,HORVU.MOREX.r2.3HG0255040.1,HORVU.MOREX.r2.5HG0427360.1	HORVU.MOREX.r2.3HG0270850.1,HORVU.MOREX.r2.5HG0389850.1,HORVU.MOREX.r2.7HG0545840.1,HORVU.MOREX.r2.7HG0545850.1,HORVU.MOREX.r2.7HG0570540.1
BP	GO:0009832	plant-type cell wall biogenesis	1	6	7	163	0.0219598	0.197638	HORVU.MOREX.r2.4HG0341500.1	HORVU.MOREX.r2.1HG0053570.1,HORVU.MOREX.r2.2HG0140890.1,HORVU.MOREX.r2.2HG0180070.1,HORVU.MOREX.r2.3HG0228250.1,HORVU.MOREX.r2.6HG0496420.1,HORVU.MOREX.r2.6HG0508020.1
BP	GO:1990748	cellular detoxification	1	7	8	201	0.0222808	0.199563	HORVU.MOREX.r2.1HG0048910.1	HORVU.MOREX.r2.1HG0006240.1,HORVU.MOREX.r2.1HG0017110.1,HORVU.MOREX.r2.1HG0054440.1,HORVU.MOREX.r2.2HG0092460.1,HORVU.MOREX.r2.2HG0128880.1,HORVU.MOREX.r2.3HG0212680.1,HORVU.MOREX.r2.7HG0604280.1
BP	GO:0003333	amino acid transmembrane transport	1	3	4	63	0.0225331	0.200857	HORVU.MOREX.r2.3HG0251070.1	HORVU.MOREX.r2.6HG0448470.1,HORVU.MOREX.r2.6HG0449580.1,HORVU.MOREX.r2.6HG0513540.1
BP	GO:0046686	response to cadmium ion	6	6	12	364	0.0228101	0.202358	HORVU.MOREX.r2.1HG0048910.1,HORVU.MOREX.r2.2HG0103160.1,HORVU.MOREX.r2.2HG0115120.1,HORVU.MOREX.r2.4HG0282390.1,HORVU.MOREX.r2.5HG0400960.1,HORVU.MOREX.r2.6HG0509380.1	HORVU.MOREX.r2.1HG0059310.1,HORVU.MOREX.r2.2HG0087540.1,HORVU.MOREX.r2.3HG0184480.1,HORVU.MOREX.r2.3HG0227140.1,HORVU.MOREX.r2.7HG0561660.1,HORVU.MOREX.r2.7HG0593060.1
BP	GO:1905177	tracheary element differentiation	0	2	2	14	0.0230771	0.203693	-	HORVU.MOREX.r2.2HG0180070.1,HORVU.MOREX.r2.6HG0496420.1
BP	GO:0016131	brassinosteroid metabolic process	0	3	3	36	0.0231981	0.203693	-	HORVU.MOREX.r2.2HG0151140.1,HORVU.MOREX.r2.3HG0200220.1,HORVU.MOREX.r2.7HG0529910.1
BP	GO:0009699	phenylpropanoid biosynthetic process	1	6	7	165	0.0232885	0.203693	HORVU.MOREX.r2.3HG0227590.1	HORVU.MOREX.r2.2HG0111770.1,HORVU.MOREX.r2.3HG0274970.1,HORVU.MOREX.r2.4HG0334940.1,HORVU.MOREX.r2.5HG0400660.1,HORVU.MOREX.r2.7HG0553670.1,HORVU.MOREX.r2.7HG0602750.1
MF	GO:0020037	heme binding	1	11	12	366	0.0232982	0.190146	HORVU.MOREX.r2.2HG0136040.1	HORVU.MOREX.r2.1HG0017110.1,HORVU.MOREX.r2.1HG0040470.1,HORVU.MOREX.r2.1HG0054440.1,HORVU.MOREX.r2.2HG0092460.1,HORVU.MOREX.r2.2HG0128880.1,HORVU.MOREX.r2.3HG0200220.1,HORVU.MOREX.r2.3HG0212680.1,HORVU.MOREX.r2.6HG0449850.1,HORVU.MOREX.r2.7HG0529910.1,HORVU.MOREX.r2.7HG0545260.1,HORVU.MOREX.r2.7HG0604280.1
BP	GO:0070887	cellular response to chemical stimulus	22	20	42	1809	0.0236035	0.205483	HORVU.MOREX.r2.1HG0030320.1,HORVU.MOREX.r2.1HG0039310.1,HORVU.MOREX.r2.1HG0048910.1,HORVU.MOREX.r2.1HG0055970.1,HORVU.MOREX.r2.1HG0055980.1,HORVU.MOREX.r2.1HG0063880.1,HORVU.MOREX.r2.1HG0074610.1,HORVU.MOREX.r2.2HG0090590.1,HORVU.MOREX.r2.2HG0135520.1,HORVU.MOREX.r2.2HG0152670.1,HORVU.MOREX.r2.2HG0178770.1,HORVU.MOREX.r2.3HG0196310.1,HORVU.MOREX.r2.3HG0249690.1,HORVU.MOREX.r2.3HG0255040.1,HORVU.M…	HORVU.MOREX.r2.1HG0006240.1,HORVU.MOREX.r2.1HG0017110.1,HORVU.MOREX.r2.1HG0054440.1,HORVU.MOREX.r2.2HG0092460.1,HORVU.MOREX.r2.2HG0106410.1,HORVU.MOREX.r2.2HG0128880.1,HORVU.MOREX.r2.2HG0162200.1,HORVU.MOREX.r2.2HG0180070.1,HORVU.MOREX.r2.3HG0212680.1,HORVU.MOREX.r2.3HG0236360.1,HORVU.MOREX.r2.3HG0244730.1,HORVU.MOREX.r2.3HG0270850.1,HORVU.MOREX.r2.5HG0423400.1,HORVU.MOREX.r2.5HG0442540.1,HORVU.M…
MF	GO:0052689	carboxylic ester hydrolase activity	2	5	7	166	0.0237329	0.190146	HORVU.MOREX.r2.4HG0325030.1,HORVU.MOREX.r2.7HG0591450.1	HORVU.MOREX.r2.1HG0051720.1,HORVU.MOREX.r2.1HG0062230.1,HORVU.MOREX.r2.2HG0104920.1,HORVU.MOREX.r2.4HG0334760.1,HORVU.MOREX.r2.5HG0418320.1
BP	GO:0030001	metal ion transport	9	2	11	325	0.024183	0.209549	HORVU.MOREX.r2.1HG0024240.1,HORVU.MOREX.r2.1HG0048910.1,HORVU.MOREX.r2.1HG0057890.1,HORVU.MOREX.r2.1HG0057900.1,HORVU.MOREX.r2.2HG0169080.1,HORVU.MOREX.r2.4HG0334880.1,HORVU.MOREX.r2.7HG0569500.1,HORVU.MOREX.r2.7HG0594910.1,HORVU.MOREX.r2.7HG0603680.1	HORVU.MOREX.r2.3HG0273580.1,HORVU.MOREX.r2.7HG0603270.1
BP	GO:0050832	defense response to fungus	3	8	11	326	0.0246633	0.212721	HORVU.MOREX.r2.3HG0249690.1,HORVU.MOREX.r2.3HG0255040.1,HORVU.MOREX.r2.5HG0376680.1	HORVU.MOREX.r2.1HG0017110.1,HORVU.MOREX.r2.2HG0180070.1,HORVU.MOREX.r2.3HG0266280.1,HORVU.MOREX.r2.3HG0272180.1,HORVU.MOREX.r2.5HG0352020.1,HORVU.MOREX.r2.5HG0415160.1,HORVU.MOREX.r2.5HG0437580.1,HORVU.MOREX.r2.7HG0604280.1
BP	GO:0034644	cellular response to UV	2	1	3	37	0.0249342	0.214067	HORVU.MOREX.r2.2HG0136040.1,HORVU.MOREX.r2.2HG0171640.1	HORVU.MOREX.r2.5HG0399590.1
CC	GO:0016021	integral component of membrane	34	39	73	3801	0.0250328	0.534923	HORVU.MOREX.r2.1HG0012310.1,HORVU.MOREX.r2.1HG0024240.1,HORVU.MOREX.r2.1HG0057890.1,HORVU.MOREX.r2.1HG0057900.1,HORVU.MOREX.r2.2HG0088520.1,HORVU.MOREX.r2.2HG0132800.1,HORVU.MOREX.r2.2HG0138120.1,HORVU.MOREX.r2.2HG0151890.1,HORVU.MOREX.r2.2HG0152670.1,HORVU.MOREX.r2.2HG0169080.1,HORVU.MOREX.r2.2HG0171640.1,HORVU.MOREX.r2.2HG0178770.1,HORVU.MOREX.r2.3HG0193950.1,HORVU.MOREX.r2.3HG0200760.1,HORVU.M…	HORVU.MOREX.r2.1HG0040470.1,HORVU.MOREX.r2.1HG0042870.1,HORVU.MOREX.r2.1HG0053570.1,HORVU.MOREX.r2.2HG0151140.1,HORVU.MOREX.r2.2HG0162190.1,HORVU.MOREX.r2.3HG0200220.1,HORVU.MOREX.r2.3HG0226950.1,HORVU.MOREX.r2.3HG0228900.1,HORVU.MOREX.r2.3HG0236360.1,HORVU.MOREX.r2.3HG0272570.1,HORVU.MOREX.r2.3HG0273580.1,HORVU.MOREX.r2.4HG0277350.1,HORVU.MOREX.r2.4HG0290070.1,HORVU.MOREX.r2.4HG0334940.1,HORVU.M…
CC	GO:0005775	vacuolar lumen	1	1	2	16	0.0251775	0.534923	HORVU.MOREX.r2.2HG0152670.1	HORVU.MOREX.r2.1HG0053570.1
BP	GO:0046165	alcohol biosynthetic process	3	2	5	97	0.0252659	0.215919	HORVU.MOREX.r2.5HG0354290.1,HORVU.MOREX.r2.5HG0400960.1,HORVU.MOREX.r2.7HG0619750.1	HORVU.MOREX.r2.4HG0278670.1,HORVU.MOREX.r2.7HG0596940.1
BP	GO:0005984	disaccharide metabolic process	4	1	5	98	0.0262666	0.221973	HORVU.MOREX.r2.1HG0044390.1,HORVU.MOREX.r2.2HG0152670.1,HORVU.MOREX.r2.5HG0427360.1,HORVU.MOREX.r2.6HG0509380.1	HORVU.MOREX.r2.5HG0349630.1
BP	GO:0007040	lysosome organization	2	0	2	15	0.0263317	0.221973	HORVU.MOREX.r2.1HG0048910.1,HORVU.MOREX.r2.4HG0297000.1	-
BP	GO:0009269	response to desiccation	1	1	2	15	0.0263317	0.221973	HORVU.MOREX.r2.2HG0090590.1	HORVU.MOREX.r2.3HG0212680.1
MF	GO:0019203	carbohydrate phosphatase activity	2	1	3	38	0.0266127	0.190146	HORVU.MOREX.r2.1HG0044390.1,HORVU.MOREX.r2.6HG0509380.1	HORVU.MOREX.r2.5HG0349630.1
BP	GO:0010769	regulation of cell morphogenesis involved in differentiation	3	0	3	38	0.0267386	0.223381	HORVU.MOREX.r2.1HG0048910.1,HORVU.MOREX.r2.1HG0055980.1,HORVU.MOREX.r2.7HG0569500.1	-
BP	GO:0080050	regulation of seed development	2	1	3	38	0.0267386	0.223381	HORVU.MOREX.r2.1HG0074610.1,HORVU.MOREX.r2.5HG0400960.1	HORVU.MOREX.r2.4HG0293040.1
BP	GO:0071555	cell wall organization	3	15	18	642	0.027228	0.226454	HORVU.MOREX.r2.1HG0057310.1,HORVU.MOREX.r2.1HG0071010.1,HORVU.MOREX.r2.4HG0341500.1	HORVU.MOREX.r2.1HG0053570.1,HORVU.MOREX.r2.1HG0054440.1,HORVU.MOREX.r2.1HG0062230.1,HORVU.MOREX.r2.2HG0162190.1,HORVU.MOREX.r2.2HG0180070.1,HORVU.MOREX.r2.3HG0184480.1,HORVU.MOREX.r2.3HG0212680.1,HORVU.MOREX.r2.3HG0247990.1,HORVU.MOREX.r2.3HG0265810.1,HORVU.MOREX.r2.3HG0265820.1,HORVU.MOREX.r2.4HG0334760.1,HORVU.MOREX.r2.4HG0348650.1,HORVU.MOREX.r2.5HG0389850.1,HORVU.MOREX.r2.5HG0432210.1,HORVU.M…
BP	GO:0008202	steroid metabolic process	2	4	6	134	0.0274734	0.22748	HORVU.MOREX.r2.1HG0048910.1,HORVU.MOREX.r2.3HG0227590.1	HORVU.MOREX.r2.2HG0151140.1,HORVU.MOREX.r2.3HG0200220.1,HORVU.MOREX.r2.4HG0290070.1,HORVU.MOREX.r2.7HG0529910.1
BP	GO:0046148	pigment biosynthetic process	3	6	9	250	0.0281069	0.231695	HORVU.MOREX.r2.2HG0136040.1,HORVU.MOREX.r2.4HG0342600.1,HORVU.MOREX.r2.5HG0427360.1	HORVU.MOREX.r2.1HG0037050.1,HORVU.MOREX.r2.2HG0105250.1,HORVU.MOREX.r2.2HG0151140.1,HORVU.MOREX.r2.3HG0274970.1,HORVU.MOREX.r2.5HG0399590.1,HORVU.MOREX.r2.5HG0400660.1
BP	GO:0046496	nicotinamide nucleotide metabolic process	0	6	6	135	0.0283562	0.232721	-	HORVU.MOREX.r2.2HG0104920.1,HORVU.MOREX.r2.2HG0177700.1,HORVU.MOREX.r2.5HG0380250.1,HORVU.MOREX.r2.6HG0490690.1,HORVU.MOREX.r2.7HG0573130.1,HORVU.MOREX.r2.7HG0583650.1
MF	GO:0004867	serine-type endopeptidase inhibitor activity	0	3	3	39	0.0284771	0.190146	-	HORVU.MOREX.r2.1HG0055240.1,HORVU.MOREX.r2.3HG0184840.1,HORVU.MOREX.r2.6HG0501200.1
BP	GO:0044347	cell wall polysaccharide catabolic process	0	3	3	39	0.0286109	0.23357	-	HORVU.MOREX.r2.2HG0086720.1,HORVU.MOREX.r2.3HG0184480.1,HORVU.MOREX.r2.4HG0331870.1
BP	GO:0001505	regulation of neurotransmitter levels	1	3	4	68	0.0288578	0.23357	HORVU.MOREX.r2.2HG0150280.1	HORVU.MOREX.r2.1HG0064450.1,HORVU.MOREX.r2.4HG0344460.1,HORVU.MOREX.r2.6HG0473280.1
MF	GO:0004601	peroxidase activity	0	6	6	136	0.0290075	0.190146	-	HORVU.MOREX.r2.1HG0017110.1,HORVU.MOREX.r2.1HG0054440.1,HORVU.MOREX.r2.2HG0092460.1,HORVU.MOREX.r2.2HG0128880.1,HORVU.MOREX.r2.3HG0212680.1,HORVU.MOREX.r2.7HG0604280.1
BP	GO:1901701	cellular response to oxygen-containing compound	17	4	21	788	0.0291621	0.23357	HORVU.MOREX.r2.1HG0030320.1,HORVU.MOREX.r2.1HG0039310.1,HORVU.MOREX.r2.1HG0048910.1,HORVU.MOREX.r2.1HG0055970.1,HORVU.MOREX.r2.1HG0055980.1,HORVU.MOREX.r2.1HG0063880.1,HORVU.MOREX.r2.1HG0074610.1,HORVU.MOREX.r2.2HG0090590.1,HORVU.MOREX.r2.2HG0152670.1,HORVU.MOREX.r2.3HG0196310.1,HORVU.MOREX.r2.3HG0249690.1,HORVU.MOREX.r2.3HG0255040.1,HORVU.MOREX.r2.4HG0318760.1,HORVU.MOREX.r2.4HG0323620.1,HORVU.M…	HORVU.MOREX.r2.1HG0006240.1,HORVU.MOREX.r2.2HG0106410.1,HORVU.MOREX.r2.3HG0270850.1,HORVU.MOREX.r2.7HG0614430.1
BP	GO:0019362	pyridine nucleotide metabolic process	0	6	6	136	0.0292575	0.23357	-	HORVU.MOREX.r2.2HG0104920.1,HORVU.MOREX.r2.2HG0177700.1,HORVU.MOREX.r2.5HG0380250.1,HORVU.MOREX.r2.6HG0490690.1,HORVU.MOREX.r2.7HG0573130.1,HORVU.MOREX.r2.7HG0583650.1
BP	GO:0042440	pigment metabolic process	4	7	11	335	0.0293034	0.23357	HORVU.MOREX.r2.2HG0136040.1,HORVU.MOREX.r2.4HG0342600.1,HORVU.MOREX.r2.5HG0427360.1,HORVU.MOREX.r2.7HG0591450.1	HORVU.MOREX.r2.1HG0037050.1,HORVU.MOREX.r2.2HG0105250.1,HORVU.MOREX.r2.2HG0151140.1,HORVU.MOREX.r2.3HG0270850.1,HORVU.MOREX.r2.3HG0274970.1,HORVU.MOREX.r2.5HG0399590.1,HORVU.MOREX.r2.5HG0400660.1
MF	GO:0004568	chitinase activity	0	2	2	16	0.0296641	0.190146	-	HORVU.MOREX.r2.7HG0623580.1,HORVU.MOREX.r2.7HG0623590.1
MF	GO:0004805	trehalose-phosphatase activity	2	0	2	16	0.0296641	0.190146	HORVU.MOREX.r2.1HG0044390.1,HORVU.MOREX.r2.6HG0509380.1	-
BP	GO:0010065	primary meristem tissue development	0	2	2	16	0.0297596	0.23357	-	HORVU.MOREX.r2.4HG0339130.1,HORVU.MOREX.r2.6HG0451800.1
BP	GO:0080171	lytic vacuole organization	2	0	2	16	0.0297596	0.23357	HORVU.MOREX.r2.1HG0048910.1,HORVU.MOREX.r2.4HG0297000.1	-
BP	GO:0016114	terpenoid biosynthetic process	5	2	7	174	0.0299555	0.23357	HORVU.MOREX.r2.2HG0136040.1,HORVU.MOREX.r2.4HG0342600.1,HORVU.MOREX.r2.5HG0354290.1,HORVU.MOREX.r2.5HG0400960.1,HORVU.MOREX.r2.7HG0619750.1	HORVU.MOREX.r2.1HG0037050.1,HORVU.MOREX.r2.7HG0529910.1
BP	GO:0048589	developmental growth	5	9	14	467	0.0299662	0.23357	HORVU.MOREX.r2.1HG0048910.1,HORVU.MOREX.r2.1HG0055980.1,HORVU.MOREX.r2.2HG0136040.1,HORVU.MOREX.r2.5HG0425910.1,HORVU.MOREX.r2.7HG0569500.1	HORVU.MOREX.r2.1HG0017110.1,HORVU.MOREX.r2.1HG0045800.1,HORVU.MOREX.r2.1HG0064450.1,HORVU.MOREX.r2.2HG0148720.1,HORVU.MOREX.r2.3HG0228250.1,HORVU.MOREX.r2.3HG0244730.1,HORVU.MOREX.r2.4HG0293040.1,HORVU.MOREX.r2.7HG0529910.1,HORVU.MOREX.r2.7HG0604280.1
BP	GO:0009860	pollen tube growth	2	3	5	102	0.030521	0.23357	HORVU.MOREX.r2.1HG0055980.1,HORVU.MOREX.r2.7HG0569500.1	HORVU.MOREX.r2.1HG0045800.1,HORVU.MOREX.r2.1HG0064450.1,HORVU.MOREX.r2.7HG0529910.1
BP	GO:0043455	regulation of secondary metabolic process	2	1	3	40	0.0305511	0.23357	HORVU.MOREX.r2.1HG0061800.1,HORVU.MOREX.r2.5HG0400960.1	HORVU.MOREX.r2.3HG0244730.1
CC	GO:0031436	BRCA1-BARD1 complex	0	1	1	2	0.0309531	0.534923	-	HORVU.MOREX.r2.2HG0150020.1
BP	GO:0009698	phenylpropanoid metabolic process	1	7	8	215	0.0315594	0.23357	HORVU.MOREX.r2.3HG0227590.1	HORVU.MOREX.r2.2HG0111770.1,HORVU.MOREX.r2.3HG0252310.1,HORVU.MOREX.r2.3HG0274970.1,HORVU.MOREX.r2.4HG0334940.1,HORVU.MOREX.r2.5HG0400660.1,HORVU.MOREX.r2.7HG0553670.1,HORVU.MOREX.r2.7HG0602750.1
BP	GO:0006865	amino acid transport	1	3	4	70	0.0316538	0.23357	HORVU.MOREX.r2.3HG0251070.1	HORVU.MOREX.r2.6HG0448470.1,HORVU.MOREX.r2.6HG0449580.1,HORVU.MOREX.r2.6HG0513540.1
BP	GO:0031328	positive regulation of cellular biosynthetic process	8	9	17	609	0.0324809	0.23357	HORVU.MOREX.r2.1HG0030320.1,HORVU.MOREX.r2.1HG0048910.1,HORVU.MOREX.r2.1HG0055970.1,HORVU.MOREX.r2.2HG0166360.1,HORVU.MOREX.r2.3HG0249690.1,HORVU.MOREX.r2.5HG0376680.1,HORVU.MOREX.r2.5HG0400960.1,HORVU.MOREX.r2.6HG0459090.1	HORVU.MOREX.r2.2HG0140890.1,HORVU.MOREX.r2.2HG0150020.1,HORVU.MOREX.r2.2HG0180070.1,HORVU.MOREX.r2.3HG0228250.1,HORVU.MOREX.r2.3HG0239390.1,HORVU.MOREX.r2.3HG0244730.1,HORVU.MOREX.r2.5HG0409590.1,HORVU.MOREX.r2.6HG0496420.1,HORVU.MOREX.r2.6HG0520380.1
BP	GO:0005977	glycogen metabolic process	1	2	3	41	0.0325588	0.23357	HORVU.MOREX.r2.2HG0090590.1	HORVU.MOREX.r2.1HG0053570.1,HORVU.MOREX.r2.2HG0087540.1
BP	GO:0009695	jasmonic acid biosynthetic process	3	0	3	41	0.0325588	0.23357	HORVU.MOREX.r2.2HG0103160.1,HORVU.MOREX.r2.6HG0449460.1,HORVU.MOREX.r2.7HG0551040.1	-
BP	GO:0016143	S-glycoside metabolic process	1	2	3	41	0.0325588	0.23357	HORVU.MOREX.r2.1HG0061800.1	HORVU.MOREX.r2.2HG0106410.1,HORVU.MOREX.r2.4HG0293040.1
BP	GO:0019757	glycosinolate metabolic process	1	2	3	41	0.0325588	0.23357	HORVU.MOREX.r2.1HG0061800.1	HORVU.MOREX.r2.2HG0106410.1,HORVU.MOREX.r2.4HG0293040.1
BP	GO:0019760	glucosinolate metabolic process	1	2	3	41	0.0325588	0.23357	HORVU.MOREX.r2.1HG0061800.1	HORVU.MOREX.r2.2HG0106410.1,HORVU.MOREX.r2.4HG0293040.1
MF	GO:0046906	tetrapyrrole binding	2	11	13	429	0.032628	0.190146	HORVU.MOREX.r2.2HG0136040.1,HORVU.MOREX.r2.2HG0171640.1	HORVU.MOREX.r2.1HG0017110.1,HORVU.MOREX.r2.1HG0040470.1,HORVU.MOREX.r2.1HG0054440.1,HORVU.MOREX.r2.2HG0092460.1,HORVU.MOREX.r2.2HG0128880.1,HORVU.MOREX.r2.3HG0200220.1,HORVU.MOREX.r2.3HG0212680.1,HORVU.MOREX.r2.6HG0449850.1,HORVU.MOREX.r2.7HG0529910.1,HORVU.MOREX.r2.7HG0545260.1,HORVU.MOREX.r2.7HG0604280.1
MF	GO:0016684	oxidoreductase activity, acting on peroxide as acceptor	0	6	6	140	0.032773	0.190146	-	HORVU.MOREX.r2.1HG0017110.1,HORVU.MOREX.r2.1HG0054440.1,HORVU.MOREX.r2.2HG0092460.1,HORVU.MOREX.r2.2HG0128880.1,HORVU.MOREX.r2.3HG0212680.1,HORVU.MOREX.r2.7HG0604280.1
MF	GO:0015101	organic cation transmembrane transporter activity	0	2	2	17	0.0332478	0.190146	-	HORVU.MOREX.r2.6HG0498140.1,HORVU.MOREX.r2.7HG0589960.1
MF	GO:0102803	thebane O-demethylase activity	0	2	2	17	0.0332478	0.190146	-	HORVU.MOREX.r2.7HG0545840.1,HORVU.MOREX.r2.7HG0545850.1
MF	GO:0102805	codeine O-demethylase activity	0	2	2	17	0.0332478	0.190146	-	HORVU.MOREX.r2.7HG0545840.1,HORVU.MOREX.r2.7HG0545850.1
BP	GO:0019344	cysteine biosynthetic process	2	0	2	17	0.033354	0.23357	HORVU.MOREX.r2.1HG0039310.1,HORVU.MOREX.r2.2HG0116980.1	-
MF	GO:0004349	glutamate 5-kinase activity	0	1	1	2	0.0337961	0.190146	-	HORVU.MOREX.r2.3HG0251960.1
MF	GO:0004350	glutamate-5-semialdehyde dehydrogenase activity	0	1	1	2	0.0337961	0.190146	-	HORVU.MOREX.r2.3HG0251960.1
MF	GO:0004479	methionyl-tRNA formyltransferase activity	1	0	1	2	0.0337961	0.190146	HORVU.MOREX.r2.3HG0233000.1	-
MF	GO:0008863	formate dehydrogenase (NAD+) activity	0	1	1	2	0.0337961	0.190146	-	HORVU.MOREX.r2.7HG0561660.1
MF	GO:0015121	phosphoenolpyruvate:phosphate antiporter activity	1	0	1	2	0.0337961	0.190146	HORVU.MOREX.r2.3HG0200760.1	-
MF	GO:0015315	organophosphate:inorganic phosphate antiporter activity	1	0	1	2	0.0337961	0.190146	HORVU.MOREX.r2.3HG0200760.1	-
MF	GO:0015355	secondary active monocarboxylate transmembrane transporter activity	1	0	1	2	0.0337961	0.190146	HORVU.MOREX.r2.3HG0200760.1	-
MF	GO:0016672	oxidoreductase activity, acting on a sulfur group of donors, quinone or similar compound as acceptor	0	1	1	2	0.0337961	0.190146	-	HORVU.MOREX.r2.1HG0006240.1
MF	GO:0017084	delta1-pyrroline-5-carboxylate synthetase activity	0	1	1	2	0.0337961	0.190146	-	HORVU.MOREX.r2.3HG0251960.1
MF	GO:0019144	ADP-sugar diphosphatase activity	0	1	1	2	0.0337961	0.190146	-	HORVU.MOREX.r2.4HG0278670.1
MF	GO:0033729	anthocyanidin reductase activity	1	0	1	2	0.0337961	0.190146	HORVU.MOREX.r2.3HG0227590.1	-
MF	GO:0043813	phosphatidylinositol-3,5-bisphosphate 5-phosphatase activity	1	0	1	2	0.0337961	0.190146	HORVU.MOREX.r2.4HG0284710.1	-
MF	GO:0045174	glutathione dehydrogenase (ascorbate) activity	0	1	1	2	0.0337961	0.190146	-	HORVU.MOREX.r2.1HG0006240.1
MF	GO:0046554	malate dehydrogenase (NADP+) activity	0	1	1	2	0.0337961	0.190146	-	HORVU.MOREX.r2.7HG0573130.1
MF	GO:0046976	histone methyltransferase activity (H3-K27 specific)	0	1	1	2	0.0337961	0.190146	-	HORVU.MOREX.r2.6HG0456120.1
MF	GO:0047216	inositol 3-alpha-galactosyltransferase activity	1	0	1	2	0.0337961	0.190146	HORVU.MOREX.r2.2HG0090590.1	-
MF	GO:0047545	2-hydroxyglutarate dehydrogenase activity	0	1	1	2	0.0337961	0.190146	-	HORVU.MOREX.r2.3HG0246340.1
MF	GO:0050307	sucrose-phosphate phosphatase activity	0	1	1	2	0.0337961	0.190146	-	HORVU.MOREX.r2.5HG0349630.1
MF	GO:0080041	ADP-ribose pyrophosphohydrolase activity	0	1	1	2	0.0337961	0.190146	-	HORVU.MOREX.r2.4HG0278670.1
MF	GO:0089721	phosphoenolpyruvate transmembrane transporter activity	1	0	1	2	0.0337961	0.190146	HORVU.MOREX.r2.3HG0200760.1	-
BP	GO:0009964	negative regulation of flavonoid biosynthetic process	1	0	1	2	0.0338507	0.23357	HORVU.MOREX.r2.3HG0227590.1	-
BP	GO:0010186	positive regulation of cellular defense response	1	0	1	2	0.0338507	0.23357	HORVU.MOREX.r2.1HG0030320.1	-
BP	GO:0010439	regulation of glucosinolate biosynthetic process	1	0	1	2	0.0338507	0.23357	HORVU.MOREX.r2.1HG0061800.1	-
BP	GO:0016045	detection of bacterium	0	1	1	2	0.0338507	0.23357	-	HORVU.MOREX.r2.2HG0162190.1
BP	GO:0018131	oxazole or thiazole biosynthetic process	0	1	1	2	0.0338507	0.23357	-	HORVU.MOREX.r2.7HG0596940.1
BP	GO:0019343	cysteine biosynthetic process via cystathionine	1	0	1	2	0.0338507	0.23357	HORVU.MOREX.r2.1HG0039310.1	-
BP	GO:0019346	transsulfuration	1	0	1	2	0.0338507	0.23357	HORVU.MOREX.r2.1HG0039310.1	-
BP	GO:0046484	oxazole or thiazole metabolic process	0	1	1	2	0.0338507	0.23357	-	HORVU.MOREX.r2.7HG0596940.1
BP	GO:0052318	regulation of phytoalexin metabolic process	0	1	1	2	0.0338507	0.23357	-	HORVU.MOREX.r2.3HG0244730.1
BP	GO:0052319	regulation of phytoalexin biosynthetic process	0	1	1	2	0.0338507	0.23357	-	HORVU.MOREX.r2.3HG0244730.1
BP	GO:0052320	positive regulation of phytoalexin metabolic process	0	1	1	2	0.0338507	0.23357	-	HORVU.MOREX.r2.3HG0244730.1
BP	GO:0052322	positive regulation of phytoalexin biosynthetic process	0	1	1	2	0.0338507	0.23357	-	HORVU.MOREX.r2.3HG0244730.1
BP	GO:0052837	thiazole biosynthetic process	0	1	1	2	0.0338507	0.23357	-	HORVU.MOREX.r2.7HG0596940.1
BP	GO:0052838	thiazole metabolic process	0	1	1	2	0.0338507	0.23357	-	HORVU.MOREX.r2.7HG0596940.1
BP	GO:0071266	'de novo' L-methionine biosynthetic process	1	0	1	2	0.0338507	0.23357	HORVU.MOREX.r2.1HG0039310.1	-
BP	GO:0071465	cellular response to desiccation	1	0	1	2	0.0338507	0.23357	HORVU.MOREX.r2.2HG0090590.1	-
BP	GO:0071951	conversion of methionyl-tRNA to N-formyl-methionyl-tRNA	1	0	1	2	0.0338507	0.23357	HORVU.MOREX.r2.3HG0233000.1	-
BP	GO:0089722	phosphoenolpyruvate transmembrane transport	1	0	1	2	0.0338507	0.23357	HORVU.MOREX.r2.3HG0200760.1	-
BP	GO:0098543	detection of other organism	0	1	1	2	0.0338507	0.23357	-	HORVU.MOREX.r2.2HG0162190.1
BP	GO:1901182	regulation of camalexin biosynthetic process	0	1	1	2	0.0338507	0.23357	-	HORVU.MOREX.r2.3HG0244730.1
BP	GO:1901183	positive regulation of camalexin biosynthetic process	0	1	1	2	0.0338507	0.23357	-	HORVU.MOREX.r2.3HG0244730.1
BP	GO:1904276	regulation of wax biosynthetic process	1	0	1	2	0.0338507	0.23357	HORVU.MOREX.r2.5HG0400960.1	-
BP	GO:1904278	positive regulation of wax biosynthetic process	1	0	1	2	0.0338507	0.23357	HORVU.MOREX.r2.5HG0400960.1	-
MF	GO:0016702	oxidoreductase activity, acting on single donors with incorporation of molecular oxygen, incorporation of two atoms of oxygen	2	1	3	42	0.0344747	0.192024	HORVU.MOREX.r2.5HG0354290.1,HORVU.MOREX.r2.6HG0449460.1	HORVU.MOREX.r2.4HG0280010.1
CC	GO:0031224	intrinsic component of membrane	34	40	74	3920	0.0345018	0.534923	HORVU.MOREX.r2.1HG0012310.1,HORVU.MOREX.r2.1HG0024240.1,HORVU.MOREX.r2.1HG0057890.1,HORVU.MOREX.r2.1HG0057900.1,HORVU.MOREX.r2.2HG0088520.1,HORVU.MOREX.r2.2HG0132800.1,HORVU.MOREX.r2.2HG0138120.1,HORVU.MOREX.r2.2HG0151890.1,HORVU.MOREX.r2.2HG0152670.1,HORVU.MOREX.r2.2HG0169080.1,HORVU.MOREX.r2.2HG0171640.1,HORVU.MOREX.r2.2HG0178770.1,HORVU.MOREX.r2.3HG0193950.1,HORVU.MOREX.r2.3HG0200760.1,HORVU.M…	HORVU.MOREX.r2.1HG0040470.1,HORVU.MOREX.r2.1HG0042870.1,HORVU.MOREX.r2.1HG0053570.1,HORVU.MOREX.r2.2HG0085960.1,HORVU.MOREX.r2.2HG0151140.1,HORVU.MOREX.r2.2HG0162190.1,HORVU.MOREX.r2.3HG0200220.1,HORVU.MOREX.r2.3HG0226950.1,HORVU.MOREX.r2.3HG0228900.1,HORVU.MOREX.r2.3HG0236360.1,HORVU.MOREX.r2.3HG0272570.1,HORVU.MOREX.r2.3HG0273580.1,HORVU.MOREX.r2.4HG0277350.1,HORVU.MOREX.r2.4HG0290070.1,HORVU.M…
BP	GO:0016109	tetraterpenoid biosynthetic process	2	1	3	42	0.0346338	0.237216	HORVU.MOREX.r2.2HG0136040.1,HORVU.MOREX.r2.4HG0342600.1	HORVU.MOREX.r2.1HG0037050.1
BP	GO:0016117	carotenoid biosynthetic process	2	1	3	42	0.0346338	0.237216	HORVU.MOREX.r2.2HG0136040.1,HORVU.MOREX.r2.4HG0342600.1	HORVU.MOREX.r2.1HG0037050.1
BP	GO:0072524	pyridine-containing compound metabolic process	0	6	6	143	0.0360956	0.244286	-	HORVU.MOREX.r2.2HG0104920.1,HORVU.MOREX.r2.2HG0177700.1,HORVU.MOREX.r2.5HG0380250.1,HORVU.MOREX.r2.6HG0490690.1,HORVU.MOREX.r2.7HG0573130.1,HORVU.MOREX.r2.7HG0583650.1
BP	GO:0042546	cell wall biogenesis	1	7	8	221	0.0362446	0.244286	HORVU.MOREX.r2.4HG0341500.1	HORVU.MOREX.r2.1HG0053570.1,HORVU.MOREX.r2.2HG0140890.1,HORVU.MOREX.r2.2HG0180070.1,HORVU.MOREX.r2.3HG0228250.1,HORVU.MOREX.r2.4HG0348650.1,HORVU.MOREX.r2.6HG0496420.1,HORVU.MOREX.r2.6HG0508020.1
CC	GO:0005887	integral component of plasma membrane	2	6	8	242	0.0363394	0.534923	HORVU.MOREX.r2.2HG0178770.1,HORVU.MOREX.r2.7HG0558250.1	HORVU.MOREX.r2.5HG0370480.1,HORVU.MOREX.r2.6HG0449520.1,HORVU.MOREX.r2.6HG0449580.1,HORVU.MOREX.r2.6HG0498140.1,HORVU.MOREX.r2.6HG0513540.1,HORVU.MOREX.r2.7HG0589960.1
BP	GO:0009694	jasmonic acid metabolic process	3	0	3	43	0.0367756	0.244286	HORVU.MOREX.r2.2HG0103160.1,HORVU.MOREX.r2.6HG0449460.1,HORVU.MOREX.r2.7HG0551040.1	-
BP	GO:0016128	phytosteroid metabolic process	0	3	3	43	0.0367756	0.244286	-	HORVU.MOREX.r2.2HG0151140.1,HORVU.MOREX.r2.3HG0200220.1,HORVU.MOREX.r2.7HG0529910.1
MF	GO:0002020	protease binding	0	2	2	18	0.036991	0.204	-	HORVU.MOREX.r2.2HG0095620.1,HORVU.MOREX.r2.3HG0238570.1
BP	GO:0009700	indole phytoalexin biosynthetic process	1	1	2	18	0.0371083	0.244286	HORVU.MOREX.r2.5HG0427360.1	HORVU.MOREX.r2.3HG0244730.1
BP	GO:0010120	camalexin biosynthetic process	1	1	2	18	0.0371083	0.244286	HORVU.MOREX.r2.5HG0427360.1	HORVU.MOREX.r2.3HG0244730.1
BP	GO:0010189	vitamin E biosynthetic process	0	2	2	18	0.0371083	0.244286	-	HORVU.MOREX.r2.3HG0272570.1,HORVU.MOREX.r2.4HG0277350.1
BP	GO:0016123	xanthophyll biosynthetic process	1	1	2	18	0.0371083	0.244286	HORVU.MOREX.r2.4HG0342600.1	HORVU.MOREX.r2.1HG0037050.1
BP	GO:0042360	vitamin E metabolic process	0	2	2	18	0.0371083	0.244286	-	HORVU.MOREX.r2.3HG0272570.1,HORVU.MOREX.r2.4HG0277350.1
BP	GO:0046217	indole phytoalexin metabolic process	1	1	2	18	0.0371083	0.244286	HORVU.MOREX.r2.5HG0427360.1	HORVU.MOREX.r2.3HG0244730.1
BP	GO:0052317	camalexin metabolic process	1	1	2	18	0.0371083	0.244286	HORVU.MOREX.r2.5HG0427360.1	HORVU.MOREX.r2.3HG0244730.1
BP	GO:0009617	response to bacterium	8	7	15	527	0.0372695	0.244483	HORVU.MOREX.r2.1HG0012310.1,HORVU.MOREX.r2.1HG0048910.1,HORVU.MOREX.r2.2HG0152670.1,HORVU.MOREX.r2.3HG0227590.1,HORVU.MOREX.r2.3HG0255040.1,HORVU.MOREX.r2.4HG0318760.1,HORVU.MOREX.r2.6HG0449460.1,HORVU.MOREX.r2.6HG0459090.1	HORVU.MOREX.r2.1HG0017110.1,HORVU.MOREX.r2.1HG0059310.1,HORVU.MOREX.r2.2HG0162190.1,HORVU.MOREX.r2.3HG0272180.1,HORVU.MOREX.r2.7HG0604280.1,HORVU.MOREX.r2.7HG0614430.1,HORVU.MOREX.r2.7HG0620410.1
BP	GO:0045926	negative regulation of growth	1	3	4	74	0.0377078	0.245533	HORVU.MOREX.r2.1HG0048910.1	HORVU.MOREX.r2.1HG0017110.1,HORVU.MOREX.r2.3HG0228250.1,HORVU.MOREX.r2.7HG0604280.1
BP	GO:0120255	olefinic compound biosynthetic process	3	1	4	74	0.0377078	0.245533	HORVU.MOREX.r2.5HG0354290.1,HORVU.MOREX.r2.5HG0400960.1,HORVU.MOREX.r2.7HG0619750.1	HORVU.MOREX.r2.2HG0162200.1
BP	GO:0044264	cellular polysaccharide metabolic process	2	10	12	394	0.0384798	0.245533	HORVU.MOREX.r2.1HG0071010.1,HORVU.MOREX.r2.2HG0090590.1	HORVU.MOREX.r2.1HG0053570.1,HORVU.MOREX.r2.2HG0086720.1,HORVU.MOREX.r2.2HG0087540.1,HORVU.MOREX.r2.2HG0180070.1,HORVU.MOREX.r2.3HG0184480.1,HORVU.MOREX.r2.3HG0266280.1,HORVU.MOREX.r2.4HG0331870.1,HORVU.MOREX.r2.4HG0348650.1,HORVU.MOREX.r2.5HG0389850.1,HORVU.MOREX.r2.6HG0496420.1
BP	GO:0016106	sesquiterpenoid biosynthetic process	3	0	3	44	0.0389839	0.245533	HORVU.MOREX.r2.5HG0354290.1,HORVU.MOREX.r2.5HG0400960.1,HORVU.MOREX.r2.7HG0619750.1	-
BP	GO:0031407	oxylipin metabolic process	2	1	3	44	0.0389839	0.245533	HORVU.MOREX.r2.6HG0449460.1,HORVU.MOREX.r2.7HG0551040.1	HORVU.MOREX.r2.4HG0280010.1
BP	GO:0031408	oxylipin biosynthetic process	2	1	3	44	0.0389839	0.245533	HORVU.MOREX.r2.6HG0449460.1,HORVU.MOREX.r2.7HG0551040.1	HORVU.MOREX.r2.4HG0280010.1
BP	GO:0042136	neurotransmitter biosynthetic process	1	2	3	44	0.0389839	0.245533	HORVU.MOREX.r2.2HG0150280.1	HORVU.MOREX.r2.1HG0064450.1,HORVU.MOREX.r2.4HG0344460.1
BP	GO:0010817	regulation of hormone levels	7	7	14	485	0.0392447	0.245533	HORVU.MOREX.r2.2HG0103160.1,HORVU.MOREX.r2.3HG0222470.1,HORVU.MOREX.r2.4HG0318760.1,HORVU.MOREX.r2.6HG0449460.1,HORVU.MOREX.r2.7HG0551040.1,HORVU.MOREX.r2.7HG0619750.1,HORVU.MOREX.r2.7HG0622940.1	HORVU.MOREX.r2.2HG0151140.1,HORVU.MOREX.r2.2HG0162200.1,HORVU.MOREX.r2.3HG0200220.1,HORVU.MOREX.r2.3HG0236360.1,HORVU.MOREX.r2.3HG0270850.1,HORVU.MOREX.r2.3HG0274970.1,HORVU.MOREX.r2.7HG0529910.1
BP	GO:1901606	alpha-amino acid catabolic process	2	2	4	75	0.039318	0.245533	HORVU.MOREX.r2.1HG0039310.1,HORVU.MOREX.r2.2HG0150280.1	HORVU.MOREX.r2.4HG0344460.1,HORVU.MOREX.r2.6HG0473280.1
BP	GO:0005996	monosaccharide metabolic process	3	4	7	185	0.0397155	0.245533	HORVU.MOREX.r2.2HG0090590.1,HORVU.MOREX.r2.7HG0584640.1,HORVU.MOREX.r2.7HG0596410.1	HORVU.MOREX.r2.1HG0006240.1,HORVU.MOREX.r2.2HG0177700.1,HORVU.MOREX.r2.6HG0490690.1,HORVU.MOREX.r2.7HG0583650.1
BP	GO:0009056	catabolic process	13	38	51	2353	0.0403213	0.245533	HORVU.MOREX.r2.1HG0039310.1,HORVU.MOREX.r2.1HG0048910.1,HORVU.MOREX.r2.1HG0071010.1,HORVU.MOREX.r2.2HG0103160.1,HORVU.MOREX.r2.2HG0136040.1,HORVU.MOREX.r2.2HG0138120.1,HORVU.MOREX.r2.2HG0150280.1,HORVU.MOREX.r2.3HG0196310.1,HORVU.MOREX.r2.4HG0276810.1,HORVU.MOREX.r2.4HG0297000.1,HORVU.MOREX.r2.4HG0325030.1,HORVU.MOREX.r2.5HG0350450.1,HORVU.MOREX.r2.7HG0591450.1	HORVU.MOREX.r2.1HG0006240.1,HORVU.MOREX.r2.1HG0017110.1,HORVU.MOREX.r2.1HG0051720.1,HORVU.MOREX.r2.1HG0054440.1,HORVU.MOREX.r2.1HG0062230.1,HORVU.MOREX.r2.1HG0063410.1,HORVU.MOREX.r2.2HG0085960.1,HORVU.MOREX.r2.2HG0086720.1,HORVU.MOREX.r2.2HG0087540.1,HORVU.MOREX.r2.2HG0092460.1,HORVU.MOREX.r2.2HG0111770.1,HORVU.MOREX.r2.2HG0128880.1,HORVU.MOREX.r2.2HG0177700.1,HORVU.MOREX.r2.3HG0184480.1,HORVU.M…
BP	GO:0009891	positive regulation of biosynthetic process	8	9	17	626	0.0404539	0.245533	HORVU.MOREX.r2.1HG0030320.1,HORVU.MOREX.r2.1HG0048910.1,HORVU.MOREX.r2.1HG0055970.1,HORVU.MOREX.r2.2HG0166360.1,HORVU.MOREX.r2.3HG0249690.1,HORVU.MOREX.r2.5HG0376680.1,HORVU.MOREX.r2.5HG0400960.1,HORVU.MOREX.r2.6HG0459090.1	HORVU.MOREX.r2.2HG0140890.1,HORVU.MOREX.r2.2HG0150020.1,HORVU.MOREX.r2.2HG0180070.1,HORVU.MOREX.r2.3HG0228250.1,HORVU.MOREX.r2.3HG0239390.1,HORVU.MOREX.r2.3HG0244730.1,HORVU.MOREX.r2.5HG0409590.1,HORVU.MOREX.r2.6HG0496420.1,HORVU.MOREX.r2.6HG0520380.1
BP	GO:0009409	response to cold	5	8	13	442	0.0405673	0.245533	HORVU.MOREX.r2.1HG0046880.1,HORVU.MOREX.r2.2HG0090590.1,HORVU.MOREX.r2.3HG0255040.1,HORVU.MOREX.r2.5HG0400960.1,HORVU.MOREX.r2.7HG0592280.1	HORVU.MOREX.r2.3HG0212680.1,HORVU.MOREX.r2.4HG0334940.1,HORVU.MOREX.r2.5HG0399590.1,HORVU.MOREX.r2.5HG0400660.1,HORVU.MOREX.r2.5HG0418830.1,HORVU.MOREX.r2.5HG0421320.1,HORVU.MOREX.r2.5HG0421340.1,HORVU.MOREX.r2.6HG0455550.1
MF	GO:0008519	ammonium transmembrane transporter activity	0	2	2	19	0.0408874	0.214851	-	HORVU.MOREX.r2.6HG0498140.1,HORVU.MOREX.r2.7HG0589960.1
MF	GO:0102336	3-oxo-arachidoyl-CoA synthase activity	1	1	2	19	0.0408874	0.214851	HORVU.MOREX.r2.7HG0592280.1	HORVU.MOREX.r2.4HG0334940.1
MF	GO:0102337	3-oxo-cerotoyl-CoA synthase activity	1	1	2	19	0.0408874	0.214851	HORVU.MOREX.r2.7HG0592280.1	HORVU.MOREX.r2.4HG0334940.1
MF	GO:0102338	3-oxo-lignoceronyl-CoA synthase activity	1	1	2	19	0.0408874	0.214851	HORVU.MOREX.r2.7HG0592280.1	HORVU.MOREX.r2.4HG0334940.1
MF	GO:0102756	very-long-chain 3-ketoacyl-CoA synthase activity	1	1	2	19	0.0408874	0.214851	HORVU.MOREX.r2.7HG0592280.1	HORVU.MOREX.r2.4HG0334940.1
BP	GO:0006772	thiamine metabolic process	0	2	2	19	0.0410161	0.245533	-	HORVU.MOREX.r2.4HG0278670.1,HORVU.MOREX.r2.7HG0596940.1
BP	GO:0042762	regulation of sulfur metabolic process	1	1	2	19	0.0410161	0.245533	HORVU.MOREX.r2.1HG0061800.1	HORVU.MOREX.r2.3HG0244730.1
BP	GO:0072488	ammonium transmembrane transport	0	2	2	19	0.0410161	0.245533	-	HORVU.MOREX.r2.6HG0498140.1,HORVU.MOREX.r2.7HG0589960.1
BP	GO:0090354	regulation of auxin metabolic process	1	1	2	19	0.0410161	0.245533	HORVU.MOREX.r2.7HG0622940.1	HORVU.MOREX.r2.2HG0162200.1
BP	GO:0009687	abscisic acid metabolic process	3	0	3	45	0.0412582	0.245533	HORVU.MOREX.r2.5HG0354290.1,HORVU.MOREX.r2.5HG0400960.1,HORVU.MOREX.r2.7HG0619750.1	-
BP	GO:0032147	activation of protein kinase activity	1	2	3	45	0.0412582	0.245533	HORVU.MOREX.r2.1HG0048910.1	HORVU.MOREX.r2.5HG0425620.1,HORVU.MOREX.r2.6HG0472060.1
BP	GO:0043288	apocarotenoid metabolic process	3	0	3	45	0.0412582	0.245533	HORVU.MOREX.r2.5HG0354290.1,HORVU.MOREX.r2.5HG0400960.1,HORVU.MOREX.r2.7HG0619750.1	-
BP	GO:1902644	tertiary alcohol metabolic process	3	0	3	45	0.0412582	0.245533	HORVU.MOREX.r2.5HG0354290.1,HORVU.MOREX.r2.5HG0400960.1,HORVU.MOREX.r2.7HG0619750.1	-
BP	GO:0043086	negative regulation of catalytic activity	2	5	7	187	0.041689	0.245533	HORVU.MOREX.r2.1HG0048910.1,HORVU.MOREX.r2.1HG0074610.1	HORVU.MOREX.r2.1HG0055240.1,HORVU.MOREX.r2.2HG0095620.1,HORVU.MOREX.r2.3HG0184840.1,HORVU.MOREX.r2.3HG0238570.1,HORVU.MOREX.r2.6HG0501200.1
BP	GO:0072593	reactive oxygen species metabolic process	1	7	8	228	0.0422788	0.245533	HORVU.MOREX.r2.1HG0048910.1	HORVU.MOREX.r2.1HG0006240.1,HORVU.MOREX.r2.1HG0017110.1,HORVU.MOREX.r2.1HG0054440.1,HORVU.MOREX.r2.2HG0092460.1,HORVU.MOREX.r2.2HG0128880.1,HORVU.MOREX.r2.3HG0212680.1,HORVU.MOREX.r2.7HG0604280.1
BP	GO:0006766	vitamin metabolic process	1	5	6	149	0.0427125	0.245533	HORVU.MOREX.r2.7HG0584640.1	HORVU.MOREX.r2.1HG0006240.1,HORVU.MOREX.r2.3HG0272570.1,HORVU.MOREX.r2.4HG0277350.1,HORVU.MOREX.r2.4HG0278670.1,HORVU.MOREX.r2.7HG0596940.1
BP	GO:0009644	response to high light intensity	2	3	5	112	0.0429675	0.245533	HORVU.MOREX.r2.2HG0090590.1,HORVU.MOREX.r2.2HG0171640.1	HORVU.MOREX.r2.1HG0059310.1,HORVU.MOREX.r2.3HG0239390.1,HORVU.MOREX.r2.5HG0399590.1
MF	GO:0071949	FAD binding	2	1	3	46	0.0434026	0.224514	HORVU.MOREX.r2.2HG0103160.1,HORVU.MOREX.r2.7HG0619750.1	HORVU.MOREX.r2.3HG0246340.1
MF	GO:0008514	organic anion transmembrane transporter activity	3	3	6	150	0.0435323	0.224514	HORVU.MOREX.r2.2HG0151890.1,HORVU.MOREX.r2.3HG0200760.1,HORVU.MOREX.r2.3HG0251070.1	HORVU.MOREX.r2.6HG0448470.1,HORVU.MOREX.r2.6HG0449580.1,HORVU.MOREX.r2.6HG0513540.1
BP	GO:0042538	hyperosmotic salinity response	1	2	3	46	0.043598	0.245533	HORVU.MOREX.r2.5HG0427360.1	HORVU.MOREX.r2.3HG0212680.1,HORVU.MOREX.r2.3HG0251960.1
BP	GO:0045229	external encapsulating structure organization	3	15	18	680	0.0438993	0.245533	HORVU.MOREX.r2.1HG0057310.1,HORVU.MOREX.r2.1HG0071010.1,HORVU.MOREX.r2.4HG0341500.1	HORVU.MOREX.r2.1HG0053570.1,HORVU.MOREX.r2.1HG0054440.1,HORVU.MOREX.r2.1HG0062230.1,HORVU.MOREX.r2.2HG0162190.1,HORVU.MOREX.r2.2HG0180070.1,HORVU.MOREX.r2.3HG0184480.1,HORVU.MOREX.r2.3HG0212680.1,HORVU.MOREX.r2.3HG0247990.1,HORVU.MOREX.r2.3HG0265810.1,HORVU.MOREX.r2.3HG0265820.1,HORVU.MOREX.r2.4HG0334760.1,HORVU.MOREX.r2.4HG0348650.1,HORVU.MOREX.r2.5HG0389850.1,HORVU.MOREX.r2.5HG0432210.1,HORVU.M…
MF	GO:0050661	NADP binding	0	4	4	78	0.0441273	0.225495	-	HORVU.MOREX.r2.1HG0061720.1,HORVU.MOREX.r2.2HG0177700.1,HORVU.MOREX.r2.6HG0490690.1,HORVU.MOREX.r2.7HG0583650.1
MF	GO:0016899	oxidoreductase activity, acting on the CH-OH group of donors, oxygen as acceptor	1	1	2	20	0.0449305	0.225788	HORVU.MOREX.r2.7HG0584640.1	HORVU.MOREX.r2.3HG0246340.1
BP	GO:0052314	phytoalexin metabolic process	1	1	2	20	0.0450709	0.245533	HORVU.MOREX.r2.5HG0427360.1	HORVU.MOREX.r2.3HG0244730.1
BP	GO:0052315	phytoalexin biosynthetic process	1	1	2	20	0.0450709	0.245533	HORVU.MOREX.r2.5HG0427360.1	HORVU.MOREX.r2.3HG0244730.1
BP	GO:0043200	response to amino acid	0	3	3	47	0.0460027	0.245533	-	HORVU.MOREX.r2.5HG0421320.1,HORVU.MOREX.r2.5HG0421340.1,HORVU.MOREX.r2.6HG0455550.1
BP	GO:0031668	cellular response to extracellular stimulus	5	3	8	232	0.0460096	0.245533	HORVU.MOREX.r2.1HG0039310.1,HORVU.MOREX.r2.1HG0061800.1,HORVU.MOREX.r2.2HG0090590.1,HORVU.MOREX.r2.3HG0255040.1,HORVU.MOREX.r2.6HG0459090.1	HORVU.MOREX.r2.1HG0061720.1,HORVU.MOREX.r2.3HG0270850.1,HORVU.MOREX.r2.7HG0561340.1
CC	GO:0014069	postsynaptic density	1	0	1	3	0.04607	0.534923	HORVU.MOREX.r2.1HG0048910.1	-
CC	GO:0070531	BRCA1-A complex	0	1	1	3	0.04607	0.534923	-	HORVU.MOREX.r2.2HG0150020.1
CC	GO:0097386	glial cell projection	1	0	1	3	0.04607	0.534923	HORVU.MOREX.r2.1HG0048910.1	-
CC	GO:0097449	astrocyte projection	1	0	1	3	0.04607	0.534923	HORVU.MOREX.r2.1HG0048910.1	-
CC	GO:0097450	astrocyte end-foot	1	0	1	3	0.04607	0.534923	HORVU.MOREX.r2.1HG0048910.1	-
CC	GO:0099572	postsynaptic specialization	1	0	1	3	0.04607	0.534923	HORVU.MOREX.r2.1HG0048910.1	-
BP	GO:1901605	alpha-amino acid metabolic process	6	4	10	319	0.0476698	0.245533	HORVU.MOREX.r2.1HG0039310.1,HORVU.MOREX.r2.2HG0115120.1,HORVU.MOREX.r2.2HG0116980.1,HORVU.MOREX.r2.2HG0150280.1,HORVU.MOREX.r2.5HG0427360.1,HORVU.MOREX.r2.6HG0508460.1	HORVU.MOREX.r2.3HG0251960.1,HORVU.MOREX.r2.4HG0344460.1,HORVU.MOREX.r2.6HG0473280.1,HORVU.MOREX.r2.6HG0518400.1
BP	GO:0040008	regulation of growth	5	7	12	409	0.0486575	0.245533	HORVU.MOREX.r2.1HG0048910.1,HORVU.MOREX.r2.1HG0055980.1,HORVU.MOREX.r2.2HG0136040.1,HORVU.MOREX.r2.5HG0425910.1,HORVU.MOREX.r2.7HG0569500.1	HORVU.MOREX.r2.1HG0017110.1,HORVU.MOREX.r2.2HG0148720.1,HORVU.MOREX.r2.3HG0200220.1,HORVU.MOREX.r2.3HG0228250.1,HORVU.MOREX.r2.4HG0293040.1,HORVU.MOREX.r2.4HG0336070.1,HORVU.MOREX.r2.7HG0604280.1
BP	GO:0048509	regulation of meristem development	4	1	5	116	0.0486872	0.245533	HORVU.MOREX.r2.2HG0136040.1,HORVU.MOREX.r2.3HG0222470.1,HORVU.MOREX.r2.3HG0249690.1,HORVU.MOREX.r2.5HG0376680.1	HORVU.MOREX.r2.2HG0150020.1
BP	GO:0045893	positive regulation of DNA-templated transcription	8	6	14	501	0.0490786	0.245533	HORVU.MOREX.r2.1HG0030320.1,HORVU.MOREX.r2.1HG0048910.1,HORVU.MOREX.r2.1HG0055970.1,HORVU.MOREX.r2.2HG0166360.1,HORVU.MOREX.r2.3HG0249690.1,HORVU.MOREX.r2.5HG0376680.1,HORVU.MOREX.r2.5HG0400960.1,HORVU.MOREX.r2.6HG0459090.1	HORVU.MOREX.r2.2HG0140890.1,HORVU.MOREX.r2.2HG0150020.1,HORVU.MOREX.r2.2HG0180070.1,HORVU.MOREX.r2.3HG0228250.1,HORVU.MOREX.r2.5HG0409590.1,HORVU.MOREX.r2.6HG0496420.1
MF	GO:0005381	iron ion transmembrane transporter activity	2	0	2	21	0.0491145	0.225788	HORVU.MOREX.r2.7HG0594910.1,HORVU.MOREX.r2.7HG0603680.1	-
BP	GO:0006820	anion transport	4	7	11	365	0.0492592	0.245533	HORVU.MOREX.r2.2HG0151890.1,HORVU.MOREX.r2.3HG0200760.1,HORVU.MOREX.r2.3HG0251070.1,HORVU.MOREX.r2.4HG0290500.1	HORVU.MOREX.r2.2HG0162190.1,HORVU.MOREX.r2.5HG0418830.1,HORVU.MOREX.r2.6HG0448470.1,HORVU.MOREX.r2.6HG0449580.1,HORVU.MOREX.r2.6HG0513540.1,HORVU.MOREX.r2.7HG0543350.1,HORVU.MOREX.r2.7HG0561340.1
BP	GO:0006030	chitin metabolic process	0	2	2	21	0.0492668	0.245533	-	HORVU.MOREX.r2.7HG0623580.1,HORVU.MOREX.r2.7HG0623590.1
BP	GO:0006032	chitin catabolic process	0	2	2	21	0.0492668	0.245533	-	HORVU.MOREX.r2.7HG0623580.1,HORVU.MOREX.r2.7HG0623590.1
BP	GO:0034755	iron ion transmembrane transport	2	0	2	21	0.0492668	0.245533	HORVU.MOREX.r2.7HG0594910.1,HORVU.MOREX.r2.7HG0603680.1	-
BP	GO:0042723	thiamine-containing compound metabolic process	0	2	2	21	0.0492668	0.245533	-	HORVU.MOREX.r2.4HG0278670.1,HORVU.MOREX.r2.7HG0596940.1
BP	GO:0042724	thiamine-containing compound biosynthetic process	0	2	2	21	0.0492668	0.245533	-	HORVU.MOREX.r2.4HG0278670.1,HORVU.MOREX.r2.7HG0596940.1
BP	GO:0046348	amino sugar catabolic process	0	2	2	21	0.0492668	0.245533	-	HORVU.MOREX.r2.7HG0623580.1,HORVU.MOREX.r2.7HG0623590.1
BP	GO:1901072	glucosamine-containing compound catabolic process	0	2	2	21	0.0492668	0.245533	-	HORVU.MOREX.r2.7HG0623580.1,HORVU.MOREX.r2.7HG0623590.1
BP	GO:0010557	positive regulation of macromolecule biosynthetic process	8	8	16	595	0.0494069	0.245533	HORVU.MOREX.r2.1HG0030320.1,HORVU.MOREX.r2.1HG0048910.1,HORVU.MOREX.r2.1HG0055970.1,HORVU.MOREX.r2.2HG0166360.1,HORVU.MOREX.r2.3HG0249690.1,HORVU.MOREX.r2.5HG0376680.1,HORVU.MOREX.r2.5HG0400960.1,HORVU.MOREX.r2.6HG0459090.1	HORVU.MOREX.r2.2HG0140890.1,HORVU.MOREX.r2.2HG0150020.1,HORVU.MOREX.r2.2HG0180070.1,HORVU.MOREX.r2.3HG0228250.1,HORVU.MOREX.r2.3HG0239390.1,HORVU.MOREX.r2.5HG0409590.1,HORVU.MOREX.r2.6HG0496420.1,HORVU.MOREX.r2.6HG0520380.1
BP	GO:0009753	response to jasmonic acid	6	2	8	236	0.0499503	0.245533	HORVU.MOREX.r2.1HG0063880.1,HORVU.MOREX.r2.3HG0196310.1,HORVU.MOREX.r2.4HG0284710.1,HORVU.MOREX.r2.5HG0400960.1,HORVU.MOREX.r2.6HG0449460.1,HORVU.MOREX.r2.7HG0622940.1	HORVU.MOREX.r2.1HG0006240.1,HORVU.MOREX.r2.5HG0423400.1
BP	GO:0034404	nucleobase-containing small molecule biosynthetic process	1	5	6	155	0.0500461	0.245533	HORVU.MOREX.r2.5HG0399930.1	HORVU.MOREX.r2.2HG0177700.1,HORVU.MOREX.r2.5HG0380250.1,HORVU.MOREX.r2.6HG0490690.1,HORVU.MOREX.r2.7HG0570540.1,HORVU.MOREX.r2.7HG0583650.1
MF	GO:0004014	adenosylmethionine decarboxylase activity	1	0	1	3	0.0502651	0.225788	HORVU.MOREX.r2.5HG0399930.1	-
MF	GO:0005356	glucose:proton symporter activity	1	0	1	3	0.0502651	0.225788	HORVU.MOREX.r2.4HG0329560.1	-
MF	GO:0005358	high-affinity glucose:proton symporter activity	1	0	1	3	0.0502651	0.225788	HORVU.MOREX.r2.4HG0329560.1	-
MF	GO:0009679	hexose:proton symporter activity	1	0	1	3	0.0502651	0.225788	HORVU.MOREX.r2.4HG0329560.1	-
MF	GO:0010279	indole-3-acetic acid amido synthetase activity	0	1	1	3	0.0502651	0.225788	-	HORVU.MOREX.r2.3HG0244730.1
MF	GO:0015185	gamma-aminobutyric acid transmembrane transporter activity	1	0	1	3	0.0502651	0.225788	HORVU.MOREX.r2.3HG0251070.1	-
MF	GO:0017057	6-phosphogluconolactonase activity	0	1	1	3	0.0502651	0.225788	-	HORVU.MOREX.r2.2HG0104920.1
MF	GO:0061634	alpha-D-xyloside xylohydrolase	0	1	1	3	0.0502651	0.225788	-	HORVU.MOREX.r2.3HG0184480.1
MF	GO:0070009	serine-type aminopeptidase activity	0	1	1	3	0.0502651	0.225788	-	HORVU.MOREX.r2.6HG0454000.1
MF	GO:0080150	S-adenosyl-L-methionine:benzoic acid carboxyl methyl transferase activity	0	1	1	3	0.0502651	0.225788	-	HORVU.MOREX.r2.3HG0199620.1
MF	GO:0080176	xyloglucan 1,6-alpha-xylosidase activity	0	1	1	3	0.0502651	0.225788	-	HORVU.MOREX.r2.3HG0184480.1
MF	GO:0106018	phosphatidylinositol-3,5-bisphosphate phosphatase activity	1	0	1	3	0.0502651	0.225788	HORVU.MOREX.r2.4HG0284710.1	-
MF	GO:1901611	phosphatidylglycerol binding	0	1	1	3	0.0502651	0.225788	-	HORVU.MOREX.r2.6HG0455550.1
BP	GO:0006105	succinate metabolic process	0	1	1	3	0.0503455	0.245533	-	HORVU.MOREX.r2.6HG0473280.1
BP	GO:0006107	oxaloacetate metabolic process	0	1	1	3	0.0503455	0.245533	-	HORVU.MOREX.r2.7HG0573130.1
BP	GO:0006707	cholesterol catabolic process	1	0	1	3	0.0503455	0.245533	HORVU.MOREX.r2.1HG0048910.1	-
BP	GO:0010266	response to vitamin B1	0	1	1	3	0.0503455	0.245533	-	HORVU.MOREX.r2.4HG0278670.1
BP	GO:0010573	vascular endothelial growth factor production	1	0	1	3	0.0503455	0.245533	HORVU.MOREX.r2.1HG0048910.1	-
BP	GO:0010574	regulation of vascular endothelial growth factor production	1	0	1	3	0.0503455	0.245533	HORVU.MOREX.r2.1HG0048910.1	-
BP	GO:0010575	positive regulation of vascular endothelial growth factor production	1	0	1	3	0.0503455	0.245533	HORVU.MOREX.r2.1HG0048910.1	-
BP	GO:0010940	positive regulation of necrotic cell death	1	0	1	3	0.0503455	0.245533	HORVU.MOREX.r2.1HG0048910.1	-
BP	GO:0014002	astrocyte development	1	0	1	3	0.0503455	0.245533	HORVU.MOREX.r2.1HG0048910.1	-
BP	GO:0015714	phosphoenolpyruvate transport	1	0	1	3	0.0503455	0.245533	HORVU.MOREX.r2.3HG0200760.1	-
BP	GO:0015812	gamma-aminobutyric acid transport	1	0	1	3	0.0503455	0.245533	HORVU.MOREX.r2.3HG0251070.1	-
BP	GO:0030517	negative regulation of axon extension	1	0	1	3	0.0503455	0.245533	HORVU.MOREX.r2.1HG0048910.1	-
BP	GO:0030947	regulation of vascular endothelial growth factor receptor signaling pathway	1	0	1	3	0.0503455	0.245533	HORVU.MOREX.r2.1HG0048910.1	-
BP	GO:0030949	positive regulation of vascular endothelial growth factor receptor signaling pathway	1	0	1	3	0.0503455	0.245533	HORVU.MOREX.r2.1HG0048910.1	-
BP	GO:0032094	response to food	1	0	1	3	0.0503455	0.245533	HORVU.MOREX.r2.1HG0048910.1	-
BP	GO:0032095	regulation of response to food	1	0	1	3	0.0503455	0.245533	HORVU.MOREX.r2.1HG0048910.1	-
BP	GO:0033210	leptin-mediated signaling pathway	1	0	1	3	0.0503455	0.245533	HORVU.MOREX.r2.1HG0048910.1	-
BP	GO:0035924	cellular response to vascular endothelial growth factor stimulus	1	0	1	3	0.0503455	0.245533	HORVU.MOREX.r2.1HG0048910.1	-
BP	GO:0036015	response to interleukin-3	1	0	1	3	0.0503455	0.245533	HORVU.MOREX.r2.1HG0048910.1	-
BP	GO:0036016	cellular response to interleukin-3	1	0	1	3	0.0503455	0.245533	HORVU.MOREX.r2.1HG0048910.1	-
BP	GO:0036017	response to erythropoietin	1	0	1	3	0.0503455	0.245533	HORVU.MOREX.r2.1HG0048910.1	-
BP	GO:0036018	cellular response to erythropoietin	1	0	1	3	0.0503455	0.245533	HORVU.MOREX.r2.1HG0048910.1	-
BP	GO:0036091	positive regulation of transcription from RNA polymerase II promoter in response to oxidative stress	1	0	1	3	0.0503455	0.245533	HORVU.MOREX.r2.1HG0048910.1	-
BP	GO:0042117	monocyte activation	1	0	1	3	0.0503455	0.245533	HORVU.MOREX.r2.1HG0048910.1	-
BP	GO:0043243	positive regulation of protein-containing complex disassembly	0	1	1	3	0.0503455	0.245533	-	HORVU.MOREX.r2.6HG0520380.1
BP	GO:0043536	positive regulation of blood vessel endothelial cell migration	1	0	1	3	0.0503455	0.245533	HORVU.MOREX.r2.1HG0048910.1	-
BP	GO:0043619	regulation of transcription from RNA polymerase II promoter in response to oxidative stress	1	0	1	3	0.0503455	0.245533	HORVU.MOREX.r2.1HG0048910.1	-
BP	GO:0044320	cellular response to leptin stimulus	1	0	1	3	0.0503455	0.245533	HORVU.MOREX.r2.1HG0048910.1	-
BP	GO:0044321	response to leptin	1	0	1	3	0.0503455	0.245533	HORVU.MOREX.r2.1HG0048910.1	-
BP	GO:0045717	negative regulation of fatty acid biosynthetic process	0	1	1	3	0.0503455	0.245533	-	HORVU.MOREX.r2.2HG0150020.1
BP	GO:0046499	S-adenosylmethioninamine metabolic process	1	0	1	3	0.0503455	0.245533	HORVU.MOREX.r2.5HG0399930.1	-
BP	GO:0046687	response to chromate	1	0	1	3	0.0503455	0.245533	HORVU.MOREX.r2.1HG0048910.1	-
BP	GO:0048708	astrocyte differentiation	1	0	1	3	0.0503455	0.245533	HORVU.MOREX.r2.1HG0048910.1	-
BP	GO:0050774	negative regulation of dendrite morphogenesis	1	0	1	3	0.0503455	0.245533	HORVU.MOREX.r2.1HG0048910.1	-
BP	GO:0055073	cadmium ion homeostasis	1	0	1	3	0.0503455	0.245533	HORVU.MOREX.r2.1HG0048910.1	-
BP	GO:0071247	cellular response to chromate	1	0	1	3	0.0503455	0.245533	HORVU.MOREX.r2.1HG0048910.1	-
BP	GO:0071294	cellular response to zinc ion	1	0	1	3	0.0503455	0.245533	HORVU.MOREX.r2.1HG0048910.1	-
BP	GO:0072592	oxygen metabolic process	1	0	1	3	0.0503455	0.245533	HORVU.MOREX.r2.1HG0048910.1	-
BP	GO:0090050	positive regulation of cell migration involved in sprouting angiogenesis	1	0	1	3	0.0503455	0.245533	HORVU.MOREX.r2.1HG0048910.1	-
BP	GO:0090059	protoxylem development	0	1	1	3	0.0503455	0.245533	-	HORVU.MOREX.r2.2HG0180070.1
BP	GO:0097212	lysosomal membrane organization	1	0	1	3	0.0503455	0.245533	HORVU.MOREX.r2.1HG0048910.1	-
BP	GO:0097213	regulation of lysosomal membrane permeability	1	0	1	3	0.0503455	0.245533	HORVU.MOREX.r2.1HG0048910.1	-
BP	GO:0097214	positive regulation of lysosomal membrane permeability	1	0	1	3	0.0503455	0.245533	HORVU.MOREX.r2.1HG0048910.1	-
BP	GO:1901979	regulation of inward rectifier potassium channel activity	1	0	1	3	0.0503455	0.245533	HORVU.MOREX.r2.7HG0569500.1	-
BP	GO:1902075	cellular response to salt	0	1	1	3	0.0503455	0.245533	-	HORVU.MOREX.r2.7HG0543350.1
BP	GO:1903672	positive regulation of sprouting angiogenesis	1	0	1	3	0.0503455	0.245533	HORVU.MOREX.r2.1HG0048910.1	-
BP	GO:1905710	positive regulation of membrane permeability	1	0	1	3	0.0503455	0.245533	HORVU.MOREX.r2.1HG0048910.1	-
BP	GO:2000171	negative regulation of dendrite development	1	0	1	3	0.0503455	0.245533	HORVU.MOREX.r2.1HG0048910.1	-
BP	GO:2000295	regulation of hydrogen peroxide catabolic process	1	0	1	3	0.0503455	0.245533	HORVU.MOREX.r2.1HG0048910.1	-
BP	GO:2000296	negative regulation of hydrogen peroxide catabolic process	1	0	1	3	0.0503455	0.245533	HORVU.MOREX.r2.1HG0048910.1	-
BP	GO:2000374	regulation of oxygen metabolic process	1	0	1	3	0.0503455	0.245533	HORVU.MOREX.r2.1HG0048910.1	-
BP	GO:2000376	positive regulation of oxygen metabolic process	1	0	1	3	0.0503455	0.245533	HORVU.MOREX.r2.1HG0048910.1	-
BP	GO:0019318	hexose metabolic process	2	3	5	118	0.0517077	0.251518	HORVU.MOREX.r2.2HG0090590.1,HORVU.MOREX.r2.7HG0596410.1	HORVU.MOREX.r2.2HG0177700.1,HORVU.MOREX.r2.6HG0490690.1,HORVU.MOREX.r2.7HG0583650.1
BP	GO:0071496	cellular response to external stimulus	5	3	8	238	0.0520003	0.252283	HORVU.MOREX.r2.1HG0039310.1,HORVU.MOREX.r2.1HG0061800.1,HORVU.MOREX.r2.2HG0090590.1,HORVU.MOREX.r2.3HG0255040.1,HORVU.MOREX.r2.6HG0459090.1	HORVU.MOREX.r2.1HG0061720.1,HORVU.MOREX.r2.3HG0270850.1,HORVU.MOREX.r2.7HG0561340.1
BP	GO:1901607	alpha-amino acid biosynthetic process	5	2	7	197	0.052507	0.254077	HORVU.MOREX.r2.1HG0039310.1,HORVU.MOREX.r2.2HG0116980.1,HORVU.MOREX.r2.2HG0150280.1,HORVU.MOREX.r2.5HG0427360.1,HORVU.MOREX.r2.6HG0508460.1	HORVU.MOREX.r2.3HG0251960.1,HORVU.MOREX.r2.4HG0344460.1
CC	GO:0005773	vacuole	8	16	24	1086	0.0531651	0.559992	HORVU.MOREX.r2.1HG0048910.1,HORVU.MOREX.r2.2HG0088520.1,HORVU.MOREX.r2.2HG0132800.1,HORVU.MOREX.r2.2HG0152670.1,HORVU.MOREX.r2.4HG0294190.1,HORVU.MOREX.r2.4HG0297000.1,HORVU.MOREX.r2.7HG0594910.1,HORVU.MOREX.r2.7HG0603680.1	HORVU.MOREX.r2.1HG0006240.1,HORVU.MOREX.r2.1HG0017110.1,HORVU.MOREX.r2.1HG0053570.1,HORVU.MOREX.r2.1HG0059310.1,HORVU.MOREX.r2.3HG0227140.1,HORVU.MOREX.r2.3HG0228900.1,HORVU.MOREX.r2.3HG0248650.1,HORVU.MOREX.r2.5HG0381530.1,HORVU.MOREX.r2.6HG0448470.1,HORVU.MOREX.r2.6HG0454000.1,HORVU.MOREX.r2.6HG0498140.1,HORVU.MOREX.r2.7HG0589960.1,HORVU.MOREX.r2.7HG0593060.1,HORVU.MOREX.r2.7HG0604280.1,HORVU.M…
BP	GO:0016049	cell growth	4	8	12	415	0.053203	0.254077	HORVU.MOREX.r2.1HG0048910.1,HORVU.MOREX.r2.1HG0055980.1,HORVU.MOREX.r2.5HG0425910.1,HORVU.MOREX.r2.7HG0569500.1	HORVU.MOREX.r2.1HG0017110.1,HORVU.MOREX.r2.1HG0045800.1,HORVU.MOREX.r2.1HG0064450.1,HORVU.MOREX.r2.2HG0148720.1,HORVU.MOREX.r2.3HG0228250.1,HORVU.MOREX.r2.3HG0244730.1,HORVU.MOREX.r2.7HG0529910.1,HORVU.MOREX.r2.7HG0604280.1
BP	GO:0001558	regulation of cell growth	3	2	5	119	0.0532583	0.254077	HORVU.MOREX.r2.1HG0048910.1,HORVU.MOREX.r2.1HG0055980.1,HORVU.MOREX.r2.7HG0569500.1	HORVU.MOREX.r2.2HG0148720.1,HORVU.MOREX.r2.3HG0228250.1
MF	GO:0047890	flavanone 4-reductase activity	0	2	2	22	0.0534332	0.238098	-	HORVU.MOREX.r2.2HG0105250.1,HORVU.MOREX.r2.5HG0400660.1
BP	GO:0006026	aminoglycan catabolic process	0	2	2	22	0.0535977	0.254077	-	HORVU.MOREX.r2.7HG0623580.1,HORVU.MOREX.r2.7HG0623590.1
BP	GO:0006534	cysteine metabolic process	2	0	2	22	0.0535977	0.254077	HORVU.MOREX.r2.1HG0039310.1,HORVU.MOREX.r2.2HG0116980.1	-
BP	GO:0015695	organic cation transport	0	2	2	22	0.0535977	0.254077	-	HORVU.MOREX.r2.6HG0498140.1,HORVU.MOREX.r2.7HG0589960.1
BP	GO:0051289	protein homotetramerization	1	1	2	22	0.0535977	0.254077	HORVU.MOREX.r2.1HG0039310.1	HORVU.MOREX.r2.6HG0454000.1
BP	GO:0070141	response to UV-A	1	1	2	22	0.0535977	0.254077	HORVU.MOREX.r2.2HG0171640.1	HORVU.MOREX.r2.5HG0399590.1
BP	GO:0071492	cellular response to UV-A	1	1	2	22	0.0535977	0.254077	HORVU.MOREX.r2.2HG0171640.1	HORVU.MOREX.r2.5HG0399590.1
BP	GO:0009611	response to wounding	5	4	9	284	0.0553226	0.261589	HORVU.MOREX.r2.2HG0103160.1,HORVU.MOREX.r2.2HG0151890.1,HORVU.MOREX.r2.2HG0171640.1,HORVU.MOREX.r2.3HG0255040.1,HORVU.MOREX.r2.6HG0449460.1	HORVU.MOREX.r2.3HG0199620.1,HORVU.MOREX.r2.4HG0334940.1,HORVU.MOREX.r2.5HG0423400.1,HORVU.MOREX.r2.7HG0570540.1
BP	GO:0046677	response to antibiotic	7	4	11	373	0.0558437	0.263384	HORVU.MOREX.r2.1HG0012310.1,HORVU.MOREX.r2.1HG0055970.1,HORVU.MOREX.r2.2HG0090590.1,HORVU.MOREX.r2.3HG0255040.1,HORVU.MOREX.r2.5HG0400960.1,HORVU.MOREX.r2.6HG0449460.1,HORVU.MOREX.r2.7HG0622940.1	HORVU.MOREX.r2.1HG0006240.1,HORVU.MOREX.r2.1HG0059310.1,HORVU.MOREX.r2.3HG0239390.1,HORVU.MOREX.r2.7HG0614430.1
BP	GO:0016108	tetraterpenoid metabolic process	2	1	3	51	0.0562588	0.264005	HORVU.MOREX.r2.2HG0136040.1,HORVU.MOREX.r2.4HG0342600.1	HORVU.MOREX.r2.1HG0037050.1
BP	GO:0016116	carotenoid metabolic process	2	1	3	51	0.0562588	0.264005	HORVU.MOREX.r2.2HG0136040.1,HORVU.MOREX.r2.4HG0342600.1	HORVU.MOREX.r2.1HG0037050.1
BP	GO:0009063	cellular amino acid catabolic process	2	2	4	85	0.0575464	0.268391	HORVU.MOREX.r2.1HG0039310.1,HORVU.MOREX.r2.2HG0150280.1	HORVU.MOREX.r2.4HG0344460.1,HORVU.MOREX.r2.6HG0473280.1
MF	GO:0045552	dihydrokaempferol 4-reductase activity	0	2	2	23	0.057881	0.255871	-	HORVU.MOREX.r2.2HG0105250.1,HORVU.MOREX.r2.5HG0400660.1
BP	GO:0002274	myeloid leukocyte activation	1	1	2	23	0.0580578	0.268391	HORVU.MOREX.r2.1HG0048910.1	HORVU.MOREX.r2.1HG0053570.1
BP	GO:0006787	porphyrin-containing compound catabolic process	2	0	2	23	0.0580578	0.268391	HORVU.MOREX.r2.2HG0136040.1,HORVU.MOREX.r2.7HG0591450.1	-
BP	GO:0009403	toxin biosynthetic process	1	1	2	23	0.0580578	0.268391	HORVU.MOREX.r2.5HG0427360.1	HORVU.MOREX.r2.3HG0244730.1
BP	GO:0033015	tetrapyrrole catabolic process	2	0	2	23	0.0580578	0.268391	HORVU.MOREX.r2.2HG0136040.1,HORVU.MOREX.r2.7HG0591450.1	-
BP	GO:0080092	regulation of pollen tube growth	2	0	2	23	0.0580578	0.268391	HORVU.MOREX.r2.1HG0055980.1,HORVU.MOREX.r2.7HG0569500.1	-
BP	GO:0070542	response to fatty acid	6	2	8	244	0.0584728	0.269641	HORVU.MOREX.r2.1HG0063880.1,HORVU.MOREX.r2.3HG0196310.1,HORVU.MOREX.r2.4HG0284710.1,HORVU.MOREX.r2.5HG0400960.1,HORVU.MOREX.r2.6HG0449460.1,HORVU.MOREX.r2.7HG0622940.1	HORVU.MOREX.r2.1HG0006240.1,HORVU.MOREX.r2.5HG0423400.1
BP	GO:1900055	regulation of leaf senescence	2	1	3	52	0.0589787	0.271302	HORVU.MOREX.r2.3HG0255040.1,HORVU.MOREX.r2.5HG0427360.1	HORVU.MOREX.r2.5HG0423400.1
CC	GO:0010006	Toc complex	1	0	1	4	0.060952	0.559992	HORVU.MOREX.r2.4HG0294190.1	-
CC	GO:0032279	asymmetric synapse	1	0	1	4	0.060952	0.559992	HORVU.MOREX.r2.1HG0048910.1	-
CC	GO:0098984	neuron to neuron synapse	1	0	1	4	0.060952	0.559992	HORVU.MOREX.r2.1HG0048910.1	-
BP	GO:0080167	response to karrikin	1	4	5	124	0.0614135	0.280198	HORVU.MOREX.r2.5HG0400960.1	HORVU.MOREX.r2.3HG0226950.1,HORVU.MOREX.r2.3HG0248650.1,HORVU.MOREX.r2.5HG0399590.1,HORVU.MOREX.r2.5HG0437190.1
CC	GO:0000326	protein storage vacuole	0	2	2	26	0.0616259	0.559992	-	HORVU.MOREX.r2.6HG0498140.1,HORVU.MOREX.r2.7HG0589960.1
BP	GO:0031667	response to nutrient levels	4	4	8	247	0.0618921	0.280198	HORVU.MOREX.r2.1HG0039310.1,HORVU.MOREX.r2.1HG0048910.1,HORVU.MOREX.r2.1HG0061800.1,HORVU.MOREX.r2.6HG0459090.1	HORVU.MOREX.r2.1HG0061720.1,HORVU.MOREX.r2.4HG0278670.1,HORVU.MOREX.r2.7HG0561340.1,HORVU.MOREX.r2.7HG0570540.1
MF	GO:0001653	peptide receptor activity	0	2	2	24	0.0624523	0.264394	-	HORVU.MOREX.r2.5HG0442310.1,HORVU.MOREX.r2.5HG0442360.1
BP	GO:0010162	seed dormancy process	2	0	2	24	0.0626416	0.280198	HORVU.MOREX.r2.1HG0074610.1,HORVU.MOREX.r2.5HG0400960.1	-
BP	GO:0022611	dormancy process	2	0	2	24	0.0626416	0.280198	HORVU.MOREX.r2.1HG0074610.1,HORVU.MOREX.r2.5HG0400960.1	-
BP	GO:0022898	regulation of transmembrane transporter activity	1	1	2	24	0.0626416	0.280198	HORVU.MOREX.r2.7HG0569500.1	HORVU.MOREX.r2.2HG0162190.1
BP	GO:0032409	regulation of transporter activity	1	1	2	24	0.0626416	0.280198	HORVU.MOREX.r2.7HG0569500.1	HORVU.MOREX.r2.2HG0162190.1
BP	GO:0032412	regulation of ion transmembrane transporter activity	1	1	2	24	0.0626416	0.280198	HORVU.MOREX.r2.7HG0569500.1	HORVU.MOREX.r2.2HG0162190.1
BP	GO:0071486	cellular response to high light intensity	1	1	2	24	0.0626416	0.280198	HORVU.MOREX.r2.2HG0171640.1	HORVU.MOREX.r2.5HG0399590.1
BP	GO:1901071	glucosamine-containing compound metabolic process	0	2	2	24	0.0626416	0.280198	-	HORVU.MOREX.r2.7HG0623580.1,HORVU.MOREX.r2.7HG0623590.1
BP	GO:0008299	isoprenoid biosynthetic process	5	2	7	206	0.0636266	0.280198	HORVU.MOREX.r2.2HG0136040.1,HORVU.MOREX.r2.4HG0342600.1,HORVU.MOREX.r2.5HG0354290.1,HORVU.MOREX.r2.5HG0400960.1,HORVU.MOREX.r2.7HG0619750.1	HORVU.MOREX.r2.1HG0037050.1,HORVU.MOREX.r2.7HG0529910.1
BP	GO:0071478	cellular response to radiation	2	4	6	166	0.0653885	0.280198	HORVU.MOREX.r2.2HG0136040.1,HORVU.MOREX.r2.2HG0171640.1	HORVU.MOREX.r2.2HG0150020.1,HORVU.MOREX.r2.2HG0162200.1,HORVU.MOREX.r2.5HG0399590.1,HORVU.MOREX.r2.6HG0470010.1
MF	GO:0001691	pseudophosphatase activity	1	0	1	4	0.0664545	0.264394	HORVU.MOREX.r2.1HG0074610.1	-
MF	GO:0001786	phosphatidylserine binding	0	1	1	4	0.0664545	0.264394	-	HORVU.MOREX.r2.6HG0455550.1
MF	GO:0003854	3-beta-hydroxy-delta5-steroid dehydrogenase activity	1	0	1	4	0.0664545	0.264394	HORVU.MOREX.r2.3HG0227590.1	-
MF	GO:0004462	lactoylglutathione lyase activity	0	1	1	4	0.0664545	0.264394	-	HORVU.MOREX.r2.7HG0593060.1
MF	GO:0004645	1,4-alpha-oligoglucan phosphorylase activity	0	1	1	4	0.0664545	0.264394	-	HORVU.MOREX.r2.2HG0087540.1
MF	GO:0005452	solute:inorganic anion antiporter activity	1	0	1	4	0.0664545	0.264394	HORVU.MOREX.r2.3HG0200760.1	-
MF	GO:0008184	glycogen phosphorylase activity	0	1	1	4	0.0664545	0.264394	-	HORVU.MOREX.r2.2HG0087540.1
MF	GO:0008746	NAD(P)+ transhydrogenase activity	0	1	1	4	0.0664545	0.264394	-	HORVU.MOREX.r2.7HG0573130.1
MF	GO:0016652	oxidoreductase activity, acting on NAD(P)H, NAD(P) as acceptor	0	1	1	4	0.0664545	0.264394	-	HORVU.MOREX.r2.7HG0573130.1
MF	GO:0045430	chalcone isomerase activity	0	1	1	4	0.0664545	0.264394	-	HORVU.MOREX.r2.5HG0437190.1
MF	GO:0046870	cadmium ion binding	1	0	1	4	0.0664545	0.264394	HORVU.MOREX.r2.1HG0048910.1	-
MF	GO:0102250	linear malto-oligosaccharide phosphorylase activity	0	1	1	4	0.0664545	0.264394	-	HORVU.MOREX.r2.2HG0087540.1
MF	GO:0102499	SHG alpha-glucan phosphorylase activity	0	1	1	4	0.0664545	0.264394	-	HORVU.MOREX.r2.2HG0087540.1
BP	GO:0002040	sprouting angiogenesis	1	0	1	4	0.0665597	0.280198	HORVU.MOREX.r2.1HG0048910.1	-
BP	GO:0002042	cell migration involved in sprouting angiogenesis	1	0	1	4	0.0665597	0.280198	HORVU.MOREX.r2.1HG0048910.1	-
BP	GO:0006788	heme oxidation	1	0	1	4	0.0665597	0.280198	HORVU.MOREX.r2.2HG0136040.1	-
BP	GO:0007263	nitric oxide mediated signal transduction	1	0	1	4	0.0665597	0.280198	HORVU.MOREX.r2.1HG0048910.1	-
BP	GO:0010939	regulation of necrotic cell death	1	0	1	4	0.0665597	0.280198	HORVU.MOREX.r2.1HG0048910.1	-
BP	GO:0030224	monocyte differentiation	1	0	1	4	0.0665597	0.280198	HORVU.MOREX.r2.1HG0048910.1	-
BP	GO:0032148	activation of protein kinase B activity	1	0	1	4	0.0665597	0.280198	HORVU.MOREX.r2.1HG0048910.1	-
BP	GO:0048010	vascular endothelial growth factor receptor signaling pathway	1	0	1	4	0.0665597	0.280198	HORVU.MOREX.r2.1HG0048910.1	-
BP	GO:0050667	homocysteine metabolic process	1	0	1	4	0.0665597	0.280198	HORVU.MOREX.r2.1HG0039310.1	-
BP	GO:0055129	L-proline biosynthetic process	0	1	1	4	0.0665597	0.280198	-	HORVU.MOREX.r2.3HG0251960.1
BP	GO:0060547	negative regulation of necrotic cell death	1	0	1	4	0.0665597	0.280198	HORVU.MOREX.r2.1HG0048910.1	-
BP	GO:0070265	necrotic cell death	1	0	1	4	0.0665597	0.280198	HORVU.MOREX.r2.1HG0048910.1	-
BP	GO:0070374	positive regulation of ERK1 and ERK2 cascade	1	0	1	4	0.0665597	0.280198	HORVU.MOREX.r2.1HG0048910.1	-
BP	GO:0071276	cellular response to cadmium ion	1	0	1	4	0.0665597	0.280198	HORVU.MOREX.r2.1HG0048910.1	-
BP	GO:0071280	cellular response to copper ion	1	0	1	4	0.0665597	0.280198	HORVU.MOREX.r2.1HG0048910.1	-
BP	GO:0080051	cutin transport	1	0	1	4	0.0665597	0.280198	HORVU.MOREX.r2.2HG0151890.1	-
BP	GO:0080142	regulation of salicylic acid biosynthetic process	1	0	1	4	0.0665597	0.280198	HORVU.MOREX.r2.4HG0318760.1	-
BP	GO:0080162	endoplasmic reticulum to cytosol auxin transport	0	1	1	4	0.0665597	0.280198	-	HORVU.MOREX.r2.3HG0236360.1
BP	GO:0090049	regulation of cell migration involved in sprouting angiogenesis	1	0	1	4	0.0665597	0.280198	HORVU.MOREX.r2.1HG0048910.1	-
BP	GO:1902040	positive regulation of seed dormancy process	1	0	1	4	0.0665597	0.280198	HORVU.MOREX.r2.1HG0074610.1	-
BP	GO:1903649	regulation of cytoplasmic transport	1	0	1	4	0.0665597	0.280198	HORVU.MOREX.r2.4HG0297000.1	-
BP	GO:1903651	positive regulation of cytoplasmic transport	1	0	1	4	0.0665597	0.280198	HORVU.MOREX.r2.4HG0297000.1	-
BP	GO:1903670	regulation of sprouting angiogenesis	1	0	1	4	0.0665597	0.280198	HORVU.MOREX.r2.1HG0048910.1	-
BP	GO:2000641	regulation of early endosome to late endosome transport	1	0	1	4	0.0665597	0.280198	HORVU.MOREX.r2.4HG0297000.1	-
BP	GO:2000643	positive regulation of early endosome to late endosome transport	1	0	1	4	0.0665597	0.280198	HORVU.MOREX.r2.4HG0297000.1	-
BP	GO:2000693	positive regulation of seed maturation	1	0	1	4	0.0665597	0.280198	HORVU.MOREX.r2.1HG0074610.1	-
BP	GO:0009311	oligosaccharide metabolic process	4	1	5	127	0.066628	0.280198	HORVU.MOREX.r2.1HG0044390.1,HORVU.MOREX.r2.2HG0152670.1,HORVU.MOREX.r2.5HG0427360.1,HORVU.MOREX.r2.6HG0509380.1	HORVU.MOREX.r2.5HG0349630.1
MF	GO:0072341	modified amino acid binding	0	2	2	25	0.0671415	0.265233	-	HORVU.MOREX.r2.1HG0006240.1,HORVU.MOREX.r2.6HG0455550.1
BP	GO:0010268	brassinosteroid homeostasis	0	2	2	25	0.0673435	0.28183	-	HORVU.MOREX.r2.3HG0200220.1,HORVU.MOREX.r2.7HG0529910.1
BP	GO:0071484	cellular response to light intensity	1	1	2	25	0.0673435	0.28183	HORVU.MOREX.r2.2HG0171640.1	HORVU.MOREX.r2.5HG0399590.1
BP	GO:0006714	sesquiterpenoid metabolic process	3	0	3	55	0.0675006	0.28183	HORVU.MOREX.r2.5HG0354290.1,HORVU.MOREX.r2.5HG0400960.1,HORVU.MOREX.r2.7HG0619750.1	-
BP	GO:0048366	leaf development	5	7	12	432	0.067621	0.28183	HORVU.MOREX.r2.2HG0151890.1,HORVU.MOREX.r2.3HG0196310.1,HORVU.MOREX.r2.3HG0255040.1,HORVU.MOREX.r2.5HG0412530.1,HORVU.MOREX.r2.5HG0427360.1	HORVU.MOREX.r2.2HG0150020.1,HORVU.MOREX.r2.3HG0270850.1,HORVU.MOREX.r2.4HG0293040.1,HORVU.MOREX.r2.5HG0423400.1,HORVU.MOREX.r2.7HG0545840.1,HORVU.MOREX.r2.7HG0545850.1,HORVU.MOREX.r2.7HG0570540.1
MF	GO:0016830	carbon-carbon lyase activity	2	4	6	169	0.0694872	0.272566	HORVU.MOREX.r2.2HG0150280.1,HORVU.MOREX.r2.5HG0399930.1	HORVU.MOREX.r2.4HG0278670.1,HORVU.MOREX.r2.4HG0319840.1,HORVU.MOREX.r2.4HG0344460.1,HORVU.MOREX.r2.7HG0588880.1
BP	GO:0048588	developmental cell growth	3	3	6	169	0.070002	0.28977	HORVU.MOREX.r2.1HG0048910.1,HORVU.MOREX.r2.1HG0055980.1,HORVU.MOREX.r2.7HG0569500.1	HORVU.MOREX.r2.1HG0045800.1,HORVU.MOREX.r2.1HG0064450.1,HORVU.MOREX.r2.7HG0529910.1
BP	GO:0042866	pyruvate biosynthetic process	0	4	4	91	0.0703146	0.28977	-	HORVU.MOREX.r2.2HG0177700.1,HORVU.MOREX.r2.5HG0380250.1,HORVU.MOREX.r2.6HG0490690.1,HORVU.MOREX.r2.7HG0583650.1
BP	GO:0006721	terpenoid metabolic process	5	2	7	211	0.0703791	0.28977	HORVU.MOREX.r2.2HG0136040.1,HORVU.MOREX.r2.4HG0342600.1,HORVU.MOREX.r2.5HG0354290.1,HORVU.MOREX.r2.5HG0400960.1,HORVU.MOREX.r2.7HG0619750.1	HORVU.MOREX.r2.1HG0037050.1,HORVU.MOREX.r2.7HG0529910.1
BP	GO:0044092	negative regulation of molecular function	2	5	7	211	0.0703791	0.28977	HORVU.MOREX.r2.1HG0048910.1,HORVU.MOREX.r2.1HG0074610.1	HORVU.MOREX.r2.1HG0055240.1,HORVU.MOREX.r2.2HG0095620.1,HORVU.MOREX.r2.3HG0184840.1,HORVU.MOREX.r2.3HG0238570.1,HORVU.MOREX.r2.6HG0501200.1
BP	GO:0009631	cold acclimation	0	3	3	56	0.0704593	0.28977	-	HORVU.MOREX.r2.5HG0421320.1,HORVU.MOREX.r2.5HG0421340.1,HORVU.MOREX.r2.6HG0455550.1
BP	GO:0047484	regulation of response to osmotic stress	2	1	3	56	0.0704593	0.28977	HORVU.MOREX.r2.6HG0459090.1,HORVU.MOREX.r2.7HG0569500.1	HORVU.MOREX.r2.6HG0508020.1
BP	GO:1902680	positive regulation of RNA biosynthetic process	8	6	14	530	0.0710438	0.290889	HORVU.MOREX.r2.1HG0030320.1,HORVU.MOREX.r2.1HG0048910.1,HORVU.MOREX.r2.1HG0055970.1,HORVU.MOREX.r2.2HG0166360.1,HORVU.MOREX.r2.3HG0249690.1,HORVU.MOREX.r2.5HG0376680.1,HORVU.MOREX.r2.5HG0400960.1,HORVU.MOREX.r2.6HG0459090.1	HORVU.MOREX.r2.2HG0140890.1,HORVU.MOREX.r2.2HG0150020.1,HORVU.MOREX.r2.2HG0180070.1,HORVU.MOREX.r2.3HG0228250.1,HORVU.MOREX.r2.5HG0409590.1,HORVU.MOREX.r2.6HG0496420.1
BP	GO:1903508	positive regulation of nucleic acid-templated transcription	8	6	14	530	0.0710438	0.290889	HORVU.MOREX.r2.1HG0030320.1,HORVU.MOREX.r2.1HG0048910.1,HORVU.MOREX.r2.1HG0055970.1,HORVU.MOREX.r2.2HG0166360.1,HORVU.MOREX.r2.3HG0249690.1,HORVU.MOREX.r2.5HG0376680.1,HORVU.MOREX.r2.5HG0400960.1,HORVU.MOREX.r2.6HG0459090.1	HORVU.MOREX.r2.2HG0140890.1,HORVU.MOREX.r2.2HG0150020.1,HORVU.MOREX.r2.2HG0180070.1,HORVU.MOREX.r2.3HG0228250.1,HORVU.MOREX.r2.5HG0409590.1,HORVU.MOREX.r2.6HG0496420.1
BP	GO:0015711	organic anion transport	4	3	7	212	0.071779	0.292877	HORVU.MOREX.r2.2HG0151890.1,HORVU.MOREX.r2.3HG0200760.1,HORVU.MOREX.r2.3HG0251070.1,HORVU.MOREX.r2.4HG0290500.1	HORVU.MOREX.r2.6HG0448470.1,HORVU.MOREX.r2.6HG0449580.1,HORVU.MOREX.r2.6HG0513540.1
CC	GO:0031226	intrinsic component of plasma membrane	2	8	10	377	0.0718674	0.606949	HORVU.MOREX.r2.2HG0178770.1,HORVU.MOREX.r2.7HG0558250.1	HORVU.MOREX.r2.2HG0085960.1,HORVU.MOREX.r2.5HG0370480.1,HORVU.MOREX.r2.6HG0449520.1,HORVU.MOREX.r2.6HG0449580.1,HORVU.MOREX.r2.6HG0498140.1,HORVU.MOREX.r2.6HG0513540.1,HORVU.MOREX.r2.7HG0589960.1,HORVU.MOREX.r2.7HG0620410.1
BP	GO:0032787	monocarboxylic acid metabolic process	8	9	17	676	0.0719634	0.292877	HORVU.MOREX.r2.2HG0103160.1,HORVU.MOREX.r2.4HG0318760.1,HORVU.MOREX.r2.5HG0354290.1,HORVU.MOREX.r2.5HG0400960.1,HORVU.MOREX.r2.6HG0449460.1,HORVU.MOREX.r2.7HG0551040.1,HORVU.MOREX.r2.7HG0592280.1,HORVU.MOREX.r2.7HG0619750.1	HORVU.MOREX.r2.2HG0150020.1,HORVU.MOREX.r2.2HG0177700.1,HORVU.MOREX.r2.4HG0280010.1,HORVU.MOREX.r2.4HG0334940.1,HORVU.MOREX.r2.5HG0380250.1,HORVU.MOREX.r2.6HG0473280.1,HORVU.MOREX.r2.6HG0490690.1,HORVU.MOREX.r2.7HG0583650.1,HORVU.MOREX.r2.7HG0593060.1
BP	GO:0009932	cell tip growth	2	3	5	130	0.072082	0.292877	HORVU.MOREX.r2.1HG0055980.1,HORVU.MOREX.r2.7HG0569500.1	HORVU.MOREX.r2.1HG0045800.1,HORVU.MOREX.r2.1HG0064450.1,HORVU.MOREX.r2.7HG0529910.1
BP	GO:0016122	xanthophyll metabolic process	1	1	2	26	0.0721582	0.292877	HORVU.MOREX.r2.4HG0342600.1	HORVU.MOREX.r2.1HG0037050.1
BP	GO:0009723	response to ethylene	9	2	11	391	0.0727367	0.294584	HORVU.MOREX.r2.1HG0030320.1,HORVU.MOREX.r2.1HG0063880.1,HORVU.MOREX.r2.2HG0135520.1,HORVU.MOREX.r2.3HG0249690.1,HORVU.MOREX.r2.3HG0255040.1,HORVU.MOREX.r2.5HG0376680.1,HORVU.MOREX.r2.5HG0400960.1,HORVU.MOREX.r2.5HG0425910.1,HORVU.MOREX.r2.7HG0622940.1	HORVU.MOREX.r2.5HG0442540.1,HORVU.MOREX.r2.7HG0614430.1
BP	GO:0030162	regulation of proteolysis	1	5	6	171	0.0731798	0.295158	HORVU.MOREX.r2.1HG0048910.1	HORVU.MOREX.r2.1HG0055240.1,HORVU.MOREX.r2.2HG0095620.1,HORVU.MOREX.r2.3HG0184840.1,HORVU.MOREX.r2.3HG0238570.1,HORVU.MOREX.r2.6HG0501200.1
BP	GO:0008652	cellular amino acid biosynthetic process	5	2	7	213	0.0731955	0.295158	HORVU.MOREX.r2.1HG0039310.1,HORVU.MOREX.r2.2HG0116980.1,HORVU.MOREX.r2.2HG0150280.1,HORVU.MOREX.r2.5HG0427360.1,HORVU.MOREX.r2.6HG0508460.1	HORVU.MOREX.r2.3HG0251960.1,HORVU.MOREX.r2.4HG0344460.1
BP	GO:0006006	glucose metabolic process	0	3	3	57	0.0734755	0.295565	-	HORVU.MOREX.r2.2HG0177700.1,HORVU.MOREX.r2.6HG0490690.1,HORVU.MOREX.r2.7HG0583650.1
BP	GO:0042594	response to starvation	3	3	6	172	0.0747993	0.295565	HORVU.MOREX.r2.1HG0039310.1,HORVU.MOREX.r2.1HG0061800.1,HORVU.MOREX.r2.6HG0459090.1	HORVU.MOREX.r2.1HG0061720.1,HORVU.MOREX.r2.7HG0561340.1,HORVU.MOREX.r2.7HG0570540.1
BP	GO:0048507	meristem development	4	4	8	258	0.0754857	0.295565	HORVU.MOREX.r2.2HG0136040.1,HORVU.MOREX.r2.3HG0222470.1,HORVU.MOREX.r2.3HG0249690.1,HORVU.MOREX.r2.5HG0376680.1	HORVU.MOREX.r2.2HG0150020.1,HORVU.MOREX.r2.4HG0293040.1,HORVU.MOREX.r2.4HG0339130.1,HORVU.MOREX.r2.6HG0451800.1
CC	GO:0101002	ficolin-1-rich granule	0	1	1	5	0.0756027	0.606949	-	HORVU.MOREX.r2.1HG0053570.1
CC	GO:1904813	ficolin-1-rich granule lumen	0	1	1	5	0.0756027	0.606949	-	HORVU.MOREX.r2.1HG0053570.1
MF	GO:0016846	carbon-sulfur lyase activity	1	1	2	27	0.0768528	0.29935	HORVU.MOREX.r2.1HG0039310.1	HORVU.MOREX.r2.7HG0593060.1
BP	GO:2000241	regulation of reproductive process	7	3	10	349	0.0769702	0.295565	HORVU.MOREX.r2.1HG0055980.1,HORVU.MOREX.r2.1HG0074610.1,HORVU.MOREX.r2.3HG0255040.1,HORVU.MOREX.r2.5HG0400960.1,HORVU.MOREX.r2.6HG0459090.1,HORVU.MOREX.r2.7HG0569500.1,HORVU.MOREX.r2.7HG0622940.1	HORVU.MOREX.r2.2HG0148720.1,HORVU.MOREX.r2.4HG0293040.1,HORVU.MOREX.r2.5HG0418830.1
BP	GO:0005978	glycogen biosynthetic process	1	1	2	27	0.0770805	0.295565	HORVU.MOREX.r2.2HG0090590.1	HORVU.MOREX.r2.1HG0053570.1
BP	GO:0032104	regulation of response to extracellular stimulus	2	0	2	27	0.0770805	0.295565	HORVU.MOREX.r2.1HG0048910.1,HORVU.MOREX.r2.1HG0061800.1	-
BP	GO:0032107	regulation of response to nutrient levels	2	0	2	27	0.0770805	0.295565	HORVU.MOREX.r2.1HG0048910.1,HORVU.MOREX.r2.1HG0061800.1	-
BP	GO:0042451	purine nucleoside biosynthetic process	1	1	2	27	0.0770805	0.295565	HORVU.MOREX.r2.5HG0399930.1	HORVU.MOREX.r2.7HG0570540.1
BP	GO:0046129	purine ribonucleoside biosynthetic process	1	1	2	27	0.0770805	0.295565	HORVU.MOREX.r2.5HG0399930.1	HORVU.MOREX.r2.7HG0570540.1
BP	GO:0048640	negative regulation of developmental growth	1	1	2	27	0.0770805	0.295565	HORVU.MOREX.r2.1HG0048910.1	HORVU.MOREX.r2.3HG0228250.1
BP	GO:0071456	cellular response to hypoxia	2	0	2	27	0.0770805	0.295565	HORVU.MOREX.r2.1HG0048910.1,HORVU.MOREX.r2.4HG0318760.1	-
BP	GO:1900376	regulation of secondary metabolite biosynthetic process	1	1	2	27	0.0770805	0.295565	HORVU.MOREX.r2.1HG0061800.1	HORVU.MOREX.r2.3HG0244730.1
BP	GO:0009624	response to nematode	3	1	4	94	0.0771993	0.295565	HORVU.MOREX.r2.2HG0132800.1,HORVU.MOREX.r2.7HG0594910.1,HORVU.MOREX.r2.7HG0603680.1	HORVU.MOREX.r2.7HG0622630.1
BP	GO:0006096	glycolytic process	0	4	4	96	0.0819701	0.295565	-	HORVU.MOREX.r2.2HG0177700.1,HORVU.MOREX.r2.5HG0380250.1,HORVU.MOREX.r2.6HG0490690.1,HORVU.MOREX.r2.7HG0583650.1
BP	GO:0006757	ATP generation from ADP	0	4	4	96	0.0819701	0.295565	-	HORVU.MOREX.r2.2HG0177700.1,HORVU.MOREX.r2.5HG0380250.1,HORVU.MOREX.r2.6HG0490690.1,HORVU.MOREX.r2.7HG0583650.1
BP	GO:0046031	ADP metabolic process	0	4	4	96	0.0819701	0.295565	-	HORVU.MOREX.r2.2HG0177700.1,HORVU.MOREX.r2.5HG0380250.1,HORVU.MOREX.r2.6HG0490690.1,HORVU.MOREX.r2.7HG0583650.1
BP	GO:0045727	positive regulation of translation	0	2	2	28	0.0821053	0.295565	-	HORVU.MOREX.r2.3HG0239390.1,HORVU.MOREX.r2.6HG0520380.1
BP	GO:0051553	flavone biosynthetic process	0	2	2	28	0.0821053	0.295565	-	HORVU.MOREX.r2.2HG0151140.1,HORVU.MOREX.r2.3HG0274970.1
BP	GO:0051554	flavonol metabolic process	0	2	2	28	0.0821053	0.295565	-	HORVU.MOREX.r2.2HG0151140.1,HORVU.MOREX.r2.3HG0274970.1
BP	GO:0051555	flavonol biosynthetic process	0	2	2	28	0.0821053	0.295565	-	HORVU.MOREX.r2.2HG0151140.1,HORVU.MOREX.r2.3HG0274970.1
MF	GO:0003973	(S)-2-hydroxy-acid oxidase activity	0	1	1	5	0.0823691	0.299866	-	HORVU.MOREX.r2.3HG0246340.1
MF	GO:0004123	cystathionine gamma-lyase activity	1	0	1	5	0.0823691	0.299866	HORVU.MOREX.r2.1HG0039310.1	-
MF	GO:0004356	glutamate-ammonia ligase activity	1	0	1	5	0.0823691	0.299866	HORVU.MOREX.r2.6HG0508460.1	-
MF	GO:0008728	GTP diphosphokinase activity	0	1	1	5	0.0823691	0.299866	-	HORVU.MOREX.r2.7HG0570540.1
MF	GO:0008964	phosphoenolpyruvate carboxylase activity	0	1	1	5	0.0823691	0.299866	-	HORVU.MOREX.r2.7HG0588880.1
MF	GO:0016211	ammonia ligase activity	1	0	1	5	0.0823691	0.299866	HORVU.MOREX.r2.6HG0508460.1	-
MF	GO:0016629	12-oxophytodienoate reductase activity	1	0	1	5	0.0823691	0.299866	HORVU.MOREX.r2.7HG0551040.1	-
MF	GO:0016880	acid-ammonia (or amide) ligase activity	1	0	1	5	0.0823691	0.299866	HORVU.MOREX.r2.6HG0508460.1	-
MF	GO:0052624	2-phytyl-1,4-naphthoquinone methyltransferase activity	0	1	1	5	0.0823691	0.299866	-	HORVU.MOREX.r2.3HG0199620.1
MF	GO:0071917	triose-phosphate transmembrane transporter activity	1	0	1	5	0.0823691	0.299866	HORVU.MOREX.r2.3HG0200760.1	-
BP	GO:0000098	sulfur amino acid catabolic process	1	0	1	5	0.0824981	0.295565	HORVU.MOREX.r2.1HG0039310.1	-
BP	GO:0006542	glutamine biosynthetic process	1	0	1	5	0.0824981	0.295565	HORVU.MOREX.r2.6HG0508460.1	-
BP	GO:0006597	spermine biosynthetic process	1	0	1	5	0.0824981	0.295565	HORVU.MOREX.r2.5HG0399930.1	-
BP	GO:0009092	homoserine metabolic process	1	0	1	5	0.0824981	0.295565	HORVU.MOREX.r2.1HG0039310.1	-
BP	GO:0009595	detection of biotic stimulus	0	1	1	5	0.0824981	0.295565	-	HORVU.MOREX.r2.2HG0162190.1
BP	GO:0009645	response to low light intensity stimulus	0	1	1	5	0.0824981	0.295565	-	HORVU.MOREX.r2.2HG0162200.1
BP	GO:0010185	regulation of cellular defense response	1	0	1	5	0.0824981	0.295565	HORVU.MOREX.r2.1HG0030320.1	-
BP	GO:0010244	response to low fluence blue light stimulus by blue low-fluence system	0	1	1	5	0.0824981	0.295565	-	HORVU.MOREX.r2.2HG0162200.1
BP	GO:0010273	detoxification of copper ion	1	0	1	5	0.0824981	0.295565	HORVU.MOREX.r2.1HG0048910.1	-
BP	GO:0010595	positive regulation of endothelial cell migration	1	0	1	5	0.0824981	0.295565	HORVU.MOREX.r2.1HG0048910.1	-
BP	GO:0015717	triose phosphate transport	1	0	1	5	0.0824981	0.295565	HORVU.MOREX.r2.3HG0200760.1	-
BP	GO:0015970	guanosine tetraphosphate biosynthetic process	0	1	1	5	0.0824981	0.295565	-	HORVU.MOREX.r2.7HG0570540.1
BP	GO:0016127	sterol catabolic process	1	0	1	5	0.0824981	0.295565	HORVU.MOREX.r2.1HG0048910.1	-
BP	GO:0019988	charged-tRNA amino acid modification	1	0	1	5	0.0824981	0.295565	HORVU.MOREX.r2.3HG0233000.1	-
BP	GO:0021782	glial cell development	1	0	1	5	0.0824981	0.295565	HORVU.MOREX.r2.1HG0048910.1	-
BP	GO:0034036	purine ribonucleoside bisphosphate biosynthetic process	0	1	1	5	0.0824981	0.295565	-	HORVU.MOREX.r2.7HG0570540.1
BP	GO:0035436	triose phosphate transmembrane transport	1	0	1	5	0.0824981	0.295565	HORVU.MOREX.r2.3HG0200760.1	-
BP	GO:0036092	phosphatidylinositol-3-phosphate biosynthetic process	1	0	1	5	0.0824981	0.295565	HORVU.MOREX.r2.4HG0284710.1	-
BP	GO:0042135	neurotransmitter catabolic process	0	1	1	5	0.0824981	0.295565	-	HORVU.MOREX.r2.6HG0473280.1
BP	GO:0042754	negative regulation of circadian rhythm	0	1	1	5	0.0824981	0.295565	-	HORVU.MOREX.r2.5HG0400660.1
BP	GO:0045766	positive regulation of angiogenesis	1	0	1	5	0.0824981	0.295565	HORVU.MOREX.r2.1HG0048910.1	-
BP	GO:0045922	negative regulation of fatty acid metabolic process	0	1	1	5	0.0824981	0.295565	-	HORVU.MOREX.r2.2HG0150020.1
BP	GO:0046689	response to mercury ion	1	0	1	5	0.0824981	0.295565	HORVU.MOREX.r2.1HG0048910.1	-
BP	GO:0046864	isoprenoid transport	1	0	1	5	0.0824981	0.295565	HORVU.MOREX.r2.4HG0290500.1	-
BP	GO:0046865	terpenoid transport	1	0	1	5	0.0824981	0.295565	HORVU.MOREX.r2.4HG0290500.1	-
BP	GO:0048830	adventitious root development	0	1	1	5	0.0824981	0.295565	-	HORVU.MOREX.r2.4HG0339920.1
BP	GO:0051597	response to methylmercury	1	0	1	5	0.0824981	0.295565	HORVU.MOREX.r2.1HG0048910.1	-
BP	GO:0060333	interferon-gamma-mediated signaling pathway	1	0	1	5	0.0824981	0.295565	HORVU.MOREX.r2.1HG0048910.1	-
BP	GO:0071494	cellular response to UV-C	1	0	1	5	0.0824981	0.295565	HORVU.MOREX.r2.2HG0136040.1	-
BP	GO:0080151	positive regulation of salicylic acid mediated signaling pathway	0	1	1	5	0.0824981	0.295565	-	HORVU.MOREX.r2.1HG0006240.1
BP	GO:0080168	abscisic acid transport	1	0	1	5	0.0824981	0.295565	HORVU.MOREX.r2.4HG0290500.1	-
BP	GO:0098581	detection of external biotic stimulus	0	1	1	5	0.0824981	0.295565	-	HORVU.MOREX.r2.2HG0162190.1
BP	GO:1901016	regulation of potassium ion transmembrane transporter activity	1	0	1	5	0.0824981	0.295565	HORVU.MOREX.r2.7HG0569500.1	-
BP	GO:1901347	negative regulation of secondary cell wall biogenesis	0	1	1	5	0.0824981	0.295565	-	HORVU.MOREX.r2.3HG0228250.1
BP	GO:1901522	positive regulation of transcription from RNA polymerase II promoter involved in cellular response to chemical stimulus	1	0	1	5	0.0824981	0.295565	HORVU.MOREX.r2.1HG0048910.1	-
BP	GO:1903339	negative regulation of cell wall organization or biogenesis	0	1	1	5	0.0824981	0.295565	-	HORVU.MOREX.r2.3HG0228250.1
BP	GO:1904018	positive regulation of vasculature development	1	0	1	5	0.0824981	0.295565	HORVU.MOREX.r2.1HG0048910.1	-
BP	GO:1990169	stress response to copper ion	1	0	1	5	0.0824981	0.295565	HORVU.MOREX.r2.1HG0048910.1	-
BP	GO:0034605	cellular response to heat	0	3	3	60	0.0828611	0.295728	-	HORVU.MOREX.r2.2HG0095620.1,HORVU.MOREX.r2.3HG0238570.1,HORVU.MOREX.r2.5HG0399590.1
BP	GO:0051275	beta-glucan catabolic process	1	2	3	60	0.0828611	0.295728	HORVU.MOREX.r2.1HG0071010.1	HORVU.MOREX.r2.3HG0266280.1,HORVU.MOREX.r2.5HG0389850.1
BP	GO:0120254	olefinic compound metabolic process	3	1	4	97	0.084409	0.300677	HORVU.MOREX.r2.5HG0354290.1,HORVU.MOREX.r2.5HG0400960.1,HORVU.MOREX.r2.7HG0619750.1	HORVU.MOREX.r2.2HG0162200.1
BP	GO:0071396	cellular response to lipid	12	3	15	595	0.0859522	0.305589	HORVU.MOREX.r2.1HG0030320.1,HORVU.MOREX.r2.1HG0055980.1,HORVU.MOREX.r2.1HG0063880.1,HORVU.MOREX.r2.1HG0074610.1,HORVU.MOREX.r2.2HG0152670.1,HORVU.MOREX.r2.3HG0196310.1,HORVU.MOREX.r2.3HG0249690.1,HORVU.MOREX.r2.4HG0318760.1,HORVU.MOREX.r2.4HG0323620.1,HORVU.MOREX.r2.5HG0376680.1,HORVU.MOREX.r2.5HG0400960.1,HORVU.MOREX.r2.7HG0569500.1	HORVU.MOREX.r2.2HG0106410.1,HORVU.MOREX.r2.3HG0270850.1,HORVU.MOREX.r2.7HG0614430.1
BP	GO:0009735	response to cytokinin	1	7	8	266	0.0864198	0.306037	HORVU.MOREX.r2.4HG0294190.1	HORVU.MOREX.r2.1HG0017110.1,HORVU.MOREX.r2.2HG0180070.1,HORVU.MOREX.r2.3HG0227140.1,HORVU.MOREX.r2.6HG0496420.1,HORVU.MOREX.r2.7HG0588880.1,HORVU.MOREX.r2.7HG0604280.1,HORVU.MOREX.r2.7HG0614430.1
BP	GO:0009135	purine nucleoside diphosphate metabolic process	0	4	4	98	0.0868831	0.306037	-	HORVU.MOREX.r2.2HG0177700.1,HORVU.MOREX.r2.5HG0380250.1,HORVU.MOREX.r2.6HG0490690.1,HORVU.MOREX.r2.7HG0583650.1
BP	GO:0009179	purine ribonucleoside diphosphate metabolic process	0	4	4	98	0.0868831	0.306037	-	HORVU.MOREX.r2.2HG0177700.1,HORVU.MOREX.r2.5HG0380250.1,HORVU.MOREX.r2.6HG0490690.1,HORVU.MOREX.r2.7HG0583650.1
BP	GO:0006775	fat-soluble vitamin metabolic process	0	2	2	29	0.0872279	0.306037	-	HORVU.MOREX.r2.3HG0272570.1,HORVU.MOREX.r2.4HG0277350.1
BP	GO:0006857	oligopeptide transport	1	1	2	29	0.0872279	0.306037	HORVU.MOREX.r2.5HG0438580.1	HORVU.MOREX.r2.7HG0543350.1
BP	GO:0042362	fat-soluble vitamin biosynthetic process	0	2	2	29	0.0872279	0.306037	-	HORVU.MOREX.r2.3HG0272570.1,HORVU.MOREX.r2.4HG0277350.1
BP	GO:0051552	flavone metabolic process	0	2	2	29	0.0872279	0.306037	-	HORVU.MOREX.r2.2HG0151140.1,HORVU.MOREX.r2.3HG0274970.1
MF	GO:0046914	transition metal ion binding	7	20	27	1207	0.0878532	0.317755	HORVU.MOREX.r2.1HG0048910.1,HORVU.MOREX.r2.2HG0115120.1,HORVU.MOREX.r2.3HG0196310.1,HORVU.MOREX.r2.4HG0288600.1,HORVU.MOREX.r2.4HG0342600.1,HORVU.MOREX.r2.5HG0409600.1,HORVU.MOREX.r2.7HG0619750.1	HORVU.MOREX.r2.1HG0006240.1,HORVU.MOREX.r2.1HG0040470.1,HORVU.MOREX.r2.1HG0068090.1,HORVU.MOREX.r2.2HG0111770.1,HORVU.MOREX.r2.3HG0200220.1,HORVU.MOREX.r2.3HG0252310.1,HORVU.MOREX.r2.4HG0288590.1,HORVU.MOREX.r2.4HG0290070.1,HORVU.MOREX.r2.5HG0421320.1,HORVU.MOREX.r2.5HG0421340.1,HORVU.MOREX.r2.6HG0449830.1,HORVU.MOREX.r2.6HG0449850.1,HORVU.MOREX.r2.6HG0455550.1,HORVU.MOREX.r2.7HG0529910.1,HORVU.M…
BP	GO:0009820	alkaloid metabolic process	0	3	3	62	0.0893896	0.311868	-	HORVU.MOREX.r2.5HG0381530.1,HORVU.MOREX.r2.7HG0545840.1,HORVU.MOREX.r2.7HG0545850.1
BP	GO:0009185	ribonucleoside diphosphate metabolic process	0	4	4	99	0.0893922	0.311868	-	HORVU.MOREX.r2.2HG0177700.1,HORVU.MOREX.r2.5HG0380250.1,HORVU.MOREX.r2.6HG0490690.1,HORVU.MOREX.r2.7HG0583650.1
BP	GO:0010029	regulation of seed germination	1	3	4	99	0.0893922	0.311868	HORVU.MOREX.r2.1HG0074610.1	HORVU.MOREX.r2.2HG0095620.1,HORVU.MOREX.r2.3HG0238570.1,HORVU.MOREX.r2.5HG0399590.1
CC	GO:0031983	vesicle lumen	0	1	1	6	0.0900259	0.606949	-	HORVU.MOREX.r2.1HG0053570.1
CC	GO:0034774	secretory granule lumen	0	1	1	6	0.0900259	0.606949	-	HORVU.MOREX.r2.1HG0053570.1
CC	GO:0043197	dendritic spine	1	0	1	6	0.0900259	0.606949	HORVU.MOREX.r2.1HG0048910.1	-
CC	GO:0044309	neuron spine	1	0	1	6	0.0900259	0.606949	HORVU.MOREX.r2.1HG0048910.1	-
CC	GO:0060205	cytoplasmic vesicle lumen	0	1	1	6	0.0900259	0.606949	-	HORVU.MOREX.r2.1HG0053570.1
BP	GO:0048868	pollen tube development	2	3	5	140	0.0919636	0.320239	HORVU.MOREX.r2.1HG0055980.1,HORVU.MOREX.r2.7HG0569500.1	HORVU.MOREX.r2.1HG0045800.1,HORVU.MOREX.r2.1HG0064450.1,HORVU.MOREX.r2.7HG0529910.1
MF	GO:0016160	amylase activity	0	2	2	30	0.0921765	0.330869	-	HORVU.MOREX.r2.4HG0347710.1,HORVU.MOREX.r2.7HG0598000.1
BP	GO:0046149	pigment catabolic process	1	1	2	30	0.0924433	0.320711	HORVU.MOREX.r2.7HG0591450.1	HORVU.MOREX.r2.3HG0270850.1
BP	GO:0046890	regulation of lipid biosynthetic process	1	1	2	30	0.0924433	0.320711	HORVU.MOREX.r2.5HG0400960.1	HORVU.MOREX.r2.2HG0150020.1
BP	GO:0009851	auxin biosynthetic process	2	1	3	63	0.0927324	0.321116	HORVU.MOREX.r2.7HG0619750.1,HORVU.MOREX.r2.7HG0622940.1	HORVU.MOREX.r2.2HG0162200.1
BP	GO:0006165	nucleoside diphosphate phosphorylation	0	4	4	101	0.0945139	0.325413	-	HORVU.MOREX.r2.2HG0177700.1,HORVU.MOREX.r2.5HG0380250.1,HORVU.MOREX.r2.6HG0490690.1,HORVU.MOREX.r2.7HG0583650.1
BP	GO:0071310	cellular response to organic substance	19	13	32	1479	0.0964567	0.325413	HORVU.MOREX.r2.1HG0030320.1,HORVU.MOREX.r2.1HG0048910.1,HORVU.MOREX.r2.1HG0055970.1,HORVU.MOREX.r2.1HG0055980.1,HORVU.MOREX.r2.1HG0063880.1,HORVU.MOREX.r2.1HG0074610.1,HORVU.MOREX.r2.2HG0135520.1,HORVU.MOREX.r2.2HG0152670.1,HORVU.MOREX.r2.2HG0178770.1,HORVU.MOREX.r2.3HG0196310.1,HORVU.MOREX.r2.3HG0249690.1,HORVU.MOREX.r2.4HG0318760.1,HORVU.MOREX.r2.4HG0323620.1,HORVU.MOREX.r2.5HG0376680.1,HORVU.M…	HORVU.MOREX.r2.1HG0006240.1,HORVU.MOREX.r2.2HG0106410.1,HORVU.MOREX.r2.2HG0162200.1,HORVU.MOREX.r2.2HG0180070.1,HORVU.MOREX.r2.3HG0236360.1,HORVU.MOREX.r2.3HG0244730.1,HORVU.MOREX.r2.3HG0270850.1,HORVU.MOREX.r2.5HG0423400.1,HORVU.MOREX.r2.5HG0442540.1,HORVU.MOREX.r2.6HG0449580.1,HORVU.MOREX.r2.6HG0513540.1,HORVU.MOREX.r2.7HG0544360.1,HORVU.MOREX.r2.7HG0614430.1
BP	GO:1900140	regulation of seedling development	1	3	4	102	0.0971259	0.325413	HORVU.MOREX.r2.1HG0074610.1	HORVU.MOREX.r2.2HG0095620.1,HORVU.MOREX.r2.3HG0238570.1,HORVU.MOREX.r2.5HG0399590.1
BP	GO:0006817	phosphate ion transport	0	2	2	31	0.097747	0.325413	-	HORVU.MOREX.r2.5HG0418830.1,HORVU.MOREX.r2.7HG0561340.1
BP	GO:0036294	cellular response to decreased oxygen levels	2	0	2	31	0.097747	0.325413	HORVU.MOREX.r2.1HG0048910.1,HORVU.MOREX.r2.4HG0318760.1	-
BP	GO:0044070	regulation of anion transport	0	2	2	31	0.097747	0.325413	-	HORVU.MOREX.r2.2HG0162190.1,HORVU.MOREX.r2.5HG0418830.1
BP	GO:0071453	cellular response to oxygen levels	2	0	2	31	0.097747	0.325413	HORVU.MOREX.r2.1HG0048910.1,HORVU.MOREX.r2.4HG0318760.1	-
BP	GO:0071491	cellular response to red light	0	2	2	31	0.097747	0.325413	-	HORVU.MOREX.r2.2HG0162200.1,HORVU.MOREX.r2.5HG0399590.1
MF	GO:0004392	heme oxygenase (decyclizing) activity	1	0	1	6	0.0980134	0.330869	HORVU.MOREX.r2.2HG0136040.1	-
MF	GO:0005326	neurotransmitter transmembrane transporter activity	1	0	1	6	0.0980134	0.330869	HORVU.MOREX.r2.3HG0251070.1	-
MF	GO:0008395	steroid hydroxylase activity	0	1	1	6	0.0980134	0.330869	-	HORVU.MOREX.r2.3HG0200220.1
MF	GO:0008447	L-ascorbate oxidase activity	1	0	1	6	0.0980134	0.330869	HORVU.MOREX.r2.5HG0409600.1	-
MF	GO:0008893	guanosine-3',5'-bis(diphosphate) 3'-diphosphatase activity	0	1	1	6	0.0980134	0.330869	-	HORVU.MOREX.r2.7HG0570540.1
MF	GO:0015245	fatty acid transmembrane transporter activity	1	0	1	6	0.0980134	0.330869	HORVU.MOREX.r2.2HG0151890.1	-
MF	GO:0016621	cinnamoyl-CoA reductase activity	0	1	1	6	0.0980134	0.330869	-	HORVU.MOREX.r2.5HG0400660.1
MF	GO:0016794	diphosphoric monoester hydrolase activity	0	1	1	6	0.0980134	0.330869	-	HORVU.MOREX.r2.7HG0570540.1
MF	GO:0030060	L-malate dehydrogenase activity	0	1	1	6	0.0980134	0.330869	-	HORVU.MOREX.r2.7HG0573130.1
MF	GO:0080116	glucuronoxylan glucuronosyltransferase activity	0	1	1	6	0.0980134	0.330869	-	HORVU.MOREX.r2.1HG0053570.1
BP	GO:0005980	glycogen catabolic process	0	1	1	6	0.0981653	0.325413	-	HORVU.MOREX.r2.2HG0087540.1
BP	GO:0006878	cellular copper ion homeostasis	1	0	1	6	0.0981653	0.325413	HORVU.MOREX.r2.1HG0048910.1	-
BP	GO:0008215	spermine metabolic process	1	0	1	6	0.0981653	0.325413	HORVU.MOREX.r2.5HG0399930.1	-
BP	GO:0009970	cellular response to sulfate starvation	1	0	1	6	0.0981653	0.325413	HORVU.MOREX.r2.1HG0039310.1	-
BP	GO:0010024	phytochromobilin biosynthetic process	1	0	1	6	0.0981653	0.325413	HORVU.MOREX.r2.2HG0136040.1	-
BP	GO:0010727	negative regulation of hydrogen peroxide metabolic process	1	0	1	6	0.0981653	0.325413	HORVU.MOREX.r2.1HG0048910.1	-
BP	GO:0019243	methylglyoxal catabolic process to D-lactate via S-lactoyl-glutathione	0	1	1	6	0.0981653	0.325413	-	HORVU.MOREX.r2.7HG0593060.1
BP	GO:0036003	positive regulation of transcription from RNA polymerase II promoter in response to stress	1	0	1	6	0.0981653	0.325413	HORVU.MOREX.r2.1HG0048910.1	-
BP	GO:0042304	regulation of fatty acid biosynthetic process	0	1	1	6	0.0981653	0.325413	-	HORVU.MOREX.r2.2HG0150020.1
BP	GO:0051202	phytochromobilin metabolic process	1	0	1	6	0.0981653	0.325413	HORVU.MOREX.r2.2HG0136040.1	-
BP	GO:0051511	negative regulation of unidimensional cell growth	0	1	1	6	0.0981653	0.325413	-	HORVU.MOREX.r2.3HG0228250.1
BP	GO:0051775	response to redox state	0	1	1	6	0.0981653	0.325413	-	HORVU.MOREX.r2.7HG0573130.1
BP	GO:0080182	histone H3-K4 trimethylation	0	1	1	6	0.0981653	0.325413	-	HORVU.MOREX.r2.2HG0150020.1
BP	GO:0090058	metaxylem development	0	1	1	6	0.0981653	0.325413	-	HORVU.MOREX.r2.6HG0496420.1
BP	GO:0090287	regulation of cellular response to growth factor stimulus	1	0	1	6	0.0981653	0.325413	HORVU.MOREX.r2.1HG0048910.1	-
BP	GO:0090559	regulation of membrane permeability	1	0	1	6	0.0981653	0.325413	HORVU.MOREX.r2.1HG0048910.1	-
BP	GO:0032350	regulation of hormone metabolic process	2	1	3	65	0.0995704	0.329484	HORVU.MOREX.r2.4HG0318760.1,HORVU.MOREX.r2.7HG0622940.1	HORVU.MOREX.r2.2HG0162200.1
BP	GO:0044248	cellular catabolic process	10	32	42	2019	0.0998693	0.329887	HORVU.MOREX.r2.1HG0039310.1,HORVU.MOREX.r2.1HG0048910.1,HORVU.MOREX.r2.1HG0071010.1,HORVU.MOREX.r2.2HG0103160.1,HORVU.MOREX.r2.2HG0136040.1,HORVU.MOREX.r2.2HG0138120.1,HORVU.MOREX.r2.2HG0150280.1,HORVU.MOREX.r2.3HG0196310.1,HORVU.MOREX.r2.4HG0297000.1,HORVU.MOREX.r2.7HG0591450.1	HORVU.MOREX.r2.1HG0006240.1,HORVU.MOREX.r2.1HG0017110.1,HORVU.MOREX.r2.1HG0054440.1,HORVU.MOREX.r2.1HG0062230.1,HORVU.MOREX.r2.1HG0063410.1,HORVU.MOREX.r2.2HG0086720.1,HORVU.MOREX.r2.2HG0087540.1,HORVU.MOREX.r2.2HG0092460.1,HORVU.MOREX.r2.2HG0111770.1,HORVU.MOREX.r2.2HG0128880.1,HORVU.MOREX.r2.2HG0177700.1,HORVU.MOREX.r2.3HG0184480.1,HORVU.MOREX.r2.3HG0212680.1,HORVU.MOREX.r2.3HG0228250.1,HORVU.M…
MF	GO:0016791	phosphatase activity	7	2	9	323	0.101823	0.33895	HORVU.MOREX.r2.1HG0044390.1,HORVU.MOREX.r2.1HG0074610.1,HORVU.MOREX.r2.2HG0079050.1,HORVU.MOREX.r2.4HG0284710.1,HORVU.MOREX.r2.4HG0315330.1,HORVU.MOREX.r2.4HG0323620.1,HORVU.MOREX.r2.6HG0509380.1	HORVU.MOREX.r2.3HG0226950.1,HORVU.MOREX.r2.5HG0349630.1
BP	GO:0009132	nucleoside diphosphate metabolic process	0	4	4	104	0.10245	0.335322	-	HORVU.MOREX.r2.2HG0177700.1,HORVU.MOREX.r2.5HG0380250.1,HORVU.MOREX.r2.6HG0490690.1,HORVU.MOREX.r2.7HG0583650.1
BP	GO:0009166	nucleotide catabolic process	0	4	4	104	0.10245	0.335322	-	HORVU.MOREX.r2.2HG0177700.1,HORVU.MOREX.r2.5HG0380250.1,HORVU.MOREX.r2.6HG0490690.1,HORVU.MOREX.r2.7HG0583650.1
BP	GO:0046939	nucleotide phosphorylation	0	4	4	104	0.10245	0.335322	-	HORVU.MOREX.r2.2HG0177700.1,HORVU.MOREX.r2.5HG0380250.1,HORVU.MOREX.r2.6HG0490690.1,HORVU.MOREX.r2.7HG0583650.1
MF	GO:0015179	L-amino acid transmembrane transporter activity	0	2	2	32	0.102841	0.33895	-	HORVU.MOREX.r2.6HG0449580.1,HORVU.MOREX.r2.6HG0513540.1
MF	GO:0030599	pectinesterase activity	0	2	2	32	0.102841	0.33895	-	HORVU.MOREX.r2.1HG0062230.1,HORVU.MOREX.r2.4HG0334760.1
MF	GO:0045330	aspartyl esterase activity	0	2	2	32	0.102841	0.33895	-	HORVU.MOREX.r2.1HG0062230.1,HORVU.MOREX.r2.4HG0334760.1
BP	GO:0002237	response to molecule of bacterial origin	2	1	3	66	0.103064	0.335322	HORVU.MOREX.r2.1HG0048910.1,HORVU.MOREX.r2.4HG0318760.1	HORVU.MOREX.r2.7HG0614430.1
BP	GO:0015807	L-amino acid transport	0	2	2	32	0.103134	0.335322	-	HORVU.MOREX.r2.6HG0449580.1,HORVU.MOREX.r2.6HG0513540.1
BP	GO:0034250	positive regulation of cellular amide metabolic process	0	2	2	32	0.103134	0.335322	-	HORVU.MOREX.r2.3HG0239390.1,HORVU.MOREX.r2.6HG0520380.1
BP	GO:0070301	cellular response to hydrogen peroxide	0	2	2	32	0.103134	0.335322	-	HORVU.MOREX.r2.1HG0006240.1,HORVU.MOREX.r2.7HG0614430.1
BP	GO:0071219	cellular response to molecule of bacterial origin	1	1	2	32	0.103134	0.335322	HORVU.MOREX.r2.4HG0318760.1	HORVU.MOREX.r2.7HG0614430.1
BP	GO:1902475	L-alpha-amino acid transmembrane transport	0	2	2	32	0.103134	0.335322	-	HORVU.MOREX.r2.6HG0449580.1,HORVU.MOREX.r2.6HG0513540.1
BP	GO:0009110	vitamin biosynthetic process	1	4	5	146	0.105113	0.34116	HORVU.MOREX.r2.7HG0584640.1	HORVU.MOREX.r2.3HG0272570.1,HORVU.MOREX.r2.4HG0277350.1,HORVU.MOREX.r2.4HG0278670.1,HORVU.MOREX.r2.7HG0596940.1
BP	GO:0045860	positive regulation of protein kinase activity	1	2	3	67	0.106605	0.345399	HORVU.MOREX.r2.1HG0048910.1	HORVU.MOREX.r2.5HG0425620.1,HORVU.MOREX.r2.6HG0472060.1
BP	GO:0008643	carbohydrate transport	3	2	5	147	0.107391	0.34577	HORVU.MOREX.r2.3HG0200760.1,HORVU.MOREX.r2.4HG0329560.1,HORVU.MOREX.r2.7HG0582650.1	HORVU.MOREX.r2.6HG0449520.1,HORVU.MOREX.r2.7HG0622630.1
BP	GO:0098656	anion transmembrane transport	3	5	8	280	0.107667	0.34577	HORVU.MOREX.r2.2HG0151890.1,HORVU.MOREX.r2.3HG0200760.1,HORVU.MOREX.r2.3HG0251070.1	HORVU.MOREX.r2.2HG0162190.1,HORVU.MOREX.r2.6HG0448470.1,HORVU.MOREX.r2.6HG0449580.1,HORVU.MOREX.r2.6HG0513540.1,HORVU.MOREX.r2.7HG0543350.1
BP	GO:0043269	regulation of ion transport	1	3	4	106	0.107906	0.34577	HORVU.MOREX.r2.7HG0569500.1	HORVU.MOREX.r2.1HG0006240.1,HORVU.MOREX.r2.2HG0162190.1,HORVU.MOREX.r2.5HG0418830.1
BP	GO:1901292	nucleoside phosphate catabolic process	0	4	4	106	0.107906	0.34577	-	HORVU.MOREX.r2.2HG0177700.1,HORVU.MOREX.r2.5HG0380250.1,HORVU.MOREX.r2.6HG0490690.1,HORVU.MOREX.r2.7HG0583650.1
MF	GO:0015562	efflux transmembrane transporter activity	0	2	2	33	0.108295	0.345133	-	HORVU.MOREX.r2.3HG0236360.1,HORVU.MOREX.r2.6HG0513540.1
BP	GO:0000302	response to reactive oxygen species	3	4	7	235	0.108496	0.34577	HORVU.MOREX.r2.1HG0048910.1,HORVU.MOREX.r2.2HG0090590.1,HORVU.MOREX.r2.3HG0255040.1	HORVU.MOREX.r2.1HG0006240.1,HORVU.MOREX.r2.1HG0059310.1,HORVU.MOREX.r2.3HG0239390.1,HORVU.MOREX.r2.7HG0614430.1
BP	GO:0051247	positive regulation of protein metabolic process	2	5	7	235	0.108496	0.34577	HORVU.MOREX.r2.1HG0048910.1,HORVU.MOREX.r2.4HG0297000.1	HORVU.MOREX.r2.2HG0150020.1,HORVU.MOREX.r2.3HG0239390.1,HORVU.MOREX.r2.5HG0425620.1,HORVU.MOREX.r2.6HG0472060.1,HORVU.MOREX.r2.6HG0520380.1
BP	GO:0071732	cellular response to nitric oxide	1	1	2	33	0.108601	0.34577	HORVU.MOREX.r2.1HG0048910.1	HORVU.MOREX.r2.7HG0614430.1
BP	GO:0032268	regulation of cellular protein metabolic process	3	12	15	619	0.109991	0.34577	HORVU.MOREX.r2.1HG0048910.1,HORVU.MOREX.r2.3HG0196310.1,HORVU.MOREX.r2.4HG0297000.1	HORVU.MOREX.r2.1HG0055240.1,HORVU.MOREX.r2.2HG0095620.1,HORVU.MOREX.r2.2HG0150020.1,HORVU.MOREX.r2.3HG0184840.1,HORVU.MOREX.r2.3HG0228250.1,HORVU.MOREX.r2.3HG0238570.1,HORVU.MOREX.r2.3HG0239390.1,HORVU.MOREX.r2.4HG0345940.1,HORVU.MOREX.r2.5HG0425620.1,HORVU.MOREX.r2.6HG0472060.1,HORVU.MOREX.r2.6HG0501200.1,HORVU.MOREX.r2.6HG0520380.1
MF	GO:0030170	pyridoxal phosphate binding	2	2	4	107	0.110145	0.345133	HORVU.MOREX.r2.1HG0039310.1,HORVU.MOREX.r2.2HG0115120.1	HORVU.MOREX.r2.2HG0087540.1,HORVU.MOREX.r2.6HG0518400.1
MF	GO:0070279	vitamin B6 binding	2	2	4	107	0.110145	0.345133	HORVU.MOREX.r2.1HG0039310.1,HORVU.MOREX.r2.2HG0115120.1	HORVU.MOREX.r2.2HG0087540.1,HORVU.MOREX.r2.6HG0518400.1
MF	GO:0004611	phosphoenolpyruvate carboxykinase activity	0	1	1	7	0.113392	0.345133	-	HORVU.MOREX.r2.7HG0588880.1
MF	GO:0004737	pyruvate decarboxylase activity	0	1	1	7	0.113392	0.345133	-	HORVU.MOREX.r2.4HG0319840.1
MF	GO:0015186	L-glutamine transmembrane transporter activity	0	1	1	7	0.113392	0.345133	-	HORVU.MOREX.r2.6HG0449580.1
MF	GO:0016711	flavonoid 3'-monooxygenase activity	0	1	1	7	0.113392	0.345133	-	HORVU.MOREX.r2.6HG0449850.1
MF	GO:0018488	aryl-aldehyde oxidase activity	1	0	1	7	0.113392	0.345133	HORVU.MOREX.r2.7HG0619750.1	-
MF	GO:0034639	L-amino acid efflux transmembrane transporter activity	0	1	1	7	0.113392	0.345133	-	HORVU.MOREX.r2.6HG0513540.1
MF	GO:0042972	licheninase activity	0	1	1	7	0.113392	0.345133	-	HORVU.MOREX.r2.3HG0266280.1
MF	GO:0046556	alpha-L-arabinofuranosidase activity	0	1	1	7	0.113392	0.345133	-	HORVU.MOREX.r2.3HG0184480.1
MF	GO:0050302	indole-3-acetaldehyde oxidase activity	1	0	1	7	0.113392	0.345133	HORVU.MOREX.r2.7HG0619750.1	-
MF	GO:0052667	phosphomethylethanolamine N-methyltransferase activity	0	1	1	7	0.113392	0.345133	-	HORVU.MOREX.r2.1HG0064450.1
MF	GO:0052691	UDP-arabinopyranose mutase activity	1	0	1	7	0.113392	0.345133	HORVU.MOREX.r2.4HG0341500.1	-
BP	GO:0019359	nicotinamide nucleotide biosynthetic process	0	4	4	108	0.11349	0.34577	-	HORVU.MOREX.r2.2HG0177700.1,HORVU.MOREX.r2.5HG0380250.1,HORVU.MOREX.r2.6HG0490690.1,HORVU.MOREX.r2.7HG0583650.1
BP	GO:0006448	regulation of translational elongation	0	1	1	7	0.113566	0.34577	-	HORVU.MOREX.r2.6HG0520380.1
BP	GO:0006706	steroid catabolic process	1	0	1	7	0.113566	0.34577	HORVU.MOREX.r2.1HG0048910.1	-
BP	GO:0006868	glutamine transport	0	1	1	7	0.113566	0.34577	-	HORVU.MOREX.r2.6HG0449580.1
BP	GO:0008295	spermidine biosynthetic process	1	0	1	7	0.113566	0.34577	HORVU.MOREX.r2.5HG0399930.1	-
BP	GO:0009065	glutamine family amino acid catabolic process	0	1	1	7	0.113566	0.34577	-	HORVU.MOREX.r2.6HG0473280.1
BP	GO:0010222	stem vascular tissue pattern formation	1	0	1	7	0.113566	0.34577	HORVU.MOREX.r2.2HG0151890.1	-
BP	GO:0010597	green leaf volatile biosynthetic process	1	0	1	7	0.113566	0.34577	HORVU.MOREX.r2.6HG0449460.1	-
BP	GO:0010634	positive regulation of epithelial cell migration	1	0	1	7	0.113566	0.34577	HORVU.MOREX.r2.1HG0048910.1	-
BP	GO:0010731	protein glutathionylation	0	1	1	7	0.113566	0.34577	-	HORVU.MOREX.r2.1HG0006240.1
BP	GO:0010771	negative regulation of cell morphogenesis involved in differentiation	1	0	1	7	0.113566	0.34577	HORVU.MOREX.r2.1HG0048910.1	-
BP	GO:0010966	regulation of phosphate transport	0	1	1	7	0.113566	0.34577	-	HORVU.MOREX.r2.5HG0418830.1
BP	GO:0019372	lipoxygenase pathway	1	0	1	7	0.113566	0.34577	HORVU.MOREX.r2.6HG0449460.1	-
BP	GO:0035542	regulation of SNARE complex assembly	1	0	1	7	0.113566	0.34577	HORVU.MOREX.r2.4HG0297000.1	-
BP	GO:0042425	choline biosynthetic process	0	1	1	7	0.113566	0.34577	-	HORVU.MOREX.r2.1HG0064450.1
BP	GO:0045022	early endosome to late endosome transport	1	0	1	7	0.113566	0.34577	HORVU.MOREX.r2.4HG0297000.1	-
BP	GO:0045765	regulation of angiogenesis	1	0	1	7	0.113566	0.34577	HORVU.MOREX.r2.1HG0048910.1	-
BP	GO:0050771	negative regulation of axonogenesis	1	0	1	7	0.113566	0.34577	HORVU.MOREX.r2.1HG0048910.1	-
BP	GO:0051176	positive regulation of sulfur metabolic process	0	1	1	7	0.113566	0.34577	-	HORVU.MOREX.r2.3HG0244730.1
BP	GO:0051354	negative regulation of oxidoreductase activity	1	0	1	7	0.113566	0.34577	HORVU.MOREX.r2.1HG0048910.1	-
BP	GO:0070371	ERK1 and ERK2 cascade	1	0	1	7	0.113566	0.34577	HORVU.MOREX.r2.1HG0048910.1	-
BP	GO:0070372	regulation of ERK1 and ERK2 cascade	1	0	1	7	0.113566	0.34577	HORVU.MOREX.r2.1HG0048910.1	-
BP	GO:0080064	4,4-dimethyl-9beta,19-cyclopropylsterol oxidation	0	1	1	7	0.113566	0.34577	-	HORVU.MOREX.r2.4HG0290070.1
BP	GO:0098927	vesicle-mediated transport between endosomal compartments	1	0	1	7	0.113566	0.34577	HORVU.MOREX.r2.4HG0297000.1	-
BP	GO:1901342	regulation of vasculature development	1	0	1	7	0.113566	0.34577	HORVU.MOREX.r2.1HG0048910.1	-
BP	GO:2001025	positive regulation of response to drug	0	1	1	7	0.113566	0.34577	-	HORVU.MOREX.r2.1HG0006240.1
BP	GO:2001040	positive regulation of cellular response to drug	0	1	1	7	0.113566	0.34577	-	HORVU.MOREX.r2.1HG0006240.1
BP	GO:2001257	regulation of cation channel activity	1	0	1	7	0.113566	0.34577	HORVU.MOREX.r2.7HG0569500.1	-
BP	GO:0006040	amino sugar metabolic process	0	2	2	34	0.114143	0.34577	-	HORVU.MOREX.r2.7HG0623580.1,HORVU.MOREX.r2.7HG0623590.1
BP	GO:0009404	toxin metabolic process	1	1	2	34	0.114143	0.34577	HORVU.MOREX.r2.5HG0427360.1	HORVU.MOREX.r2.3HG0244730.1
BP	GO:0048508	embryonic meristem development	0	2	2	34	0.114143	0.34577	-	HORVU.MOREX.r2.4HG0339130.1,HORVU.MOREX.r2.6HG0451800.1
BP	GO:0070417	cellular response to cold	1	1	2	34	0.114143	0.34577	HORVU.MOREX.r2.2HG0090590.1	HORVU.MOREX.r2.5HG0418830.1
MF	GO:0042578	phosphoric ester hydrolase activity	7	3	10	379	0.114433	0.346407	HORVU.MOREX.r2.1HG0044390.1,HORVU.MOREX.r2.1HG0074610.1,HORVU.MOREX.r2.2HG0079050.1,HORVU.MOREX.r2.4HG0284710.1,HORVU.MOREX.r2.4HG0315330.1,HORVU.MOREX.r2.4HG0323620.1,HORVU.MOREX.r2.6HG0509380.1	HORVU.MOREX.r2.3HG0226950.1,HORVU.MOREX.r2.5HG0349630.1,HORVU.MOREX.r2.7HG0570540.1
BP	GO:0071482	cellular response to light stimulus	2	3	5	151	0.116741	0.353065	HORVU.MOREX.r2.2HG0136040.1,HORVU.MOREX.r2.2HG0171640.1	HORVU.MOREX.r2.2HG0162200.1,HORVU.MOREX.r2.5HG0399590.1,HORVU.MOREX.r2.6HG0470010.1
BP	GO:0010114	response to red light	0	3	3	70	0.117507	0.354806	-	HORVU.MOREX.r2.2HG0162200.1,HORVU.MOREX.r2.5HG0399590.1,HORVU.MOREX.r2.7HG0544360.1
CC	GO:0061927	TOC-TIC supercomplex I	1	0	1	8	0.118203	0.771724	HORVU.MOREX.r2.4HG0294190.1	-
BP	GO:0019363	pyridine nucleotide biosynthetic process	0	4	4	110	0.1192	0.359336	-	HORVU.MOREX.r2.2HG0177700.1,HORVU.MOREX.r2.5HG0380250.1,HORVU.MOREX.r2.6HG0490690.1,HORVU.MOREX.r2.7HG0583650.1
BP	GO:0072522	purine-containing compound biosynthetic process	2	5	7	242	0.121351	0.363581	HORVU.MOREX.r2.1HG0012310.1,HORVU.MOREX.r2.5HG0399930.1	HORVU.MOREX.r2.2HG0177700.1,HORVU.MOREX.r2.5HG0380250.1,HORVU.MOREX.r2.6HG0490690.1,HORVU.MOREX.r2.7HG0570540.1,HORVU.MOREX.r2.7HG0583650.1
BP	GO:0062012	regulation of small molecule metabolic process	3	1	4	111	0.122101	0.363581	HORVU.MOREX.r2.1HG0061800.1,HORVU.MOREX.r2.4HG0318760.1,HORVU.MOREX.r2.5HG0400960.1	HORVU.MOREX.r2.2HG0150020.1
BP	GO:0006720	isoprenoid metabolic process	5	2	7	243	0.123249	0.363581	HORVU.MOREX.r2.2HG0136040.1,HORVU.MOREX.r2.4HG0342600.1,HORVU.MOREX.r2.5HG0354290.1,HORVU.MOREX.r2.5HG0400960.1,HORVU.MOREX.r2.7HG0619750.1	HORVU.MOREX.r2.1HG0037050.1,HORVU.MOREX.r2.7HG0529910.1
CC	GO:0000322	storage vacuole	0	2	2	39	0.12344	0.771724	-	HORVU.MOREX.r2.6HG0498140.1,HORVU.MOREX.r2.7HG0589960.1
BP	GO:0006073	cellular glucan metabolic process	2	6	8	290	0.124455	0.363581	HORVU.MOREX.r2.1HG0071010.1,HORVU.MOREX.r2.2HG0090590.1	HORVU.MOREX.r2.1HG0053570.1,HORVU.MOREX.r2.2HG0087540.1,HORVU.MOREX.r2.3HG0184480.1,HORVU.MOREX.r2.3HG0266280.1,HORVU.MOREX.r2.4HG0348650.1,HORVU.MOREX.r2.5HG0389850.1
BP	GO:0048827	phyllome development	5	9	14	582	0.124774	0.363581	HORVU.MOREX.r2.2HG0151890.1,HORVU.MOREX.r2.3HG0196310.1,HORVU.MOREX.r2.3HG0255040.1,HORVU.MOREX.r2.5HG0412530.1,HORVU.MOREX.r2.5HG0427360.1	HORVU.MOREX.r2.2HG0150020.1,HORVU.MOREX.r2.3HG0270850.1,HORVU.MOREX.r2.4HG0293040.1,HORVU.MOREX.r2.5HG0409590.1,HORVU.MOREX.r2.5HG0423400.1,HORVU.MOREX.r2.6HG0456120.1,HORVU.MOREX.r2.7HG0545840.1,HORVU.MOREX.r2.7HG0545850.1,HORVU.MOREX.r2.7HG0570540.1
BP	GO:0009718	anthocyanin-containing compound biosynthetic process	1	2	3	72	0.124997	0.363581	HORVU.MOREX.r2.5HG0427360.1	HORVU.MOREX.r2.2HG0105250.1,HORVU.MOREX.r2.5HG0400660.1
BP	GO:0033674	positive regulation of kinase activity	1	2	3	72	0.124997	0.363581	HORVU.MOREX.r2.1HG0048910.1	HORVU.MOREX.r2.5HG0425620.1,HORVU.MOREX.r2.6HG0472060.1
BP	GO:0034308	primary alcohol metabolic process	0	2	2	36	0.125436	0.363581	-	HORVU.MOREX.r2.4HG0278670.1,HORVU.MOREX.r2.7HG0596940.1
CC	GO:0005886	plasma membrane	26	28	54	2981	0.125544	0.771724	HORVU.MOREX.r2.1HG0012310.1,HORVU.MOREX.r2.1HG0024240.1,HORVU.MOREX.r2.1HG0044390.1,HORVU.MOREX.r2.1HG0048910.1,HORVU.MOREX.r2.1HG0055980.1,HORVU.MOREX.r2.1HG0057890.1,HORVU.MOREX.r2.1HG0057900.1,HORVU.MOREX.r2.2HG0151890.1,HORVU.MOREX.r2.2HG0169080.1,HORVU.MOREX.r2.2HG0178770.1,HORVU.MOREX.r2.3HG0193950.1,HORVU.MOREX.r2.3HG0196310.1,HORVU.MOREX.r2.3HG0251070.1,HORVU.MOREX.r2.3HG0255950.1,HORVU.M…	HORVU.MOREX.r2.1HG0006240.1,HORVU.MOREX.r2.1HG0042870.1,HORVU.MOREX.r2.1HG0044890.1,HORVU.MOREX.r2.1HG0059310.1,HORVU.MOREX.r2.2HG0085960.1,HORVU.MOREX.r2.2HG0150020.1,HORVU.MOREX.r2.2HG0162190.1,HORVU.MOREX.r2.3HG0236360.1,HORVU.MOREX.r2.3HG0273580.1,HORVU.MOREX.r2.4HG0339130.1,HORVU.MOREX.r2.5HG0370480.1,HORVU.MOREX.r2.5HG0418830.1,HORVU.MOREX.r2.5HG0442310.1,HORVU.MOREX.r2.5HG0442360.1,HORVU.M…
BP	GO:0009966	regulation of signal transduction	7	7	14	583	0.125991	0.363581	HORVU.MOREX.r2.1HG0030320.1,HORVU.MOREX.r2.1HG0048910.1,HORVU.MOREX.r2.1HG0074610.1,HORVU.MOREX.r2.3HG0249690.1,HORVU.MOREX.r2.4HG0318760.1,HORVU.MOREX.r2.5HG0376680.1,HORVU.MOREX.r2.5HG0400960.1	HORVU.MOREX.r2.1HG0006240.1,HORVU.MOREX.r2.2HG0106410.1,HORVU.MOREX.r2.2HG0162200.1,HORVU.MOREX.r2.3HG0236360.1,HORVU.MOREX.r2.5HG0425620.1,HORVU.MOREX.r2.5HG0442540.1,HORVU.MOREX.r2.7HG0614430.1
BP	GO:0009411	response to UV	3	2	5	155	0.126464	0.363581	HORVU.MOREX.r2.2HG0136040.1,HORVU.MOREX.r2.2HG0171640.1,HORVU.MOREX.r2.4HG0318760.1	HORVU.MOREX.r2.2HG0151140.1,HORVU.MOREX.r2.5HG0399590.1
MF	GO:0000234	phosphoethanolamine N-methyltransferase activity	0	1	1	8	0.12851	0.363349	-	HORVU.MOREX.r2.1HG0064450.1
MF	GO:0000254	C-4 methylsterol oxidase activity	0	1	1	8	0.12851	0.363349	-	HORVU.MOREX.r2.4HG0290070.1
MF	GO:0004743	pyruvate kinase activity	0	1	1	8	0.12851	0.363349	-	HORVU.MOREX.r2.5HG0380250.1
MF	GO:0009044	xylan 1,4-beta-xylosidase activity	0	1	1	8	0.12851	0.363349	-	HORVU.MOREX.r2.3HG0184480.1
MF	GO:0010436	carotenoid dioxygenase activity	1	0	1	8	0.12851	0.363349	HORVU.MOREX.r2.5HG0354290.1	-
MF	GO:0016712	oxidoreductase activity, acting on paired donors, with incorporation or reduction of molecular oxygen, reduced flavin or flavoprotein as one donor, and incorporation of one atom of oxygen	1	0	1	8	0.12851	0.363349	HORVU.MOREX.r2.2HG0136040.1	-
MF	GO:0016716	oxidoreductase activity, acting on paired donors, with incorporation or reduction of molecular oxygen, another compound as one donor, and incorporation of one atom of oxygen	0	1	1	8	0.12851	0.363349	-	HORVU.MOREX.r2.4HG0290070.1
MF	GO:0019202	amino acid kinase activity	0	1	1	8	0.12851	0.363349	-	HORVU.MOREX.r2.3HG0251960.1
MF	GO:0030597	RNA glycosylase activity	0	1	1	8	0.12851	0.363349	-	HORVU.MOREX.r2.4HG0345940.1
MF	GO:0030598	rRNA N-glycosylase activity	0	1	1	8	0.12851	0.363349	-	HORVU.MOREX.r2.4HG0345940.1
MF	GO:0030955	potassium ion binding	0	1	1	8	0.12851	0.363349	-	HORVU.MOREX.r2.5HG0380250.1
MF	GO:0043546	molybdopterin cofactor binding	1	0	1	8	0.12851	0.363349	HORVU.MOREX.r2.7HG0619750.1	-
MF	GO:0045549	9-cis-epoxycarotenoid dioxygenase activity	1	0	1	8	0.12851	0.363349	HORVU.MOREX.r2.5HG0354290.1	-
BP	GO:0000103	sulfate assimilation	1	0	1	8	0.128705	0.363581	HORVU.MOREX.r2.2HG0116980.1	-
BP	GO:0002573	myeloid leukocyte differentiation	1	0	1	8	0.128705	0.363581	HORVU.MOREX.r2.1HG0048910.1	-
BP	GO:0006734	NADH metabolic process	0	1	1	8	0.128705	0.363581	-	HORVU.MOREX.r2.7HG0573130.1
BP	GO:0008216	spermidine metabolic process	1	0	1	8	0.128705	0.363581	HORVU.MOREX.r2.5HG0399930.1	-
BP	GO:0009051	pentose-phosphate shunt, oxidative branch	0	1	1	8	0.128705	0.363581	-	HORVU.MOREX.r2.2HG0104920.1
BP	GO:0009662	etioplast organization	1	0	1	8	0.128705	0.363581	HORVU.MOREX.r2.4HG0294190.1	-
BP	GO:0010001	glial cell differentiation	1	0	1	8	0.128705	0.363581	HORVU.MOREX.r2.1HG0048910.1	-
BP	GO:0010115	regulation of abscisic acid biosynthetic process	1	0	1	8	0.128705	0.363581	HORVU.MOREX.r2.5HG0400960.1	-
BP	GO:0010981	regulation of cell wall macromolecule metabolic process	0	1	1	8	0.128705	0.363581	-	HORVU.MOREX.r2.6HG0496420.1
BP	GO:0015969	guanosine tetraphosphate metabolic process	0	1	1	8	0.128705	0.363581	-	HORVU.MOREX.r2.7HG0570540.1
BP	GO:0030516	regulation of axon extension	1	0	1	8	0.128705	0.363581	HORVU.MOREX.r2.1HG0048910.1	-
BP	GO:0034035	purine ribonucleoside bisphosphate metabolic process	0	1	1	8	0.128705	0.363581	-	HORVU.MOREX.r2.7HG0570540.1
BP	GO:0035493	SNARE complex assembly	1	0	1	8	0.128705	0.363581	HORVU.MOREX.r2.4HG0297000.1	-
BP	GO:0042063	gliogenesis	1	0	1	8	0.128705	0.363581	HORVU.MOREX.r2.1HG0048910.1	-
BP	GO:0042144	vacuole fusion, non-autophagic	1	0	1	8	0.128705	0.363581	HORVU.MOREX.r2.4HG0297000.1	-
BP	GO:0043335	protein unfolding	0	1	1	8	0.128705	0.363581	-	HORVU.MOREX.r2.3HG0239390.1
BP	GO:0043524	negative regulation of neuron apoptotic process	1	0	1	8	0.128705	0.363581	HORVU.MOREX.r2.1HG0048910.1	-
BP	GO:0043534	blood vessel endothelial cell migration	1	0	1	8	0.128705	0.363581	HORVU.MOREX.r2.1HG0048910.1	-
BP	GO:0043535	regulation of blood vessel endothelial cell migration	1	0	1	8	0.128705	0.363581	HORVU.MOREX.r2.1HG0048910.1	-
BP	GO:0043649	dicarboxylic acid catabolic process	0	1	1	8	0.128705	0.363581	-	HORVU.MOREX.r2.6HG0473280.1
BP	GO:0046889	positive regulation of lipid biosynthetic process	1	0	1	8	0.128705	0.363581	HORVU.MOREX.r2.5HG0400960.1	-
BP	GO:0048675	axon extension	1	0	1	8	0.128705	0.363581	HORVU.MOREX.r2.1HG0048910.1	-
BP	GO:0048814	regulation of dendrite morphogenesis	1	0	1	8	0.128705	0.363581	HORVU.MOREX.r2.1HG0048910.1	-
BP	GO:0050770	regulation of axonogenesis	1	0	1	8	0.128705	0.363581	HORVU.MOREX.r2.1HG0048910.1	-
BP	GO:0051512	positive regulation of unidimensional cell growth	0	1	1	8	0.128705	0.363581	-	HORVU.MOREX.r2.2HG0148720.1
BP	GO:0061387	regulation of extent of cell growth	1	0	1	8	0.128705	0.363581	HORVU.MOREX.r2.1HG0048910.1	-
BP	GO:0071265	L-methionine biosynthetic process	1	0	1	8	0.128705	0.363581	HORVU.MOREX.r2.1HG0039310.1	-
BP	GO:0071480	cellular response to gamma radiation	0	1	1	8	0.128705	0.363581	-	HORVU.MOREX.r2.2HG0150020.1
BP	GO:0080027	response to herbivore	1	0	1	8	0.128705	0.363581	HORVU.MOREX.r2.6HG0449460.1	-
BP	GO:0097576	vacuole fusion	1	0	1	8	0.128705	0.363581	HORVU.MOREX.r2.4HG0297000.1	-
BP	GO:1901215	negative regulation of neuron death	1	0	1	8	0.128705	0.363581	HORVU.MOREX.r2.1HG0048910.1	-
BP	GO:0071236	cellular response to antibiotic	1	2	3	73	0.128805	0.363581	HORVU.MOREX.r2.1HG0055970.1	HORVU.MOREX.r2.1HG0006240.1,HORVU.MOREX.r2.7HG0614430.1
BP	GO:0006090	pyruvate metabolic process	0	4	4	114	0.130982	0.368607	-	HORVU.MOREX.r2.2HG0177700.1,HORVU.MOREX.r2.5HG0380250.1,HORVU.MOREX.r2.6HG0490690.1,HORVU.MOREX.r2.7HG0583650.1
BP	GO:0010252	auxin homeostasis	0	2	2	37	0.131179	0.368607	-	HORVU.MOREX.r2.3HG0236360.1,HORVU.MOREX.r2.3HG0244730.1
BP	GO:0010431	seed maturation	2	0	2	37	0.131179	0.368607	HORVU.MOREX.r2.1HG0074610.1,HORVU.MOREX.r2.5HG0400960.1	-
CC	GO:0043202	lysosomal lumen	0	1	1	9	0.131964	0.788016	-	HORVU.MOREX.r2.1HG0053570.1
MF	GO:0008509	anion transmembrane transporter activity	3	4	7	248	0.132034	0.371428	HORVU.MOREX.r2.2HG0151890.1,HORVU.MOREX.r2.3HG0200760.1,HORVU.MOREX.r2.3HG0251070.1	HORVU.MOREX.r2.6HG0448470.1,HORVU.MOREX.r2.6HG0449580.1,HORVU.MOREX.r2.6HG0513540.1,HORVU.MOREX.r2.7HG0543350.1
BP	GO:1901657	glycosyl compound metabolic process	2	4	6	202	0.132569	0.371073	HORVU.MOREX.r2.1HG0061800.1,HORVU.MOREX.r2.5HG0399930.1	HORVU.MOREX.r2.2HG0106410.1,HORVU.MOREX.r2.3HG0270850.1,HORVU.MOREX.r2.4HG0293040.1,HORVU.MOREX.r2.7HG0570540.1
BP	GO:0034765	regulation of ion transmembrane transport	1	2	3	74	0.132654	0.371073	HORVU.MOREX.r2.7HG0569500.1	HORVU.MOREX.r2.1HG0006240.1,HORVU.MOREX.r2.2HG0162190.1
BP	GO:0048532	anatomical structure arrangement	1	2	3	74	0.132654	0.371073	HORVU.MOREX.r2.5HG0412530.1	HORVU.MOREX.r2.2HG0150020.1,HORVU.MOREX.r2.4HG0293040.1
BP	GO:0015980	energy derivation by oxidation of organic compounds	2	4	6	203	0.134786	0.376471	HORVU.MOREX.r2.1HG0048910.1,HORVU.MOREX.r2.2HG0090590.1	HORVU.MOREX.r2.1HG0053570.1,HORVU.MOREX.r2.2HG0087540.1,HORVU.MOREX.r2.7HG0573130.1,HORVU.MOREX.r2.7HG0588880.1
MF	GO:0051119	sugar transmembrane transporter activity	1	2	3	75	0.136035	0.378565	HORVU.MOREX.r2.4HG0329560.1	HORVU.MOREX.r2.6HG0449520.1,HORVU.MOREX.r2.7HG0622630.1
BP	GO:0009267	cellular response to starvation	3	2	5	159	0.136547	0.378812	HORVU.MOREX.r2.1HG0039310.1,HORVU.MOREX.r2.1HG0061800.1,HORVU.MOREX.r2.6HG0459090.1	HORVU.MOREX.r2.1HG0061720.1,HORVU.MOREX.r2.7HG0561340.1
MF	GO:0016832	aldehyde-lyase activity	1	1	2	38	0.13661	0.378565	HORVU.MOREX.r2.2HG0150280.1	HORVU.MOREX.r2.4HG0344460.1
MF	GO:0090729	toxin activity	0	2	2	38	0.13661	0.378565	-	HORVU.MOREX.r2.1HG0072510.1,HORVU.MOREX.r2.4HG0345940.1
BP	GO:0006022	aminoglycan metabolic process	0	2	2	38	0.136981	0.378812	-	HORVU.MOREX.r2.7HG0623580.1,HORVU.MOREX.r2.7HG0623590.1
BP	GO:0030308	negative regulation of cell growth	1	1	2	38	0.136981	0.378812	HORVU.MOREX.r2.1HG0048910.1	HORVU.MOREX.r2.3HG0228250.1
BP	GO:0051262	protein tetramerization	1	1	2	38	0.136981	0.378812	HORVU.MOREX.r2.1HG0039310.1	HORVU.MOREX.r2.6HG0454000.1
BP	GO:0071731	response to nitric oxide	1	1	2	38	0.136981	0.378812	HORVU.MOREX.r2.1HG0048910.1	HORVU.MOREX.r2.7HG0614430.1
BP	GO:0097366	response to bronchodilator	1	1	2	38	0.136981	0.378812	HORVU.MOREX.r2.1HG0048910.1	HORVU.MOREX.r2.7HG0614430.1
BP	GO:0009251	glucan catabolic process	1	3	4	116	0.137047	0.378812	HORVU.MOREX.r2.1HG0071010.1	HORVU.MOREX.r2.2HG0087540.1,HORVU.MOREX.r2.3HG0266280.1,HORVU.MOREX.r2.5HG0389850.1
BP	GO:0048580	regulation of post-embryonic development	5	6	11	444	0.139715	0.384892	HORVU.MOREX.r2.1HG0074610.1,HORVU.MOREX.r2.3HG0255040.1,HORVU.MOREX.r2.5HG0400960.1,HORVU.MOREX.r2.6HG0459090.1,HORVU.MOREX.r2.7HG0622940.1	HORVU.MOREX.r2.2HG0095620.1,HORVU.MOREX.r2.2HG0148720.1,HORVU.MOREX.r2.3HG0238570.1,HORVU.MOREX.r2.4HG0293040.1,HORVU.MOREX.r2.5HG0399590.1,HORVU.MOREX.r2.5HG0418830.1
BP	GO:0072525	pyridine-containing compound biosynthetic process	0	4	4	117	0.140122	0.384892	-	HORVU.MOREX.r2.2HG0177700.1,HORVU.MOREX.r2.5HG0380250.1,HORVU.MOREX.r2.6HG0490690.1,HORVU.MOREX.r2.7HG0583650.1
BP	GO:0000165	MAPK cascade	1	2	3	76	0.140471	0.384892	HORVU.MOREX.r2.1HG0048910.1	HORVU.MOREX.r2.1HG0075160.1,HORVU.MOREX.r2.5HG0425620.1
BP	GO:0060284	regulation of cell development	3	0	3	76	0.140471	0.384892	HORVU.MOREX.r2.1HG0048910.1,HORVU.MOREX.r2.1HG0055980.1,HORVU.MOREX.r2.7HG0569500.1	-
BP	GO:0046128	purine ribonucleoside metabolic process	1	1	2	39	0.142839	0.384892	HORVU.MOREX.r2.5HG0399930.1	HORVU.MOREX.r2.7HG0570540.1
BP	GO:0044247	cellular polysaccharide catabolic process	1	3	4	118	0.143225	0.384892	HORVU.MOREX.r2.1HG0071010.1	HORVU.MOREX.r2.2HG0087540.1,HORVU.MOREX.r2.3HG0266280.1,HORVU.MOREX.r2.5HG0389850.1
MF	GO:0015038	glutathione disulfide oxidoreductase activity	0	1	1	9	0.14337	0.385784	-	HORVU.MOREX.r2.1HG0006240.1
MF	GO:0016615	malate dehydrogenase activity	0	1	1	9	0.14337	0.385784	-	HORVU.MOREX.r2.7HG0573130.1
MF	GO:0033764	steroid dehydrogenase activity, acting on the CH-OH group of donors, NAD or NADP as acceptor	1	0	1	9	0.14337	0.385784	HORVU.MOREX.r2.3HG0227590.1	-
MF	GO:0051740	ethylene binding	0	1	1	9	0.14337	0.385784	-	HORVU.MOREX.r2.5HG0442540.1
MF	GO:0070402	NADPH binding	0	1	1	9	0.14337	0.385784	-	HORVU.MOREX.r2.1HG0061720.1
MF	GO:0072328	alkene binding	0	1	1	9	0.14337	0.385784	-	HORVU.MOREX.r2.5HG0442540.1
BP	GO:0009704	de-etiolation	0	1	1	9	0.143586	0.384892	-	HORVU.MOREX.r2.2HG0162200.1
BP	GO:0010588	cotyledon vascular tissue pattern formation	1	0	1	9	0.143586	0.384892	HORVU.MOREX.r2.2HG0151890.1	-
BP	GO:0035066	positive regulation of histone acetylation	0	1	1	9	0.143586	0.384892	-	HORVU.MOREX.r2.2HG0150020.1
BP	GO:0043090	amino acid import	0	1	1	9	0.143586	0.384892	-	HORVU.MOREX.r2.6HG0513540.1
BP	GO:0043523	regulation of neuron apoptotic process	1	0	1	9	0.143586	0.384892	HORVU.MOREX.r2.1HG0048910.1	-
BP	GO:0043618	regulation of transcription from RNA polymerase II promoter in response to stress	1	0	1	9	0.143586	0.384892	HORVU.MOREX.r2.1HG0048910.1	-
BP	GO:0050773	regulation of dendrite development	1	0	1	9	0.143586	0.384892	HORVU.MOREX.r2.1HG0048910.1	-
BP	GO:0051055	negative regulation of lipid biosynthetic process	0	1	1	9	0.143586	0.384892	-	HORVU.MOREX.r2.2HG0150020.1
BP	GO:0055070	copper ion homeostasis	1	0	1	9	0.143586	0.384892	HORVU.MOREX.r2.1HG0048910.1	-
BP	GO:0060049	regulation of protein glycosylation	1	0	1	9	0.143586	0.384892	HORVU.MOREX.r2.1HG0048910.1	-
BP	GO:0061687	detoxification of inorganic compound	1	0	1	9	0.143586	0.384892	HORVU.MOREX.r2.1HG0048910.1	-
BP	GO:0061727	methylglyoxal catabolic process to lactate	0	1	1	9	0.143586	0.384892	-	HORVU.MOREX.r2.7HG0593060.1
BP	GO:1901214	regulation of neuron death	1	0	1	9	0.143586	0.384892	HORVU.MOREX.r2.1HG0048910.1	-
BP	GO:1901985	positive regulation of protein acetylation	0	1	1	9	0.143586	0.384892	-	HORVU.MOREX.r2.2HG0150020.1
BP	GO:2000758	positive regulation of peptidyl-lysine acetylation	0	1	1	9	0.143586	0.384892	-	HORVU.MOREX.r2.2HG0150020.1
BP	GO:0009967	positive regulation of signal transduction	3	2	5	162	0.144337	0.385509	HORVU.MOREX.r2.1HG0030320.1,HORVU.MOREX.r2.1HG0048910.1,HORVU.MOREX.r2.4HG0318760.1	HORVU.MOREX.r2.1HG0006240.1,HORVU.MOREX.r2.5HG0425620.1
BP	GO:0034762	regulation of transmembrane transport	1	2	3	77	0.144436	0.385509	HORVU.MOREX.r2.7HG0569500.1	HORVU.MOREX.r2.1HG0006240.1,HORVU.MOREX.r2.2HG0162190.1
BP	GO:2000028	regulation of photoperiodism, flowering	2	1	3	77	0.144436	0.385509	HORVU.MOREX.r2.3HG0255040.1,HORVU.MOREX.r2.6HG0459090.1	HORVU.MOREX.r2.2HG0148720.1
CC	GO:0099503	secretory vesicle	1	1	2	43	0.14462	0.839597	HORVU.MOREX.r2.1HG0048910.1	HORVU.MOREX.r2.1HG0053570.1
BP	GO:0044042	glucan metabolic process	2	6	8	303	0.148204	0.394997	HORVU.MOREX.r2.1HG0071010.1,HORVU.MOREX.r2.2HG0090590.1	HORVU.MOREX.r2.1HG0053570.1,HORVU.MOREX.r2.2HG0087540.1,HORVU.MOREX.r2.3HG0184480.1,HORVU.MOREX.r2.3HG0266280.1,HORVU.MOREX.r2.4HG0348650.1,HORVU.MOREX.r2.5HG0389850.1
BP	GO:0000097	sulfur amino acid biosynthetic process	2	0	2	40	0.148749	0.395884	HORVU.MOREX.r2.1HG0039310.1,HORVU.MOREX.r2.2HG0116980.1	-
BP	GO:0044282	small molecule catabolic process	4	3	7	256	0.149274	0.396716	HORVU.MOREX.r2.1HG0039310.1,HORVU.MOREX.r2.1HG0048910.1,HORVU.MOREX.r2.2HG0103160.1,HORVU.MOREX.r2.2HG0150280.1	HORVU.MOREX.r2.4HG0344460.1,HORVU.MOREX.r2.6HG0473280.1,HORVU.MOREX.r2.7HG0593060.1
BP	GO:0006767	water-soluble vitamin metabolic process	1	3	4	120	0.14951	0.396775	HORVU.MOREX.r2.7HG0584640.1	HORVU.MOREX.r2.1HG0006240.1,HORVU.MOREX.r2.4HG0278670.1,HORVU.MOREX.r2.7HG0596940.1
BP	GO:0048367	shoot system development	10	13	23	1071	0.151367	0.401134	HORVU.MOREX.r2.2HG0136040.1,HORVU.MOREX.r2.2HG0151890.1,HORVU.MOREX.r2.2HG0166360.1,HORVU.MOREX.r2.3HG0196310.1,HORVU.MOREX.r2.3HG0255040.1,HORVU.MOREX.r2.4HG0278400.1,HORVU.MOREX.r2.5HG0412530.1,HORVU.MOREX.r2.5HG0427360.1,HORVU.MOREX.r2.6HG0459090.1,HORVU.MOREX.r2.7HG0622940.1	HORVU.MOREX.r2.1HG0017110.1,HORVU.MOREX.r2.2HG0148720.1,HORVU.MOREX.r2.2HG0150020.1,HORVU.MOREX.r2.3HG0270850.1,HORVU.MOREX.r2.4HG0293040.1,HORVU.MOREX.r2.5HG0409590.1,HORVU.MOREX.r2.5HG0418830.1,HORVU.MOREX.r2.5HG0423400.1,HORVU.MOREX.r2.6HG0456120.1,HORVU.MOREX.r2.7HG0545840.1,HORVU.MOREX.r2.7HG0545850.1,HORVU.MOREX.r2.7HG0570540.1,HORVU.MOREX.r2.7HG0604280.1
BP	GO:0034614	cellular response to reactive oxygen species	1	2	3	79	0.152477	0.4035	HORVU.MOREX.r2.1HG0048910.1	HORVU.MOREX.r2.1HG0006240.1,HORVU.MOREX.r2.7HG0614430.1
BP	GO:0023051	regulation of signaling	7	7	14	604	0.153105	0.404588	HORVU.MOREX.r2.1HG0030320.1,HORVU.MOREX.r2.1HG0048910.1,HORVU.MOREX.r2.1HG0074610.1,HORVU.MOREX.r2.3HG0249690.1,HORVU.MOREX.r2.4HG0318760.1,HORVU.MOREX.r2.5HG0376680.1,HORVU.MOREX.r2.5HG0400960.1	HORVU.MOREX.r2.1HG0006240.1,HORVU.MOREX.r2.2HG0106410.1,HORVU.MOREX.r2.2HG0162200.1,HORVU.MOREX.r2.3HG0236360.1,HORVU.MOREX.r2.5HG0425620.1,HORVU.MOREX.r2.5HG0442540.1,HORVU.MOREX.r2.7HG0614430.1
MF	GO:0070008	serine-type exopeptidase activity	0	2	2	41	0.154298	0.399973	-	HORVU.MOREX.r2.1HG0063410.1,HORVU.MOREX.r2.6HG0454000.1
BP	GO:0042278	purine nucleoside metabolic process	1	1	2	41	0.154707	0.405436	HORVU.MOREX.r2.5HG0399930.1	HORVU.MOREX.r2.7HG0570540.1
BP	GO:0043410	positive regulation of MAPK cascade	1	1	2	41	0.154707	0.405436	HORVU.MOREX.r2.1HG0048910.1	HORVU.MOREX.r2.5HG0425620.1
BP	GO:0071216	cellular response to biotic stimulus	1	1	2	41	0.154707	0.405436	HORVU.MOREX.r2.4HG0318760.1	HORVU.MOREX.r2.7HG0614430.1
BP	GO:0090332	stomatal closure	1	1	2	41	0.154707	0.405436	HORVU.MOREX.r2.1HG0030320.1	HORVU.MOREX.r2.7HG0614430.1
BP	GO:0040007	growth	6	11	17	760	0.15529	0.405436	HORVU.MOREX.r2.1HG0044390.1,HORVU.MOREX.r2.1HG0048910.1,HORVU.MOREX.r2.1HG0055980.1,HORVU.MOREX.r2.2HG0136040.1,HORVU.MOREX.r2.5HG0425910.1,HORVU.MOREX.r2.7HG0569500.1	HORVU.MOREX.r2.1HG0017110.1,HORVU.MOREX.r2.1HG0045800.1,HORVU.MOREX.r2.1HG0064450.1,HORVU.MOREX.r2.2HG0148720.1,HORVU.MOREX.r2.3HG0200220.1,HORVU.MOREX.r2.3HG0228250.1,HORVU.MOREX.r2.3HG0244730.1,HORVU.MOREX.r2.4HG0293040.1,HORVU.MOREX.r2.4HG0336070.1,HORVU.MOREX.r2.7HG0529910.1,HORVU.MOREX.r2.7HG0604280.1
BP	GO:0002239	response to oomycetes	2	1	3	80	0.156549	0.405436	HORVU.MOREX.r2.4HG0318760.1,HORVU.MOREX.r2.6HG0459090.1	HORVU.MOREX.r2.3HG0270850.1
BP	GO:0016311	dephosphorylation	7	2	9	356	0.156688	0.405436	HORVU.MOREX.r2.1HG0044390.1,HORVU.MOREX.r2.1HG0074610.1,HORVU.MOREX.r2.2HG0079050.1,HORVU.MOREX.r2.4HG0284710.1,HORVU.MOREX.r2.4HG0315330.1,HORVU.MOREX.r2.4HG0323620.1,HORVU.MOREX.r2.6HG0509380.1	HORVU.MOREX.r2.3HG0226950.1,HORVU.MOREX.r2.5HG0349630.1
BP	GO:0023056	positive regulation of signaling	3	2	5	167	0.157733	0.405436	HORVU.MOREX.r2.1HG0030320.1,HORVU.MOREX.r2.1HG0048910.1,HORVU.MOREX.r2.4HG0318760.1	HORVU.MOREX.r2.1HG0006240.1,HORVU.MOREX.r2.5HG0425620.1
MF	GO:0003962	cystathionine gamma-synthase activity	1	0	1	10	0.157979	0.399973	HORVU.MOREX.r2.1HG0039310.1	-
MF	GO:0004366	glycerol-3-phosphate O-acyltransferase activity	0	1	1	10	0.157979	0.399973	-	HORVU.MOREX.r2.3HG0226950.1
MF	GO:0009922	fatty acid elongase activity	0	1	1	10	0.157979	0.399973	-	HORVU.MOREX.r2.4HG0334940.1
MF	GO:0015114	phosphate ion transmembrane transporter activity	1	0	1	10	0.157979	0.399973	HORVU.MOREX.r2.3HG0200760.1	-
MF	GO:0031420	alkali metal ion binding	0	1	1	10	0.157979	0.399973	-	HORVU.MOREX.r2.5HG0380250.1
MF	GO:0034485	phosphatidylinositol-3,4,5-trisphosphate 5-phosphatase activity	1	0	1	10	0.157979	0.399973	HORVU.MOREX.r2.4HG0284710.1	-
MF	GO:0034594	phosphatidylinositol trisphosphate phosphatase activity	1	0	1	10	0.157979	0.399973	HORVU.MOREX.r2.4HG0284710.1	-
MF	GO:0050105	L-gulonolactone oxidase activity	1	0	1	10	0.157979	0.399973	HORVU.MOREX.r2.7HG0584640.1	-
MF	GO:0050502	cis-zeatin O-beta-D-glucosyltransferase activity	0	1	1	10	0.157979	0.399973	-	HORVU.MOREX.r2.2HG0151140.1
MF	GO:0102229	amylopectin maltohydrolase activity	0	1	1	10	0.157979	0.399973	-	HORVU.MOREX.r2.4HG0347710.1
MF	GO:0102420	sn-1-glycerol-3-phosphate C16:0-DCA-CoA acyl transferase activity	0	1	1	10	0.157979	0.399973	-	HORVU.MOREX.r2.3HG0226950.1
MF	GO:0140323	solute:anion antiporter activity	1	0	1	10	0.157979	0.399973	HORVU.MOREX.r2.3HG0200760.1	-
BP	GO:0006089	lactate metabolic process	0	1	1	10	0.158214	0.405436	-	HORVU.MOREX.r2.7HG0593060.1
BP	GO:0006108	malate metabolic process	0	1	1	10	0.158214	0.405436	-	HORVU.MOREX.r2.7HG0573130.1
BP	GO:0009438	methylglyoxal metabolic process	0	1	1	10	0.158214	0.405436	-	HORVU.MOREX.r2.7HG0593060.1
BP	GO:0010594	regulation of endothelial cell migration	1	0	1	10	0.158214	0.405436	HORVU.MOREX.r2.1HG0048910.1	-
BP	GO:0032973	amino acid export across plasma membrane	0	1	1	10	0.158214	0.405436	-	HORVU.MOREX.r2.6HG0513540.1
BP	GO:0043491	protein kinase B signaling	1	0	1	10	0.158214	0.405436	HORVU.MOREX.r2.1HG0048910.1	-
BP	GO:0043620	regulation of DNA-templated transcription in response to stress	1	0	1	10	0.158214	0.405436	HORVU.MOREX.r2.1HG0048910.1	-
BP	GO:0048813	dendrite morphogenesis	1	0	1	10	0.158214	0.405436	HORVU.MOREX.r2.1HG0048910.1	-
BP	GO:0051596	methylglyoxal catabolic process	0	1	1	10	0.158214	0.405436	-	HORVU.MOREX.r2.7HG0593060.1
BP	GO:0060919	auxin import into cell	0	1	1	10	0.158214	0.405436	-	HORVU.MOREX.r2.3HG0236360.1
BP	GO:0080144	amino acid homeostasis	0	1	1	10	0.158214	0.405436	-	HORVU.MOREX.r2.6HG0513540.1
BP	GO:1901001	negative regulation of response to salt stress	1	0	1	10	0.158214	0.405436	HORVU.MOREX.r2.7HG0569500.1	-
BP	GO:1901379	regulation of potassium ion transmembrane transport	1	0	1	10	0.158214	0.405436	HORVU.MOREX.r2.7HG0569500.1	-
BP	GO:1990138	neuron projection extension	1	0	1	10	0.158214	0.405436	HORVU.MOREX.r2.1HG0048910.1	-
MF	GO:0019842	vitamin binding	2	3	5	168	0.159641	0.402353	HORVU.MOREX.r2.1HG0039310.1,HORVU.MOREX.r2.2HG0115120.1	HORVU.MOREX.r2.2HG0087540.1,HORVU.MOREX.r2.4HG0319840.1,HORVU.MOREX.r2.6HG0518400.1
BP	GO:0072528	pyrimidine-containing compound biosynthetic process	0	3	3	81	0.160655	0.410563	-	HORVU.MOREX.r2.3HG0226950.1,HORVU.MOREX.r2.4HG0278670.1,HORVU.MOREX.r2.7HG0596940.1
BP	GO:1901136	carbohydrate derivative catabolic process	0	3	3	81	0.160655	0.410563	-	HORVU.MOREX.r2.3HG0270850.1,HORVU.MOREX.r2.7HG0623580.1,HORVU.MOREX.r2.7HG0623590.1
BP	GO:0010200	response to chitin	3	1	4	124	0.162389	0.414425	HORVU.MOREX.r2.1HG0030320.1,HORVU.MOREX.r2.1HG0063880.1,HORVU.MOREX.r2.6HG0481020.1	HORVU.MOREX.r2.5HG0418830.1
BP	GO:0006091	generation of precursor metabolites and energy	4	9	13	560	0.162953	0.415296	HORVU.MOREX.r2.1HG0048910.1,HORVU.MOREX.r2.2HG0090590.1,HORVU.MOREX.r2.2HG0171640.1,HORVU.MOREX.r2.7HG0619750.1	HORVU.MOREX.r2.1HG0053570.1,HORVU.MOREX.r2.2HG0087540.1,HORVU.MOREX.r2.2HG0104920.1,HORVU.MOREX.r2.2HG0177700.1,HORVU.MOREX.r2.5HG0380250.1,HORVU.MOREX.r2.6HG0490690.1,HORVU.MOREX.r2.7HG0573130.1,HORVU.MOREX.r2.7HG0583650.1,HORVU.MOREX.r2.7HG0588880.1
BP	GO:0010646	regulation of cell communication	7	7	14	612	0.164199	0.4179	HORVU.MOREX.r2.1HG0030320.1,HORVU.MOREX.r2.1HG0048910.1,HORVU.MOREX.r2.1HG0074610.1,HORVU.MOREX.r2.3HG0249690.1,HORVU.MOREX.r2.4HG0318760.1,HORVU.MOREX.r2.5HG0376680.1,HORVU.MOREX.r2.5HG0400960.1	HORVU.MOREX.r2.1HG0006240.1,HORVU.MOREX.r2.2HG0106410.1,HORVU.MOREX.r2.2HG0162200.1,HORVU.MOREX.r2.3HG0236360.1,HORVU.MOREX.r2.5HG0425620.1,HORVU.MOREX.r2.5HG0442540.1,HORVU.MOREX.r2.7HG0614430.1
BP	GO:0006633	fatty acid biosynthetic process	3	3	6	216	0.165152	0.419753	HORVU.MOREX.r2.6HG0449460.1,HORVU.MOREX.r2.7HG0551040.1,HORVU.MOREX.r2.7HG0592280.1	HORVU.MOREX.r2.2HG0150020.1,HORVU.MOREX.r2.4HG0280010.1,HORVU.MOREX.r2.4HG0334940.1
BP	GO:0009789	positive regulation of abscisic acid-activated signaling pathway	2	0	2	43	0.166757	0.421559	HORVU.MOREX.r2.1HG0030320.1,HORVU.MOREX.r2.4HG0318760.1	-
BP	GO:1901421	positive regulation of response to alcohol	2	0	2	43	0.166757	0.421559	HORVU.MOREX.r2.1HG0030320.1,HORVU.MOREX.r2.4HG0318760.1	-
BP	GO:1905959	positive regulation of cellular response to alcohol	2	0	2	43	0.166757	0.421559	HORVU.MOREX.r2.1HG0030320.1,HORVU.MOREX.r2.4HG0318760.1	-
BP	GO:0006694	steroid biosynthetic process	1	2	3	83	0.168964	0.421559	HORVU.MOREX.r2.3HG0227590.1	HORVU.MOREX.r2.4HG0290070.1,HORVU.MOREX.r2.7HG0529910.1
BP	GO:0009965	leaf morphogenesis	2	1	3	83	0.168964	0.421559	HORVU.MOREX.r2.2HG0151890.1,HORVU.MOREX.r2.5HG0412530.1	HORVU.MOREX.r2.4HG0293040.1
BP	GO:0010565	regulation of cellular ketone metabolic process	2	1	3	83	0.168964	0.421559	HORVU.MOREX.r2.4HG0318760.1,HORVU.MOREX.r2.5HG0400960.1	HORVU.MOREX.r2.2HG0150020.1
BP	GO:2000024	regulation of leaf development	2	1	3	83	0.168964	0.421559	HORVU.MOREX.r2.3HG0255040.1,HORVU.MOREX.r2.5HG0427360.1	HORVU.MOREX.r2.5HG0423400.1
CC	GO:0009897	external side of plasma membrane	1	0	1	12	0.171978	0.917149	HORVU.MOREX.r2.2HG0151890.1	-
MF	GO:0003885	D-arabinono-1,4-lactone oxidase activity	1	0	1	11	0.172339	0.413762	HORVU.MOREX.r2.7HG0584640.1	-
MF	GO:0003950	NAD+ ADP-ribosyltransferase activity	0	1	1	11	0.172339	0.413762	-	HORVU.MOREX.r2.5HG0369860.1
MF	GO:0004031	aldehyde oxidase activity	1	0	1	11	0.172339	0.413762	HORVU.MOREX.r2.7HG0619750.1	-
MF	GO:0004813	alanine-tRNA ligase activity	1	0	1	11	0.172339	0.413762	HORVU.MOREX.r2.4HG0282390.1	-
MF	GO:0016161	beta-amylase activity	0	1	1	11	0.172339	0.413762	-	HORVU.MOREX.r2.4HG0347710.1
MF	GO:0019209	kinase activator activity	1	0	1	11	0.172339	0.413762	HORVU.MOREX.r2.1HG0048910.1	-
MF	GO:0030295	protein kinase activator activity	1	0	1	11	0.172339	0.413762	HORVU.MOREX.r2.1HG0048910.1	-
MF	GO:0047807	cytokinin 7-beta-glucosyltransferase activity	0	1	1	11	0.172339	0.413762	-	HORVU.MOREX.r2.3HG0270850.1
MF	GO:0050139	nicotinate-N-glucosyltransferase activity	0	1	1	11	0.172339	0.413762	-	HORVU.MOREX.r2.3HG0270850.1
MF	GO:0052640	salicylic acid glucosyltransferase (glucoside-forming) activity	0	1	1	11	0.172339	0.413762	-	HORVU.MOREX.r2.3HG0270850.1
MF	GO:0080062	cytokinin 9-beta-glucosyltransferase activity	0	1	1	11	0.172339	0.413762	-	HORVU.MOREX.r2.3HG0270850.1
BP	GO:0006076	(1->3)-beta-D-glucan catabolic process	0	1	1	11	0.172593	0.421559	-	HORVU.MOREX.r2.3HG0266280.1
BP	GO:0006419	alanyl-tRNA aminoacylation	1	0	1	11	0.172593	0.421559	HORVU.MOREX.r2.4HG0282390.1	-
BP	GO:0006882	cellular zinc ion homeostasis	1	0	1	11	0.172593	0.421559	HORVU.MOREX.r2.1HG0048910.1	-
BP	GO:0010161	red light signaling pathway	0	1	1	11	0.172593	0.421559	-	HORVU.MOREX.r2.2HG0162200.1
BP	GO:0010977	negative regulation of neuron projection development	1	0	1	11	0.172593	0.421559	HORVU.MOREX.r2.1HG0048910.1	-
BP	GO:0016358	dendrite development	1	0	1	11	0.172593	0.421559	HORVU.MOREX.r2.1HG0048910.1	-
BP	GO:0019217	regulation of fatty acid metabolic process	0	1	1	11	0.172593	0.421559	-	HORVU.MOREX.r2.2HG0150020.1
BP	GO:0030099	myeloid cell differentiation	1	0	1	11	0.172593	0.421559	HORVU.MOREX.r2.1HG0048910.1	-
BP	GO:0033273	response to vitamin	0	1	1	11	0.172593	0.421559	-	HORVU.MOREX.r2.4HG0278670.1
BP	GO:0034058	endosomal vesicle fusion	1	0	1	11	0.172593	0.421559	HORVU.MOREX.r2.4HG0297000.1	-
BP	GO:0042182	ketone catabolic process	0	1	1	11	0.172593	0.421559	-	HORVU.MOREX.r2.7HG0593060.1
BP	GO:0045833	negative regulation of lipid metabolic process	0	1	1	11	0.172593	0.421559	-	HORVU.MOREX.r2.2HG0150020.1
BP	GO:0046185	aldehyde catabolic process	0	1	1	11	0.172593	0.421559	-	HORVU.MOREX.r2.7HG0593060.1
BP	GO:0046275	flavonoid catabolic process	0	1	1	11	0.172593	0.421559	-	HORVU.MOREX.r2.3HG0270850.1
BP	GO:0046284	anthocyanin-containing compound catabolic process	0	1	1	11	0.172593	0.421559	-	HORVU.MOREX.r2.3HG0270850.1
BP	GO:0070555	response to interleukin-1	1	0	1	11	0.172593	0.421559	HORVU.MOREX.r2.1HG0048910.1	-
BP	GO:0097501	stress response to metal ion	1	0	1	11	0.172593	0.421559	HORVU.MOREX.r2.1HG0048910.1	-
BP	GO:1900000	regulation of anthocyanin catabolic process	0	1	1	11	0.172593	0.421559	-	HORVU.MOREX.r2.3HG0270850.1
BP	GO:1901998	toxin transport	1	0	1	11	0.172593	0.421559	HORVU.MOREX.r2.4HG0297000.1	-
BP	GO:1903131	mononuclear cell differentiation	1	0	1	11	0.172593	0.421559	HORVU.MOREX.r2.1HG0048910.1	-
BP	GO:0006826	iron ion transport	2	0	2	44	0.172841	0.421559	HORVU.MOREX.r2.7HG0594910.1,HORVU.MOREX.r2.7HG0603680.1	-
BP	GO:0010411	xyloglucan metabolic process	0	2	2	44	0.172841	0.421559	-	HORVU.MOREX.r2.3HG0184480.1,HORVU.MOREX.r2.4HG0348650.1
BP	GO:0001934	positive regulation of protein phosphorylation	1	2	3	84	0.173164	0.421559	HORVU.MOREX.r2.1HG0048910.1	HORVU.MOREX.r2.5HG0425620.1,HORVU.MOREX.r2.6HG0472060.1
BP	GO:0009640	photomorphogenesis	1	2	3	84	0.173164	0.421559	HORVU.MOREX.r2.5HG0425910.1	HORVU.MOREX.r2.2HG0162200.1,HORVU.MOREX.r2.7HG0598020.1
BP	GO:0034754	cellular hormone metabolic process	1	2	3	84	0.173164	0.421559	HORVU.MOREX.r2.3HG0222470.1	HORVU.MOREX.r2.3HG0270850.1,HORVU.MOREX.r2.3HG0274970.1
BP	GO:1901575	organic substance catabolic process	12	30	42	2126	0.17333	0.421559	HORVU.MOREX.r2.1HG0039310.1,HORVU.MOREX.r2.1HG0048910.1,HORVU.MOREX.r2.1HG0071010.1,HORVU.MOREX.r2.2HG0103160.1,HORVU.MOREX.r2.2HG0136040.1,HORVU.MOREX.r2.2HG0138120.1,HORVU.MOREX.r2.2HG0150280.1,HORVU.MOREX.r2.3HG0196310.1,HORVU.MOREX.r2.4HG0276810.1,HORVU.MOREX.r2.4HG0297000.1,HORVU.MOREX.r2.5HG0350450.1,HORVU.MOREX.r2.7HG0591450.1	HORVU.MOREX.r2.1HG0062230.1,HORVU.MOREX.r2.1HG0063410.1,HORVU.MOREX.r2.2HG0085960.1,HORVU.MOREX.r2.2HG0086720.1,HORVU.MOREX.r2.2HG0087540.1,HORVU.MOREX.r2.2HG0111770.1,HORVU.MOREX.r2.2HG0177700.1,HORVU.MOREX.r2.3HG0184480.1,HORVU.MOREX.r2.3HG0227140.1,HORVU.MOREX.r2.3HG0228250.1,HORVU.MOREX.r2.3HG0252310.1,HORVU.MOREX.r2.3HG0266280.1,HORVU.MOREX.r2.3HG0270850.1,HORVU.MOREX.r2.4HG0317620.1,HORVU.M…
BP	GO:0000902	cell morphogenesis	4	8	12	517	0.175181	0.425504	HORVU.MOREX.r2.1HG0048910.1,HORVU.MOREX.r2.1HG0055980.1,HORVU.MOREX.r2.5HG0425910.1,HORVU.MOREX.r2.7HG0569500.1	HORVU.MOREX.r2.1HG0017110.1,HORVU.MOREX.r2.1HG0045800.1,HORVU.MOREX.r2.1HG0064450.1,HORVU.MOREX.r2.2HG0148720.1,HORVU.MOREX.r2.3HG0228250.1,HORVU.MOREX.r2.3HG0244730.1,HORVU.MOREX.r2.7HG0529910.1,HORVU.MOREX.r2.7HG0604280.1
MF	GO:0016829	lyase activity	4	6	10	417	0.175853	0.418772	HORVU.MOREX.r2.1HG0012310.1,HORVU.MOREX.r2.1HG0039310.1,HORVU.MOREX.r2.2HG0150280.1,HORVU.MOREX.r2.5HG0399930.1	HORVU.MOREX.r2.4HG0278670.1,HORVU.MOREX.r2.4HG0319840.1,HORVU.MOREX.r2.4HG0344460.1,HORVU.MOREX.r2.5HG0381530.1,HORVU.MOREX.r2.7HG0588880.1,HORVU.MOREX.r2.7HG0593060.1
CC	GO:0005774	vacuolar membrane	7	7	14	679	0.175997	0.917149	HORVU.MOREX.r2.2HG0088520.1,HORVU.MOREX.r2.2HG0132800.1,HORVU.MOREX.r2.2HG0152670.1,HORVU.MOREX.r2.4HG0294190.1,HORVU.MOREX.r2.4HG0297000.1,HORVU.MOREX.r2.7HG0594910.1,HORVU.MOREX.r2.7HG0603680.1	HORVU.MOREX.r2.1HG0017110.1,HORVU.MOREX.r2.1HG0059310.1,HORVU.MOREX.r2.6HG0448470.1,HORVU.MOREX.r2.6HG0498140.1,HORVU.MOREX.r2.7HG0589960.1,HORVU.MOREX.r2.7HG0604280.1,HORVU.MOREX.r2.7HG0622630.1
BP	GO:0010243	response to organonitrogen compound	3	5	8	317	0.176057	0.427075	HORVU.MOREX.r2.1HG0030320.1,HORVU.MOREX.r2.1HG0063880.1,HORVU.MOREX.r2.6HG0481020.1	HORVU.MOREX.r2.4HG0278670.1,HORVU.MOREX.r2.5HG0418830.1,HORVU.MOREX.r2.5HG0421320.1,HORVU.MOREX.r2.5HG0421340.1,HORVU.MOREX.r2.6HG0455550.1
MF	GO:0016831	carboxy-lyase activity	1	2	3	85	0.176777	0.418772	HORVU.MOREX.r2.5HG0399930.1	HORVU.MOREX.r2.4HG0319840.1,HORVU.MOREX.r2.7HG0588880.1
BP	GO:0051248	negative regulation of protein metabolic process	2	8	10	417	0.177296	0.429201	HORVU.MOREX.r2.1HG0048910.1,HORVU.MOREX.r2.3HG0196310.1	HORVU.MOREX.r2.1HG0055240.1,HORVU.MOREX.r2.2HG0095620.1,HORVU.MOREX.r2.2HG0150020.1,HORVU.MOREX.r2.3HG0184840.1,HORVU.MOREX.r2.3HG0228250.1,HORVU.MOREX.r2.3HG0238570.1,HORVU.MOREX.r2.4HG0345940.1,HORVU.MOREX.r2.6HG0501200.1
BP	GO:1901659	glycosyl compound biosynthetic process	2	1	3	85	0.177394	0.429201	HORVU.MOREX.r2.1HG0061800.1,HORVU.MOREX.r2.5HG0399930.1	HORVU.MOREX.r2.7HG0570540.1
BP	GO:0007154	cell communication	27	22	49	2525	0.181667	0.436167	HORVU.MOREX.r2.1HG0012310.1,HORVU.MOREX.r2.1HG0030320.1,HORVU.MOREX.r2.1HG0039310.1,HORVU.MOREX.r2.1HG0048910.1,HORVU.MOREX.r2.1HG0055970.1,HORVU.MOREX.r2.1HG0055980.1,HORVU.MOREX.r2.1HG0061800.1,HORVU.MOREX.r2.1HG0063880.1,HORVU.MOREX.r2.1HG0074610.1,HORVU.MOREX.r2.2HG0090590.1,HORVU.MOREX.r2.2HG0135520.1,HORVU.MOREX.r2.2HG0136040.1,HORVU.MOREX.r2.2HG0152670.1,HORVU.MOREX.r2.2HG0178770.1,HORVU.M…	HORVU.MOREX.r2.1HG0006240.1,HORVU.MOREX.r2.1HG0061720.1,HORVU.MOREX.r2.1HG0075160.1,HORVU.MOREX.r2.2HG0106410.1,HORVU.MOREX.r2.2HG0162190.1,HORVU.MOREX.r2.2HG0162200.1,HORVU.MOREX.r2.3HG0236360.1,HORVU.MOREX.r2.3HG0244730.1,HORVU.MOREX.r2.3HG0270850.1,HORVU.MOREX.r2.5HG0423400.1,HORVU.MOREX.r2.5HG0425620.1,HORVU.MOREX.r2.5HG0442310.1,HORVU.MOREX.r2.5HG0442360.1,HORVU.MOREX.r2.5HG0442540.1,HORVU.M…
MF	GO:0015267	channel activity	1	4	5	176	0.182148	0.418772	HORVU.MOREX.r2.7HG0558250.1	HORVU.MOREX.r2.1HG0006240.1,HORVU.MOREX.r2.5HG0370480.1,HORVU.MOREX.r2.6HG0498140.1,HORVU.MOREX.r2.7HG0589960.1
MF	GO:0022803	passive transmembrane transporter activity	1	4	5	176	0.182148	0.418772	HORVU.MOREX.r2.7HG0558250.1	HORVU.MOREX.r2.1HG0006240.1,HORVU.MOREX.r2.5HG0370480.1,HORVU.MOREX.r2.6HG0498140.1,HORVU.MOREX.r2.7HG0589960.1
BP	GO:0009873	ethylene-activated signaling pathway	5	2	7	271	0.182219	0.436167	HORVU.MOREX.r2.1HG0030320.1,HORVU.MOREX.r2.1HG0063880.1,HORVU.MOREX.r2.2HG0135520.1,HORVU.MOREX.r2.3HG0249690.1,HORVU.MOREX.r2.5HG0376680.1	HORVU.MOREX.r2.5HG0442540.1,HORVU.MOREX.r2.7HG0614430.1
MF	GO:0043565	sequence-specific DNA binding	7	11	18	836	0.182884	0.418772	HORVU.MOREX.r2.1HG0030320.1,HORVU.MOREX.r2.1HG0055970.1,HORVU.MOREX.r2.1HG0067480.1,HORVU.MOREX.r2.4HG0318760.1,HORVU.MOREX.r2.4HG0332170.1,HORVU.MOREX.r2.5HG0400960.1,HORVU.MOREX.r2.7HG0619470.1	HORVU.MOREX.r2.2HG0106410.1,HORVU.MOREX.r2.2HG0140890.1,HORVU.MOREX.r2.2HG0148720.1,HORVU.MOREX.r2.2HG0180070.1,HORVU.MOREX.r2.3HG0234850.1,HORVU.MOREX.r2.4HG0293040.1,HORVU.MOREX.r2.5HG0409590.1,HORVU.MOREX.r2.5HG0437580.1,HORVU.MOREX.r2.6HG0496420.1,HORVU.MOREX.r2.6HG0508020.1,HORVU.MOREX.r2.7HG0598020.1
MF	GO:0000155	phosphorelay sensor kinase activity	0	2	2	46	0.184643	0.418772	-	HORVU.MOREX.r2.5HG0442540.1,HORVU.MOREX.r2.7HG0614430.1
MF	GO:0140299	small molecule sensor activity	0	2	2	46	0.184643	0.418772	-	HORVU.MOREX.r2.5HG0442540.1,HORVU.MOREX.r2.7HG0614430.1
CC	GO:0005832	chaperonin-containing T-complex	0	1	1	13	0.184903	0.917149	-	HORVU.MOREX.r2.1HG0044890.1
CC	GO:0033263	CORVET complex	1	0	1	13	0.184903	0.917149	HORVU.MOREX.r2.4HG0297000.1	-
BP	GO:0009690	cytokinin metabolic process	1	1	2	46	0.185114	0.436167	HORVU.MOREX.r2.3HG0222470.1	HORVU.MOREX.r2.3HG0270850.1
BP	GO:0009749	response to glucose	2	0	2	46	0.185114	0.436167	HORVU.MOREX.r2.3HG0249690.1,HORVU.MOREX.r2.5HG0376680.1	-
BP	GO:0044003	modulation by symbiont of host process	0	2	2	46	0.185114	0.436167	-	HORVU.MOREX.r2.1HG0017110.1,HORVU.MOREX.r2.7HG0604280.1
BP	GO:0045490	pectin catabolic process	0	2	2	46	0.185114	0.436167	-	HORVU.MOREX.r2.1HG0062230.1,HORVU.MOREX.r2.4HG0334760.1
BP	GO:0009850	auxin metabolic process	2	1	3	87	0.185938	0.436167	HORVU.MOREX.r2.7HG0619750.1,HORVU.MOREX.r2.7HG0622940.1	HORVU.MOREX.r2.2HG0162200.1
BP	GO:0016125	sterol metabolic process	1	2	3	87	0.185938	0.436167	HORVU.MOREX.r2.1HG0048910.1	HORVU.MOREX.r2.4HG0290070.1,HORVU.MOREX.r2.7HG0529910.1
MF	GO:0005345	purine nucleobase transmembrane transporter activity	1	0	1	12	0.186455	0.418772	HORVU.MOREX.r2.5HG0419410.1	-
MF	GO:0015205	nucleobase transmembrane transporter activity	1	0	1	12	0.186455	0.418772	HORVU.MOREX.r2.5HG0419410.1	-
MF	GO:0016229	steroid dehydrogenase activity	1	0	1	12	0.186455	0.418772	HORVU.MOREX.r2.3HG0227590.1	-
MF	GO:0016742	hydroxymethyl-, formyl- and related transferase activity	1	0	1	12	0.186455	0.418772	HORVU.MOREX.r2.3HG0233000.1	-
MF	GO:0043027	cysteine-type endopeptidase inhibitor activity involved in apoptotic process	1	0	1	12	0.186455	0.418772	HORVU.MOREX.r2.1HG0048910.1	-
MF	GO:0043028	cysteine-type endopeptidase regulator activity involved in apoptotic process	1	0	1	12	0.186455	0.418772	HORVU.MOREX.r2.1HG0048910.1	-
MF	GO:0043295	glutathione binding	0	1	1	12	0.186455	0.418772	-	HORVU.MOREX.r2.1HG0006240.1
MF	GO:0090447	glycerol-3-phosphate 2-O-acyltransferase activity	0	1	1	12	0.186455	0.418772	-	HORVU.MOREX.r2.3HG0226950.1
MF	GO:1900750	oligopeptide binding	0	1	1	12	0.186455	0.418772	-	HORVU.MOREX.r2.1HG0006240.1
BP	GO:0002521	leukocyte differentiation	1	0	1	12	0.186727	0.436167	HORVU.MOREX.r2.1HG0048910.1	-
BP	GO:0006863	purine nucleobase transport	1	0	1	12	0.186727	0.436167	HORVU.MOREX.r2.5HG0419410.1	-
BP	GO:0007032	endosome organization	1	0	1	12	0.186727	0.436167	HORVU.MOREX.r2.4HG0297000.1	-
BP	GO:0010559	regulation of glycoprotein biosynthetic process	1	0	1	12	0.186727	0.436167	HORVU.MOREX.r2.1HG0048910.1	-
BP	GO:0010632	regulation of epithelial cell migration	1	0	1	12	0.186727	0.436167	HORVU.MOREX.r2.1HG0048910.1	-
BP	GO:0015851	nucleobase transport	1	0	1	12	0.186727	0.436167	HORVU.MOREX.r2.5HG0419410.1	-
BP	GO:0018023	peptidyl-lysine trimethylation	0	1	1	12	0.186727	0.436167	-	HORVU.MOREX.r2.2HG0150020.1
BP	GO:0019695	choline metabolic process	0	1	1	12	0.186727	0.436167	-	HORVU.MOREX.r2.1HG0064450.1
BP	GO:0031345	negative regulation of cell projection organization	1	0	1	12	0.186727	0.436167	HORVU.MOREX.r2.1HG0048910.1	-
BP	GO:0034341	response to interferon-gamma	1	0	1	12	0.186727	0.436167	HORVU.MOREX.r2.1HG0048910.1	-
BP	GO:0035067	negative regulation of histone acetylation	0	1	1	12	0.186727	0.436167	-	HORVU.MOREX.r2.2HG0150020.1
BP	GO:0045665	negative regulation of neuron differentiation	1	0	1	12	0.186727	0.436167	HORVU.MOREX.r2.1HG0048910.1	-
BP	GO:0060359	response to ammonium ion	0	1	1	12	0.186727	0.436167	-	HORVU.MOREX.r2.7HG0588880.1
BP	GO:0071346	cellular response to interferon-gamma	1	0	1	12	0.186727	0.436167	HORVU.MOREX.r2.1HG0048910.1	-
BP	GO:1900378	positive regulation of secondary metabolite biosynthetic process	0	1	1	12	0.186727	0.436167	-	HORVU.MOREX.r2.3HG0244730.1
BP	GO:1901984	negative regulation of protein acetylation	0	1	1	12	0.186727	0.436167	-	HORVU.MOREX.r2.2HG0150020.1
BP	GO:1903018	regulation of glycoprotein metabolic process	1	0	1	12	0.186727	0.436167	HORVU.MOREX.r2.1HG0048910.1	-
BP	GO:1904823	purine nucleobase transmembrane transport	1	0	1	12	0.186727	0.436167	HORVU.MOREX.r2.5HG0419410.1	-
BP	GO:2000757	negative regulation of peptidyl-lysine acetylation	0	1	1	12	0.186727	0.436167	-	HORVU.MOREX.r2.2HG0150020.1
BP	GO:0009856	pollination	3	4	7	273	0.186828	0.436167	HORVU.MOREX.r2.1HG0055980.1,HORVU.MOREX.r2.3HG0255950.1,HORVU.MOREX.r2.7HG0569500.1	HORVU.MOREX.r2.1HG0042870.1,HORVU.MOREX.r2.1HG0045800.1,HORVU.MOREX.r2.1HG0064450.1,HORVU.MOREX.r2.7HG0529910.1
BP	GO:0009664	plant-type cell wall organization	1	4	5	178	0.188877	0.439679	HORVU.MOREX.r2.1HG0057310.1	HORVU.MOREX.r2.1HG0054440.1,HORVU.MOREX.r2.3HG0212680.1,HORVU.MOREX.r2.3HG0247990.1,HORVU.MOREX.r2.5HG0432210.1
BP	GO:0010647	positive regulation of cell communication	3	2	5	178	0.188877	0.439679	HORVU.MOREX.r2.1HG0030320.1,HORVU.MOREX.r2.1HG0048910.1,HORVU.MOREX.r2.4HG0318760.1	HORVU.MOREX.r2.1HG0006240.1,HORVU.MOREX.r2.5HG0425620.1
BP	GO:0031401	positive regulation of protein modification process	1	3	4	132	0.189277	0.439679	HORVU.MOREX.r2.1HG0048910.1	HORVU.MOREX.r2.2HG0150020.1,HORVU.MOREX.r2.5HG0425620.1,HORVU.MOREX.r2.6HG0472060.1
BP	GO:0046434	organophosphate catabolic process	0	4	4	132	0.189277	0.439679	-	HORVU.MOREX.r2.2HG0177700.1,HORVU.MOREX.r2.5HG0380250.1,HORVU.MOREX.r2.6HG0490690.1,HORVU.MOREX.r2.7HG0583650.1
BP	GO:0051173	positive regulation of nitrogen compound metabolic process	10	11	21	999	0.189523	0.439703	HORVU.MOREX.r2.1HG0030320.1,HORVU.MOREX.r2.1HG0048910.1,HORVU.MOREX.r2.1HG0055970.1,HORVU.MOREX.r2.2HG0166360.1,HORVU.MOREX.r2.3HG0196310.1,HORVU.MOREX.r2.3HG0249690.1,HORVU.MOREX.r2.4HG0297000.1,HORVU.MOREX.r2.5HG0376680.1,HORVU.MOREX.r2.5HG0400960.1,HORVU.MOREX.r2.6HG0459090.1	HORVU.MOREX.r2.2HG0140890.1,HORVU.MOREX.r2.2HG0150020.1,HORVU.MOREX.r2.2HG0180070.1,HORVU.MOREX.r2.3HG0228250.1,HORVU.MOREX.r2.3HG0239390.1,HORVU.MOREX.r2.3HG0244730.1,HORVU.MOREX.r2.5HG0409590.1,HORVU.MOREX.r2.5HG0425620.1,HORVU.MOREX.r2.6HG0472060.1,HORVU.MOREX.r2.6HG0496420.1,HORVU.MOREX.r2.6HG0520380.1
MF	GO:0015144	carbohydrate transmembrane transporter activity	1	2	3	88	0.189602	0.42413	HORVU.MOREX.r2.4HG0329560.1	HORVU.MOREX.r2.6HG0449520.1,HORVU.MOREX.r2.7HG0622630.1
BP	GO:0006099	tricarboxylic acid cycle	0	2	2	47	0.191297	0.442166	-	HORVU.MOREX.r2.7HG0573130.1,HORVU.MOREX.r2.7HG0588880.1
BP	GO:0006101	citrate metabolic process	0	2	2	47	0.191297	0.442166	-	HORVU.MOREX.r2.7HG0573130.1,HORVU.MOREX.r2.7HG0588880.1
BP	GO:0140115	export across plasma membrane	0	2	2	47	0.191297	0.442166	-	HORVU.MOREX.r2.3HG0236360.1,HORVU.MOREX.r2.6HG0513540.1
MF	GO:0016741	transferase activity, transferring one-carbon groups	1	8	9	376	0.193538	0.427528	HORVU.MOREX.r2.3HG0233000.1	HORVU.MOREX.r2.1HG0064450.1,HORVU.MOREX.r2.3HG0199620.1,HORVU.MOREX.r2.3HG0272570.1,HORVU.MOREX.r2.3HG0274970.1,HORVU.MOREX.r2.4HG0277350.1,HORVU.MOREX.r2.6HG0456120.1,HORVU.MOREX.r2.7HG0545840.1,HORVU.MOREX.r2.7HG0545850.1
BP	GO:0044706	multi-multicellular organism process	3	4	7	276	0.193832	0.447471	HORVU.MOREX.r2.1HG0055980.1,HORVU.MOREX.r2.3HG0255950.1,HORVU.MOREX.r2.7HG0569500.1	HORVU.MOREX.r2.1HG0042870.1,HORVU.MOREX.r2.1HG0045800.1,HORVU.MOREX.r2.1HG0064450.1,HORVU.MOREX.r2.7HG0529910.1
BP	GO:0034219	carbohydrate transmembrane transport	1	2	3	89	0.194588	0.448105	HORVU.MOREX.r2.4HG0329560.1	HORVU.MOREX.r2.6HG0449520.1,HORVU.MOREX.r2.7HG0622630.1
BP	GO:0042327	positive regulation of phosphorylation	1	2	3	89	0.194588	0.448105	HORVU.MOREX.r2.1HG0048910.1	HORVU.MOREX.r2.5HG0425620.1,HORVU.MOREX.r2.6HG0472060.1
BP	GO:0009639	response to red or far red light	1	5	6	228	0.195514	0.449683	HORVU.MOREX.r2.5HG0425910.1	HORVU.MOREX.r2.2HG0162200.1,HORVU.MOREX.r2.5HG0399590.1,HORVU.MOREX.r2.6HG0470010.1,HORVU.MOREX.r2.7HG0544360.1,HORVU.MOREX.r2.7HG0598020.1
MF	GO:0004673	protein histidine kinase activity	0	2	2	48	0.197012	0.427528	-	HORVU.MOREX.r2.5HG0442540.1,HORVU.MOREX.r2.7HG0614430.1
MF	GO:0005355	glucose transmembrane transporter activity	1	1	2	48	0.197012	0.427528	HORVU.MOREX.r2.4HG0329560.1	HORVU.MOREX.r2.7HG0622630.1
MF	GO:0008810	cellulase activity	1	1	2	48	0.197012	0.427528	HORVU.MOREX.r2.1HG0071010.1	HORVU.MOREX.r2.5HG0389850.1
MF	GO:0015149	hexose transmembrane transporter activity	1	1	2	48	0.197012	0.427528	HORVU.MOREX.r2.4HG0329560.1	HORVU.MOREX.r2.7HG0622630.1
MF	GO:0016775	phosphotransferase activity, nitrogenous group as acceptor	0	2	2	48	0.197012	0.427528	-	HORVU.MOREX.r2.5HG0442540.1,HORVU.MOREX.r2.7HG0614430.1
BP	GO:0018106	peptidyl-histidine phosphorylation	0	2	2	48	0.197507	0.450925	-	HORVU.MOREX.r2.5HG0442540.1,HORVU.MOREX.r2.7HG0614430.1
BP	GO:0046323	glucose import	1	1	2	48	0.197507	0.450925	HORVU.MOREX.r2.4HG0329560.1	HORVU.MOREX.r2.7HG0622630.1
BP	GO:0048506	regulation of timing of meristematic phase transition	2	0	2	48	0.197507	0.450925	HORVU.MOREX.r2.3HG0249690.1,HORVU.MOREX.r2.5HG0376680.1	-
BP	GO:0048510	regulation of timing of transition from vegetative to reproductive phase	2	0	2	48	0.197507	0.450925	HORVU.MOREX.r2.3HG0249690.1,HORVU.MOREX.r2.5HG0376680.1	-
BP	GO:1901000	regulation of response to salt stress	1	1	2	48	0.197507	0.450925	HORVU.MOREX.r2.7HG0569500.1	HORVU.MOREX.r2.6HG0508020.1
BP	GO:1902170	cellular response to reactive nitrogen species	1	1	2	48	0.197507	0.450925	HORVU.MOREX.r2.1HG0048910.1	HORVU.MOREX.r2.7HG0614430.1
MF	GO:0016705	oxidoreductase activity, acting on paired donors, with incorporation or reduction of molecular oxygen	1	8	9	378	0.197556	0.427528	HORVU.MOREX.r2.2HG0136040.1	HORVU.MOREX.r2.1HG0040470.1,HORVU.MOREX.r2.3HG0200220.1,HORVU.MOREX.r2.4HG0290070.1,HORVU.MOREX.r2.6HG0449850.1,HORVU.MOREX.r2.7HG0529910.1,HORVU.MOREX.r2.7HG0545260.1,HORVU.MOREX.r2.7HG0545840.1,HORVU.MOREX.r2.7HG0545850.1
CC	GO:0101031	chaperone complex	0	1	1	14	0.197627	0.917149	-	HORVU.MOREX.r2.1HG0044890.1
BP	GO:0010562	positive regulation of phosphorus metabolic process	1	2	3	90	0.198949	0.453109	HORVU.MOREX.r2.1HG0048910.1	HORVU.MOREX.r2.5HG0425620.1,HORVU.MOREX.r2.6HG0472060.1
BP	GO:0045937	positive regulation of phosphate metabolic process	1	2	3	90	0.198949	0.453109	HORVU.MOREX.r2.1HG0048910.1	HORVU.MOREX.r2.5HG0425620.1,HORVU.MOREX.r2.6HG0472060.1
MF	GO:0003909	DNA ligase activity	0	1	1	13	0.200332	0.427528	-	HORVU.MOREX.r2.5HG0369860.1
MF	GO:0003910	DNA ligase (ATP) activity	0	1	1	13	0.200332	0.427528	-	HORVU.MOREX.r2.5HG0369860.1
MF	GO:0016774	phosphotransferase activity, carboxyl group as acceptor	0	1	1	13	0.200332	0.427528	-	HORVU.MOREX.r2.3HG0251960.1
MF	GO:0030744	luteolin O-methyltransferase activity	0	1	1	13	0.200332	0.427528	-	HORVU.MOREX.r2.3HG0274970.1
MF	GO:0102822	quercetin 3'-O-methyltransferase activity	0	1	1	13	0.200332	0.427528	-	HORVU.MOREX.r2.3HG0274970.1
BP	GO:0006471	protein ADP-ribosylation	0	1	1	13	0.20062	0.453256	-	HORVU.MOREX.r2.5HG0369860.1
BP	GO:0048832	specification of plant organ number	0	1	1	13	0.20062	0.453256	-	HORVU.MOREX.r2.5HG0409590.1
BP	GO:0048833	specification of floral organ number	0	1	1	13	0.20062	0.453256	-	HORVU.MOREX.r2.5HG0409590.1
BP	GO:0050768	negative regulation of neurogenesis	1	0	1	13	0.20062	0.453256	HORVU.MOREX.r2.1HG0048910.1	-
BP	GO:0051103	DNA ligation involved in DNA repair	0	1	1	13	0.20062	0.453256	-	HORVU.MOREX.r2.5HG0369860.1
BP	GO:0071363	cellular response to growth factor stimulus	1	0	1	13	0.20062	0.453256	HORVU.MOREX.r2.1HG0048910.1	-
BP	GO:0022604	regulation of cell morphogenesis	3	2	5	182	0.200717	0.453256	HORVU.MOREX.r2.1HG0048910.1,HORVU.MOREX.r2.1HG0055980.1,HORVU.MOREX.r2.7HG0569500.1	HORVU.MOREX.r2.2HG0148720.1,HORVU.MOREX.r2.3HG0228250.1
BP	GO:1901362	organic cyclic compound biosynthetic process	27	40	67	3564	0.201288	0.453994	HORVU.MOREX.r2.1HG0012310.1,HORVU.MOREX.r2.1HG0030320.1,HORVU.MOREX.r2.1HG0048910.1,HORVU.MOREX.r2.1HG0055970.1,HORVU.MOREX.r2.1HG0063880.1,HORVU.MOREX.r2.1HG0067480.1,HORVU.MOREX.r2.2HG0135520.1,HORVU.MOREX.r2.2HG0136040.1,HORVU.MOREX.r2.2HG0166360.1,HORVU.MOREX.r2.3HG0196310.1,HORVU.MOREX.r2.3HG0227590.1,HORVU.MOREX.r2.3HG0249690.1,HORVU.MOREX.r2.4HG0290410.1,HORVU.MOREX.r2.4HG0290420.1,HORVU.M…	HORVU.MOREX.r2.1HG0059310.1,HORVU.MOREX.r2.2HG0106410.1,HORVU.MOREX.r2.2HG0111770.1,HORVU.MOREX.r2.2HG0140890.1,HORVU.MOREX.r2.2HG0148720.1,HORVU.MOREX.r2.2HG0150020.1,HORVU.MOREX.r2.2HG0162200.1,HORVU.MOREX.r2.2HG0177700.1,HORVU.MOREX.r2.2HG0180070.1,HORVU.MOREX.r2.3HG0226950.1,HORVU.MOREX.r2.3HG0228250.1,HORVU.MOREX.r2.3HG0234850.1,HORVU.MOREX.r2.3HG0239850.1,HORVU.MOREX.r2.3HG0244730.1,HORVU.M…
MF	GO:0015145	monosaccharide transmembrane transporter activity	1	1	2	49	0.203235	0.429665	HORVU.MOREX.r2.4HG0329560.1	HORVU.MOREX.r2.7HG0622630.1
MF	GO:0016628	oxidoreductase activity, acting on the CH-CH group of donors, NAD or NADP as acceptor	2	0	2	49	0.203235	0.429665	HORVU.MOREX.r2.3HG0227590.1,HORVU.MOREX.r2.7HG0551040.1	-
BP	GO:0009152	purine ribonucleotide biosynthetic process	1	5	6	231	0.203417	0.457312	HORVU.MOREX.r2.1HG0012310.1	HORVU.MOREX.r2.2HG0177700.1,HORVU.MOREX.r2.5HG0380250.1,HORVU.MOREX.r2.6HG0490690.1,HORVU.MOREX.r2.7HG0570540.1,HORVU.MOREX.r2.7HG0583650.1
MF	GO:0030246	carbohydrate binding	6	3	9	381	0.203647	0.429665	HORVU.MOREX.r2.1HG0012310.1,HORVU.MOREX.r2.1HG0071010.1,HORVU.MOREX.r2.2HG0090590.1,HORVU.MOREX.r2.3HG0193950.1,HORVU.MOREX.r2.3HG0255950.1,HORVU.MOREX.r2.6HG0509380.1	HORVU.MOREX.r2.2HG0086720.1,HORVU.MOREX.r2.3HG0184480.1,HORVU.MOREX.r2.3HG0248650.1
BP	GO:0008645	hexose transmembrane transport	1	1	2	49	0.203741	0.457312	HORVU.MOREX.r2.4HG0329560.1	HORVU.MOREX.r2.7HG0622630.1
BP	GO:0030245	cellulose catabolic process	1	1	2	49	0.203741	0.457312	HORVU.MOREX.r2.1HG0071010.1	HORVU.MOREX.r2.5HG0389850.1
BP	GO:1904659	glucose transmembrane transport	1	1	2	49	0.203741	0.457312	HORVU.MOREX.r2.4HG0329560.1	HORVU.MOREX.r2.7HG0622630.1
CC	GO:0005938	cell cortex	2	3	5	201	0.205714	0.917149	HORVU.MOREX.r2.2HG0178770.1,HORVU.MOREX.r2.6HG0480170.1	HORVU.MOREX.r2.3HG0239850.1,HORVU.MOREX.r2.6HG0449580.1,HORVU.MOREX.r2.6HG0513540.1
BP	GO:0071369	cellular response to ethylene stimulus	5	2	7	281	0.205733	0.461229	HORVU.MOREX.r2.1HG0030320.1,HORVU.MOREX.r2.1HG0063880.1,HORVU.MOREX.r2.2HG0135520.1,HORVU.MOREX.r2.3HG0249690.1,HORVU.MOREX.r2.5HG0376680.1	HORVU.MOREX.r2.5HG0442540.1,HORVU.MOREX.r2.7HG0614430.1
MF	GO:0046872	metal ion binding	27	44	71	3808	0.205973	0.432932	HORVU.MOREX.r2.1HG0000660.1,HORVU.MOREX.r2.1HG0012310.1,HORVU.MOREX.r2.1HG0044390.1,HORVU.MOREX.r2.1HG0046880.1,HORVU.MOREX.r2.1HG0048910.1,HORVU.MOREX.r2.1HG0055970.1,HORVU.MOREX.r2.1HG0055980.1,HORVU.MOREX.r2.1HG0074610.1,HORVU.MOREX.r2.2HG0079050.1,HORVU.MOREX.r2.2HG0090590.1,HORVU.MOREX.r2.2HG0115120.1,HORVU.MOREX.r2.2HG0116980.1,HORVU.MOREX.r2.2HG0136040.1,HORVU.MOREX.r2.2HG0138120.1,HORVU.M…	HORVU.MOREX.r2.1HG0006240.1,HORVU.MOREX.r2.1HG0017110.1,HORVU.MOREX.r2.1HG0040470.1,HORVU.MOREX.r2.1HG0053570.1,HORVU.MOREX.r2.1HG0054440.1,HORVU.MOREX.r2.1HG0068090.1,HORVU.MOREX.r2.2HG0092460.1,HORVU.MOREX.r2.2HG0106410.1,HORVU.MOREX.r2.2HG0111770.1,HORVU.MOREX.r2.2HG0128880.1,HORVU.MOREX.r2.2HG0150020.1,HORVU.MOREX.r2.3HG0199620.1,HORVU.MOREX.r2.3HG0200220.1,HORVU.MOREX.r2.3HG0212680.1,HORVU.M…
BP	GO:0051336	regulation of hydrolase activity	1	5	6	232	0.206077	0.461445	HORVU.MOREX.r2.1HG0048910.1	HORVU.MOREX.r2.1HG0055240.1,HORVU.MOREX.r2.2HG0095620.1,HORVU.MOREX.r2.3HG0184840.1,HORVU.MOREX.r2.3HG0238570.1,HORVU.MOREX.r2.6HG0501200.1
BP	GO:0031669	cellular response to nutrient levels	3	2	5	184	0.20673	0.461857	HORVU.MOREX.r2.1HG0039310.1,HORVU.MOREX.r2.1HG0061800.1,HORVU.MOREX.r2.6HG0459090.1	HORVU.MOREX.r2.1HG0061720.1,HORVU.MOREX.r2.7HG0561340.1
BP	GO:0048582	positive regulation of post-embryonic development	1	3	4	137	0.206757	0.461857	HORVU.MOREX.r2.1HG0074610.1	HORVU.MOREX.r2.2HG0095620.1,HORVU.MOREX.r2.3HG0238570.1,HORVU.MOREX.r2.5HG0399590.1
MF	GO:0016709	oxidoreductase activity, acting on paired donors, with incorporation or reduction of molecular oxygen, NAD(P)H as one donor, and incorporation of one atom of oxygen	0	4	4	138	0.209461	0.436567	-	HORVU.MOREX.r2.4HG0290070.1,HORVU.MOREX.r2.6HG0449850.1,HORVU.MOREX.r2.7HG0529910.1,HORVU.MOREX.r2.7HG0545260.1
MF	GO:0001067	transcription regulatory region nucleic acid binding	1	8	9	384	0.209817	0.436567	HORVU.MOREX.r2.5HG0400960.1	HORVU.MOREX.r2.2HG0106410.1,HORVU.MOREX.r2.2HG0180070.1,HORVU.MOREX.r2.3HG0228250.1,HORVU.MOREX.r2.3HG0234850.1,HORVU.MOREX.r2.4HG0293040.1,HORVU.MOREX.r2.5HG0409590.1,HORVU.MOREX.r2.5HG0437580.1,HORVU.MOREX.r2.6HG0508020.1
BP	GO:0008610	lipid biosynthetic process	11	8	19	908	0.209949	0.467412	HORVU.MOREX.r2.2HG0103160.1,HORVU.MOREX.r2.2HG0136040.1,HORVU.MOREX.r2.3HG0227590.1,HORVU.MOREX.r2.4HG0284710.1,HORVU.MOREX.r2.4HG0342600.1,HORVU.MOREX.r2.5HG0354290.1,HORVU.MOREX.r2.5HG0400960.1,HORVU.MOREX.r2.6HG0449460.1,HORVU.MOREX.r2.7HG0551040.1,HORVU.MOREX.r2.7HG0592280.1,HORVU.MOREX.r2.7HG0619750.1	HORVU.MOREX.r2.1HG0037050.1,HORVU.MOREX.r2.1HG0064450.1,HORVU.MOREX.r2.2HG0150020.1,HORVU.MOREX.r2.3HG0226950.1,HORVU.MOREX.r2.4HG0280010.1,HORVU.MOREX.r2.4HG0290070.1,HORVU.MOREX.r2.4HG0334940.1,HORVU.MOREX.r2.7HG0529910.1
BP	GO:0015749	monosaccharide transmembrane transport	1	1	2	50	0.209997	0.467412	HORVU.MOREX.r2.4HG0329560.1	HORVU.MOREX.r2.7HG0622630.1
BP	GO:0055088	lipid homeostasis	0	2	2	50	0.209997	0.467412	-	HORVU.MOREX.r2.3HG0200220.1,HORVU.MOREX.r2.7HG0529910.1
CC	GO:0005682	U5 snRNP	1	0	1	15	0.210154	0.917149	HORVU.MOREX.r2.1HG0075180.1	-
CC	GO:0030897	HOPS complex	1	0	1	15	0.210154	0.917149	HORVU.MOREX.r2.4HG0297000.1	-
BP	GO:0006754	ATP biosynthetic process	0	4	4	138	0.210309	0.467548	-	HORVU.MOREX.r2.2HG0177700.1,HORVU.MOREX.r2.5HG0380250.1,HORVU.MOREX.r2.6HG0490690.1,HORVU.MOREX.r2.7HG0583650.1
BP	GO:0006164	purine nucleotide biosynthetic process	1	5	6	234	0.211435	0.469094	HORVU.MOREX.r2.1HG0012310.1	HORVU.MOREX.r2.2HG0177700.1,HORVU.MOREX.r2.5HG0380250.1,HORVU.MOREX.r2.6HG0490690.1,HORVU.MOREX.r2.7HG0570540.1,HORVU.MOREX.r2.7HG0583650.1
MF	GO:0016627	oxidoreductase activity, acting on the CH-CH group of donors	3	0	3	93	0.211474	0.436567	HORVU.MOREX.r2.2HG0103160.1,HORVU.MOREX.r2.3HG0227590.1,HORVU.MOREX.r2.7HG0551040.1	-
BP	GO:0016054	organic acid catabolic process	3	2	5	186	0.212803	0.469094	HORVU.MOREX.r2.1HG0039310.1,HORVU.MOREX.r2.2HG0103160.1,HORVU.MOREX.r2.2HG0150280.1	HORVU.MOREX.r2.4HG0344460.1,HORVU.MOREX.r2.6HG0473280.1
BP	GO:0046395	carboxylic acid catabolic process	3	2	5	186	0.212803	0.469094	HORVU.MOREX.r2.1HG0039310.1,HORVU.MOREX.r2.2HG0103160.1,HORVU.MOREX.r2.2HG0150280.1	HORVU.MOREX.r2.4HG0344460.1,HORVU.MOREX.r2.6HG0473280.1
BP	GO:0042180	cellular ketone metabolic process	2	2	4	139	0.213878	0.469094	HORVU.MOREX.r2.4HG0318760.1,HORVU.MOREX.r2.5HG0400960.1	HORVU.MOREX.r2.2HG0150020.1,HORVU.MOREX.r2.7HG0593060.1
MF	GO:0004575	sucrose alpha-glucosidase activity	1	0	1	14	0.213972	0.436567	HORVU.MOREX.r2.2HG0152670.1	-
MF	GO:0004709	MAP kinase kinase kinase activity	0	1	1	14	0.213972	0.436567	-	HORVU.MOREX.r2.5HG0425620.1
MF	GO:0005544	calcium-dependent phospholipid binding	1	0	1	14	0.213972	0.436567	HORVU.MOREX.r2.1HG0046880.1	-
MF	GO:0016623	oxidoreductase activity, acting on the aldehyde or oxo group of donors, oxygen as acceptor	1	0	1	14	0.213972	0.436567	HORVU.MOREX.r2.7HG0619750.1	-
MF	GO:0047763	caffeate O-methyltransferase activity	0	1	1	14	0.213972	0.436567	-	HORVU.MOREX.r2.3HG0274970.1
BP	GO:0005986	sucrose biosynthetic process	0	1	1	14	0.214278	0.469094	-	HORVU.MOREX.r2.5HG0349630.1
BP	GO:0006266	DNA ligation	0	1	1	14	0.214278	0.469094	-	HORVU.MOREX.r2.5HG0369860.1
BP	GO:0006273	lagging strand elongation	0	1	1	14	0.214278	0.469094	-	HORVU.MOREX.r2.5HG0369860.1
BP	GO:0006836	neurotransmitter transport	1	0	1	14	0.214278	0.469094	HORVU.MOREX.r2.3HG0251070.1	-
BP	GO:0010721	negative regulation of cell development	1	0	1	14	0.214278	0.469094	HORVU.MOREX.r2.1HG0048910.1	-
BP	GO:0045834	positive regulation of lipid metabolic process	1	0	1	14	0.214278	0.469094	HORVU.MOREX.r2.5HG0400960.1	-
BP	GO:0048826	cotyledon morphogenesis	1	0	1	14	0.214278	0.469094	HORVU.MOREX.r2.2HG0151890.1	-
BP	GO:1901527	abscisic acid-activated signaling pathway involved in stomatal movement	0	1	1	14	0.214278	0.469094	-	HORVU.MOREX.r2.3HG0270850.1
BP	GO:1902930	regulation of alcohol biosynthetic process	1	0	1	14	0.214278	0.469094	HORVU.MOREX.r2.5HG0400960.1	-
MF	GO:0005516	calmodulin binding	5	1	6	237	0.218414	0.444003	HORVU.MOREX.r2.1HG0055980.1,HORVU.MOREX.r2.3HG0193950.1,HORVU.MOREX.r2.3HG0255950.1,HORVU.MOREX.r2.4HG0318760.1,HORVU.MOREX.r2.7HG0569500.1	HORVU.MOREX.r2.1HG0042870.1
BP	GO:1901698	response to nitrogen compound	4	7	11	491	0.219342	0.479617	HORVU.MOREX.r2.1HG0030320.1,HORVU.MOREX.r2.1HG0048910.1,HORVU.MOREX.r2.1HG0063880.1,HORVU.MOREX.r2.6HG0481020.1	HORVU.MOREX.r2.4HG0278670.1,HORVU.MOREX.r2.5HG0418830.1,HORVU.MOREX.r2.5HG0421320.1,HORVU.MOREX.r2.5HG0421340.1,HORVU.MOREX.r2.6HG0455550.1,HORVU.MOREX.r2.7HG0588880.1,HORVU.MOREX.r2.7HG0614430.1
BP	GO:0048573	photoperiodism, flowering	3	1	4	141	0.221065	0.482308	HORVU.MOREX.r2.2HG0136040.1,HORVU.MOREX.r2.3HG0255040.1,HORVU.MOREX.r2.6HG0459090.1	HORVU.MOREX.r2.2HG0148720.1
BP	GO:0010224	response to UV-B	1	2	3	95	0.22109	0.482308	HORVU.MOREX.r2.4HG0318760.1	HORVU.MOREX.r2.2HG0151140.1,HORVU.MOREX.r2.5HG0399590.1
MF	GO:0005351	carbohydrate:proton symporter activity	1	1	2	52	0.222024	0.44807	HORVU.MOREX.r2.4HG0329560.1	HORVU.MOREX.r2.7HG0622630.1
MF	GO:0005402	carbohydrate:cation symporter activity	1	1	2	52	0.222024	0.44807	HORVU.MOREX.r2.4HG0329560.1	HORVU.MOREX.r2.7HG0622630.1
BP	GO:0009751	response to salicylic acid	5	1	6	238	0.222294	0.484367	HORVU.MOREX.r2.1HG0012310.1,HORVU.MOREX.r2.1HG0055970.1,HORVU.MOREX.r2.5HG0400960.1,HORVU.MOREX.r2.6HG0449460.1,HORVU.MOREX.r2.7HG0622940.1	HORVU.MOREX.r2.1HG0006240.1
CC	GO:0005791	rough endoplasmic reticulum	1	0	1	16	0.222486	0.917149	HORVU.MOREX.r2.1HG0048910.1	-
BP	GO:0044275	cellular carbohydrate catabolic process	1	3	4	142	0.224683	0.486114	HORVU.MOREX.r2.1HG0071010.1	HORVU.MOREX.r2.2HG0087540.1,HORVU.MOREX.r2.3HG0266280.1,HORVU.MOREX.r2.5HG0389850.1
BP	GO:0046283	anthocyanin-containing compound metabolic process	1	3	4	142	0.224683	0.486114	HORVU.MOREX.r2.5HG0427360.1	HORVU.MOREX.r2.2HG0105250.1,HORVU.MOREX.r2.3HG0270850.1,HORVU.MOREX.r2.5HG0400660.1
MF	GO:0008169	C-methyltransferase activity	0	1	1	15	0.227381	0.450717	-	HORVU.MOREX.r2.3HG0199620.1
MF	GO:0008198	ferrous iron binding	0	1	1	15	0.227381	0.450717	-	HORVU.MOREX.r2.6HG0449830.1
MF	GO:0016886	ligase activity, forming phosphoric ester bonds	0	1	1	15	0.227381	0.450717	-	HORVU.MOREX.r2.5HG0369860.1
MF	GO:0017096	acetylserotonin O-methyltransferase activity	0	1	1	15	0.227381	0.450717	-	HORVU.MOREX.r2.3HG0274970.1
MF	GO:0050403	trans-zeatin O-beta-D-glucosyltransferase activity	0	1	1	15	0.227381	0.450717	-	HORVU.MOREX.r2.2HG0151140.1
BP	GO:0009691	cytokinin biosynthetic process	1	0	1	15	0.227702	0.486114	HORVU.MOREX.r2.3HG0222470.1	-
BP	GO:0009901	anther dehiscence	0	1	1	15	0.227702	0.486114	-	HORVU.MOREX.r2.6HG0456120.1
BP	GO:0010078	maintenance of root meristem identity	0	1	1	15	0.227702	0.486114	-	HORVU.MOREX.r2.2HG0150020.1
BP	GO:0010275	NAD(P)H dehydrogenase complex assembly	0	1	1	15	0.227702	0.486114	-	HORVU.MOREX.r2.7HG0620410.1
BP	GO:0010288	response to lead ion	1	0	1	15	0.227702	0.486114	HORVU.MOREX.r2.1HG0048910.1	-
BP	GO:0010359	regulation of anion channel activity	0	1	1	15	0.227702	0.486114	-	HORVU.MOREX.r2.2HG0162190.1
BP	GO:0016024	CDP-diacylglycerol biosynthetic process	0	1	1	15	0.227702	0.486114	-	HORVU.MOREX.r2.3HG0226950.1
BP	GO:0019419	sulfate reduction	1	0	1	15	0.227702	0.486114	HORVU.MOREX.r2.2HG0116980.1	-
BP	GO:0030335	positive regulation of cell migration	1	0	1	15	0.227702	0.486114	HORVU.MOREX.r2.1HG0048910.1	-
BP	GO:0034059	response to anoxia	0	1	1	15	0.227702	0.486114	-	HORVU.MOREX.r2.6HG0490690.1
BP	GO:0046341	CDP-diacylglycerol metabolic process	0	1	1	15	0.227702	0.486114	-	HORVU.MOREX.r2.3HG0226950.1
BP	GO:0055069	zinc ion homeostasis	1	0	1	15	0.227702	0.486114	HORVU.MOREX.r2.1HG0048910.1	-
BP	GO:0070848	response to growth factor	1	0	1	15	0.227702	0.486114	HORVU.MOREX.r2.1HG0048910.1	-
BP	GO:0071479	cellular response to ionizing radiation	0	1	1	15	0.227702	0.486114	-	HORVU.MOREX.r2.2HG0150020.1
BP	GO:2000147	positive regulation of cell motility	1	0	1	15	0.227702	0.486114	HORVU.MOREX.r2.1HG0048910.1	-
BP	GO:0006066	alcohol metabolic process	4	2	6	240	0.227793	0.486114	HORVU.MOREX.r2.1HG0048910.1,HORVU.MOREX.r2.5HG0354290.1,HORVU.MOREX.r2.5HG0400960.1,HORVU.MOREX.r2.7HG0619750.1	HORVU.MOREX.r2.4HG0278670.1,HORVU.MOREX.r2.7HG0596940.1
BP	GO:0009646	response to absence of light	1	1	2	53	0.228869	0.486184	HORVU.MOREX.r2.3HG0255040.1	HORVU.MOREX.r2.6HG0470010.1
BP	GO:0010928	regulation of auxin mediated signaling pathway	0	2	2	53	0.228869	0.486184	-	HORVU.MOREX.r2.2HG0162200.1,HORVU.MOREX.r2.3HG0236360.1
BP	GO:0018202	peptidyl-histidine modification	0	2	2	53	0.228869	0.486184	-	HORVU.MOREX.r2.5HG0442540.1,HORVU.MOREX.r2.7HG0614430.1
BP	GO:0072350	tricarboxylic acid metabolic process	0	2	2	53	0.228869	0.486184	-	HORVU.MOREX.r2.7HG0573130.1,HORVU.MOREX.r2.7HG0588880.1
CC	GO:0009705	plant-type vacuole membrane	1	3	4	157	0.230002	0.917149	HORVU.MOREX.r2.4HG0297000.1	HORVU.MOREX.r2.6HG0498140.1,HORVU.MOREX.r2.7HG0589960.1,HORVU.MOREX.r2.7HG0622630.1
BP	GO:0009145	purine nucleoside triphosphate biosynthetic process	0	4	4	144	0.231965	0.491639	-	HORVU.MOREX.r2.2HG0177700.1,HORVU.MOREX.r2.5HG0380250.1,HORVU.MOREX.r2.6HG0490690.1,HORVU.MOREX.r2.7HG0583650.1
BP	GO:0009206	purine ribonucleoside triphosphate biosynthetic process	0	4	4	144	0.231965	0.491639	-	HORVU.MOREX.r2.2HG0177700.1,HORVU.MOREX.r2.5HG0380250.1,HORVU.MOREX.r2.6HG0490690.1,HORVU.MOREX.r2.7HG0583650.1
BP	GO:0034440	lipid oxidation	2	1	3	98	0.234606	0.495357	HORVU.MOREX.r2.2HG0103160.1,HORVU.MOREX.r2.6HG0449460.1	HORVU.MOREX.r2.4HG0290070.1
BP	GO:0051347	positive regulation of transferase activity	1	2	3	98	0.234606	0.495357	HORVU.MOREX.r2.1HG0048910.1	HORVU.MOREX.r2.5HG0425620.1,HORVU.MOREX.r2.6HG0472060.1
BP	GO:0072527	pyrimidine-containing compound metabolic process	0	3	3	98	0.234606	0.495357	-	HORVU.MOREX.r2.3HG0226950.1,HORVU.MOREX.r2.4HG0278670.1,HORVU.MOREX.r2.7HG0596940.1
CC	GO:0031354	intrinsic component of plastid outer membrane	1	0	1	17	0.234626	0.917149	HORVU.MOREX.r2.4HG0294190.1	-
CC	GO:0031355	integral component of plastid outer membrane	1	0	1	17	0.234626	0.917149	HORVU.MOREX.r2.4HG0294190.1	-
CC	GO:0031358	intrinsic component of chloroplast outer membrane	1	0	1	17	0.234626	0.917149	HORVU.MOREX.r2.4HG0294190.1	-
CC	GO:0031359	integral component of chloroplast outer membrane	1	0	1	17	0.234626	0.917149	HORVU.MOREX.r2.4HG0294190.1	-
CC	GO:0032586	protein storage vacuole membrane	0	1	1	17	0.234626	0.917149	-	HORVU.MOREX.r2.6HG0498140.1
BP	GO:0019852	L-ascorbic acid metabolic process	1	1	2	54	0.235187	0.495357	HORVU.MOREX.r2.7HG0584640.1	HORVU.MOREX.r2.1HG0006240.1
BP	GO:0042455	ribonucleoside biosynthetic process	1	1	2	54	0.235187	0.495357	HORVU.MOREX.r2.5HG0399930.1	HORVU.MOREX.r2.7HG0570540.1
MF	GO:0004497	monooxygenase activity	1	6	7	295	0.239109	0.463077	HORVU.MOREX.r2.2HG0136040.1	HORVU.MOREX.r2.1HG0040470.1,HORVU.MOREX.r2.3HG0200220.1,HORVU.MOREX.r2.4HG0290070.1,HORVU.MOREX.r2.6HG0449850.1,HORVU.MOREX.r2.7HG0529910.1,HORVU.MOREX.r2.7HG0545260.1
BP	GO:0009648	photoperiodism	3	1	4	146	0.239304	0.495357	HORVU.MOREX.r2.2HG0136040.1,HORVU.MOREX.r2.3HG0255040.1,HORVU.MOREX.r2.6HG0459090.1	HORVU.MOREX.r2.2HG0148720.1
MF	GO:0003997	acyl-CoA oxidase activity	1	0	1	16	0.240563	0.463077	HORVU.MOREX.r2.2HG0103160.1	-
MF	GO:0004439	phosphatidylinositol-4,5-bisphosphate 5-phosphatase activity	1	0	1	16	0.240563	0.463077	HORVU.MOREX.r2.4HG0284710.1	-
MF	GO:0005536	glucose binding	1	0	1	16	0.240563	0.463077	HORVU.MOREX.r2.2HG0090590.1	-
MF	GO:0019863	IgE binding	0	1	1	16	0.240563	0.463077	-	HORVU.MOREX.r2.7HG0593060.1
MF	GO:0019865	immunoglobulin binding	0	1	1	16	0.240563	0.463077	-	HORVU.MOREX.r2.7HG0593060.1
MF	GO:0033836	flavonol 7-O-beta-glucosyltransferase activity	0	1	1	16	0.240563	0.463077	-	HORVU.MOREX.r2.3HG0270850.1
MF	GO:0106019	phosphatidylinositol-4,5-bisphosphate phosphatase activity	1	0	1	16	0.240563	0.463077	HORVU.MOREX.r2.4HG0284710.1	-
BP	GO:0002283	neutrophil activation involved in immune response	0	1	1	16	0.240898	0.495357	-	HORVU.MOREX.r2.1HG0053570.1
BP	GO:0002444	myeloid leukocyte mediated immunity	0	1	1	16	0.240898	0.495357	-	HORVU.MOREX.r2.1HG0053570.1
BP	GO:0002446	neutrophil mediated immunity	0	1	1	16	0.240898	0.495357	-	HORVU.MOREX.r2.1HG0053570.1
BP	GO:0006098	pentose-phosphate shunt	0	1	1	16	0.240898	0.495357	-	HORVU.MOREX.r2.2HG0104920.1
BP	GO:0006271	DNA strand elongation involved in DNA replication	0	1	1	16	0.240898	0.495357	-	HORVU.MOREX.r2.5HG0369860.1
BP	GO:0006596	polyamine biosynthetic process	1	0	1	16	0.240898	0.495357	HORVU.MOREX.r2.5HG0399930.1	-
BP	GO:0006656	phosphatidylcholine biosynthetic process	0	1	1	16	0.240898	0.495357	-	HORVU.MOREX.r2.1HG0064450.1
BP	GO:0006968	cellular defense response	1	0	1	16	0.240898	0.495357	HORVU.MOREX.r2.1HG0030320.1	-
BP	GO:0007169	transmembrane receptor protein tyrosine kinase signaling pathway	1	0	1	16	0.240898	0.495357	HORVU.MOREX.r2.1HG0048910.1	-
BP	GO:0009229	thiamine diphosphate biosynthetic process	0	1	1	16	0.240898	0.495357	-	HORVU.MOREX.r2.4HG0278670.1
BP	GO:0009934	regulation of meristem structural organization	0	1	1	16	0.240898	0.495357	-	HORVU.MOREX.r2.2HG0150020.1
BP	GO:0010019	chloroplast-nucleus signaling pathway	1	0	1	16	0.240898	0.495357	HORVU.MOREX.r2.2HG0136040.1	-
BP	GO:0010225	response to UV-C	1	0	1	16	0.240898	0.495357	HORVU.MOREX.r2.2HG0136040.1	-
BP	GO:0022616	DNA strand elongation	0	1	1	16	0.240898	0.495357	-	HORVU.MOREX.r2.5HG0369860.1
BP	GO:0040017	positive regulation of locomotion	1	0	1	16	0.240898	0.495357	HORVU.MOREX.r2.1HG0048910.1	-
BP	GO:0042119	neutrophil activation	0	1	1	16	0.240898	0.495357	-	HORVU.MOREX.r2.1HG0053570.1
BP	GO:0042357	thiamine diphosphate metabolic process	0	1	1	16	0.240898	0.495357	-	HORVU.MOREX.r2.4HG0278670.1
BP	GO:0043299	leukocyte degranulation	0	1	1	16	0.240898	0.495357	-	HORVU.MOREX.r2.1HG0053570.1
BP	GO:0043312	neutrophil degranulation	0	1	1	16	0.240898	0.495357	-	HORVU.MOREX.r2.1HG0053570.1
BP	GO:0043542	endothelial cell migration	1	0	1	16	0.240898	0.495357	HORVU.MOREX.r2.1HG0048910.1	-
BP	GO:0051341	regulation of oxidoreductase activity	1	0	1	16	0.240898	0.495357	HORVU.MOREX.r2.1HG0048910.1	-
MF	GO:0043169	cation binding	27	44	71	3855	0.241099	0.463077	HORVU.MOREX.r2.1HG0000660.1,HORVU.MOREX.r2.1HG0012310.1,HORVU.MOREX.r2.1HG0044390.1,HORVU.MOREX.r2.1HG0046880.1,HORVU.MOREX.r2.1HG0048910.1,HORVU.MOREX.r2.1HG0055970.1,HORVU.MOREX.r2.1HG0055980.1,HORVU.MOREX.r2.1HG0074610.1,HORVU.MOREX.r2.2HG0079050.1,HORVU.MOREX.r2.2HG0090590.1,HORVU.MOREX.r2.2HG0115120.1,HORVU.MOREX.r2.2HG0116980.1,HORVU.MOREX.r2.2HG0136040.1,HORVU.MOREX.r2.2HG0138120.1,HORVU.M…	HORVU.MOREX.r2.1HG0006240.1,HORVU.MOREX.r2.1HG0017110.1,HORVU.MOREX.r2.1HG0040470.1,HORVU.MOREX.r2.1HG0053570.1,HORVU.MOREX.r2.1HG0054440.1,HORVU.MOREX.r2.1HG0068090.1,HORVU.MOREX.r2.2HG0092460.1,HORVU.MOREX.r2.2HG0106410.1,HORVU.MOREX.r2.2HG0111770.1,HORVU.MOREX.r2.2HG0128880.1,HORVU.MOREX.r2.2HG0150020.1,HORVU.MOREX.r2.3HG0199620.1,HORVU.MOREX.r2.3HG0200220.1,HORVU.MOREX.r2.3HG0212680.1,HORVU.M…
BP	GO:0043408	regulation of MAPK cascade	1	1	2	55	0.241515	0.496078	HORVU.MOREX.r2.1HG0048910.1	HORVU.MOREX.r2.5HG0425620.1
MF	GO:0004722	protein serine/threonine phosphatase activity	3	0	3	100	0.242933	0.464995	HORVU.MOREX.r2.1HG0074610.1,HORVU.MOREX.r2.2HG0079050.1,HORVU.MOREX.r2.4HG0323620.1	-
BP	GO:0050793	regulation of developmental process	13	10	23	1152	0.245755	0.50423	HORVU.MOREX.r2.1HG0048910.1,HORVU.MOREX.r2.1HG0055980.1,HORVU.MOREX.r2.1HG0074610.1,HORVU.MOREX.r2.2HG0136040.1,HORVU.MOREX.r2.3HG0222470.1,HORVU.MOREX.r2.3HG0249690.1,HORVU.MOREX.r2.3HG0255040.1,HORVU.MOREX.r2.5HG0376680.1,HORVU.MOREX.r2.5HG0400960.1,HORVU.MOREX.r2.5HG0427360.1,HORVU.MOREX.r2.6HG0459090.1,HORVU.MOREX.r2.7HG0569500.1,HORVU.MOREX.r2.7HG0622940.1	HORVU.MOREX.r2.2HG0095620.1,HORVU.MOREX.r2.2HG0148720.1,HORVU.MOREX.r2.2HG0150020.1,HORVU.MOREX.r2.3HG0228250.1,HORVU.MOREX.r2.3HG0238570.1,HORVU.MOREX.r2.4HG0293040.1,HORVU.MOREX.r2.5HG0399590.1,HORVU.MOREX.r2.5HG0409590.1,HORVU.MOREX.r2.5HG0418830.1,HORVU.MOREX.r2.5HG0423400.1
BP	GO:0006520	cellular amino acid metabolic process	7	4	11	505	0.246121	0.504425	HORVU.MOREX.r2.1HG0039310.1,HORVU.MOREX.r2.2HG0115120.1,HORVU.MOREX.r2.2HG0116980.1,HORVU.MOREX.r2.2HG0150280.1,HORVU.MOREX.r2.4HG0282390.1,HORVU.MOREX.r2.5HG0427360.1,HORVU.MOREX.r2.6HG0508460.1	HORVU.MOREX.r2.3HG0251960.1,HORVU.MOREX.r2.4HG0344460.1,HORVU.MOREX.r2.6HG0473280.1,HORVU.MOREX.r2.6HG0518400.1
CC	GO:0005884	actin filament	1	0	1	18	0.246577	0.917149	HORVU.MOREX.r2.4HG0297000.1	-
MF	GO:1901681	sulfur compound binding	0	2	2	56	0.247269	0.471674	-	HORVU.MOREX.r2.1HG0006240.1,HORVU.MOREX.r2.4HG0319840.1
BP	GO:0034637	cellular carbohydrate biosynthetic process	4	2	6	247	0.247371	0.506033	HORVU.MOREX.r2.1HG0044390.1,HORVU.MOREX.r2.2HG0090590.1,HORVU.MOREX.r2.5HG0427360.1,HORVU.MOREX.r2.6HG0509380.1	HORVU.MOREX.r2.1HG0053570.1,HORVU.MOREX.r2.5HG0349630.1
BP	GO:0031325	positive regulation of cellular metabolic process	10	11	21	1044	0.247646	0.506033	HORVU.MOREX.r2.1HG0030320.1,HORVU.MOREX.r2.1HG0048910.1,HORVU.MOREX.r2.1HG0055970.1,HORVU.MOREX.r2.2HG0166360.1,HORVU.MOREX.r2.3HG0196310.1,HORVU.MOREX.r2.3HG0249690.1,HORVU.MOREX.r2.4HG0297000.1,HORVU.MOREX.r2.5HG0376680.1,HORVU.MOREX.r2.5HG0400960.1,HORVU.MOREX.r2.6HG0459090.1	HORVU.MOREX.r2.2HG0140890.1,HORVU.MOREX.r2.2HG0150020.1,HORVU.MOREX.r2.2HG0180070.1,HORVU.MOREX.r2.3HG0228250.1,HORVU.MOREX.r2.3HG0239390.1,HORVU.MOREX.r2.3HG0244730.1,HORVU.MOREX.r2.5HG0409590.1,HORVU.MOREX.r2.5HG0425620.1,HORVU.MOREX.r2.6HG0472060.1,HORVU.MOREX.r2.6HG0496420.1,HORVU.MOREX.r2.6HG0520380.1
BP	GO:0009163	nucleoside biosynthetic process	1	1	2	56	0.247851	0.506033	HORVU.MOREX.r2.5HG0399930.1	HORVU.MOREX.r2.7HG0570540.1
BP	GO:0010628	positive regulation of gene expression	8	8	16	773	0.248235	0.506033	HORVU.MOREX.r2.1HG0030320.1,HORVU.MOREX.r2.1HG0048910.1,HORVU.MOREX.r2.1HG0055970.1,HORVU.MOREX.r2.2HG0166360.1,HORVU.MOREX.r2.3HG0249690.1,HORVU.MOREX.r2.5HG0376680.1,HORVU.MOREX.r2.5HG0400960.1,HORVU.MOREX.r2.6HG0459090.1	HORVU.MOREX.r2.2HG0140890.1,HORVU.MOREX.r2.2HG0150020.1,HORVU.MOREX.r2.2HG0180070.1,HORVU.MOREX.r2.3HG0228250.1,HORVU.MOREX.r2.3HG0239390.1,HORVU.MOREX.r2.5HG0409590.1,HORVU.MOREX.r2.6HG0496420.1,HORVU.MOREX.r2.6HG0520380.1
BP	GO:0071489	cellular response to red or far red light	0	3	3	101	0.248263	0.506033	-	HORVU.MOREX.r2.2HG0162200.1,HORVU.MOREX.r2.5HG0399590.1,HORVU.MOREX.r2.6HG0470010.1
MF	GO:0050660	flavin adenine dinucleotide binding	3	1	4	150	0.253189	0.477063	HORVU.MOREX.r2.2HG0103160.1,HORVU.MOREX.r2.7HG0584640.1,HORVU.MOREX.r2.7HG0619750.1	HORVU.MOREX.r2.3HG0246340.1
MF	GO:0008515	sucrose transmembrane transporter activity	0	1	1	17	0.25352	0.477063	-	HORVU.MOREX.r2.6HG0449520.1
MF	GO:0016165	linoleate 13S-lipoxygenase activity	1	0	1	17	0.25352	0.477063	HORVU.MOREX.r2.6HG0449460.1	-
MF	GO:0034595	phosphatidylinositol phosphate 5-phosphatase activity	1	0	1	17	0.25352	0.477063	HORVU.MOREX.r2.4HG0284710.1	-
BP	GO:0002275	myeloid cell activation involved in immune response	0	1	1	17	0.25387	0.509655	-	HORVU.MOREX.r2.1HG0053570.1
BP	GO:0006740	NADPH regeneration	0	1	1	17	0.25387	0.509655	-	HORVU.MOREX.r2.2HG0104920.1
BP	GO:0010483	pollen tube reception	0	1	1	17	0.25387	0.509655	-	HORVU.MOREX.r2.1HG0042870.1
BP	GO:0010507	negative regulation of autophagy	1	0	1	17	0.25387	0.509655	HORVU.MOREX.r2.1HG0048910.1	-
BP	GO:0016132	brassinosteroid biosynthetic process	0	1	1	17	0.25387	0.509655	-	HORVU.MOREX.r2.7HG0529910.1
BP	GO:0030186	melatonin metabolic process	0	1	1	17	0.25387	0.509655	-	HORVU.MOREX.r2.3HG0274970.1
BP	GO:0030187	melatonin biosynthetic process	0	1	1	17	0.25387	0.509655	-	HORVU.MOREX.r2.3HG0274970.1
BP	GO:0036230	granulocyte activation	0	1	1	17	0.25387	0.509655	-	HORVU.MOREX.r2.1HG0053570.1
BP	GO:0046688	response to copper ion	1	0	1	17	0.25387	0.509655	HORVU.MOREX.r2.1HG0048910.1	-
BP	GO:0046856	phosphatidylinositol dephosphorylation	1	0	1	17	0.25387	0.509655	HORVU.MOREX.r2.4HG0284710.1	-
BP	GO:0051402	neuron apoptotic process	1	0	1	17	0.25387	0.509655	HORVU.MOREX.r2.1HG0048910.1	-
BP	GO:0061158	3'-UTR-mediated mRNA destabilization	0	1	1	17	0.25387	0.509655	-	HORVU.MOREX.r2.3HG0228250.1
BP	GO:0070997	neuron death	1	0	1	17	0.25387	0.509655	HORVU.MOREX.r2.1HG0048910.1	-
BP	GO:0080113	regulation of seed growth	0	1	1	17	0.25387	0.509655	-	HORVU.MOREX.r2.4HG0293040.1
BP	GO:0040034	regulation of development, heterochronic	2	0	2	57	0.254191	0.509751	HORVU.MOREX.r2.3HG0249690.1,HORVU.MOREX.r2.5HG0376680.1	-
CC	GO:0016234	inclusion body	1	0	1	19	0.258342	0.917149	HORVU.MOREX.r2.1HG0048910.1	-
MF	GO:0004683	calmodulin-dependent protein kinase activity	2	0	2	58	0.259935	0.484226	HORVU.MOREX.r2.1HG0055980.1,HORVU.MOREX.r2.7HG0569500.1	-
MF	GO:0009931	calcium-dependent protein serine/threonine kinase activity	2	0	2	58	0.259935	0.484226	HORVU.MOREX.r2.1HG0055980.1,HORVU.MOREX.r2.7HG0569500.1	-
MF	GO:0010857	calcium-dependent protein kinase activity	2	0	2	58	0.259935	0.484226	HORVU.MOREX.r2.1HG0055980.1,HORVU.MOREX.r2.7HG0569500.1	-
BP	GO:0042126	nitrate metabolic process	1	1	2	58	0.260536	0.521351	HORVU.MOREX.r2.5HG0427100.1	HORVU.MOREX.r2.7HG0543350.1
BP	GO:0042128	nitrate assimilation	1	1	2	58	0.260536	0.521351	HORVU.MOREX.r2.5HG0427100.1	HORVU.MOREX.r2.7HG0543350.1
MF	GO:0015154	disaccharide transmembrane transporter activity	0	1	1	18	0.266257	0.484657	-	HORVU.MOREX.r2.6HG0449520.1
MF	GO:0015157	oligosaccharide transmembrane transporter activity	0	1	1	18	0.266257	0.484657	-	HORVU.MOREX.r2.6HG0449520.1
MF	GO:0030976	thiamine pyrophosphate binding	0	1	1	18	0.266257	0.484657	-	HORVU.MOREX.r2.4HG0319840.1
MF	GO:0047893	flavonol 3-O-glucosyltransferase activity	0	1	1	18	0.266257	0.484657	-	HORVU.MOREX.r2.3HG0270850.1
MF	GO:0070300	phosphatidic acid binding	0	1	1	18	0.266257	0.484657	-	HORVU.MOREX.r2.6HG0455550.1
MF	GO:0102360	daphnetin 3-O-glucosyltransferase activity	0	1	1	18	0.266257	0.484657	-	HORVU.MOREX.r2.3HG0270850.1
MF	GO:0102425	myricetin 3-O-glucosyltransferase activity	0	1	1	18	0.266257	0.484657	-	HORVU.MOREX.r2.3HG0270850.1
BP	GO:0000381	regulation of alternative mRNA splicing, via spliceosome	1	0	1	18	0.266621	0.526138	HORVU.MOREX.r2.7HG0619780.1	-
BP	GO:0010492	maintenance of shoot apical meristem identity	0	1	1	18	0.266621	0.526138	-	HORVU.MOREX.r2.2HG0150020.1
BP	GO:0015996	chlorophyll catabolic process	1	0	1	18	0.266621	0.526138	HORVU.MOREX.r2.7HG0591450.1	-
BP	GO:0016144	S-glycoside biosynthetic process	1	0	1	18	0.266621	0.526138	HORVU.MOREX.r2.1HG0061800.1	-
BP	GO:0019747	regulation of isoprenoid metabolic process	1	0	1	18	0.266621	0.526138	HORVU.MOREX.r2.5HG0400960.1	-
BP	GO:0019758	glycosinolate biosynthetic process	1	0	1	18	0.266621	0.526138	HORVU.MOREX.r2.1HG0061800.1	-
BP	GO:0019761	glucosinolate biosynthetic process	1	0	1	18	0.266621	0.526138	HORVU.MOREX.r2.1HG0061800.1	-
BP	GO:0045037	protein import into chloroplast stroma	1	0	1	18	0.266621	0.526138	HORVU.MOREX.r2.4HG0294190.1	-
BP	GO:0072530	purine-containing compound transmembrane transport	1	0	1	18	0.266621	0.526138	HORVU.MOREX.r2.5HG0419410.1	-
BP	GO:0080112	seed growth	0	1	1	18	0.266621	0.526138	-	HORVU.MOREX.r2.4HG0293040.1
BP	GO:1901070	guanosine-containing compound biosynthetic process	0	1	1	18	0.266621	0.526138	-	HORVU.MOREX.r2.7HG0570540.1
BP	GO:2000378	negative regulation of reactive oxygen species metabolic process	1	0	1	18	0.266621	0.526138	HORVU.MOREX.r2.1HG0048910.1	-
BP	GO:0055076	transition metal ion homeostasis	3	0	3	105	0.266653	0.526138	HORVU.MOREX.r2.1HG0048910.1,HORVU.MOREX.r2.7HG0594910.1,HORVU.MOREX.r2.7HG0603680.1	-
BP	GO:0009863	salicylic acid mediated signaling pathway	1	1	2	59	0.266882	0.526138	HORVU.MOREX.r2.1HG0055970.1	HORVU.MOREX.r2.1HG0006240.1
CC	GO:0031350	intrinsic component of plastid membrane	1	0	1	20	0.269925	0.917149	HORVU.MOREX.r2.4HG0294190.1	-
CC	GO:0031351	integral component of plastid membrane	1	0	1	20	0.269925	0.917149	HORVU.MOREX.r2.4HG0294190.1	-
BP	GO:0042545	cell wall modification	0	3	3	106	0.271277	0.534237	-	HORVU.MOREX.r2.1HG0062230.1,HORVU.MOREX.r2.2HG0162190.1,HORVU.MOREX.r2.4HG0334760.1
BP	GO:0009260	ribonucleotide biosynthetic process	1	5	6	256	0.273216	0.536378	HORVU.MOREX.r2.1HG0012310.1	HORVU.MOREX.r2.2HG0177700.1,HORVU.MOREX.r2.5HG0380250.1,HORVU.MOREX.r2.6HG0490690.1,HORVU.MOREX.r2.7HG0570540.1,HORVU.MOREX.r2.7HG0583650.1
BP	GO:0046390	ribose phosphate biosynthetic process	1	5	6	256	0.273216	0.536378	HORVU.MOREX.r2.1HG0012310.1	HORVU.MOREX.r2.2HG0177700.1,HORVU.MOREX.r2.5HG0380250.1,HORVU.MOREX.r2.6HG0490690.1,HORVU.MOREX.r2.7HG0570540.1,HORVU.MOREX.r2.7HG0583650.1
BP	GO:0000096	sulfur amino acid metabolic process	2	0	2	60	0.273227	0.536378	HORVU.MOREX.r2.1HG0039310.1,HORVU.MOREX.r2.2HG0116980.1	-
BP	GO:0048878	chemical homeostasis	3	5	8	360	0.273771	0.53688	HORVU.MOREX.r2.1HG0048910.1,HORVU.MOREX.r2.7HG0594910.1,HORVU.MOREX.r2.7HG0603680.1	HORVU.MOREX.r2.3HG0200220.1,HORVU.MOREX.r2.3HG0236360.1,HORVU.MOREX.r2.3HG0244730.1,HORVU.MOREX.r2.6HG0513540.1,HORVU.MOREX.r2.7HG0529910.1
MF	GO:0004383	guanylate cyclase activity	1	0	1	19	0.278777	0.497485	HORVU.MOREX.r2.1HG0012310.1	-
MF	GO:0004556	alpha-amylase activity	0	1	1	19	0.278777	0.497485	-	HORVU.MOREX.r2.7HG0598000.1
MF	GO:0016844	strictosidine synthase activity	0	1	1	19	0.278777	0.497485	-	HORVU.MOREX.r2.5HG0381530.1
MF	GO:0016881	acid-amino acid ligase activity	0	1	1	19	0.278777	0.497485	-	HORVU.MOREX.r2.3HG0244730.1
MF	GO:0050308	sugar-phosphatase activity	0	1	1	19	0.278777	0.497485	-	HORVU.MOREX.r2.5HG0349630.1
MF	GO:0015295	solute:proton symporter activity	1	1	2	61	0.278941	0.497485	HORVU.MOREX.r2.4HG0329560.1	HORVU.MOREX.r2.7HG0622630.1
CC	GO:0030054	cell junction	5	11	16	867	0.27911	0.917149	HORVU.MOREX.r2.1HG0046880.1,HORVU.MOREX.r2.1HG0048910.1,HORVU.MOREX.r2.2HG0103160.1,HORVU.MOREX.r2.4HG0329560.1,HORVU.MOREX.r2.5HG0408410.1	HORVU.MOREX.r2.1HG0044890.1,HORVU.MOREX.r2.1HG0054440.1,HORVU.MOREX.r2.3HG0184480.1,HORVU.MOREX.r2.3HG0196580.1,HORVU.MOREX.r2.3HG0212680.1,HORVU.MOREX.r2.3HG0227140.1,HORVU.MOREX.r2.3HG0228900.1,HORVU.MOREX.r2.3HG0251960.1,HORVU.MOREX.r2.4HG0330890.1,HORVU.MOREX.r2.7HG0555510.1,HORVU.MOREX.r2.7HG0589960.1
BP	GO:0006182	cGMP biosynthetic process	1	0	1	19	0.279154	0.54029	HORVU.MOREX.r2.1HG0012310.1	-
BP	GO:0006415	translational termination	0	1	1	19	0.279154	0.54029	-	HORVU.MOREX.r2.6HG0520380.1
BP	GO:0010052	guard cell differentiation	1	0	1	19	0.279154	0.54029	HORVU.MOREX.r2.4HG0278400.1	-
BP	GO:0046068	cGMP metabolic process	1	0	1	19	0.279154	0.54029	HORVU.MOREX.r2.1HG0012310.1	-
BP	GO:0048829	root cap development	0	1	1	19	0.279154	0.54029	-	HORVU.MOREX.r2.2HG0140890.1
BP	GO:0051961	negative regulation of nervous system development	1	0	1	19	0.279154	0.54029	HORVU.MOREX.r2.1HG0048910.1	-
BP	GO:0052652	cyclic purine nucleotide metabolic process	1	0	1	19	0.279154	0.54029	HORVU.MOREX.r2.1HG0012310.1	-
BP	GO:0062014	negative regulation of small molecule metabolic process	0	1	1	19	0.279154	0.54029	-	HORVU.MOREX.r2.2HG0150020.1
BP	GO:1902115	regulation of organelle assembly	1	0	1	19	0.279154	0.54029	HORVU.MOREX.r2.4HG0297000.1	-
BP	GO:1903959	regulation of anion transmembrane transport	0	1	1	19	0.279154	0.54029	-	HORVU.MOREX.r2.2HG0162190.1
BP	GO:0042742	defense response to bacterium	4	5	9	415	0.279228	0.54029	HORVU.MOREX.r2.3HG0227590.1,HORVU.MOREX.r2.3HG0255040.1,HORVU.MOREX.r2.4HG0318760.1,HORVU.MOREX.r2.6HG0459090.1	HORVU.MOREX.r2.1HG0017110.1,HORVU.MOREX.r2.2HG0162190.1,HORVU.MOREX.r2.3HG0272180.1,HORVU.MOREX.r2.7HG0604280.1,HORVU.MOREX.r2.7HG0620410.1
BP	GO:0044087	regulation of cellular component biogenesis	1	4	5	207	0.279523	0.54029	HORVU.MOREX.r2.4HG0297000.1	HORVU.MOREX.r2.2HG0180070.1,HORVU.MOREX.r2.3HG0228250.1,HORVU.MOREX.r2.6HG0496420.1,HORVU.MOREX.r2.6HG0508020.1
MF	GO:0008168	methyltransferase activity	0	8	8	363	0.279556	0.497485	-	HORVU.MOREX.r2.1HG0064450.1,HORVU.MOREX.r2.3HG0199620.1,HORVU.MOREX.r2.3HG0272570.1,HORVU.MOREX.r2.3HG0274970.1,HORVU.MOREX.r2.4HG0277350.1,HORVU.MOREX.r2.6HG0456120.1,HORVU.MOREX.r2.7HG0545840.1,HORVU.MOREX.r2.7HG0545850.1
BP	GO:0002229	defense response to oomycetes	2	0	2	61	0.279571	0.54029	HORVU.MOREX.r2.4HG0318760.1,HORVU.MOREX.r2.6HG0459090.1	-
BP	GO:0010218	response to far red light	0	2	2	61	0.279571	0.54029	-	HORVU.MOREX.r2.5HG0399590.1,HORVU.MOREX.r2.7HG0544360.1
CC	GO:0009506	plasmodesma	4	11	15	808	0.280125	0.917149	HORVU.MOREX.r2.1HG0046880.1,HORVU.MOREX.r2.2HG0103160.1,HORVU.MOREX.r2.4HG0329560.1,HORVU.MOREX.r2.5HG0408410.1	HORVU.MOREX.r2.1HG0044890.1,HORVU.MOREX.r2.1HG0054440.1,HORVU.MOREX.r2.3HG0184480.1,HORVU.MOREX.r2.3HG0196580.1,HORVU.MOREX.r2.3HG0212680.1,HORVU.MOREX.r2.3HG0227140.1,HORVU.MOREX.r2.3HG0228900.1,HORVU.MOREX.r2.3HG0251960.1,HORVU.MOREX.r2.4HG0330890.1,HORVU.MOREX.r2.7HG0555510.1,HORVU.MOREX.r2.7HG0589960.1
CC	GO:0055044	symplast	4	11	15	808	0.280125	0.917149	HORVU.MOREX.r2.1HG0046880.1,HORVU.MOREX.r2.2HG0103160.1,HORVU.MOREX.r2.4HG0329560.1,HORVU.MOREX.r2.5HG0408410.1	HORVU.MOREX.r2.1HG0044890.1,HORVU.MOREX.r2.1HG0054440.1,HORVU.MOREX.r2.3HG0184480.1,HORVU.MOREX.r2.3HG0196580.1,HORVU.MOREX.r2.3HG0212680.1,HORVU.MOREX.r2.3HG0227140.1,HORVU.MOREX.r2.3HG0228900.1,HORVU.MOREX.r2.3HG0251960.1,HORVU.MOREX.r2.4HG0330890.1,HORVU.MOREX.r2.7HG0555510.1,HORVU.MOREX.r2.7HG0589960.1
CC	GO:0016020	membrane	45	60	105	6421	0.28265	0.917149	HORVU.MOREX.r2.1HG0012310.1,HORVU.MOREX.r2.1HG0024240.1,HORVU.MOREX.r2.1HG0044390.1,HORVU.MOREX.r2.1HG0048910.1,HORVU.MOREX.r2.1HG0055980.1,HORVU.MOREX.r2.1HG0057310.1,HORVU.MOREX.r2.1HG0057890.1,HORVU.MOREX.r2.1HG0057900.1,HORVU.MOREX.r2.2HG0088520.1,HORVU.MOREX.r2.2HG0132800.1,HORVU.MOREX.r2.2HG0138120.1,HORVU.MOREX.r2.2HG0151890.1,HORVU.MOREX.r2.2HG0152670.1,HORVU.MOREX.r2.2HG0169080.1,HORVU.M…	HORVU.MOREX.r2.1HG0006240.1,HORVU.MOREX.r2.1HG0017110.1,HORVU.MOREX.r2.1HG0040470.1,HORVU.MOREX.r2.1HG0042870.1,HORVU.MOREX.r2.1HG0044890.1,HORVU.MOREX.r2.1HG0053570.1,HORVU.MOREX.r2.1HG0059310.1,HORVU.MOREX.r2.2HG0085960.1,HORVU.MOREX.r2.2HG0150020.1,HORVU.MOREX.r2.2HG0151140.1,HORVU.MOREX.r2.2HG0162190.1,HORVU.MOREX.r2.3HG0200220.1,HORVU.MOREX.r2.3HG0205270.1,HORVU.MOREX.r2.3HG0226950.1,HORVU.M…
CC	GO:0099568	cytoplasmic region	2	3	5	228	0.283891	0.917149	HORVU.MOREX.r2.2HG0178770.1,HORVU.MOREX.r2.6HG0480170.1	HORVU.MOREX.r2.3HG0239850.1,HORVU.MOREX.r2.6HG0449580.1,HORVU.MOREX.r2.6HG0513540.1
BP	GO:0009201	ribonucleoside triphosphate biosynthetic process	0	4	4	158	0.284331	0.548921	-	HORVU.MOREX.r2.2HG0177700.1,HORVU.MOREX.r2.5HG0380250.1,HORVU.MOREX.r2.6HG0490690.1,HORVU.MOREX.r2.7HG0583650.1
BP	GO:0010073	meristem maintenance	1	2	3	109	0.285197	0.550023	HORVU.MOREX.r2.2HG0136040.1	HORVU.MOREX.r2.2HG0150020.1,HORVU.MOREX.r2.4HG0293040.1
MF	GO:0008483	transaminase activity	1	1	2	62	0.285272	0.504433	HORVU.MOREX.r2.2HG0115120.1	HORVU.MOREX.r2.6HG0518400.1
MF	GO:0016769	transferase activity, transferring nitrogenous groups	1	1	2	62	0.285272	0.504433	HORVU.MOREX.r2.2HG0115120.1	HORVU.MOREX.r2.6HG0518400.1
BP	GO:1901334	lactone metabolic process	1	1	2	62	0.28591	0.550727	HORVU.MOREX.r2.7HG0584640.1	HORVU.MOREX.r2.1HG0006240.1
MF	GO:0003995	acyl-CoA dehydrogenase activity	1	0	1	20	0.291085	0.508258	HORVU.MOREX.r2.2HG0103160.1	-
MF	GO:0046961	proton-transporting ATPase activity, rotational mechanism	0	1	1	20	0.291085	0.508258	-	HORVU.MOREX.r2.3HG0205270.1
MF	GO:0052890	oxidoreductase activity, acting on the CH-CH group of donors, with a flavin as acceptor	1	0	1	20	0.291085	0.508258	HORVU.MOREX.r2.2HG0103160.1	-
MF	GO:0080046	quercetin 4'-O-glucosyltransferase activity	0	1	1	20	0.291085	0.508258	-	HORVU.MOREX.r2.2HG0151140.1
BP	GO:0001525	angiogenesis	1	0	1	20	0.291474	0.550727	HORVU.MOREX.r2.1HG0048910.1	-
BP	GO:0008333	endosome to lysosome transport	1	0	1	20	0.291474	0.550727	HORVU.MOREX.r2.4HG0297000.1	-
BP	GO:0009190	cyclic nucleotide biosynthetic process	1	0	1	20	0.291474	0.550727	HORVU.MOREX.r2.1HG0012310.1	-
BP	GO:0009697	salicylic acid biosynthetic process	1	0	1	20	0.291474	0.550727	HORVU.MOREX.r2.4HG0318760.1	-
BP	GO:0009862	systemic acquired resistance, salicylic acid mediated signaling pathway	1	0	1	20	0.291474	0.550727	HORVU.MOREX.r2.1HG0055970.1	-
BP	GO:0010631	epithelial cell migration	1	0	1	20	0.291474	0.550727	HORVU.MOREX.r2.1HG0048910.1	-
BP	GO:0015770	sucrose transport	0	1	1	20	0.291474	0.550727	-	HORVU.MOREX.r2.6HG0449520.1
BP	GO:0033356	UDP-L-arabinose metabolic process	1	0	1	20	0.291474	0.550727	HORVU.MOREX.r2.4HG0341500.1	-
BP	GO:0035065	regulation of histone acetylation	0	1	1	20	0.291474	0.550727	-	HORVU.MOREX.r2.2HG0150020.1
BP	GO:0043154	negative regulation of cysteine-type endopeptidase activity involved in apoptotic process	1	0	1	20	0.291474	0.550727	HORVU.MOREX.r2.1HG0048910.1	-
BP	GO:0043266	regulation of potassium ion transport	1	0	1	20	0.291474	0.550727	HORVU.MOREX.r2.7HG0569500.1	-
BP	GO:0045055	regulated exocytosis	0	1	1	20	0.291474	0.550727	-	HORVU.MOREX.r2.1HG0053570.1
BP	GO:0046839	phospholipid dephosphorylation	1	0	1	20	0.291474	0.550727	HORVU.MOREX.r2.4HG0284710.1	-
BP	GO:0090130	tissue migration	1	0	1	20	0.291474	0.550727	HORVU.MOREX.r2.1HG0048910.1	-
BP	GO:0090132	epithelium migration	1	0	1	20	0.291474	0.550727	HORVU.MOREX.r2.1HG0048910.1	-
BP	GO:0120178	steroid hormone biosynthetic process	0	1	1	20	0.291474	0.550727	-	HORVU.MOREX.r2.7HG0529910.1
BP	GO:1900056	negative regulation of leaf senescence	1	0	1	20	0.291474	0.550727	HORVU.MOREX.r2.5HG0427360.1	-
BP	GO:1901983	regulation of protein acetylation	0	1	1	20	0.291474	0.550727	-	HORVU.MOREX.r2.2HG0150020.1
BP	GO:2000756	regulation of peptidyl-lysine acetylation	0	1	1	20	0.291474	0.550727	-	HORVU.MOREX.r2.2HG0150020.1
BP	GO:0010102	lateral root morphogenesis	0	2	2	63	0.292244	0.551063	-	HORVU.MOREX.r2.4HG0339920.1,HORVU.MOREX.r2.5HG0423400.1
BP	GO:0048598	embryonic morphogenesis	2	0	2	63	0.292244	0.551063	HORVU.MOREX.r2.2HG0151890.1,HORVU.MOREX.r2.4HG0294190.1	-
CC	GO:0005764	lysosome	2	1	3	121	0.292473	0.917149	HORVU.MOREX.r2.1HG0048910.1,HORVU.MOREX.r2.4HG0297000.1	HORVU.MOREX.r2.1HG0053570.1
CC	GO:0000152	nuclear ubiquitin ligase complex	0	1	1	22	0.292552	0.917149	-	HORVU.MOREX.r2.2HG0150020.1
CC	GO:0008021	synaptic vesicle	1	0	1	22	0.292552	0.917149	HORVU.MOREX.r2.1HG0048910.1	-
CC	GO:0008180	COP9 signalosome	0	1	1	22	0.292552	0.917149	-	HORVU.MOREX.r2.6HG0470010.1
CC	GO:0098793	presynapse	1	0	1	22	0.292552	0.917149	HORVU.MOREX.r2.1HG0048910.1	-
BP	GO:0090698	post-embryonic plant morphogenesis	2	3	5	211	0.292709	0.551383	HORVU.MOREX.r2.2HG0151890.1,HORVU.MOREX.r2.4HG0278400.1	HORVU.MOREX.r2.4HG0339920.1,HORVU.MOREX.r2.5HG0409590.1,HORVU.MOREX.r2.5HG0423400.1
BP	GO:0098542	defense response to other organism	8	10	18	912	0.295807	0.556655	HORVU.MOREX.r2.1HG0048910.1,HORVU.MOREX.r2.1HG0055970.1,HORVU.MOREX.r2.3HG0227590.1,HORVU.MOREX.r2.3HG0249690.1,HORVU.MOREX.r2.3HG0255040.1,HORVU.MOREX.r2.4HG0318760.1,HORVU.MOREX.r2.5HG0376680.1,HORVU.MOREX.r2.6HG0459090.1	HORVU.MOREX.r2.1HG0017110.1,HORVU.MOREX.r2.2HG0162190.1,HORVU.MOREX.r2.2HG0180070.1,HORVU.MOREX.r2.3HG0266280.1,HORVU.MOREX.r2.3HG0272180.1,HORVU.MOREX.r2.5HG0352020.1,HORVU.MOREX.r2.5HG0415160.1,HORVU.MOREX.r2.5HG0437580.1,HORVU.MOREX.r2.7HG0604280.1,HORVU.MOREX.r2.7HG0620410.1
CC	GO:0005911	cell-cell junction	4	11	15	818	0.296016	0.917149	HORVU.MOREX.r2.1HG0046880.1,HORVU.MOREX.r2.2HG0103160.1,HORVU.MOREX.r2.4HG0329560.1,HORVU.MOREX.r2.5HG0408410.1	HORVU.MOREX.r2.1HG0044890.1,HORVU.MOREX.r2.1HG0054440.1,HORVU.MOREX.r2.3HG0184480.1,HORVU.MOREX.r2.3HG0196580.1,HORVU.MOREX.r2.3HG0212680.1,HORVU.MOREX.r2.3HG0227140.1,HORVU.MOREX.r2.3HG0228900.1,HORVU.MOREX.r2.3HG0251960.1,HORVU.MOREX.r2.4HG0330890.1,HORVU.MOREX.r2.7HG0555510.1,HORVU.MOREX.r2.7HG0589960.1
CC	GO:0070161	anchoring junction	4	11	15	818	0.296016	0.917149	HORVU.MOREX.r2.1HG0046880.1,HORVU.MOREX.r2.2HG0103160.1,HORVU.MOREX.r2.4HG0329560.1,HORVU.MOREX.r2.5HG0408410.1	HORVU.MOREX.r2.1HG0044890.1,HORVU.MOREX.r2.1HG0054440.1,HORVU.MOREX.r2.3HG0184480.1,HORVU.MOREX.r2.3HG0196580.1,HORVU.MOREX.r2.3HG0212680.1,HORVU.MOREX.r2.3HG0227140.1,HORVU.MOREX.r2.3HG0228900.1,HORVU.MOREX.r2.3HG0251960.1,HORVU.MOREX.r2.4HG0330890.1,HORVU.MOREX.r2.7HG0555510.1,HORVU.MOREX.r2.7HG0589960.1
BP	GO:0005985	sucrose metabolic process	1	1	2	64	0.29857	0.560157	HORVU.MOREX.r2.2HG0152670.1	HORVU.MOREX.r2.5HG0349630.1
BP	GO:0055072	iron ion homeostasis	2	0	2	64	0.29857	0.560157	HORVU.MOREX.r2.7HG0594910.1,HORVU.MOREX.r2.7HG0603680.1	-
BP	GO:0071446	cellular response to salicylic acid stimulus	1	1	2	64	0.29857	0.560157	HORVU.MOREX.r2.1HG0055970.1	HORVU.MOREX.r2.1HG0006240.1
CC	GO:0000325	plant-type vacuole	2	3	5	233	0.299001	0.917149	HORVU.MOREX.r2.2HG0152670.1,HORVU.MOREX.r2.4HG0297000.1	HORVU.MOREX.r2.6HG0498140.1,HORVU.MOREX.r2.7HG0589960.1,HORVU.MOREX.r2.7HG0622630.1
BP	GO:0042435	indole-containing compound biosynthetic process	1	2	3	112	0.299176	0.560729	HORVU.MOREX.r2.5HG0427360.1	HORVU.MOREX.r2.3HG0244730.1,HORVU.MOREX.r2.3HG0274970.1
MF	GO:0004707	MAP kinase activity	0	1	1	21	0.303184	0.518016	-	HORVU.MOREX.r2.1HG0075160.1
MF	GO:0015108	chloride transmembrane transporter activity	0	1	1	21	0.303184	0.518016	-	HORVU.MOREX.r2.7HG0543350.1
MF	GO:0015175	neutral amino acid transmembrane transporter activity	0	1	1	21	0.303184	0.518016	-	HORVU.MOREX.r2.6HG0449580.1
MF	GO:0016634	oxidoreductase activity, acting on the CH-CH group of donors, oxygen as acceptor	1	0	1	21	0.303184	0.518016	HORVU.MOREX.r2.2HG0103160.1	-
MF	GO:0016762	xyloglucan:xyloglucosyl transferase activity	0	1	1	21	0.303184	0.518016	-	HORVU.MOREX.r2.4HG0348650.1
MF	GO:0016778	diphosphotransferase activity	0	1	1	21	0.303184	0.518016	-	HORVU.MOREX.r2.7HG0570540.1
MF	GO:0034593	phosphatidylinositol bisphosphate phosphatase activity	1	0	1	21	0.303184	0.518016	HORVU.MOREX.r2.4HG0284710.1	-
BP	GO:0000338	protein deneddylation	0	1	1	21	0.303585	0.562765	-	HORVU.MOREX.r2.6HG0470010.1
BP	GO:0000380	alternative mRNA splicing, via spliceosome	1	0	1	21	0.303585	0.562765	HORVU.MOREX.r2.7HG0619780.1	-
BP	GO:0006595	polyamine metabolic process	1	0	1	21	0.303585	0.562765	HORVU.MOREX.r2.5HG0399930.1	-
BP	GO:0008203	cholesterol metabolic process	1	0	1	21	0.303585	0.562765	HORVU.MOREX.r2.1HG0048910.1	-
BP	GO:0009187	cyclic nucleotide metabolic process	1	0	1	21	0.303585	0.562765	HORVU.MOREX.r2.1HG0012310.1	-
BP	GO:0015766	disaccharide transport	0	1	1	21	0.303585	0.562765	-	HORVU.MOREX.r2.6HG0449520.1
BP	GO:0015772	oligosaccharide transport	0	1	1	21	0.303585	0.562765	-	HORVU.MOREX.r2.6HG0449520.1
BP	GO:0032496	response to lipopolysaccharide	1	0	1	21	0.303585	0.562765	HORVU.MOREX.r2.1HG0048910.1	-
BP	GO:0070734	histone H3-K27 methylation	0	1	1	21	0.303585	0.562765	-	HORVU.MOREX.r2.6HG0456120.1
BP	GO:1902476	chloride transmembrane transport	0	1	1	21	0.303585	0.562765	-	HORVU.MOREX.r2.7HG0543350.1
BP	GO:1905622	negative regulation of leaf development	1	0	1	21	0.303585	0.562765	HORVU.MOREX.r2.5HG0427360.1	-
CC	GO:0070382	exocytic vesicle	1	0	1	23	0.303602	0.917149	HORVU.MOREX.r2.1HG0048910.1	-
BP	GO:0010101	post-embryonic root morphogenesis	0	2	2	65	0.304887	0.564057	-	HORVU.MOREX.r2.4HG0339920.1,HORVU.MOREX.r2.5HG0423400.1
BP	GO:0051701	biological process involved in interaction with host	0	2	2	65	0.304887	0.564057	-	HORVU.MOREX.r2.1HG0017110.1,HORVU.MOREX.r2.7HG0604280.1
BP	GO:0022603	regulation of anatomical structure morphogenesis	3	3	6	267	0.305625	0.564861	HORVU.MOREX.r2.1HG0048910.1,HORVU.MOREX.r2.1HG0055980.1,HORVU.MOREX.r2.7HG0569500.1	HORVU.MOREX.r2.2HG0148720.1,HORVU.MOREX.r2.2HG0150020.1,HORVU.MOREX.r2.3HG0228250.1
BP	GO:0009127	purine nucleoside monophosphate biosynthetic process	0	4	4	165	0.311165	0.572304	-	HORVU.MOREX.r2.2HG0177700.1,HORVU.MOREX.r2.5HG0380250.1,HORVU.MOREX.r2.6HG0490690.1,HORVU.MOREX.r2.7HG0583650.1
BP	GO:0009168	purine ribonucleoside monophosphate biosynthetic process	0	4	4	165	0.311165	0.572304	-	HORVU.MOREX.r2.2HG0177700.1,HORVU.MOREX.r2.5HG0380250.1,HORVU.MOREX.r2.6HG0490690.1,HORVU.MOREX.r2.7HG0583650.1
BP	GO:0009585	red, far-red light phototransduction	0	2	2	66	0.311194	0.572304	-	HORVU.MOREX.r2.2HG0162200.1,HORVU.MOREX.r2.6HG0470010.1
BP	GO:0019216	regulation of lipid metabolic process	1	1	2	66	0.311194	0.572304	HORVU.MOREX.r2.5HG0400960.1	HORVU.MOREX.r2.2HG0150020.1
BP	GO:0006869	lipid transport	2	1	3	115	0.313191	0.572304	HORVU.MOREX.r2.2HG0151890.1,HORVU.MOREX.r2.4HG0290500.1	HORVU.MOREX.r2.1HG0038070.1
CC	GO:0005776	autophagosome	1	0	1	24	0.31448	0.917149	HORVU.MOREX.r2.4HG0297000.1	-
CC	GO:0098794	postsynapse	1	0	1	24	0.31448	0.917149	HORVU.MOREX.r2.1HG0048910.1	-
BP	GO:0009142	nucleoside triphosphate biosynthetic process	0	4	4	166	0.315021	0.572304	-	HORVU.MOREX.r2.2HG0177700.1,HORVU.MOREX.r2.5HG0380250.1,HORVU.MOREX.r2.6HG0490690.1,HORVU.MOREX.r2.7HG0583650.1
MF	GO:0016843	amine-lyase activity	0	1	1	22	0.315076	0.53669	-	HORVU.MOREX.r2.5HG0381530.1
BP	GO:0001667	ameboidal-type cell migration	1	0	1	22	0.315489	0.572304	HORVU.MOREX.r2.1HG0048910.1	-
BP	GO:0001819	positive regulation of cytokine production	1	0	1	22	0.315489	0.572304	HORVU.MOREX.r2.1HG0048910.1	-
BP	GO:0006012	galactose metabolic process	1	0	1	22	0.315489	0.572304	HORVU.MOREX.r2.2HG0090590.1	-
BP	GO:0006904	vesicle docking involved in exocytosis	1	0	1	22	0.315489	0.572304	HORVU.MOREX.r2.4HG0297000.1	-
BP	GO:0009610	response to symbiotic fungus	0	1	1	22	0.315489	0.572304	-	HORVU.MOREX.r2.1HG0006240.1
BP	GO:0010413	glucuronoxylan metabolic process	0	1	1	22	0.315489	0.572304	-	HORVU.MOREX.r2.1HG0053570.1
BP	GO:0010417	glucuronoxylan biosynthetic process	0	1	1	22	0.315489	0.572304	-	HORVU.MOREX.r2.1HG0053570.1
BP	GO:0015804	neutral amino acid transport	0	1	1	22	0.315489	0.572304	-	HORVU.MOREX.r2.6HG0449580.1
BP	GO:0031057	negative regulation of histone modification	0	1	1	22	0.315489	0.572304	-	HORVU.MOREX.r2.2HG0150020.1
BP	GO:0048579	negative regulation of long-day photoperiodism, flowering	0	1	1	22	0.315489	0.572304	-	HORVU.MOREX.r2.2HG0148720.1
BP	GO:0080022	primary root development	1	0	1	22	0.315489	0.572304	HORVU.MOREX.r2.2HG0152670.1	-
BP	GO:0098739	import across plasma membrane	0	1	1	22	0.315489	0.572304	-	HORVU.MOREX.r2.3HG0236360.1
BP	GO:2000031	regulation of salicylic acid mediated signaling pathway	0	1	1	22	0.315489	0.572304	-	HORVU.MOREX.r2.1HG0006240.1
CC	GO:0031969	chloroplast membrane	3	3	6	296	0.315956	0.917149	HORVU.MOREX.r2.3HG0200760.1,HORVU.MOREX.r2.4HG0294190.1,HORVU.MOREX.r2.4HG0342600.1	HORVU.MOREX.r2.3HG0272570.1,HORVU.MOREX.r2.4HG0277350.1,HORVU.MOREX.r2.5HG0399590.1
BP	GO:0051254	positive regulation of RNA metabolic process	9	6	15	759	0.316761	0.574052	HORVU.MOREX.r2.1HG0030320.1,HORVU.MOREX.r2.1HG0048910.1,HORVU.MOREX.r2.1HG0055970.1,HORVU.MOREX.r2.2HG0166360.1,HORVU.MOREX.r2.3HG0196310.1,HORVU.MOREX.r2.3HG0249690.1,HORVU.MOREX.r2.5HG0376680.1,HORVU.MOREX.r2.5HG0400960.1,HORVU.MOREX.r2.6HG0459090.1	HORVU.MOREX.r2.2HG0140890.1,HORVU.MOREX.r2.2HG0150020.1,HORVU.MOREX.r2.2HG0180070.1,HORVU.MOREX.r2.3HG0228250.1,HORVU.MOREX.r2.5HG0409590.1,HORVU.MOREX.r2.6HG0496420.1
BP	GO:0007602	phototransduction	0	2	2	67	0.31749	0.574255	-	HORVU.MOREX.r2.2HG0162200.1,HORVU.MOREX.r2.6HG0470010.1
BP	GO:0071941	nitrogen cycle metabolic process	1	1	2	67	0.31749	0.574255	HORVU.MOREX.r2.5HG0427100.1	HORVU.MOREX.r2.7HG0543350.1
BP	GO:0042364	water-soluble vitamin biosynthetic process	1	2	3	117	0.322545	0.582629	HORVU.MOREX.r2.7HG0584640.1	HORVU.MOREX.r2.4HG0278670.1,HORVU.MOREX.r2.7HG0596940.1
BP	GO:0009308	amine metabolic process	2	2	4	168	0.322745	0.582629	HORVU.MOREX.r2.3HG0222470.1,HORVU.MOREX.r2.5HG0399930.1	HORVU.MOREX.r2.1HG0064450.1,HORVU.MOREX.r2.3HG0270850.1
MF	GO:0016879	ligase activity, forming carbon-nitrogen bonds	1	1	2	68	0.323084	0.548221	HORVU.MOREX.r2.6HG0508460.1	HORVU.MOREX.r2.3HG0244730.1
BP	GO:0000904	cell morphogenesis involved in differentiation	3	3	6	273	0.323592	0.583592	HORVU.MOREX.r2.1HG0048910.1,HORVU.MOREX.r2.1HG0055980.1,HORVU.MOREX.r2.7HG0569500.1	HORVU.MOREX.r2.1HG0045800.1,HORVU.MOREX.r2.1HG0064450.1,HORVU.MOREX.r2.7HG0529910.1
BP	GO:0051716	cellular response to stimulus	27	37	64	3543	0.324364	0.584421	HORVU.MOREX.r2.1HG0012310.1,HORVU.MOREX.r2.1HG0030320.1,HORVU.MOREX.r2.1HG0039310.1,HORVU.MOREX.r2.1HG0048910.1,HORVU.MOREX.r2.1HG0055970.1,HORVU.MOREX.r2.1HG0055980.1,HORVU.MOREX.r2.1HG0061800.1,HORVU.MOREX.r2.1HG0063880.1,HORVU.MOREX.r2.1HG0074610.1,HORVU.MOREX.r2.2HG0090590.1,HORVU.MOREX.r2.2HG0135520.1,HORVU.MOREX.r2.2HG0136040.1,HORVU.MOREX.r2.2HG0152670.1,HORVU.MOREX.r2.2HG0171640.1,HORVU.M…	HORVU.MOREX.r2.1HG0006240.1,HORVU.MOREX.r2.1HG0017110.1,HORVU.MOREX.r2.1HG0054440.1,HORVU.MOREX.r2.1HG0061720.1,HORVU.MOREX.r2.1HG0075160.1,HORVU.MOREX.r2.2HG0092460.1,HORVU.MOREX.r2.2HG0095620.1,HORVU.MOREX.r2.2HG0106410.1,HORVU.MOREX.r2.2HG0128880.1,HORVU.MOREX.r2.2HG0150020.1,HORVU.MOREX.r2.2HG0162190.1,HORVU.MOREX.r2.2HG0162200.1,HORVU.MOREX.r2.2HG0180070.1,HORVU.MOREX.r2.3HG0212680.1,HORVU.M…
CC	GO:0009531	secondary cell wall	0	1	1	25	0.32519	0.931022	-	HORVU.MOREX.r2.6HG0496420.1
BP	GO:0010118	stomatal movement	2	2	4	169	0.326612	0.586675	HORVU.MOREX.r2.1HG0030320.1,HORVU.MOREX.r2.2HG0136040.1	HORVU.MOREX.r2.3HG0270850.1,HORVU.MOREX.r2.7HG0614430.1
MF	GO:0015605	organophosphate ester transmembrane transporter activity	1	0	1	23	0.326767	0.548221	HORVU.MOREX.r2.3HG0200760.1	-
MF	GO:0016872	intramolecular lyase activity	0	1	1	23	0.326767	0.548221	-	HORVU.MOREX.r2.5HG0437190.1
MF	GO:0035250	UDP-galactosyltransferase activity	1	0	1	23	0.326767	0.548221	HORVU.MOREX.r2.2HG0090590.1	-
MF	GO:0050997	quaternary ammonium group binding	0	1	1	23	0.326767	0.548221	-	HORVU.MOREX.r2.4HG0319840.1
BP	GO:0007409	axonogenesis	1	0	1	23	0.32719	0.586675	HORVU.MOREX.r2.1HG0048910.1	-
BP	GO:0009943	adaxial/abaxial axis specification	1	0	1	23	0.32719	0.586675	HORVU.MOREX.r2.5HG0412530.1	-
BP	GO:0016139	glycoside catabolic process	0	1	1	23	0.32719	0.586675	-	HORVU.MOREX.r2.3HG0270850.1
BP	GO:0048587	regulation of short-day photoperiodism, flowering	1	0	1	23	0.32719	0.586675	HORVU.MOREX.r2.6HG0459090.1	-
BP	GO:0045892	negative regulation of DNA-templated transcription	2	5	7	328	0.328335	0.588161	HORVU.MOREX.r2.1HG0048910.1,HORVU.MOREX.r2.1HG0055970.1	HORVU.MOREX.r2.2HG0150020.1,HORVU.MOREX.r2.3HG0239850.1,HORVU.MOREX.r2.4HG0293040.1,HORVU.MOREX.r2.5HG0423400.1,HORVU.MOREX.r2.6HG0508020.1
BP	GO:0006629	lipid metabolic process	14	12	26	1381	0.329042	0.588862	HORVU.MOREX.r2.1HG0048910.1,HORVU.MOREX.r2.2HG0103160.1,HORVU.MOREX.r2.2HG0136040.1,HORVU.MOREX.r2.3HG0227590.1,HORVU.MOREX.r2.4HG0276810.1,HORVU.MOREX.r2.4HG0284710.1,HORVU.MOREX.r2.4HG0342600.1,HORVU.MOREX.r2.5HG0350450.1,HORVU.MOREX.r2.5HG0354290.1,HORVU.MOREX.r2.5HG0400960.1,HORVU.MOREX.r2.6HG0449460.1,HORVU.MOREX.r2.7HG0551040.1,HORVU.MOREX.r2.7HG0592280.1,HORVU.MOREX.r2.7HG0619750.1	HORVU.MOREX.r2.1HG0037050.1,HORVU.MOREX.r2.1HG0064450.1,HORVU.MOREX.r2.2HG0150020.1,HORVU.MOREX.r2.2HG0151140.1,HORVU.MOREX.r2.3HG0200220.1,HORVU.MOREX.r2.3HG0226950.1,HORVU.MOREX.r2.3HG0227140.1,HORVU.MOREX.r2.4HG0280010.1,HORVU.MOREX.r2.4HG0290070.1,HORVU.MOREX.r2.4HG0317620.1,HORVU.MOREX.r2.4HG0334940.1,HORVU.MOREX.r2.7HG0529910.1
MF	GO:0008171	O-methyltransferase activity	0	2	2	69	0.329344	0.550885	-	HORVU.MOREX.r2.3HG0199620.1,HORVU.MOREX.r2.3HG0274970.1
BP	GO:0009583	detection of light stimulus	0	2	2	69	0.330038	0.589512	-	HORVU.MOREX.r2.2HG0162200.1,HORVU.MOREX.r2.6HG0470010.1
BP	GO:2001057	reactive nitrogen species metabolic process	1	1	2	69	0.330038	0.589512	HORVU.MOREX.r2.5HG0427100.1	HORVU.MOREX.r2.7HG0543350.1
BP	GO:0036293	response to decreased oxygen levels	2	1	3	119	0.3319	0.59227	HORVU.MOREX.r2.1HG0048910.1,HORVU.MOREX.r2.4HG0318760.1	HORVU.MOREX.r2.6HG0490690.1
BP	GO:0009968	negative regulation of signal transduction	3	3	6	276	0.332633	0.593009	HORVU.MOREX.r2.1HG0074610.1,HORVU.MOREX.r2.3HG0249690.1,HORVU.MOREX.r2.5HG0376680.1	HORVU.MOREX.r2.2HG0106410.1,HORVU.MOREX.r2.5HG0442540.1,HORVU.MOREX.r2.7HG0614430.1
BP	GO:0009746	response to hexose	2	0	2	70	0.336289	0.593588	HORVU.MOREX.r2.3HG0249690.1,HORVU.MOREX.r2.5HG0376680.1	-
BP	GO:0051260	protein homooligomerization	1	1	2	70	0.336289	0.593588	HORVU.MOREX.r2.1HG0039310.1	HORVU.MOREX.r2.6HG0454000.1
BP	GO:0070482	response to oxygen levels	2	1	3	120	0.336577	0.593588	HORVU.MOREX.r2.1HG0048910.1,HORVU.MOREX.r2.4HG0318760.1	HORVU.MOREX.r2.6HG0490690.1
CC	GO:0009941	chloroplast envelope	4	7	11	601	0.336982	0.951747	HORVU.MOREX.r2.3HG0200760.1,HORVU.MOREX.r2.4HG0294190.1,HORVU.MOREX.r2.4HG0342600.1,HORVU.MOREX.r2.6HG0449460.1	HORVU.MOREX.r2.3HG0239390.1,HORVU.MOREX.r2.3HG0272570.1,HORVU.MOREX.r2.4HG0277350.1,HORVU.MOREX.r2.5HG0399590.1,HORVU.MOREX.r2.7HG0573130.1,HORVU.MOREX.r2.7HG0589960.1,HORVU.MOREX.r2.7HG0593060.1
MF	GO:0052866	phosphatidylinositol phosphate phosphatase activity	1	0	1	24	0.338259	0.564103	HORVU.MOREX.r2.4HG0284710.1	-
BP	GO:0006821	chloride transport	0	1	1	24	0.338693	0.593588	-	HORVU.MOREX.r2.7HG0543350.1
BP	GO:0009625	response to insect	1	0	1	24	0.338693	0.593588	HORVU.MOREX.r2.3HG0255040.1	-
BP	GO:0009900	dehiscence	0	1	1	24	0.338693	0.593588	-	HORVU.MOREX.r2.6HG0456120.1
BP	GO:0010088	phloem development	1	0	1	24	0.338693	0.593588	HORVU.MOREX.r2.2HG0166360.1	-
BP	GO:0010117	photoprotection	0	1	1	24	0.338693	0.593588	-	HORVU.MOREX.r2.5HG0399590.1
BP	GO:0015908	fatty acid transport	1	0	1	24	0.338693	0.593588	HORVU.MOREX.r2.2HG0151890.1	-
BP	GO:0016129	phytosteroid biosynthetic process	0	1	1	24	0.338693	0.593588	-	HORVU.MOREX.r2.7HG0529910.1
BP	GO:0019430	removal of superoxide radicals	1	0	1	24	0.338693	0.593588	HORVU.MOREX.r2.1HG0048910.1	-
BP	GO:0031338	regulation of vesicle fusion	1	0	1	24	0.338693	0.593588	HORVU.MOREX.r2.4HG0297000.1	-
BP	GO:0048639	positive regulation of developmental growth	0	1	1	24	0.338693	0.593588	-	HORVU.MOREX.r2.2HG0148720.1
BP	GO:0052482	defense response by cell wall thickening	0	1	1	24	0.338693	0.593588	-	HORVU.MOREX.r2.2HG0162190.1
BP	GO:0052544	defense response by callose deposition in cell wall	0	1	1	24	0.338693	0.593588	-	HORVU.MOREX.r2.2HG0162190.1
BP	GO:0071450	cellular response to oxygen radical	1	0	1	24	0.338693	0.593588	HORVU.MOREX.r2.1HG0048910.1	-
BP	GO:0071451	cellular response to superoxide	1	0	1	24	0.338693	0.593588	HORVU.MOREX.r2.1HG0048910.1	-
BP	GO:1901068	guanosine-containing compound metabolic process	0	1	1	24	0.338693	0.593588	-	HORVU.MOREX.r2.7HG0570540.1
MF	GO:0015297	antiporter activity	2	1	3	121	0.340334	0.565869	HORVU.MOREX.r2.2HG0132800.1,HORVU.MOREX.r2.3HG0200760.1	HORVU.MOREX.r2.5HG0404210.1
BP	GO:0016051	carbohydrate biosynthetic process	6	2	8	387	0.341563	0.598055	HORVU.MOREX.r2.1HG0044390.1,HORVU.MOREX.r2.1HG0061800.1,HORVU.MOREX.r2.2HG0090590.1,HORVU.MOREX.r2.5HG0427360.1,HORVU.MOREX.r2.6HG0509380.1,HORVU.MOREX.r2.7HG0584640.1	HORVU.MOREX.r2.1HG0053570.1,HORVU.MOREX.r2.5HG0349630.1
BP	GO:0032101	regulation of response to external stimulus	4	2	6	280	0.344735	0.603043	HORVU.MOREX.r2.1HG0048910.1,HORVU.MOREX.r2.1HG0061800.1,HORVU.MOREX.r2.3HG0255040.1,HORVU.MOREX.r2.4HG0318760.1	HORVU.MOREX.r2.1HG0017110.1,HORVU.MOREX.r2.7HG0604280.1
BP	GO:0034284	response to monosaccharide	2	0	2	72	0.348738	0.606201	HORVU.MOREX.r2.3HG0249690.1,HORVU.MOREX.r2.5HG0376680.1	-
MF	GO:0003746	translation elongation factor activity	0	1	1	25	0.349556	0.574344	-	HORVU.MOREX.r2.6HG0520380.1
MF	GO:0010329	auxin efflux transmembrane transporter activity	0	1	1	25	0.349556	0.574344	-	HORVU.MOREX.r2.3HG0236360.1
MF	GO:0019212	phosphatase inhibitor activity	1	0	1	25	0.349556	0.574344	HORVU.MOREX.r2.1HG0074610.1	-
MF	GO:0090599	alpha-glucosidase activity	1	0	1	25	0.349556	0.574344	HORVU.MOREX.r2.2HG0152670.1	-
CC	GO:0009526	plastid envelope	8	8	16	912	0.349959	0.955215	HORVU.MOREX.r2.2HG0171640.1,HORVU.MOREX.r2.3HG0200760.1,HORVU.MOREX.r2.4HG0294190.1,HORVU.MOREX.r2.4HG0342600.1,HORVU.MOREX.r2.6HG0449460.1,HORVU.MOREX.r2.7HG0591450.1,HORVU.MOREX.r2.7HG0594910.1,HORVU.MOREX.r2.7HG0603680.1	HORVU.MOREX.r2.3HG0239390.1,HORVU.MOREX.r2.3HG0272570.1,HORVU.MOREX.r2.4HG0277350.1,HORVU.MOREX.r2.5HG0399590.1,HORVU.MOREX.r2.7HG0573130.1,HORVU.MOREX.r2.7HG0589960.1,HORVU.MOREX.r2.7HG0593060.1,HORVU.MOREX.r2.7HG0620410.1
BP	GO:0006739	NADP metabolic process	0	1	1	25	0.349999	0.606201	-	HORVU.MOREX.r2.2HG0104920.1
BP	GO:0009086	methionine biosynthetic process	1	0	1	25	0.349999	0.606201	HORVU.MOREX.r2.1HG0039310.1	-
BP	GO:0010112	regulation of systemic acquired resistance	1	0	1	25	0.349999	0.606201	HORVU.MOREX.r2.4HG0318760.1	-
BP	GO:0015850	organic hydroxy compound transport	1	0	1	25	0.349999	0.606201	HORVU.MOREX.r2.4HG0290500.1	-
BP	GO:0033539	fatty acid beta-oxidation using acyl-CoA dehydrogenase	1	0	1	25	0.349999	0.606201	HORVU.MOREX.r2.2HG0103160.1	-
BP	GO:0044273	sulfur compound catabolic process	1	0	1	25	0.349999	0.606201	HORVU.MOREX.r2.1HG0039310.1	-
BP	GO:0048572	short-day photoperiodism	1	0	1	25	0.349999	0.606201	HORVU.MOREX.r2.6HG0459090.1	-
BP	GO:0048575	short-day photoperiodism, flowering	1	0	1	25	0.349999	0.606201	HORVU.MOREX.r2.6HG0459090.1	-
BP	GO:0140029	exocytic process	1	0	1	25	0.349999	0.606201	HORVU.MOREX.r2.4HG0297000.1	-
BP	GO:0019438	aromatic compound biosynthetic process	26	35	61	3398	0.350119	0.606201	HORVU.MOREX.r2.1HG0012310.1,HORVU.MOREX.r2.1HG0030320.1,HORVU.MOREX.r2.1HG0048910.1,HORVU.MOREX.r2.1HG0055970.1,HORVU.MOREX.r2.1HG0063880.1,HORVU.MOREX.r2.1HG0067480.1,HORVU.MOREX.r2.2HG0135520.1,HORVU.MOREX.r2.2HG0136040.1,HORVU.MOREX.r2.2HG0166360.1,HORVU.MOREX.r2.3HG0196310.1,HORVU.MOREX.r2.3HG0227590.1,HORVU.MOREX.r2.3HG0249690.1,HORVU.MOREX.r2.4HG0290410.1,HORVU.MOREX.r2.4HG0290420.1,HORVU.M…	HORVU.MOREX.r2.1HG0059310.1,HORVU.MOREX.r2.2HG0106410.1,HORVU.MOREX.r2.2HG0111770.1,HORVU.MOREX.r2.2HG0140890.1,HORVU.MOREX.r2.2HG0148720.1,HORVU.MOREX.r2.2HG0150020.1,HORVU.MOREX.r2.2HG0162200.1,HORVU.MOREX.r2.2HG0177700.1,HORVU.MOREX.r2.2HG0180070.1,HORVU.MOREX.r2.3HG0226950.1,HORVU.MOREX.r2.3HG0228250.1,HORVU.MOREX.r2.3HG0234850.1,HORVU.MOREX.r2.3HG0239850.1,HORVU.MOREX.r2.3HG0244730.1,HORVU.M…
BP	GO:0007165	signal transduction	21	20	41	2251	0.351183	0.607478	HORVU.MOREX.r2.1HG0012310.1,HORVU.MOREX.r2.1HG0030320.1,HORVU.MOREX.r2.1HG0048910.1,HORVU.MOREX.r2.1HG0055970.1,HORVU.MOREX.r2.1HG0055980.1,HORVU.MOREX.r2.1HG0063880.1,HORVU.MOREX.r2.1HG0074610.1,HORVU.MOREX.r2.2HG0135520.1,HORVU.MOREX.r2.2HG0136040.1,HORVU.MOREX.r2.2HG0152670.1,HORVU.MOREX.r2.2HG0178770.1,HORVU.MOREX.r2.3HG0196310.1,HORVU.MOREX.r2.3HG0249690.1,HORVU.MOREX.r2.4HG0318760.1,HORVU.M…	HORVU.MOREX.r2.1HG0006240.1,HORVU.MOREX.r2.1HG0075160.1,HORVU.MOREX.r2.2HG0106410.1,HORVU.MOREX.r2.2HG0162190.1,HORVU.MOREX.r2.2HG0162200.1,HORVU.MOREX.r2.3HG0236360.1,HORVU.MOREX.r2.3HG0244730.1,HORVU.MOREX.r2.3HG0270850.1,HORVU.MOREX.r2.5HG0423400.1,HORVU.MOREX.r2.5HG0425620.1,HORVU.MOREX.r2.5HG0442310.1,HORVU.MOREX.r2.5HG0442360.1,HORVU.MOREX.r2.5HG0442540.1,HORVU.MOREX.r2.6HG0449580.1,HORVU.M…
BP	GO:0010604	positive regulation of macromolecule metabolic process	10	10	20	1059	0.352231	0.608726	HORVU.MOREX.r2.1HG0030320.1,HORVU.MOREX.r2.1HG0048910.1,HORVU.MOREX.r2.1HG0055970.1,HORVU.MOREX.r2.2HG0166360.1,HORVU.MOREX.r2.3HG0196310.1,HORVU.MOREX.r2.3HG0249690.1,HORVU.MOREX.r2.4HG0297000.1,HORVU.MOREX.r2.5HG0376680.1,HORVU.MOREX.r2.5HG0400960.1,HORVU.MOREX.r2.6HG0459090.1	HORVU.MOREX.r2.2HG0140890.1,HORVU.MOREX.r2.2HG0150020.1,HORVU.MOREX.r2.2HG0180070.1,HORVU.MOREX.r2.3HG0228250.1,HORVU.MOREX.r2.3HG0239390.1,HORVU.MOREX.r2.5HG0409590.1,HORVU.MOREX.r2.5HG0425620.1,HORVU.MOREX.r2.6HG0472060.1,HORVU.MOREX.r2.6HG0496420.1,HORVU.MOREX.r2.6HG0520380.1
MF	GO:0008757	S-adenosylmethionine-dependent methyltransferase activity	0	6	6	283	0.352414	0.577336	-	HORVU.MOREX.r2.1HG0064450.1,HORVU.MOREX.r2.3HG0199620.1,HORVU.MOREX.r2.3HG0272570.1,HORVU.MOREX.r2.3HG0274970.1,HORVU.MOREX.r2.4HG0277350.1,HORVU.MOREX.r2.6HG0456120.1
BP	GO:0009165	nucleotide biosynthetic process	1	6	7	337	0.353236	0.609246	HORVU.MOREX.r2.1HG0012310.1	HORVU.MOREX.r2.2HG0177700.1,HORVU.MOREX.r2.3HG0226950.1,HORVU.MOREX.r2.5HG0380250.1,HORVU.MOREX.r2.6HG0490690.1,HORVU.MOREX.r2.7HG0570540.1,HORVU.MOREX.r2.7HG0583650.1
BP	GO:1901293	nucleoside phosphate biosynthetic process	1	6	7	337	0.353236	0.609246	HORVU.MOREX.r2.1HG0012310.1	HORVU.MOREX.r2.2HG0177700.1,HORVU.MOREX.r2.3HG0226950.1,HORVU.MOREX.r2.5HG0380250.1,HORVU.MOREX.r2.6HG0490690.1,HORVU.MOREX.r2.7HG0570540.1,HORVU.MOREX.r2.7HG0583650.1
BP	GO:0010648	negative regulation of cell communication	3	3	6	283	0.35384	0.609246	HORVU.MOREX.r2.1HG0074610.1,HORVU.MOREX.r2.3HG0249690.1,HORVU.MOREX.r2.5HG0376680.1	HORVU.MOREX.r2.2HG0106410.1,HORVU.MOREX.r2.5HG0442540.1,HORVU.MOREX.r2.7HG0614430.1
BP	GO:0023057	negative regulation of signaling	3	3	6	283	0.35384	0.609246	HORVU.MOREX.r2.1HG0074610.1,HORVU.MOREX.r2.3HG0249690.1,HORVU.MOREX.r2.5HG0376680.1	HORVU.MOREX.r2.2HG0106410.1,HORVU.MOREX.r2.5HG0442540.1,HORVU.MOREX.r2.7HG0614430.1
MF	GO:0019904	protein domain specific binding	1	1	2	73	0.354212	0.57858	HORVU.MOREX.r2.4HG0297000.1	HORVU.MOREX.r2.4HG0278670.1
CC	GO:0030425	dendrite	1	0	1	28	0.356328	0.955215	HORVU.MOREX.r2.1HG0048910.1	-
CC	GO:0097447	dendritic tree	1	0	1	28	0.356328	0.955215	HORVU.MOREX.r2.1HG0048910.1	-
CC	GO:0000323	lytic vacuole	2	1	3	136	0.356492	0.955215	HORVU.MOREX.r2.1HG0048910.1,HORVU.MOREX.r2.4HG0297000.1	HORVU.MOREX.r2.1HG0053570.1
MF	GO:0009975	cyclase activity	1	0	1	26	0.36066	0.585678	HORVU.MOREX.r2.1HG0012310.1	-
MF	GO:0050734	hydroxycinnamoyltransferase activity	0	1	1	26	0.36066	0.585678	-	HORVU.MOREX.r2.5HG0416410.1
BP	GO:0006081	cellular aldehyde metabolic process	0	2	2	74	0.361107	0.613266	-	HORVU.MOREX.r2.2HG0104920.1,HORVU.MOREX.r2.7HG0593060.1
BP	GO:0009119	ribonucleoside metabolic process	1	1	2	74	0.361107	0.613266	HORVU.MOREX.r2.5HG0399930.1	HORVU.MOREX.r2.7HG0570540.1
BP	GO:0009581	detection of external stimulus	0	2	2	74	0.361107	0.613266	-	HORVU.MOREX.r2.2HG0162200.1,HORVU.MOREX.r2.6HG0470010.1
BP	GO:0009582	detection of abiotic stimulus	0	2	2	74	0.361107	0.613266	-	HORVU.MOREX.r2.2HG0162200.1,HORVU.MOREX.r2.6HG0470010.1
BP	GO:1902533	positive regulation of intracellular signal transduction	1	1	2	74	0.361107	0.613266	HORVU.MOREX.r2.1HG0048910.1	HORVU.MOREX.r2.5HG0425620.1
BP	GO:0000303	response to superoxide	1	0	1	26	0.361112	0.613266	HORVU.MOREX.r2.1HG0048910.1	-
BP	GO:0001568	blood vessel development	1	0	1	26	0.361112	0.613266	HORVU.MOREX.r2.1HG0048910.1	-
BP	GO:0001944	vasculature development	1	0	1	26	0.361112	0.613266	HORVU.MOREX.r2.1HG0048910.1	-
BP	GO:0006690	icosanoid metabolic process	1	0	1	26	0.361112	0.613266	HORVU.MOREX.r2.6HG0449460.1	-
BP	GO:0010975	regulation of neuron projection development	1	0	1	26	0.361112	0.613266	HORVU.MOREX.r2.1HG0048910.1	-
BP	GO:0031058	positive regulation of histone modification	0	1	1	26	0.361112	0.613266	-	HORVU.MOREX.r2.2HG0150020.1
BP	GO:0043406	positive regulation of MAP kinase activity	0	1	1	26	0.361112	0.613266	-	HORVU.MOREX.r2.5HG0425620.1
BP	GO:0048514	blood vessel morphogenesis	1	0	1	26	0.361112	0.613266	HORVU.MOREX.r2.1HG0048910.1	-
BP	GO:0090333	regulation of stomatal closure	0	1	1	26	0.361112	0.613266	-	HORVU.MOREX.r2.7HG0614430.1
BP	GO:1902584	positive regulation of response to water deprivation	1	0	1	26	0.361112	0.613266	HORVU.MOREX.r2.4HG0318760.1	-
BP	GO:0051606	detection of stimulus	0	3	3	127	0.369232	0.626484	-	HORVU.MOREX.r2.2HG0162190.1,HORVU.MOREX.r2.2HG0162200.1,HORVU.MOREX.r2.6HG0470010.1
MF	GO:0004312	fatty acid synthase activity	0	1	1	27	0.371576	0.59906	-	HORVU.MOREX.r2.4HG0334940.1
MF	GO:0019905	syntaxin binding	1	0	1	27	0.371576	0.59906	HORVU.MOREX.r2.4HG0297000.1	-
BP	GO:0009641	shade avoidance	0	1	1	27	0.372037	0.628381	-	HORVU.MOREX.r2.7HG0598020.1
BP	GO:0019674	NAD metabolic process	0	1	1	27	0.372037	0.628381	-	HORVU.MOREX.r2.7HG0573130.1
BP	GO:0046164	alcohol catabolic process	1	0	1	27	0.372037	0.628381	HORVU.MOREX.r2.1HG0048910.1	-
BP	GO:0046470	phosphatidylcholine metabolic process	0	1	1	27	0.372037	0.628381	-	HORVU.MOREX.r2.1HG0064450.1
BP	GO:0048667	cell morphogenesis involved in neuron differentiation	1	0	1	27	0.372037	0.628381	HORVU.MOREX.r2.1HG0048910.1	-
MF	GO:0046527	glucosyltransferase activity	1	4	5	235	0.372127	0.59906	HORVU.MOREX.r2.2HG0090590.1	HORVU.MOREX.r2.1HG0053570.1,HORVU.MOREX.r2.2HG0151140.1,HORVU.MOREX.r2.3HG0270850.1,HORVU.MOREX.r2.4HG0348650.1
BP	GO:0006778	porphyrin-containing compound metabolic process	2	1	3	128	0.373878	0.630919	HORVU.MOREX.r2.2HG0136040.1,HORVU.MOREX.r2.7HG0591450.1	HORVU.MOREX.r2.5HG0399590.1
BP	GO:0048518	positive regulation of biological process	12	20	32	1756	0.374433	0.631283	HORVU.MOREX.r2.1HG0030320.1,HORVU.MOREX.r2.1HG0048910.1,HORVU.MOREX.r2.1HG0055970.1,HORVU.MOREX.r2.1HG0074610.1,HORVU.MOREX.r2.2HG0166360.1,HORVU.MOREX.r2.3HG0196310.1,HORVU.MOREX.r2.3HG0249690.1,HORVU.MOREX.r2.4HG0297000.1,HORVU.MOREX.r2.4HG0318760.1,HORVU.MOREX.r2.5HG0376680.1,HORVU.MOREX.r2.5HG0400960.1,HORVU.MOREX.r2.6HG0459090.1	HORVU.MOREX.r2.1HG0006240.1,HORVU.MOREX.r2.1HG0017110.1,HORVU.MOREX.r2.2HG0095620.1,HORVU.MOREX.r2.2HG0140890.1,HORVU.MOREX.r2.2HG0148720.1,HORVU.MOREX.r2.2HG0150020.1,HORVU.MOREX.r2.2HG0180070.1,HORVU.MOREX.r2.3HG0228250.1,HORVU.MOREX.r2.3HG0238570.1,HORVU.MOREX.r2.3HG0239390.1,HORVU.MOREX.r2.3HG0244730.1,HORVU.MOREX.r2.5HG0399590.1,HORVU.MOREX.r2.5HG0409590.1,HORVU.MOREX.r2.5HG0423400.1,HORVU.M…
BP	GO:0023052	signaling	21	20	41	2273	0.376134	0.631688	HORVU.MOREX.r2.1HG0012310.1,HORVU.MOREX.r2.1HG0030320.1,HORVU.MOREX.r2.1HG0048910.1,HORVU.MOREX.r2.1HG0055970.1,HORVU.MOREX.r2.1HG0055980.1,HORVU.MOREX.r2.1HG0063880.1,HORVU.MOREX.r2.1HG0074610.1,HORVU.MOREX.r2.2HG0135520.1,HORVU.MOREX.r2.2HG0136040.1,HORVU.MOREX.r2.2HG0152670.1,HORVU.MOREX.r2.2HG0178770.1,HORVU.MOREX.r2.3HG0196310.1,HORVU.MOREX.r2.3HG0249690.1,HORVU.MOREX.r2.4HG0318760.1,HORVU.M…	HORVU.MOREX.r2.1HG0006240.1,HORVU.MOREX.r2.1HG0075160.1,HORVU.MOREX.r2.2HG0106410.1,HORVU.MOREX.r2.2HG0162190.1,HORVU.MOREX.r2.2HG0162200.1,HORVU.MOREX.r2.3HG0236360.1,HORVU.MOREX.r2.3HG0244730.1,HORVU.MOREX.r2.3HG0270850.1,HORVU.MOREX.r2.5HG0423400.1,HORVU.MOREX.r2.5HG0425620.1,HORVU.MOREX.r2.5HG0442310.1,HORVU.MOREX.r2.5HG0442360.1,HORVU.MOREX.r2.5HG0442540.1,HORVU.MOREX.r2.6HG0449580.1,HORVU.M…
BP	GO:0042430	indole-containing compound metabolic process	1	2	3	129	0.378517	0.631688	HORVU.MOREX.r2.5HG0427360.1	HORVU.MOREX.r2.3HG0244730.1,HORVU.MOREX.r2.3HG0274970.1
BP	GO:0010942	positive regulation of cell death	1	1	2	77	0.379495	0.631688	HORVU.MOREX.r2.1HG0048910.1	HORVU.MOREX.r2.6HG0496420.1
CC	GO:0042170	plastid membrane	8	4	12	684	0.379981	1	HORVU.MOREX.r2.2HG0171640.1,HORVU.MOREX.r2.3HG0200760.1,HORVU.MOREX.r2.4HG0294190.1,HORVU.MOREX.r2.4HG0342600.1,HORVU.MOREX.r2.6HG0449460.1,HORVU.MOREX.r2.7HG0591450.1,HORVU.MOREX.r2.7HG0594910.1,HORVU.MOREX.r2.7HG0603680.1	HORVU.MOREX.r2.3HG0272570.1,HORVU.MOREX.r2.4HG0277350.1,HORVU.MOREX.r2.5HG0399590.1,HORVU.MOREX.r2.7HG0620410.1
BP	GO:0000160	phosphorelay signal transduction system	5	2	7	347	0.381119	0.631688	HORVU.MOREX.r2.1HG0030320.1,HORVU.MOREX.r2.1HG0063880.1,HORVU.MOREX.r2.2HG0135520.1,HORVU.MOREX.r2.3HG0249690.1,HORVU.MOREX.r2.5HG0376680.1	HORVU.MOREX.r2.5HG0442540.1,HORVU.MOREX.r2.7HG0614430.1
BP	GO:0099402	plant organ development	7	14	21	1134	0.381299	0.631688	HORVU.MOREX.r2.2HG0151890.1,HORVU.MOREX.r2.2HG0152670.1,HORVU.MOREX.r2.3HG0196310.1,HORVU.MOREX.r2.3HG0255040.1,HORVU.MOREX.r2.4HG0332170.1,HORVU.MOREX.r2.5HG0412530.1,HORVU.MOREX.r2.5HG0427360.1	HORVU.MOREX.r2.1HG0064450.1,HORVU.MOREX.r2.2HG0140890.1,HORVU.MOREX.r2.2HG0150020.1,HORVU.MOREX.r2.3HG0251960.1,HORVU.MOREX.r2.3HG0270850.1,HORVU.MOREX.r2.4HG0293040.1,HORVU.MOREX.r2.4HG0339920.1,HORVU.MOREX.r2.5HG0409590.1,HORVU.MOREX.r2.5HG0423400.1,HORVU.MOREX.r2.6HG0456120.1,HORVU.MOREX.r2.7HG0545840.1,HORVU.MOREX.r2.7HG0545850.1,HORVU.MOREX.r2.7HG0570540.1,HORVU.MOREX.r2.7HG0614430.1
MF	GO:0004565	beta-galactosidase activity	0	1	1	28	0.382306	0.608412	-	HORVU.MOREX.r2.3HG0248650.1
MF	GO:0009678	pyrophosphate hydrolysis-driven proton transmembrane transporter activity	0	1	1	28	0.382306	0.608412	-	HORVU.MOREX.r2.3HG0205270.1
MF	GO:0044183	protein folding chaperone	0	1	1	28	0.382306	0.608412	-	HORVU.MOREX.r2.1HG0044890.1
MF	GO:0080161	auxin transmembrane transporter activity	0	1	1	28	0.382306	0.608412	-	HORVU.MOREX.r2.3HG0236360.1
BP	GO:0009608	response to symbiont	0	1	1	28	0.382775	0.631688	-	HORVU.MOREX.r2.1HG0006240.1
BP	GO:0009692	ethylene metabolic process	0	1	1	28	0.382775	0.631688	-	HORVU.MOREX.r2.2HG0162200.1
BP	GO:0009693	ethylene biosynthetic process	0	1	1	28	0.382775	0.631688	-	HORVU.MOREX.r2.2HG0162200.1
BP	GO:0019682	glyceraldehyde-3-phosphate metabolic process	0	1	1	28	0.382775	0.631688	-	HORVU.MOREX.r2.2HG0104920.1
BP	GO:0030307	positive regulation of cell growth	0	1	1	28	0.382775	0.631688	-	HORVU.MOREX.r2.2HG0148720.1
BP	GO:0030334	regulation of cell migration	1	0	1	28	0.382775	0.631688	HORVU.MOREX.r2.1HG0048910.1	-
BP	GO:0043281	regulation of cysteine-type endopeptidase activity involved in apoptotic process	1	0	1	28	0.382775	0.631688	HORVU.MOREX.r2.1HG0048910.1	-
BP	GO:0043449	cellular alkene metabolic process	0	1	1	28	0.382775	0.631688	-	HORVU.MOREX.r2.2HG0162200.1
BP	GO:0043450	alkene biosynthetic process	0	1	1	28	0.382775	0.631688	-	HORVU.MOREX.r2.2HG0162200.1
BP	GO:0051156	glucose 6-phosphate metabolic process	0	1	1	28	0.382775	0.631688	-	HORVU.MOREX.r2.2HG0104920.1
BP	GO:0061564	axon development	1	0	1	28	0.382775	0.631688	HORVU.MOREX.r2.1HG0048910.1	-
BP	GO:0071490	cellular response to far red light	0	1	1	28	0.382775	0.631688	-	HORVU.MOREX.r2.5HG0399590.1
BP	GO:0072503	cellular divalent inorganic cation homeostasis	1	0	1	28	0.382775	0.631688	HORVU.MOREX.r2.1HG0048910.1	-
BP	GO:1900057	positive regulation of leaf senescence	0	1	1	28	0.382775	0.631688	-	HORVU.MOREX.r2.5HG0423400.1
BP	GO:1900674	olefin biosynthetic process	0	1	1	28	0.382775	0.631688	-	HORVU.MOREX.r2.2HG0162200.1
BP	GO:1905268	negative regulation of chromatin organization	0	1	1	28	0.382775	0.631688	-	HORVU.MOREX.r2.2HG0150020.1
BP	GO:2000145	regulation of cell motility	1	0	1	28	0.382775	0.631688	HORVU.MOREX.r2.1HG0048910.1	-
BP	GO:0010876	lipid localization	2	1	3	130	0.383149	0.631688	HORVU.MOREX.r2.2HG0151890.1,HORVU.MOREX.r2.4HG0290500.1	HORVU.MOREX.r2.1HG0038070.1
BP	GO:0033013	tetrapyrrole metabolic process	2	1	3	130	0.383149	0.631688	HORVU.MOREX.r2.2HG0136040.1,HORVU.MOREX.r2.7HG0591450.1	HORVU.MOREX.r2.5HG0399590.1
BP	GO:0090697	post-embryonic plant organ morphogenesis	0	3	3	130	0.383149	0.631688	-	HORVU.MOREX.r2.4HG0339920.1,HORVU.MOREX.r2.5HG0409590.1,HORVU.MOREX.r2.5HG0423400.1
BP	GO:1902679	negative regulation of RNA biosynthetic process	2	5	7	348	0.383914	0.631831	HORVU.MOREX.r2.1HG0048910.1,HORVU.MOREX.r2.1HG0055970.1	HORVU.MOREX.r2.2HG0150020.1,HORVU.MOREX.r2.3HG0239850.1,HORVU.MOREX.r2.4HG0293040.1,HORVU.MOREX.r2.5HG0423400.1,HORVU.MOREX.r2.6HG0508020.1
BP	GO:1903507	negative regulation of nucleic acid-templated transcription	2	5	7	348	0.383914	0.631831	HORVU.MOREX.r2.1HG0048910.1,HORVU.MOREX.r2.1HG0055970.1	HORVU.MOREX.r2.2HG0150020.1,HORVU.MOREX.r2.3HG0239850.1,HORVU.MOREX.r2.4HG0293040.1,HORVU.MOREX.r2.5HG0423400.1,HORVU.MOREX.r2.6HG0508020.1
BP	GO:0044403	biological process involved in symbiotic interaction	2	5	7	349	0.38671	0.63587	HORVU.MOREX.r2.1HG0055970.1,HORVU.MOREX.r2.4HG0318760.1	HORVU.MOREX.r2.1HG0006240.1,HORVU.MOREX.r2.1HG0017110.1,HORVU.MOREX.r2.3HG0272180.1,HORVU.MOREX.r2.7HG0555510.1,HORVU.MOREX.r2.7HG0604280.1
BP	GO:1901361	organic cyclic compound catabolic process	4	9	13	685	0.387839	0.637164	HORVU.MOREX.r2.1HG0048910.1,HORVU.MOREX.r2.2HG0136040.1,HORVU.MOREX.r2.3HG0196310.1,HORVU.MOREX.r2.7HG0591450.1	HORVU.MOREX.r2.2HG0111770.1,HORVU.MOREX.r2.2HG0177700.1,HORVU.MOREX.r2.3HG0228250.1,HORVU.MOREX.r2.3HG0252310.1,HORVU.MOREX.r2.5HG0380250.1,HORVU.MOREX.r2.6HG0490690.1,HORVU.MOREX.r2.7HG0553670.1,HORVU.MOREX.r2.7HG0583650.1,HORVU.MOREX.r2.7HG0602750.1
MF	GO:0015291	secondary active transmembrane transporter activity	4	2	6	295	0.388933	0.617195	HORVU.MOREX.r2.2HG0132800.1,HORVU.MOREX.r2.3HG0200760.1,HORVU.MOREX.r2.4HG0329560.1,HORVU.MOREX.r2.5HG0427100.1	HORVU.MOREX.r2.5HG0404210.1,HORVU.MOREX.r2.7HG0622630.1
BP	GO:0009791	post-embryonic development	11	21	32	1769	0.391112	0.638498	HORVU.MOREX.r2.1HG0074610.1,HORVU.MOREX.r2.2HG0136040.1,HORVU.MOREX.r2.2HG0151890.1,HORVU.MOREX.r2.2HG0166360.1,HORVU.MOREX.r2.3HG0255040.1,HORVU.MOREX.r2.4HG0278400.1,HORVU.MOREX.r2.4HG0323620.1,HORVU.MOREX.r2.5HG0400960.1,HORVU.MOREX.r2.5HG0425910.1,HORVU.MOREX.r2.6HG0459090.1,HORVU.MOREX.r2.7HG0622940.1	HORVU.MOREX.r2.1HG0017110.1,HORVU.MOREX.r2.1HG0064450.1,HORVU.MOREX.r2.2HG0095620.1,HORVU.MOREX.r2.2HG0148720.1,HORVU.MOREX.r2.2HG0162200.1,HORVU.MOREX.r2.3HG0238570.1,HORVU.MOREX.r2.3HG0251960.1,HORVU.MOREX.r2.3HG0270850.1,HORVU.MOREX.r2.4HG0293040.1,HORVU.MOREX.r2.4HG0339130.1,HORVU.MOREX.r2.4HG0339920.1,HORVU.MOREX.r2.5HG0399590.1,HORVU.MOREX.r2.5HG0409590.1,HORVU.MOREX.r2.5HG0418830.1,HORVU.M…
BP	GO:0009893	positive regulation of metabolic process	10	11	21	1141	0.392299	0.638498	HORVU.MOREX.r2.1HG0030320.1,HORVU.MOREX.r2.1HG0048910.1,HORVU.MOREX.r2.1HG0055970.1,HORVU.MOREX.r2.2HG0166360.1,HORVU.MOREX.r2.3HG0196310.1,HORVU.MOREX.r2.3HG0249690.1,HORVU.MOREX.r2.4HG0297000.1,HORVU.MOREX.r2.5HG0376680.1,HORVU.MOREX.r2.5HG0400960.1,HORVU.MOREX.r2.6HG0459090.1	HORVU.MOREX.r2.2HG0140890.1,HORVU.MOREX.r2.2HG0150020.1,HORVU.MOREX.r2.2HG0180070.1,HORVU.MOREX.r2.3HG0228250.1,HORVU.MOREX.r2.3HG0239390.1,HORVU.MOREX.r2.3HG0244730.1,HORVU.MOREX.r2.5HG0409590.1,HORVU.MOREX.r2.5HG0425620.1,HORVU.MOREX.r2.6HG0472060.1,HORVU.MOREX.r2.6HG0496420.1,HORVU.MOREX.r2.6HG0520380.1
BP	GO:0009156	ribonucleoside monophosphate biosynthetic process	0	4	4	186	0.39248	0.638498	-	HORVU.MOREX.r2.2HG0177700.1,HORVU.MOREX.r2.5HG0380250.1,HORVU.MOREX.r2.6HG0490690.1,HORVU.MOREX.r2.7HG0583650.1
MF	GO:0004364	glutathione transferase activity	0	1	1	29	0.392853	0.619885	-	HORVU.MOREX.r2.1HG0006240.1
MF	GO:0015020	glucuronosyltransferase activity	0	1	1	29	0.392853	0.619885	-	HORVU.MOREX.r2.1HG0053570.1
BP	GO:0001816	cytokine production	1	0	1	29	0.39333	0.638498	HORVU.MOREX.r2.1HG0048910.1	-
BP	GO:0001817	regulation of cytokine production	1	0	1	29	0.39333	0.638498	HORVU.MOREX.r2.1HG0048910.1	-
BP	GO:0006555	methionine metabolic process	1	0	1	29	0.39333	0.638498	HORVU.MOREX.r2.1HG0039310.1	-
BP	GO:0009765	photosynthesis, light harvesting	1	0	1	29	0.39333	0.638498	HORVU.MOREX.r2.2HG0171640.1	-
BP	GO:0010183	pollen tube guidance	0	1	1	29	0.39333	0.638498	-	HORVU.MOREX.r2.1HG0064450.1
BP	GO:0010337	regulation of salicylic acid metabolic process	1	0	1	29	0.39333	0.638498	HORVU.MOREX.r2.4HG0318760.1	-
BP	GO:0017000	antibiotic biosynthetic process	1	0	1	29	0.39333	0.638498	HORVU.MOREX.r2.4HG0318760.1	-
BP	GO:0040012	regulation of locomotion	1	0	1	29	0.39333	0.638498	HORVU.MOREX.r2.1HG0048910.1	-
BP	GO:1905269	positive regulation of chromatin organization	0	1	1	29	0.39333	0.638498	-	HORVU.MOREX.r2.2HG0150020.1
BP	GO:1905623	positive regulation of leaf development	0	1	1	29	0.39333	0.638498	-	HORVU.MOREX.r2.5HG0423400.1
BP	GO:0018130	heterocycle biosynthetic process	26	33	59	3327	0.393449	0.638498	HORVU.MOREX.r2.1HG0012310.1,HORVU.MOREX.r2.1HG0030320.1,HORVU.MOREX.r2.1HG0048910.1,HORVU.MOREX.r2.1HG0055970.1,HORVU.MOREX.r2.1HG0063880.1,HORVU.MOREX.r2.1HG0067480.1,HORVU.MOREX.r2.2HG0135520.1,HORVU.MOREX.r2.2HG0136040.1,HORVU.MOREX.r2.2HG0166360.1,HORVU.MOREX.r2.3HG0196310.1,HORVU.MOREX.r2.3HG0249690.1,HORVU.MOREX.r2.4HG0290410.1,HORVU.MOREX.r2.4HG0290420.1,HORVU.MOREX.r2.4HG0318760.1,HORVU.M…	HORVU.MOREX.r2.1HG0059310.1,HORVU.MOREX.r2.2HG0106410.1,HORVU.MOREX.r2.2HG0140890.1,HORVU.MOREX.r2.2HG0148720.1,HORVU.MOREX.r2.2HG0150020.1,HORVU.MOREX.r2.2HG0162200.1,HORVU.MOREX.r2.2HG0177700.1,HORVU.MOREX.r2.2HG0180070.1,HORVU.MOREX.r2.3HG0226950.1,HORVU.MOREX.r2.3HG0228250.1,HORVU.MOREX.r2.3HG0234850.1,HORVU.MOREX.r2.3HG0239850.1,HORVU.MOREX.r2.3HG0244730.1,HORVU.MOREX.r2.3HG0251960.1,HORVU.M…
CC	GO:0030141	secretory granule	0	1	1	32	0.39563	1	-	HORVU.MOREX.r2.1HG0053570.1
BP	GO:0051172	negative regulation of nitrogen compound metabolic process	3	12	15	803	0.397432	0.644401	HORVU.MOREX.r2.1HG0048910.1,HORVU.MOREX.r2.1HG0055970.1,HORVU.MOREX.r2.3HG0196310.1	HORVU.MOREX.r2.1HG0055240.1,HORVU.MOREX.r2.2HG0095620.1,HORVU.MOREX.r2.2HG0150020.1,HORVU.MOREX.r2.3HG0184840.1,HORVU.MOREX.r2.3HG0228250.1,HORVU.MOREX.r2.3HG0238570.1,HORVU.MOREX.r2.3HG0239850.1,HORVU.MOREX.r2.4HG0293040.1,HORVU.MOREX.r2.4HG0345940.1,HORVU.MOREX.r2.5HG0423400.1,HORVU.MOREX.r2.6HG0501200.1,HORVU.MOREX.r2.6HG0508020.1
BP	GO:0015698	inorganic anion transport	0	3	3	134	0.401596	0.648924	-	HORVU.MOREX.r2.5HG0418830.1,HORVU.MOREX.r2.7HG0543350.1,HORVU.MOREX.r2.7HG0561340.1
MF	GO:0015294	solute:cation symporter activity	1	1	2	81	0.402892	0.630883	HORVU.MOREX.r2.4HG0329560.1	HORVU.MOREX.r2.7HG0622630.1
MF	GO:0004185	serine-type carboxypeptidase activity	0	1	1	30	0.403222	0.630883	-	HORVU.MOREX.r2.1HG0063410.1
MF	GO:0140102	catalytic activity, acting on a rRNA	0	1	1	30	0.403222	0.630883	-	HORVU.MOREX.r2.4HG0345940.1
BP	GO:0009309	amine biosynthetic process	1	1	2	81	0.403657	0.648924	HORVU.MOREX.r2.5HG0399930.1	HORVU.MOREX.r2.1HG0064450.1
BP	GO:0010017	red or far-red light signaling pathway	0	2	2	81	0.403657	0.648924	-	HORVU.MOREX.r2.2HG0162200.1,HORVU.MOREX.r2.6HG0470010.1
BP	GO:0042401	cellular biogenic amine biosynthetic process	1	1	2	81	0.403657	0.648924	HORVU.MOREX.r2.5HG0399930.1	HORVU.MOREX.r2.1HG0064450.1
BP	GO:0048812	neuron projection morphogenesis	1	0	1	30	0.403706	0.648924	HORVU.MOREX.r2.1HG0048910.1	-
BP	GO:0048858	cell projection morphogenesis	1	0	1	30	0.403706	0.648924	HORVU.MOREX.r2.1HG0048910.1	-
BP	GO:0050918	positive chemotaxis	0	1	1	30	0.403706	0.648924	-	HORVU.MOREX.r2.1HG0064450.1
BP	GO:0052386	cell wall thickening	0	1	1	30	0.403706	0.648924	-	HORVU.MOREX.r2.2HG0162190.1
BP	GO:0052543	callose deposition in cell wall	0	1	1	30	0.403706	0.648924	-	HORVU.MOREX.r2.2HG0162190.1
BP	GO:0120039	plasma membrane bounded cell projection morphogenesis	1	0	1	30	0.403706	0.648924	HORVU.MOREX.r2.1HG0048910.1	-
MF	GO:0015293	symporter activity	2	1	3	135	0.405201	0.632205	HORVU.MOREX.r2.4HG0329560.1,HORVU.MOREX.r2.5HG0427100.1	HORVU.MOREX.r2.7HG0622630.1
CC	GO:0031902	late endosome membrane	2	0	2	89	0.405516	1	HORVU.MOREX.r2.2HG0152670.1,HORVU.MOREX.r2.4HG0297000.1	-
BP	GO:0045935	positive regulation of nucleobase-containing compound metabolic process	9	6	15	808	0.406773	0.653292	HORVU.MOREX.r2.1HG0030320.1,HORVU.MOREX.r2.1HG0048910.1,HORVU.MOREX.r2.1HG0055970.1,HORVU.MOREX.r2.2HG0166360.1,HORVU.MOREX.r2.3HG0196310.1,HORVU.MOREX.r2.3HG0249690.1,HORVU.MOREX.r2.5HG0376680.1,HORVU.MOREX.r2.5HG0400960.1,HORVU.MOREX.r2.6HG0459090.1	HORVU.MOREX.r2.2HG0140890.1,HORVU.MOREX.r2.2HG0150020.1,HORVU.MOREX.r2.2HG0180070.1,HORVU.MOREX.r2.3HG0228250.1,HORVU.MOREX.r2.5HG0409590.1,HORVU.MOREX.r2.6HG0496420.1
MF	GO:0046983	protein dimerization activity	2	11	13	697	0.40963	0.637329	HORVU.MOREX.r2.2HG0151890.1,HORVU.MOREX.r2.6HG0481020.1	HORVU.MOREX.r2.2HG0106410.1,HORVU.MOREX.r2.2HG0148720.1,HORVU.MOREX.r2.2HG0162200.1,HORVU.MOREX.r2.2HG0180070.1,HORVU.MOREX.r2.3HG0274970.1,HORVU.MOREX.r2.4HG0336070.1,HORVU.MOREX.r2.4HG0339920.1,HORVU.MOREX.r2.5HG0409590.1,HORVU.MOREX.r2.5HG0437580.1,HORVU.MOREX.r2.5HG0445300.1,HORVU.MOREX.r2.6HG0496420.1
BP	GO:0032259	methylation	0	9	9	471	0.413151	0.657377	-	HORVU.MOREX.r2.1HG0064450.1,HORVU.MOREX.r2.2HG0150020.1,HORVU.MOREX.r2.3HG0199620.1,HORVU.MOREX.r2.3HG0272570.1,HORVU.MOREX.r2.3HG0274970.1,HORVU.MOREX.r2.4HG0277350.1,HORVU.MOREX.r2.6HG0456120.1,HORVU.MOREX.r2.7HG0545840.1,HORVU.MOREX.r2.7HG0545850.1
BP	GO:0006074	(1->3)-beta-D-glucan metabolic process	0	1	1	31	0.413904	0.657377	-	HORVU.MOREX.r2.3HG0266280.1
BP	GO:0009835	fruit ripening	0	1	1	31	0.413904	0.657377	-	HORVU.MOREX.r2.5HG0389850.1
BP	GO:0009955	adaxial/abaxial pattern specification	1	0	1	31	0.413904	0.657377	HORVU.MOREX.r2.5HG0412530.1	-
BP	GO:0010315	auxin export across the plasma membrane	0	1	1	31	0.413904	0.657377	-	HORVU.MOREX.r2.3HG0236360.1
BP	GO:0015977	carbon fixation	0	1	1	31	0.413904	0.657377	-	HORVU.MOREX.r2.7HG0588880.1
BP	GO:0031537	regulation of anthocyanin metabolic process	0	1	1	31	0.413904	0.657377	-	HORVU.MOREX.r2.3HG0270850.1
BP	GO:0043650	dicarboxylic acid biosynthetic process	1	0	1	31	0.413904	0.657377	HORVU.MOREX.r2.2HG0136040.1	-
BP	GO:0048235	pollen sperm cell differentiation	0	1	1	31	0.413904	0.657377	-	HORVU.MOREX.r2.3HG0226950.1
BP	GO:1900673	olefin metabolic process	0	1	1	31	0.413904	0.657377	-	HORVU.MOREX.r2.2HG0162200.1
BP	GO:1901002	positive regulation of response to salt stress	0	1	1	31	0.413904	0.657377	-	HORVU.MOREX.r2.6HG0508020.1
BP	GO:1902652	secondary alcohol metabolic process	1	0	1	31	0.413904	0.657377	HORVU.MOREX.r2.1HG0048910.1	-
BP	GO:1904062	regulation of cation transmembrane transport	1	0	1	31	0.413904	0.657377	HORVU.MOREX.r2.7HG0569500.1	-
CC	GO:0017053	transcription repressor complex	1	0	1	34	0.414376	1	HORVU.MOREX.r2.1HG0061800.1	-
CC	GO:0030139	endocytic vesicle	1	0	1	34	0.414376	1	HORVU.MOREX.r2.4HG0297000.1	-
MF	GO:0080043	quercetin 3-O-glucosyltransferase activity	0	2	2	83	0.414797	0.641784	-	HORVU.MOREX.r2.2HG0151140.1,HORVU.MOREX.r2.3HG0270850.1
MF	GO:0080044	quercetin 7-O-glucosyltransferase activity	0	2	2	83	0.414797	0.641784	-	HORVU.MOREX.r2.2HG0151140.1,HORVU.MOREX.r2.3HG0270850.1
BP	GO:0032989	cellular component morphogenesis	2	6	8	416	0.416672	0.661209	HORVU.MOREX.r2.1HG0048910.1,HORVU.MOREX.r2.5HG0425910.1	HORVU.MOREX.r2.1HG0017110.1,HORVU.MOREX.r2.1HG0045800.1,HORVU.MOREX.r2.1HG0064450.1,HORVU.MOREX.r2.3HG0244730.1,HORVU.MOREX.r2.7HG0529910.1,HORVU.MOREX.r2.7HG0604280.1
BP	GO:0006631	fatty acid metabolic process	4	3	7	360	0.41747	0.661912	HORVU.MOREX.r2.2HG0103160.1,HORVU.MOREX.r2.6HG0449460.1,HORVU.MOREX.r2.7HG0551040.1,HORVU.MOREX.r2.7HG0592280.1	HORVU.MOREX.r2.2HG0150020.1,HORVU.MOREX.r2.4HG0280010.1,HORVU.MOREX.r2.4HG0334940.1
BP	GO:0009124	nucleoside monophosphate biosynthetic process	0	4	4	193	0.419412	0.664425	-	HORVU.MOREX.r2.2HG0177700.1,HORVU.MOREX.r2.5HG0380250.1,HORVU.MOREX.r2.6HG0490690.1,HORVU.MOREX.r2.7HG0583650.1
MF	GO:0016849	phosphorus-oxygen lyase activity	1	0	1	32	0.423432	0.653328	HORVU.MOREX.r2.1HG0012310.1	-
BP	GO:0000305	response to oxygen radical	1	0	1	32	0.423929	0.667268	HORVU.MOREX.r2.1HG0048910.1	-
BP	GO:0007041	lysosomal transport	1	0	1	32	0.423929	0.667268	HORVU.MOREX.r2.4HG0297000.1	-
BP	GO:0009962	regulation of flavonoid biosynthetic process	1	0	1	32	0.423929	0.667268	HORVU.MOREX.r2.3HG0227590.1	-
BP	GO:0032990	cell part morphogenesis	1	0	1	32	0.423929	0.667268	HORVU.MOREX.r2.1HG0048910.1	-
BP	GO:0045492	xylan biosynthetic process	0	1	1	32	0.423929	0.667268	-	HORVU.MOREX.r2.1HG0053570.1
BP	GO:0052542	defense response by callose deposition	0	1	1	32	0.423929	0.667268	-	HORVU.MOREX.r2.2HG0162190.1
BP	GO:0006855	xenobiotic transmembrane transport	1	2	3	139	0.42443	0.667268	HORVU.MOREX.r2.2HG0132800.1	HORVU.MOREX.r2.5HG0404210.1,HORVU.MOREX.r2.6HG0449580.1
BP	GO:0042908	xenobiotic transport	1	2	3	139	0.42443	0.667268	HORVU.MOREX.r2.2HG0132800.1	HORVU.MOREX.r2.5HG0404210.1,HORVU.MOREX.r2.6HG0449580.1
BP	GO:0045859	regulation of protein kinase activity	1	2	3	139	0.42443	0.667268	HORVU.MOREX.r2.1HG0048910.1	HORVU.MOREX.r2.5HG0425620.1,HORVU.MOREX.r2.6HG0472060.1
BP	GO:0009845	seed germination	3	3	6	307	0.426932	0.670635	HORVU.MOREX.r2.1HG0074610.1,HORVU.MOREX.r2.4HG0323620.1,HORVU.MOREX.r2.7HG0622940.1	HORVU.MOREX.r2.2HG0095620.1,HORVU.MOREX.r2.3HG0238570.1,HORVU.MOREX.r2.5HG0399590.1
BP	GO:0009117	nucleotide metabolic process	1	8	9	477	0.427788	0.671415	HORVU.MOREX.r2.1HG0012310.1	HORVU.MOREX.r2.2HG0104920.1,HORVU.MOREX.r2.2HG0177700.1,HORVU.MOREX.r2.3HG0226950.1,HORVU.MOREX.r2.5HG0380250.1,HORVU.MOREX.r2.6HG0490690.1,HORVU.MOREX.r2.7HG0570540.1,HORVU.MOREX.r2.7HG0573130.1,HORVU.MOREX.r2.7HG0583650.1
BP	GO:0031349	positive regulation of defense response	1	2	3	140	0.428962	0.67269	HORVU.MOREX.r2.1HG0030320.1	HORVU.MOREX.r2.1HG0017110.1,HORVU.MOREX.r2.7HG0604280.1
BP	GO:0006753	nucleoside phosphate metabolic process	1	8	9	478	0.430226	0.674105	HORVU.MOREX.r2.1HG0012310.1	HORVU.MOREX.r2.2HG0104920.1,HORVU.MOREX.r2.2HG0177700.1,HORVU.MOREX.r2.3HG0226950.1,HORVU.MOREX.r2.5HG0380250.1,HORVU.MOREX.r2.6HG0490690.1,HORVU.MOREX.r2.7HG0570540.1,HORVU.MOREX.r2.7HG0573130.1,HORVU.MOREX.r2.7HG0583650.1
BP	GO:0010016	shoot system morphogenesis	3	1	4	196	0.430874	0.674553	HORVU.MOREX.r2.2HG0151890.1,HORVU.MOREX.r2.4HG0278400.1,HORVU.MOREX.r2.5HG0412530.1	HORVU.MOREX.r2.4HG0293040.1
CC	GO:0009706	chloroplast inner membrane	0	2	2	94	0.432502	1	-	HORVU.MOREX.r2.3HG0272570.1,HORVU.MOREX.r2.4HG0277350.1
BP	GO:0009741	response to brassinosteroid	0	3	3	141	0.433481	0.674572	-	HORVU.MOREX.r2.2HG0180070.1,HORVU.MOREX.r2.3HG0200220.1,HORVU.MOREX.r2.6HG0496420.1
BP	GO:0006801	superoxide metabolic process	1	0	1	33	0.433783	0.674572	HORVU.MOREX.r2.1HG0048910.1	-
BP	GO:0010332	response to gamma radiation	0	1	1	33	0.433783	0.674572	-	HORVU.MOREX.r2.2HG0150020.1
BP	GO:0010675	regulation of cellular carbohydrate metabolic process	1	0	1	33	0.433783	0.674572	HORVU.MOREX.r2.1HG0061800.1	-
BP	GO:0031344	regulation of cell projection organization	1	0	1	33	0.433783	0.674572	HORVU.MOREX.r2.1HG0048910.1	-
BP	GO:0043405	regulation of MAP kinase activity	0	1	1	33	0.433783	0.674572	-	HORVU.MOREX.r2.5HG0425620.1
BP	GO:0043903	regulation of biological process involved in symbiotic interaction	0	1	1	33	0.433783	0.674572	-	HORVU.MOREX.r2.1HG0006240.1
BP	GO:0120035	regulation of plasma membrane bounded cell projection organization	1	0	1	33	0.433783	0.674572	HORVU.MOREX.r2.1HG0048910.1	-
BP	GO:0048831	regulation of shoot system development	4	2	6	310	0.436025	0.677494	HORVU.MOREX.r2.3HG0255040.1,HORVU.MOREX.r2.5HG0427360.1,HORVU.MOREX.r2.6HG0459090.1,HORVU.MOREX.r2.7HG0622940.1	HORVU.MOREX.r2.5HG0418830.1,HORVU.MOREX.r2.5HG0423400.1
MF	GO:0016706	2-oxoglutarate-dependent dioxygenase activity	0	2	2	87	0.438245	0.674123	-	HORVU.MOREX.r2.7HG0545840.1,HORVU.MOREX.r2.7HG0545850.1
CC	GO:0009507	chloroplast	15	25	40	2484	0.439397	1	HORVU.MOREX.r2.1HG0063880.1,HORVU.MOREX.r2.2HG0116980.1,HORVU.MOREX.r2.2HG0136040.1,HORVU.MOREX.r2.2HG0171640.1,HORVU.MOREX.r2.3HG0200760.1,HORVU.MOREX.r2.3HG0218330.1,HORVU.MOREX.r2.4HG0282390.1,HORVU.MOREX.r2.4HG0294190.1,HORVU.MOREX.r2.4HG0342600.1,HORVU.MOREX.r2.5HG0354290.1,HORVU.MOREX.r2.6HG0449460.1,HORVU.MOREX.r2.6HG0509380.1,HORVU.MOREX.r2.7HG0591450.1,HORVU.MOREX.r2.7HG0594910.1,HORVU.M…	HORVU.MOREX.r2.1HG0006240.1,HORVU.MOREX.r2.1HG0077440.1,HORVU.MOREX.r2.2HG0087540.1,HORVU.MOREX.r2.3HG0184480.1,HORVU.MOREX.r2.3HG0239390.1,HORVU.MOREX.r2.3HG0244730.1,HORVU.MOREX.r2.3HG0251960.1,HORVU.MOREX.r2.3HG0272570.1,HORVU.MOREX.r2.4HG0277350.1,HORVU.MOREX.r2.4HG0278670.1,HORVU.MOREX.r2.4HG0330890.1,HORVU.MOREX.r2.5HG0349560.1,HORVU.MOREX.r2.5HG0399590.1,HORVU.MOREX.r2.5HG0442310.1,HORVU.M…
BP	GO:0009626	plant-type hypersensitive response	2	1	3	143	0.442481	0.684493	HORVU.MOREX.r2.1HG0055970.1,HORVU.MOREX.r2.4HG0318760.1	HORVU.MOREX.r2.3HG0272180.1
BP	GO:0034050	programmed cell death induced by symbiont	2	1	3	143	0.442481	0.684493	HORVU.MOREX.r2.1HG0055970.1,HORVU.MOREX.r2.4HG0318760.1	HORVU.MOREX.r2.3HG0272180.1
BP	GO:0034599	cellular response to oxidative stress	1	2	3	143	0.442481	0.684493	HORVU.MOREX.r2.1HG0048910.1	HORVU.MOREX.r2.1HG0006240.1,HORVU.MOREX.r2.7HG0614430.1
BP	GO:0043549	regulation of kinase activity	1	2	3	143	0.442481	0.684493	HORVU.MOREX.r2.1HG0048910.1	HORVU.MOREX.r2.5HG0425620.1,HORVU.MOREX.r2.6HG0472060.1
MF	GO:0015081	sodium ion transmembrane transporter activity	0	1	1	34	0.44296	0.674123	-	HORVU.MOREX.r2.7HG0603270.1
MF	GO:0016799	hydrolase activity, hydrolyzing N-glycosyl compounds	0	1	1	34	0.44296	0.674123	-	HORVU.MOREX.r2.4HG0345940.1
MF	GO:0019208	phosphatase regulator activity	1	0	1	34	0.44296	0.674123	HORVU.MOREX.r2.1HG0074610.1	-
MF	GO:0043022	ribosome binding	0	1	1	34	0.44296	0.674123	-	HORVU.MOREX.r2.6HG0520380.1
CC	GO:0009528	plastid inner membrane	0	2	2	96	0.443113	1	-	HORVU.MOREX.r2.3HG0272570.1,HORVU.MOREX.r2.4HG0277350.1
BP	GO:0006898	receptor-mediated endocytosis	0	1	1	34	0.443469	0.684493	-	HORVU.MOREX.r2.2HG0162190.1
BP	GO:0010959	regulation of metal ion transport	1	0	1	34	0.443469	0.684493	HORVU.MOREX.r2.7HG0569500.1	-
BP	GO:2001023	regulation of response to drug	0	1	1	34	0.443469	0.684493	-	HORVU.MOREX.r2.1HG0006240.1
BP	GO:2001038	regulation of cellular response to drug	0	1	1	34	0.443469	0.684493	-	HORVU.MOREX.r2.1HG0006240.1
BP	GO:0045488	pectin metabolic process	0	2	2	88	0.44482	0.685442	-	HORVU.MOREX.r2.1HG0062230.1,HORVU.MOREX.r2.4HG0334760.1
BP	GO:1901568	fatty acid derivative metabolic process	2	0	2	88	0.44482	0.685442	HORVU.MOREX.r2.5HG0400960.1,HORVU.MOREX.r2.6HG0449460.1	-
MF	GO:0030234	enzyme regulator activity	2	5	7	371	0.446481	0.677629	HORVU.MOREX.r2.1HG0048910.1,HORVU.MOREX.r2.1HG0074610.1	HORVU.MOREX.r2.1HG0055240.1,HORVU.MOREX.r2.2HG0095620.1,HORVU.MOREX.r2.3HG0184840.1,HORVU.MOREX.r2.3HG0238570.1,HORVU.MOREX.r2.6HG0501200.1
BP	GO:0006400	tRNA modification	2	0	2	89	0.450572	0.692874	HORVU.MOREX.r2.3HG0233000.1,HORVU.MOREX.r2.4HG0282390.1	-
BP	GO:0006413	translational initiation	1	1	2	89	0.450572	0.692874	HORVU.MOREX.r2.3HG0233000.1	HORVU.MOREX.r2.6HG0520380.1
BP	GO:0048856	anatomical structure development	23	38	61	3501	0.451447	0.692874	HORVU.MOREX.r2.1HG0048910.1,HORVU.MOREX.r2.1HG0055980.1,HORVU.MOREX.r2.1HG0074610.1,HORVU.MOREX.r2.2HG0136040.1,HORVU.MOREX.r2.2HG0151890.1,HORVU.MOREX.r2.2HG0152670.1,HORVU.MOREX.r2.2HG0166360.1,HORVU.MOREX.r2.3HG0196310.1,HORVU.MOREX.r2.3HG0222470.1,HORVU.MOREX.r2.3HG0249690.1,HORVU.MOREX.r2.3HG0255040.1,HORVU.MOREX.r2.4HG0278400.1,HORVU.MOREX.r2.4HG0294190.1,HORVU.MOREX.r2.4HG0323620.1,HORVU.M…	HORVU.MOREX.r2.1HG0017110.1,HORVU.MOREX.r2.1HG0045800.1,HORVU.MOREX.r2.1HG0064450.1,HORVU.MOREX.r2.2HG0095620.1,HORVU.MOREX.r2.2HG0140890.1,HORVU.MOREX.r2.2HG0148720.1,HORVU.MOREX.r2.2HG0150020.1,HORVU.MOREX.r2.2HG0162200.1,HORVU.MOREX.r2.2HG0180070.1,HORVU.MOREX.r2.3HG0226950.1,HORVU.MOREX.r2.3HG0228250.1,HORVU.MOREX.r2.3HG0236360.1,HORVU.MOREX.r2.3HG0238570.1,HORVU.MOREX.r2.3HG0239850.1,HORVU.M…
MF	GO:0098772	molecular function regulator activity	2	5	7	373	0.452025	0.68116	HORVU.MOREX.r2.1HG0048910.1,HORVU.MOREX.r2.1HG0074610.1	HORVU.MOREX.r2.1HG0055240.1,HORVU.MOREX.r2.2HG0095620.1,HORVU.MOREX.r2.3HG0184840.1,HORVU.MOREX.r2.3HG0238570.1,HORVU.MOREX.r2.6HG0501200.1
MF	GO:0010181	FMN binding	1	0	1	35	0.452476	0.68116	HORVU.MOREX.r2.7HG0551040.1	-
MF	GO:0015450	protein-transporting ATPase activity	1	0	1	35	0.452476	0.68116	HORVU.MOREX.r2.4HG0294190.1	-
BP	GO:0010143	cutin biosynthetic process	0	1	1	35	0.45299	0.692874	-	HORVU.MOREX.r2.3HG0226950.1
BP	GO:0010193	response to ozone	0	1	1	35	0.45299	0.692874	-	HORVU.MOREX.r2.1HG0006240.1
BP	GO:0010310	regulation of hydrogen peroxide metabolic process	1	0	1	35	0.45299	0.692874	HORVU.MOREX.r2.1HG0048910.1	-
BP	GO:0030097	hemopoiesis	1	0	1	35	0.45299	0.692874	HORVU.MOREX.r2.1HG0048910.1	-
BP	GO:0032388	positive regulation of intracellular transport	1	0	1	35	0.45299	0.692874	HORVU.MOREX.r2.4HG0297000.1	-
BP	GO:0043244	regulation of protein-containing complex disassembly	0	1	1	35	0.45299	0.692874	-	HORVU.MOREX.r2.6HG0520380.1
CC	GO:0009523	photosystem II	1	1	2	98	0.453615	1	HORVU.MOREX.r2.2HG0171640.1	HORVU.MOREX.r2.5HG0399590.1
BP	GO:0009058	biosynthetic process	48	59	107	6187	0.453886	0.693675	HORVU.MOREX.r2.1HG0012310.1,HORVU.MOREX.r2.1HG0030320.1,HORVU.MOREX.r2.1HG0039310.1,HORVU.MOREX.r2.1HG0044390.1,HORVU.MOREX.r2.1HG0048910.1,HORVU.MOREX.r2.1HG0055970.1,HORVU.MOREX.r2.1HG0061800.1,HORVU.MOREX.r2.1HG0063880.1,HORVU.MOREX.r2.1HG0067480.1,HORVU.MOREX.r2.2HG0090590.1,HORVU.MOREX.r2.2HG0103160.1,HORVU.MOREX.r2.2HG0115120.1,HORVU.MOREX.r2.2HG0116980.1,HORVU.MOREX.r2.2HG0135520.1,HORVU.M…	HORVU.MOREX.r2.1HG0037050.1,HORVU.MOREX.r2.1HG0053570.1,HORVU.MOREX.r2.1HG0059310.1,HORVU.MOREX.r2.1HG0064450.1,HORVU.MOREX.r2.2HG0105250.1,HORVU.MOREX.r2.2HG0106410.1,HORVU.MOREX.r2.2HG0111770.1,HORVU.MOREX.r2.2HG0140890.1,HORVU.MOREX.r2.2HG0148720.1,HORVU.MOREX.r2.2HG0150020.1,HORVU.MOREX.r2.2HG0151140.1,HORVU.MOREX.r2.2HG0162200.1,HORVU.MOREX.r2.2HG0177700.1,HORVU.MOREX.r2.2HG0180070.1,HORVU.M…
BP	GO:0010393	galacturonan metabolic process	0	2	2	90	0.456291	0.696779	-	HORVU.MOREX.r2.1HG0062230.1,HORVU.MOREX.r2.4HG0334760.1
CC	GO:0005615	extracellular space	1	2	3	160	0.456712	1	HORVU.MOREX.r2.1HG0048910.1	HORVU.MOREX.r2.1HG0055240.1,HORVU.MOREX.r2.7HG0598000.1
BP	GO:0009653	anatomical structure morphogenesis	8	13	21	1182	0.457324	0.697784	HORVU.MOREX.r2.1HG0048910.1,HORVU.MOREX.r2.1HG0055980.1,HORVU.MOREX.r2.2HG0151890.1,HORVU.MOREX.r2.4HG0278400.1,HORVU.MOREX.r2.4HG0294190.1,HORVU.MOREX.r2.5HG0412530.1,HORVU.MOREX.r2.5HG0425910.1,HORVU.MOREX.r2.7HG0569500.1	HORVU.MOREX.r2.1HG0017110.1,HORVU.MOREX.r2.1HG0045800.1,HORVU.MOREX.r2.1HG0064450.1,HORVU.MOREX.r2.2HG0148720.1,HORVU.MOREX.r2.2HG0150020.1,HORVU.MOREX.r2.3HG0228250.1,HORVU.MOREX.r2.3HG0244730.1,HORVU.MOREX.r2.4HG0293040.1,HORVU.MOREX.r2.4HG0339920.1,HORVU.MOREX.r2.5HG0409590.1,HORVU.MOREX.r2.5HG0423400.1,HORVU.MOREX.r2.7HG0529910.1,HORVU.MOREX.r2.7HG0604280.1
MF	GO:0000287	magnesium ion binding	1	2	3	147	0.459295	0.685972	HORVU.MOREX.r2.1HG0044390.1	HORVU.MOREX.r2.5HG0349630.1,HORVU.MOREX.r2.5HG0380250.1
MF	GO:0005261	cation channel activity	0	2	2	91	0.461174	0.685972	-	HORVU.MOREX.r2.6HG0498140.1,HORVU.MOREX.r2.7HG0589960.1
MF	GO:0008320	protein transmembrane transporter activity	1	0	1	36	0.46183	0.685972	HORVU.MOREX.r2.4HG0294190.1	-
MF	GO:0022884	macromolecule transmembrane transporter activity	1	0	1	36	0.46183	0.685972	HORVU.MOREX.r2.4HG0294190.1	-
MF	GO:0140318	protein transporter activity	1	0	1	36	0.46183	0.685972	HORVU.MOREX.r2.4HG0294190.1	-
BP	GO:0010119	regulation of stomatal movement	1	1	2	91	0.461975	0.699672	HORVU.MOREX.r2.2HG0136040.1	HORVU.MOREX.r2.7HG0614430.1
BP	GO:0006004	fucose metabolic process	1	0	1	36	0.462349	0.699672	HORVU.MOREX.r2.7HG0596410.1	-
BP	GO:0006414	translational elongation	0	1	1	36	0.462349	0.699672	-	HORVU.MOREX.r2.6HG0520380.1
BP	GO:0010093	specification of floral organ identity	0	1	1	36	0.462349	0.699672	-	HORVU.MOREX.r2.5HG0409590.1
BP	GO:0010103	stomatal complex morphogenesis	1	0	1	36	0.462349	0.699672	HORVU.MOREX.r2.4HG0278400.1	-
BP	GO:0035725	sodium ion transmembrane transport	0	1	1	36	0.462349	0.699672	-	HORVU.MOREX.r2.7HG0603270.1
BP	GO:0045664	regulation of neuron differentiation	1	0	1	36	0.462349	0.699672	HORVU.MOREX.r2.1HG0048910.1	-
BP	GO:0048534	hematopoietic or lymphoid organ development	1	0	1	36	0.462349	0.699672	HORVU.MOREX.r2.1HG0048910.1	-
BP	GO:0072359	circulatory system development	1	0	1	36	0.462349	0.699672	HORVU.MOREX.r2.1HG0048910.1	-
BP	GO:0090701	specification of plant organ identity	0	1	1	36	0.462349	0.699672	-	HORVU.MOREX.r2.5HG0409590.1
BP	GO:0014070	response to organic cyclic compound	5	5	10	549	0.462692	0.699672	HORVU.MOREX.r2.1HG0012310.1,HORVU.MOREX.r2.1HG0055970.1,HORVU.MOREX.r2.5HG0400960.1,HORVU.MOREX.r2.6HG0449460.1,HORVU.MOREX.r2.7HG0622940.1	HORVU.MOREX.r2.1HG0006240.1,HORVU.MOREX.r2.2HG0180070.1,HORVU.MOREX.r2.3HG0200220.1,HORVU.MOREX.r2.4HG0278670.1,HORVU.MOREX.r2.6HG0496420.1
MF	GO:0004674	protein serine/threonine kinase activity	6	13	19	1072	0.464093	0.6875	HORVU.MOREX.r2.1HG0012310.1,HORVU.MOREX.r2.1HG0055980.1,HORVU.MOREX.r2.3HG0193950.1,HORVU.MOREX.r2.3HG0255950.1,HORVU.MOREX.r2.5HG0393330.1,HORVU.MOREX.r2.7HG0569500.1	HORVU.MOREX.r2.1HG0075160.1,HORVU.MOREX.r2.2HG0162190.1,HORVU.MOREX.r2.4HG0339130.1,HORVU.MOREX.r2.5HG0425620.1,HORVU.MOREX.r2.5HG0442310.1,HORVU.MOREX.r2.5HG0442360.1,HORVU.MOREX.r2.5HG0442540.1,HORVU.MOREX.r2.5HG0442720.1,HORVU.MOREX.r2.6HG0451800.1,HORVU.MOREX.r2.6HG0472060.1,HORVU.MOREX.r2.7HG0593260.1,HORVU.MOREX.r2.7HG0615380.1,HORVU.MOREX.r2.7HG0620410.1
BP	GO:0072521	purine-containing compound metabolic process	2	5	7	377	0.464713	0.701613	HORVU.MOREX.r2.1HG0012310.1,HORVU.MOREX.r2.5HG0399930.1	HORVU.MOREX.r2.2HG0177700.1,HORVU.MOREX.r2.5HG0380250.1,HORVU.MOREX.r2.6HG0490690.1,HORVU.MOREX.r2.7HG0570540.1,HORVU.MOREX.r2.7HG0583650.1
BP	GO:0051273	beta-glucan metabolic process	1	2	3	148	0.464729	0.701613	HORVU.MOREX.r2.1HG0071010.1	HORVU.MOREX.r2.3HG0266280.1,HORVU.MOREX.r2.5HG0389850.1
BP	GO:0006355	regulation of DNA-templated transcription	22	19	41	2350	0.465823	0.702695	HORVU.MOREX.r2.1HG0030320.1,HORVU.MOREX.r2.1HG0048910.1,HORVU.MOREX.r2.1HG0055970.1,HORVU.MOREX.r2.1HG0063880.1,HORVU.MOREX.r2.1HG0067480.1,HORVU.MOREX.r2.2HG0135520.1,HORVU.MOREX.r2.2HG0166360.1,HORVU.MOREX.r2.3HG0196310.1,HORVU.MOREX.r2.3HG0249690.1,HORVU.MOREX.r2.4HG0290410.1,HORVU.MOREX.r2.4HG0290420.1,HORVU.MOREX.r2.4HG0318760.1,HORVU.MOREX.r2.4HG0332170.1,HORVU.MOREX.r2.5HG0376680.1,HORVU.M…	HORVU.MOREX.r2.1HG0059310.1,HORVU.MOREX.r2.2HG0106410.1,HORVU.MOREX.r2.2HG0140890.1,HORVU.MOREX.r2.2HG0148720.1,HORVU.MOREX.r2.2HG0150020.1,HORVU.MOREX.r2.2HG0162200.1,HORVU.MOREX.r2.2HG0180070.1,HORVU.MOREX.r2.3HG0228250.1,HORVU.MOREX.r2.3HG0234850.1,HORVU.MOREX.r2.3HG0239850.1,HORVU.MOREX.r2.4HG0293040.1,HORVU.MOREX.r2.4HG0336070.1,HORVU.MOREX.r2.5HG0409590.1,HORVU.MOREX.r2.5HG0423400.1,HORVU.M…
BP	GO:0031324	negative regulation of cellular metabolic process	3	12	15	840	0.466711	0.703466	HORVU.MOREX.r2.1HG0048910.1,HORVU.MOREX.r2.1HG0055970.1,HORVU.MOREX.r2.3HG0196310.1	HORVU.MOREX.r2.1HG0055240.1,HORVU.MOREX.r2.2HG0095620.1,HORVU.MOREX.r2.2HG0150020.1,HORVU.MOREX.r2.3HG0184840.1,HORVU.MOREX.r2.3HG0228250.1,HORVU.MOREX.r2.3HG0238570.1,HORVU.MOREX.r2.3HG0239850.1,HORVU.MOREX.r2.4HG0293040.1,HORVU.MOREX.r2.4HG0345940.1,HORVU.MOREX.r2.5HG0423400.1,HORVU.MOREX.r2.6HG0501200.1,HORVU.MOREX.r2.6HG0508020.1
MF	GO:0031625	ubiquitin protein ligase binding	1	1	2	92	0.466821	0.687882	HORVU.MOREX.r2.3HG0193950.1	HORVU.MOREX.r2.1HG0059310.1
MF	GO:0051539	4 iron, 4 sulfur cluster binding	1	1	2	92	0.466821	0.687882	HORVU.MOREX.r2.2HG0116980.1	HORVU.MOREX.r2.4HG0278670.1
CC	GO:0033178	proton-transporting two-sector ATPase complex, catalytic domain	0	1	1	40	0.467209	1	-	HORVU.MOREX.r2.3HG0205270.1
BP	GO:0007033	vacuole organization	2	0	2	92	0.467625	0.704273	HORVU.MOREX.r2.1HG0048910.1,HORVU.MOREX.r2.4HG0297000.1	-
BP	GO:0051246	regulation of protein metabolic process	3	12	15	841	0.46858	0.704609	HORVU.MOREX.r2.1HG0048910.1,HORVU.MOREX.r2.3HG0196310.1,HORVU.MOREX.r2.4HG0297000.1	HORVU.MOREX.r2.1HG0055240.1,HORVU.MOREX.r2.2HG0095620.1,HORVU.MOREX.r2.2HG0150020.1,HORVU.MOREX.r2.3HG0184840.1,HORVU.MOREX.r2.3HG0228250.1,HORVU.MOREX.r2.3HG0238570.1,HORVU.MOREX.r2.3HG0239390.1,HORVU.MOREX.r2.4HG0345940.1,HORVU.MOREX.r2.5HG0425620.1,HORVU.MOREX.r2.6HG0472060.1,HORVU.MOREX.r2.6HG0501200.1,HORVU.MOREX.r2.6HG0520380.1
BP	GO:0051093	negative regulation of developmental process	2	2	4	206	0.468605	0.704609	HORVU.MOREX.r2.1HG0048910.1,HORVU.MOREX.r2.5HG0427360.1	HORVU.MOREX.r2.2HG0148720.1,HORVU.MOREX.r2.3HG0228250.1
MF	GO:0016757	glycosyltransferase activity	3	7	10	553	0.469869	0.690423	HORVU.MOREX.r2.2HG0090590.1,HORVU.MOREX.r2.6HG0477140.1,HORVU.MOREX.r2.7HG0596410.1	HORVU.MOREX.r2.1HG0053570.1,HORVU.MOREX.r2.2HG0087540.1,HORVU.MOREX.r2.2HG0151140.1,HORVU.MOREX.r2.3HG0270850.1,HORVU.MOREX.r2.4HG0348650.1,HORVU.MOREX.r2.5HG0349630.1,HORVU.MOREX.r2.5HG0369860.1
BP	GO:0051253	negative regulation of RNA metabolic process	2	5	7	379	0.470223	0.705617	HORVU.MOREX.r2.1HG0048910.1,HORVU.MOREX.r2.1HG0055970.1	HORVU.MOREX.r2.2HG0150020.1,HORVU.MOREX.r2.3HG0239850.1,HORVU.MOREX.r2.4HG0293040.1,HORVU.MOREX.r2.5HG0423400.1,HORVU.MOREX.r2.6HG0508020.1
MF	GO:0016671	oxidoreductase activity, acting on a sulfur group of donors, disulfide as acceptor	1	0	1	37	0.471025	0.690423	HORVU.MOREX.r2.2HG0116980.1	-
BP	GO:0006749	glutathione metabolic process	0	1	1	37	0.471548	0.705617	-	HORVU.MOREX.r2.1HG0006240.1
BP	GO:0045036	protein targeting to chloroplast	1	0	1	37	0.471548	0.705617	HORVU.MOREX.r2.4HG0294190.1	-
BP	GO:0072507	divalent inorganic cation homeostasis	1	0	1	37	0.471548	0.705617	HORVU.MOREX.r2.1HG0048910.1	-
BP	GO:0072596	establishment of protein localization to chloroplast	1	0	1	37	0.471548	0.705617	HORVU.MOREX.r2.4HG0294190.1	-
BP	GO:1901616	organic hydroxy compound catabolic process	1	0	1	37	0.471548	0.705617	HORVU.MOREX.r2.1HG0048910.1	-
BP	GO:0090351	seedling development	3	3	6	322	0.472111	0.705893	HORVU.MOREX.r2.1HG0074610.1,HORVU.MOREX.r2.4HG0323620.1,HORVU.MOREX.r2.7HG0622940.1	HORVU.MOREX.r2.2HG0095620.1,HORVU.MOREX.r2.3HG0238570.1,HORVU.MOREX.r2.5HG0399590.1
CC	GO:0009536	plastid	15	25	40	2514	0.472219	1	HORVU.MOREX.r2.1HG0063880.1,HORVU.MOREX.r2.2HG0116980.1,HORVU.MOREX.r2.2HG0136040.1,HORVU.MOREX.r2.2HG0171640.1,HORVU.MOREX.r2.3HG0200760.1,HORVU.MOREX.r2.3HG0218330.1,HORVU.MOREX.r2.4HG0282390.1,HORVU.MOREX.r2.4HG0294190.1,HORVU.MOREX.r2.4HG0342600.1,HORVU.MOREX.r2.5HG0354290.1,HORVU.MOREX.r2.6HG0449460.1,HORVU.MOREX.r2.6HG0509380.1,HORVU.MOREX.r2.7HG0591450.1,HORVU.MOREX.r2.7HG0594910.1,HORVU.M…	HORVU.MOREX.r2.1HG0006240.1,HORVU.MOREX.r2.1HG0077440.1,HORVU.MOREX.r2.2HG0087540.1,HORVU.MOREX.r2.3HG0184480.1,HORVU.MOREX.r2.3HG0239390.1,HORVU.MOREX.r2.3HG0244730.1,HORVU.MOREX.r2.3HG0251960.1,HORVU.MOREX.r2.3HG0272570.1,HORVU.MOREX.r2.4HG0277350.1,HORVU.MOREX.r2.4HG0278670.1,HORVU.MOREX.r2.4HG0330890.1,HORVU.MOREX.r2.5HG0349560.1,HORVU.MOREX.r2.5HG0399590.1,HORVU.MOREX.r2.5HG0442310.1,HORVU.M…
MF	GO:0044389	ubiquitin-like protein ligase binding	1	1	2	93	0.472433	0.69067	HORVU.MOREX.r2.3HG0193950.1	HORVU.MOREX.r2.1HG0059310.1
BP	GO:0051129	negative regulation of cellular component organization	1	2	3	150	0.47352	0.706893	HORVU.MOREX.r2.1HG0048910.1	HORVU.MOREX.r2.2HG0150020.1,HORVU.MOREX.r2.3HG0228250.1
BP	GO:0048585	negative regulation of response to stimulus	4	4	8	438	0.473539	0.706893	HORVU.MOREX.r2.1HG0074610.1,HORVU.MOREX.r2.3HG0249690.1,HORVU.MOREX.r2.5HG0376680.1,HORVU.MOREX.r2.7HG0569500.1	HORVU.MOREX.r2.2HG0106410.1,HORVU.MOREX.r2.2HG0148720.1,HORVU.MOREX.r2.5HG0442540.1,HORVU.MOREX.r2.7HG0614430.1
CC	GO:0009986	cell surface	1	0	1	41	0.475541	1	HORVU.MOREX.r2.2HG0151890.1	-
BP	GO:0051702	biological process involved in interaction with symbiont	2	1	3	151	0.477892	0.711717	HORVU.MOREX.r2.1HG0055970.1,HORVU.MOREX.r2.4HG0318760.1	HORVU.MOREX.r2.3HG0272180.1
BP	GO:0019693	ribose phosphate metabolic process	1	6	7	382	0.478462	0.711717	HORVU.MOREX.r2.1HG0012310.1	HORVU.MOREX.r2.2HG0104920.1,HORVU.MOREX.r2.2HG0177700.1,HORVU.MOREX.r2.5HG0380250.1,HORVU.MOREX.r2.6HG0490690.1,HORVU.MOREX.r2.7HG0570540.1,HORVU.MOREX.r2.7HG0583650.1
BP	GO:0009637	response to blue light	0	2	2	94	0.478818	0.711717	-	HORVU.MOREX.r2.2HG0162200.1,HORVU.MOREX.r2.5HG0399590.1
MF	GO:0004564	beta-fructofuranosidase activity	1	0	1	38	0.480063	0.694533	HORVU.MOREX.r2.2HG0152670.1	-
MF	GO:0005319	lipid transporter activity	1	0	1	38	0.480063	0.694533	HORVU.MOREX.r2.2HG0151890.1	-
MF	GO:0015925	galactosidase activity	0	1	1	38	0.480063	0.694533	-	HORVU.MOREX.r2.3HG0248650.1
MF	GO:0016597	amino acid binding	1	0	1	38	0.480063	0.694533	HORVU.MOREX.r2.4HG0282390.1	-
BP	GO:0001676	long-chain fatty acid metabolic process	1	0	1	38	0.48059	0.711717	HORVU.MOREX.r2.2HG0103160.1	-
BP	GO:0007420	brain development	1	0	1	38	0.48059	0.711717	HORVU.MOREX.r2.1HG0048910.1	-
BP	GO:0010345	suberin biosynthetic process	0	1	1	38	0.48059	0.711717	-	HORVU.MOREX.r2.4HG0334940.1
BP	GO:0016137	glycoside metabolic process	0	1	1	38	0.48059	0.711717	-	HORVU.MOREX.r2.3HG0270850.1
BP	GO:0042168	heme metabolic process	1	0	1	38	0.48059	0.711717	HORVU.MOREX.r2.2HG0136040.1	-
BP	GO:0048586	regulation of long-day photoperiodism, flowering	0	1	1	38	0.48059	0.711717	-	HORVU.MOREX.r2.2HG0148720.1
BP	GO:0060322	head development	1	0	1	38	0.48059	0.711717	HORVU.MOREX.r2.1HG0048910.1	-
CC	GO:0031225	anchored component of membrane	1	2	3	166	0.480812	1	HORVU.MOREX.r2.5HG0408410.1	HORVU.MOREX.r2.2HG0085960.1,HORVU.MOREX.r2.7HG0620410.1
BP	GO:0051094	positive regulation of developmental process	2	5	7	383	0.481201	0.712056	HORVU.MOREX.r2.1HG0048910.1,HORVU.MOREX.r2.1HG0074610.1	HORVU.MOREX.r2.2HG0095620.1,HORVU.MOREX.r2.2HG0148720.1,HORVU.MOREX.r2.3HG0238570.1,HORVU.MOREX.r2.5HG0399590.1,HORVU.MOREX.r2.5HG0423400.1
BP	GO:0032502	developmental process	23	40	63	3648	0.481801	0.712377	HORVU.MOREX.r2.1HG0048910.1,HORVU.MOREX.r2.1HG0055980.1,HORVU.MOREX.r2.1HG0074610.1,HORVU.MOREX.r2.2HG0136040.1,HORVU.MOREX.r2.2HG0151890.1,HORVU.MOREX.r2.2HG0152670.1,HORVU.MOREX.r2.2HG0166360.1,HORVU.MOREX.r2.3HG0196310.1,HORVU.MOREX.r2.3HG0222470.1,HORVU.MOREX.r2.3HG0249690.1,HORVU.MOREX.r2.3HG0255040.1,HORVU.MOREX.r2.4HG0278400.1,HORVU.MOREX.r2.4HG0294190.1,HORVU.MOREX.r2.4HG0323620.1,HORVU.M…	HORVU.MOREX.r2.1HG0017110.1,HORVU.MOREX.r2.1HG0045800.1,HORVU.MOREX.r2.1HG0064450.1,HORVU.MOREX.r2.2HG0095620.1,HORVU.MOREX.r2.2HG0140890.1,HORVU.MOREX.r2.2HG0148720.1,HORVU.MOREX.r2.2HG0150020.1,HORVU.MOREX.r2.2HG0162200.1,HORVU.MOREX.r2.2HG0180070.1,HORVU.MOREX.r2.3HG0226950.1,HORVU.MOREX.r2.3HG0228250.1,HORVU.MOREX.r2.3HG0234850.1,HORVU.MOREX.r2.3HG0236360.1,HORVU.MOREX.r2.3HG0238570.1,HORVU.M…
BP	GO:0019439	aromatic compound catabolic process	3	9	12	674	0.482645	0.713059	HORVU.MOREX.r2.2HG0136040.1,HORVU.MOREX.r2.3HG0196310.1,HORVU.MOREX.r2.7HG0591450.1	HORVU.MOREX.r2.2HG0111770.1,HORVU.MOREX.r2.2HG0177700.1,HORVU.MOREX.r2.3HG0228250.1,HORVU.MOREX.r2.3HG0252310.1,HORVU.MOREX.r2.5HG0380250.1,HORVU.MOREX.r2.6HG0490690.1,HORVU.MOREX.r2.7HG0553670.1,HORVU.MOREX.r2.7HG0583650.1,HORVU.MOREX.r2.7HG0602750.1
CC	GO:0036477	somatodendritic compartment	1	0	1	42	0.483743	1	HORVU.MOREX.r2.1HG0048910.1	-
MF	GO:0035251	UDP-glucosyltransferase activity	1	3	4	211	0.485936	0.701208	HORVU.MOREX.r2.2HG0090590.1	HORVU.MOREX.r2.1HG0053570.1,HORVU.MOREX.r2.2HG0151140.1,HORVU.MOREX.r2.3HG0270850.1
MF	GO:0005200	structural constituent of cytoskeleton	0	1	1	39	0.488947	0.703731	-	HORVU.MOREX.r2.4HG0277870.1
BP	GO:0008356	asymmetric cell division	1	0	1	39	0.489478	0.720299	HORVU.MOREX.r2.6HG0480170.1	-
BP	GO:0010075	regulation of meristem growth	1	0	1	39	0.489478	0.720299	HORVU.MOREX.r2.2HG0136040.1	-
BP	GO:0031098	stress-activated protein kinase signaling cascade	0	1	1	39	0.489478	0.720299	-	HORVU.MOREX.r2.6HG0472060.1
BP	GO:0050821	protein stabilization	1	0	1	39	0.489478	0.720299	HORVU.MOREX.r2.1HG0048910.1	-
BP	GO:0051568	histone H3-K4 methylation	0	1	1	39	0.489478	0.720299	-	HORVU.MOREX.r2.2HG0150020.1
BP	GO:0009116	nucleoside metabolic process	1	1	2	96	0.489867	0.720301	HORVU.MOREX.r2.5HG0399930.1	HORVU.MOREX.r2.7HG0570540.1
BP	GO:1903506	regulation of nucleic acid-templated transcription	22	19	41	2372	0.491676	0.721822	HORVU.MOREX.r2.1HG0030320.1,HORVU.MOREX.r2.1HG0048910.1,HORVU.MOREX.r2.1HG0055970.1,HORVU.MOREX.r2.1HG0063880.1,HORVU.MOREX.r2.1HG0067480.1,HORVU.MOREX.r2.2HG0135520.1,HORVU.MOREX.r2.2HG0166360.1,HORVU.MOREX.r2.3HG0196310.1,HORVU.MOREX.r2.3HG0249690.1,HORVU.MOREX.r2.4HG0290410.1,HORVU.MOREX.r2.4HG0290420.1,HORVU.MOREX.r2.4HG0318760.1,HORVU.MOREX.r2.4HG0332170.1,HORVU.MOREX.r2.5HG0376680.1,HORVU.M…	HORVU.MOREX.r2.1HG0059310.1,HORVU.MOREX.r2.2HG0106410.1,HORVU.MOREX.r2.2HG0140890.1,HORVU.MOREX.r2.2HG0148720.1,HORVU.MOREX.r2.2HG0150020.1,HORVU.MOREX.r2.2HG0162200.1,HORVU.MOREX.r2.2HG0180070.1,HORVU.MOREX.r2.3HG0228250.1,HORVU.MOREX.r2.3HG0234850.1,HORVU.MOREX.r2.3HG0239850.1,HORVU.MOREX.r2.4HG0293040.1,HORVU.MOREX.r2.4HG0336070.1,HORVU.MOREX.r2.5HG0409590.1,HORVU.MOREX.r2.5HG0423400.1,HORVU.M…
BP	GO:2001141	regulation of RNA biosynthetic process	22	19	41	2372	0.491676	0.721822	HORVU.MOREX.r2.1HG0030320.1,HORVU.MOREX.r2.1HG0048910.1,HORVU.MOREX.r2.1HG0055970.1,HORVU.MOREX.r2.1HG0063880.1,HORVU.MOREX.r2.1HG0067480.1,HORVU.MOREX.r2.2HG0135520.1,HORVU.MOREX.r2.2HG0166360.1,HORVU.MOREX.r2.3HG0196310.1,HORVU.MOREX.r2.3HG0249690.1,HORVU.MOREX.r2.4HG0290410.1,HORVU.MOREX.r2.4HG0290420.1,HORVU.MOREX.r2.4HG0318760.1,HORVU.MOREX.r2.4HG0332170.1,HORVU.MOREX.r2.5HG0376680.1,HORVU.M…	HORVU.MOREX.r2.1HG0059310.1,HORVU.MOREX.r2.2HG0106410.1,HORVU.MOREX.r2.2HG0140890.1,HORVU.MOREX.r2.2HG0148720.1,HORVU.MOREX.r2.2HG0150020.1,HORVU.MOREX.r2.2HG0162200.1,HORVU.MOREX.r2.2HG0180070.1,HORVU.MOREX.r2.3HG0228250.1,HORVU.MOREX.r2.3HG0234850.1,HORVU.MOREX.r2.3HG0239850.1,HORVU.MOREX.r2.4HG0293040.1,HORVU.MOREX.r2.4HG0336070.1,HORVU.MOREX.r2.5HG0409590.1,HORVU.MOREX.r2.5HG0423400.1,HORVU.M…
CC	GO:0009501	amyloplast	0	1	1	43	0.491817	1	-	HORVU.MOREX.r2.6HG0518400.1
CC	GO:0030424	axon	1	0	1	43	0.491817	1	HORVU.MOREX.r2.1HG0048910.1	-
CC	GO:0030863	cortical cytoskeleton	0	1	1	43	0.491817	1	-	HORVU.MOREX.r2.3HG0239850.1
BP	GO:0006810	transport	25	21	46	2666	0.493685	0.724201	HORVU.MOREX.r2.1HG0024240.1,HORVU.MOREX.r2.1HG0048910.1,HORVU.MOREX.r2.1HG0057890.1,HORVU.MOREX.r2.1HG0057900.1,HORVU.MOREX.r2.2HG0088520.1,HORVU.MOREX.r2.2HG0132800.1,HORVU.MOREX.r2.2HG0151890.1,HORVU.MOREX.r2.2HG0169080.1,HORVU.MOREX.r2.2HG0178770.1,HORVU.MOREX.r2.3HG0200760.1,HORVU.MOREX.r2.3HG0251070.1,HORVU.MOREX.r2.4HG0290500.1,HORVU.MOREX.r2.4HG0294190.1,HORVU.MOREX.r2.4HG0297000.1,HORVU.M…	HORVU.MOREX.r2.1HG0006240.1,HORVU.MOREX.r2.1HG0038070.1,HORVU.MOREX.r2.1HG0053570.1,HORVU.MOREX.r2.2HG0162190.1,HORVU.MOREX.r2.3HG0205270.1,HORVU.MOREX.r2.3HG0236360.1,HORVU.MOREX.r2.3HG0273580.1,HORVU.MOREX.r2.5HG0370480.1,HORVU.MOREX.r2.5HG0399590.1,HORVU.MOREX.r2.5HG0404210.1,HORVU.MOREX.r2.5HG0418830.1,HORVU.MOREX.r2.6HG0448470.1,HORVU.MOREX.r2.6HG0449520.1,HORVU.MOREX.r2.6HG0449580.1,HORVU.M…
BP	GO:0007167	enzyme-linked receptor protein signaling pathway	1	2	3	155	0.495205	0.725239	HORVU.MOREX.r2.1HG0048910.1	HORVU.MOREX.r2.2HG0162190.1,HORVU.MOREX.r2.7HG0615380.1
BP	GO:0072329	monocarboxylic acid catabolic process	1	1	2	97	0.495336	0.725239	HORVU.MOREX.r2.2HG0103160.1	HORVU.MOREX.r2.6HG0473280.1
BP	GO:0031347	regulation of defense response	4	2	6	330	0.495818	0.725239	HORVU.MOREX.r2.1HG0030320.1,HORVU.MOREX.r2.3HG0255040.1,HORVU.MOREX.r2.4HG0318760.1,HORVU.MOREX.r2.6HG0459090.1	HORVU.MOREX.r2.1HG0017110.1,HORVU.MOREX.r2.7HG0604280.1
BP	GO:0055086	nucleobase-containing small molecule metabolic process	3	8	11	622	0.49595	0.725239	HORVU.MOREX.r2.1HG0012310.1,HORVU.MOREX.r2.4HG0341500.1,HORVU.MOREX.r2.5HG0399930.1	HORVU.MOREX.r2.2HG0104920.1,HORVU.MOREX.r2.2HG0177700.1,HORVU.MOREX.r2.3HG0226950.1,HORVU.MOREX.r2.5HG0380250.1,HORVU.MOREX.r2.6HG0490690.1,HORVU.MOREX.r2.7HG0570540.1,HORVU.MOREX.r2.7HG0573130.1,HORVU.MOREX.r2.7HG0583650.1
MF	GO:0042562	hormone binding	0	1	1	40	0.497681	0.714454	-	HORVU.MOREX.r2.5HG0442540.1
BP	GO:0006541	glutamine metabolic process	1	0	1	40	0.498215	0.72741	HORVU.MOREX.r2.6HG0508460.1	-
BP	GO:0010074	maintenance of meristem identity	0	1	1	40	0.498215	0.72741	-	HORVU.MOREX.r2.2HG0150020.1
BP	GO:0051130	positive regulation of cellular component organization	0	3	3	156	0.499489	0.728698	-	HORVU.MOREX.r2.2HG0148720.1,HORVU.MOREX.r2.2HG0150020.1,HORVU.MOREX.r2.6HG0520380.1
BP	GO:0044255	cellular lipid metabolic process	11	8	19	1093	0.501799	0.731495	HORVU.MOREX.r2.1HG0048910.1,HORVU.MOREX.r2.2HG0103160.1,HORVU.MOREX.r2.2HG0136040.1,HORVU.MOREX.r2.4HG0284710.1,HORVU.MOREX.r2.4HG0342600.1,HORVU.MOREX.r2.5HG0354290.1,HORVU.MOREX.r2.5HG0400960.1,HORVU.MOREX.r2.6HG0449460.1,HORVU.MOREX.r2.7HG0551040.1,HORVU.MOREX.r2.7HG0592280.1,HORVU.MOREX.r2.7HG0619750.1	HORVU.MOREX.r2.1HG0037050.1,HORVU.MOREX.r2.1HG0064450.1,HORVU.MOREX.r2.2HG0150020.1,HORVU.MOREX.r2.3HG0226950.1,HORVU.MOREX.r2.4HG0280010.1,HORVU.MOREX.r2.4HG0290070.1,HORVU.MOREX.r2.4HG0334940.1,HORVU.MOREX.r2.7HG0529910.1
BP	GO:0065009	regulation of molecular function	3	8	11	626	0.504567	0.731917	HORVU.MOREX.r2.1HG0048910.1,HORVU.MOREX.r2.1HG0074610.1,HORVU.MOREX.r2.7HG0569500.1	HORVU.MOREX.r2.1HG0055240.1,HORVU.MOREX.r2.2HG0095620.1,HORVU.MOREX.r2.2HG0162190.1,HORVU.MOREX.r2.3HG0184840.1,HORVU.MOREX.r2.3HG0238570.1,HORVU.MOREX.r2.5HG0425620.1,HORVU.MOREX.r2.6HG0472060.1,HORVU.MOREX.r2.6HG0501200.1
BP	GO:0009627	systemic acquired resistance	2	0	2	99	0.506162	0.731917	HORVU.MOREX.r2.1HG0055970.1,HORVU.MOREX.r2.4HG0318760.1	-
BP	GO:0010506	regulation of autophagy	1	0	1	41	0.506803	0.731917	HORVU.MOREX.r2.1HG0048910.1	-
BP	GO:0015748	organophosphate ester transport	1	0	1	41	0.506803	0.731917	HORVU.MOREX.r2.3HG0200760.1	-
BP	GO:0019932	second-messenger-mediated signaling	1	0	1	41	0.506803	0.731917	HORVU.MOREX.r2.1HG0048910.1	-
BP	GO:0033866	nucleoside bisphosphate biosynthetic process	0	1	1	41	0.506803	0.731917	-	HORVU.MOREX.r2.7HG0570540.1
BP	GO:0034030	ribonucleoside bisphosphate biosynthetic process	0	1	1	41	0.506803	0.731917	-	HORVU.MOREX.r2.7HG0570540.1
BP	GO:0034033	purine nucleoside bisphosphate biosynthetic process	0	1	1	41	0.506803	0.731917	-	HORVU.MOREX.r2.7HG0570540.1
BP	GO:0048024	regulation of mRNA splicing, via spliceosome	1	0	1	41	0.506803	0.731917	HORVU.MOREX.r2.7HG0619780.1	-
BP	GO:0051703	biological process involved in intraspecies interaction between organisms	0	1	1	41	0.506803	0.731917	-	HORVU.MOREX.r2.1HG0042870.1
BP	GO:0055081	anion homeostasis	0	1	1	41	0.506803	0.731917	-	HORVU.MOREX.r2.6HG0513540.1
BP	GO:0072598	protein localization to chloroplast	1	0	1	41	0.506803	0.731917	HORVU.MOREX.r2.4HG0294190.1	-
MF	GO:0000976	transcription cis-regulatory region binding	0	3	3	159	0.511204	0.731981	-	HORVU.MOREX.r2.5HG0409590.1,HORVU.MOREX.r2.5HG0437580.1,HORVU.MOREX.r2.6HG0508020.1
MF	GO:0016413	O-acetyltransferase activity	0	1	1	42	0.514704	0.733222	-	HORVU.MOREX.r2.3HG0228900.1
MF	GO:0016840	carbon-nitrogen lyase activity	0	1	1	42	0.514704	0.733222	-	HORVU.MOREX.r2.5HG0381530.1
BP	GO:0006270	DNA replication initiation	0	1	1	42	0.515244	0.739522	-	HORVU.MOREX.r2.3HG0251180.1
BP	GO:0007584	response to nutrient	0	1	1	42	0.515244	0.739522	-	HORVU.MOREX.r2.4HG0278670.1
BP	GO:0010167	response to nitrate	0	1	1	42	0.515244	0.739522	-	HORVU.MOREX.r2.7HG0588880.1
BP	GO:0042023	DNA endoreduplication	0	1	1	42	0.515244	0.739522	-	HORVU.MOREX.r2.3HG0251180.1
BP	GO:0043255	regulation of carbohydrate biosynthetic process	1	0	1	42	0.515244	0.739522	HORVU.MOREX.r2.1HG0061800.1	-
BP	GO:0071902	positive regulation of protein serine/threonine kinase activity	0	1	1	42	0.515244	0.739522	-	HORVU.MOREX.r2.5HG0425620.1
BP	GO:0120251	hydrocarbon biosynthetic process	0	1	1	42	0.515244	0.739522	-	HORVU.MOREX.r2.2HG0162200.1
BP	GO:1901658	glycosyl compound catabolic process	0	1	1	42	0.515244	0.739522	-	HORVU.MOREX.r2.3HG0270850.1
BP	GO:0009867	jasmonic acid mediated signaling pathway	2	0	2	101	0.516837	0.740097	HORVU.MOREX.r2.1HG0063880.1,HORVU.MOREX.r2.3HG0196310.1	-
BP	GO:0044089	positive regulation of cellular component biogenesis	0	2	2	101	0.516837	0.740097	-	HORVU.MOREX.r2.2HG0180070.1,HORVU.MOREX.r2.6HG0496420.1
BP	GO:0051259	protein complex oligomerization	1	1	2	101	0.516837	0.740097	HORVU.MOREX.r2.1HG0039310.1	HORVU.MOREX.r2.6HG0454000.1
BP	GO:0051171	regulation of nitrogen compound metabolic process	25	32	57	3336	0.521326	0.745952	HORVU.MOREX.r2.1HG0030320.1,HORVU.MOREX.r2.1HG0048910.1,HORVU.MOREX.r2.1HG0055970.1,HORVU.MOREX.r2.1HG0061800.1,HORVU.MOREX.r2.1HG0063880.1,HORVU.MOREX.r2.1HG0067480.1,HORVU.MOREX.r2.2HG0135520.1,HORVU.MOREX.r2.2HG0166360.1,HORVU.MOREX.r2.3HG0196310.1,HORVU.MOREX.r2.3HG0249690.1,HORVU.MOREX.r2.4HG0290410.1,HORVU.MOREX.r2.4HG0290420.1,HORVU.MOREX.r2.4HG0297000.1,HORVU.MOREX.r2.4HG0318760.1,HORVU.M…	HORVU.MOREX.r2.1HG0055240.1,HORVU.MOREX.r2.1HG0059310.1,HORVU.MOREX.r2.2HG0095620.1,HORVU.MOREX.r2.2HG0106410.1,HORVU.MOREX.r2.2HG0140890.1,HORVU.MOREX.r2.2HG0148720.1,HORVU.MOREX.r2.2HG0150020.1,HORVU.MOREX.r2.2HG0162200.1,HORVU.MOREX.r2.2HG0180070.1,HORVU.MOREX.r2.3HG0184840.1,HORVU.MOREX.r2.3HG0228250.1,HORVU.MOREX.r2.3HG0234850.1,HORVU.MOREX.r2.3HG0238570.1,HORVU.MOREX.r2.3HG0239390.1,HORVU.M…
MF	GO:1904680	peptide transmembrane transporter activity	1	0	1	43	0.522998	0.743138	HORVU.MOREX.r2.4HG0294190.1	-
BP	GO:0046034	ATP metabolic process	0	4	4	221	0.523376	0.746828	-	HORVU.MOREX.r2.2HG0177700.1,HORVU.MOREX.r2.5HG0380250.1,HORVU.MOREX.r2.6HG0490690.1,HORVU.MOREX.r2.7HG0583650.1
BP	GO:0015988	energy coupled proton transmembrane transport, against electrochemical gradient	0	1	1	43	0.523541	0.746828	-	HORVU.MOREX.r2.3HG0205270.1
BP	GO:0050767	regulation of neurogenesis	1	0	1	43	0.523541	0.746828	HORVU.MOREX.r2.1HG0048910.1	-
BP	GO:0052545	callose localization	0	1	1	43	0.523541	0.746828	-	HORVU.MOREX.r2.2HG0162190.1
BP	GO:0009150	purine ribonucleotide metabolic process	1	5	6	340	0.524935	0.748243	HORVU.MOREX.r2.1HG0012310.1	HORVU.MOREX.r2.2HG0177700.1,HORVU.MOREX.r2.5HG0380250.1,HORVU.MOREX.r2.6HG0490690.1,HORVU.MOREX.r2.7HG0570540.1,HORVU.MOREX.r2.7HG0583650.1
BP	GO:0009888	tissue development	6	7	13	755	0.527822	0.751577	HORVU.MOREX.r2.2HG0136040.1,HORVU.MOREX.r2.2HG0166360.1,HORVU.MOREX.r2.3HG0222470.1,HORVU.MOREX.r2.3HG0249690.1,HORVU.MOREX.r2.4HG0278400.1,HORVU.MOREX.r2.5HG0376680.1	HORVU.MOREX.r2.2HG0150020.1,HORVU.MOREX.r2.2HG0180070.1,HORVU.MOREX.r2.4HG0293040.1,HORVU.MOREX.r2.4HG0339130.1,HORVU.MOREX.r2.6HG0451800.1,HORVU.MOREX.r2.6HG0496420.1,HORVU.MOREX.r2.6HG0520380.1
BP	GO:0009889	regulation of biosynthetic process	24	25	49	2873	0.528081	0.751577	HORVU.MOREX.r2.1HG0030320.1,HORVU.MOREX.r2.1HG0048910.1,HORVU.MOREX.r2.1HG0055970.1,HORVU.MOREX.r2.1HG0061800.1,HORVU.MOREX.r2.1HG0063880.1,HORVU.MOREX.r2.1HG0067480.1,HORVU.MOREX.r2.2HG0135520.1,HORVU.MOREX.r2.2HG0166360.1,HORVU.MOREX.r2.3HG0196310.1,HORVU.MOREX.r2.3HG0227590.1,HORVU.MOREX.r2.3HG0249690.1,HORVU.MOREX.r2.4HG0290410.1,HORVU.MOREX.r2.4HG0290420.1,HORVU.MOREX.r2.4HG0318760.1,HORVU.M…	HORVU.MOREX.r2.1HG0059310.1,HORVU.MOREX.r2.2HG0106410.1,HORVU.MOREX.r2.2HG0140890.1,HORVU.MOREX.r2.2HG0148720.1,HORVU.MOREX.r2.2HG0150020.1,HORVU.MOREX.r2.2HG0162200.1,HORVU.MOREX.r2.2HG0180070.1,HORVU.MOREX.r2.3HG0228250.1,HORVU.MOREX.r2.3HG0234850.1,HORVU.MOREX.r2.3HG0239390.1,HORVU.MOREX.r2.3HG0239850.1,HORVU.MOREX.r2.3HG0244730.1,HORVU.MOREX.r2.4HG0293040.1,HORVU.MOREX.r2.4HG0336070.1,HORVU.M…
BP	GO:0048522	positive regulation of cellular process	11	13	24	1404	0.528837	0.752079	HORVU.MOREX.r2.1HG0030320.1,HORVU.MOREX.r2.1HG0048910.1,HORVU.MOREX.r2.1HG0055970.1,HORVU.MOREX.r2.2HG0166360.1,HORVU.MOREX.r2.3HG0196310.1,HORVU.MOREX.r2.3HG0249690.1,HORVU.MOREX.r2.4HG0297000.1,HORVU.MOREX.r2.4HG0318760.1,HORVU.MOREX.r2.5HG0376680.1,HORVU.MOREX.r2.5HG0400960.1,HORVU.MOREX.r2.6HG0459090.1	HORVU.MOREX.r2.1HG0006240.1,HORVU.MOREX.r2.2HG0140890.1,HORVU.MOREX.r2.2HG0148720.1,HORVU.MOREX.r2.2HG0150020.1,HORVU.MOREX.r2.2HG0180070.1,HORVU.MOREX.r2.3HG0228250.1,HORVU.MOREX.r2.3HG0239390.1,HORVU.MOREX.r2.3HG0244730.1,HORVU.MOREX.r2.5HG0409590.1,HORVU.MOREX.r2.5HG0425620.1,HORVU.MOREX.r2.6HG0472060.1,HORVU.MOREX.r2.6HG0496420.1,HORVU.MOREX.r2.6HG0520380.1
BP	GO:0051239	regulation of multicellular organismal process	9	7	16	933	0.529595	0.752583	HORVU.MOREX.r2.1HG0048910.1,HORVU.MOREX.r2.1HG0055980.1,HORVU.MOREX.r2.1HG0074610.1,HORVU.MOREX.r2.3HG0255040.1,HORVU.MOREX.r2.5HG0400960.1,HORVU.MOREX.r2.5HG0427360.1,HORVU.MOREX.r2.6HG0459090.1,HORVU.MOREX.r2.7HG0569500.1,HORVU.MOREX.r2.7HG0622940.1	HORVU.MOREX.r2.2HG0095620.1,HORVU.MOREX.r2.2HG0148720.1,HORVU.MOREX.r2.3HG0238570.1,HORVU.MOREX.r2.4HG0293040.1,HORVU.MOREX.r2.5HG0399590.1,HORVU.MOREX.r2.5HG0418830.1,HORVU.MOREX.r2.5HG0423400.1
CC	GO:0045202	synapse	1	0	1	48	0.530341	1	HORVU.MOREX.r2.1HG0048910.1	-
BP	GO:0048825	cotyledon development	1	0	1	44	0.531697	0.754419	HORVU.MOREX.r2.2HG0151890.1	-
BP	GO:0071483	cellular response to blue light	0	1	1	44	0.531697	0.754419	-	HORVU.MOREX.r2.5HG0399590.1
BP	GO:0055065	metal ion homeostasis	3	0	3	164	0.533077	0.755801	HORVU.MOREX.r2.1HG0048910.1,HORVU.MOREX.r2.7HG0594910.1,HORVU.MOREX.r2.7HG0603680.1	-
CC	GO:0009535	chloroplast thylakoid membrane	5	2	7	441	0.535003	1	HORVU.MOREX.r2.2HG0171640.1,HORVU.MOREX.r2.6HG0449460.1,HORVU.MOREX.r2.7HG0591450.1,HORVU.MOREX.r2.7HG0594910.1,HORVU.MOREX.r2.7HG0603680.1	HORVU.MOREX.r2.5HG0399590.1,HORVU.MOREX.r2.7HG0620410.1
CC	GO:0055035	plastid thylakoid membrane	5	2	7	441	0.535003	1	HORVU.MOREX.r2.2HG0171640.1,HORVU.MOREX.r2.6HG0449460.1,HORVU.MOREX.r2.7HG0591450.1,HORVU.MOREX.r2.7HG0594910.1,HORVU.MOREX.r2.7HG0603680.1	HORVU.MOREX.r2.5HG0399590.1,HORVU.MOREX.r2.7HG0620410.1
BP	GO:0032879	regulation of localization	3	3	6	344	0.536396	0.759928	HORVU.MOREX.r2.1HG0048910.1,HORVU.MOREX.r2.4HG0297000.1,HORVU.MOREX.r2.7HG0569500.1	HORVU.MOREX.r2.1HG0006240.1,HORVU.MOREX.r2.2HG0162190.1,HORVU.MOREX.r2.5HG0418830.1
MF	GO:0016407	acetyltransferase activity	1	1	2	105	0.536903	0.758374	HORVU.MOREX.r2.5HG0425910.1	HORVU.MOREX.r2.3HG0228900.1
CC	GO:0005765	lysosomal membrane	1	0	1	49	0.53769	1	HORVU.MOREX.r2.4HG0297000.1	-
BP	GO:0001666	response to hypoxia	2	0	2	105	0.537723	0.760005	HORVU.MOREX.r2.1HG0048910.1,HORVU.MOREX.r2.4HG0318760.1	-
CC	GO:0031968	organelle outer membrane	2	0	2	115	0.538033	1	HORVU.MOREX.r2.1HG0048910.1,HORVU.MOREX.r2.4HG0294190.1	-
BP	GO:0051049	regulation of transport	2	3	5	285	0.538284	0.760005	HORVU.MOREX.r2.4HG0297000.1,HORVU.MOREX.r2.7HG0569500.1	HORVU.MOREX.r2.1HG0006240.1,HORVU.MOREX.r2.2HG0162190.1,HORVU.MOREX.r2.5HG0418830.1
MF	GO:0003993	acid phosphatase activity	1	0	1	45	0.539167	0.758374	HORVU.MOREX.r2.4HG0315330.1	-
MF	GO:0019887	protein kinase regulator activity	1	0	1	45	0.539167	0.758374	HORVU.MOREX.r2.1HG0048910.1	-
MF	GO:0044769	ATPase activity, coupled to transmembrane movement of ions, rotational mechanism	0	1	1	45	0.539167	0.758374	-	HORVU.MOREX.r2.3HG0205270.1
BP	GO:0006163	purine nucleotide metabolic process	1	5	6	345	0.539243	0.760005	HORVU.MOREX.r2.1HG0012310.1	HORVU.MOREX.r2.2HG0177700.1,HORVU.MOREX.r2.5HG0380250.1,HORVU.MOREX.r2.6HG0490690.1,HORVU.MOREX.r2.7HG0570540.1,HORVU.MOREX.r2.7HG0583650.1
BP	GO:0010286	heat acclimation	0	1	1	45	0.539714	0.760005	-	HORVU.MOREX.r2.7HG0545260.1
BP	GO:0033037	polysaccharide localization	0	1	1	45	0.539714	0.760005	-	HORVU.MOREX.r2.2HG0162190.1
BP	GO:0045596	negative regulation of cell differentiation	1	0	1	45	0.539714	0.760005	HORVU.MOREX.r2.1HG0048910.1	-
BP	GO:0048278	vesicle docking	1	0	1	45	0.539714	0.760005	HORVU.MOREX.r2.4HG0297000.1	-
BP	GO:0071466	cellular response to xenobiotic stimulus	0	1	1	45	0.539714	0.760005	-	HORVU.MOREX.r2.1HG0006240.1
BP	GO:0009890	negative regulation of biosynthetic process	4	7	11	643	0.540728	0.760858	HORVU.MOREX.r2.1HG0048910.1,HORVU.MOREX.r2.1HG0055970.1,HORVU.MOREX.r2.3HG0196310.1,HORVU.MOREX.r2.3HG0227590.1	HORVU.MOREX.r2.2HG0150020.1,HORVU.MOREX.r2.3HG0228250.1,HORVU.MOREX.r2.3HG0239850.1,HORVU.MOREX.r2.4HG0293040.1,HORVU.MOREX.r2.4HG0345940.1,HORVU.MOREX.r2.5HG0423400.1,HORVU.MOREX.r2.6HG0508020.1
BP	GO:0050790	regulation of catalytic activity	2	7	9	525	0.542588	0.762899	HORVU.MOREX.r2.1HG0048910.1,HORVU.MOREX.r2.1HG0074610.1	HORVU.MOREX.r2.1HG0055240.1,HORVU.MOREX.r2.2HG0095620.1,HORVU.MOREX.r2.3HG0184840.1,HORVU.MOREX.r2.3HG0238570.1,HORVU.MOREX.r2.5HG0425620.1,HORVU.MOREX.r2.6HG0472060.1,HORVU.MOREX.r2.6HG0501200.1
CC	GO:0019867	outer membrane	2	0	2	116	0.542713	1	HORVU.MOREX.r2.1HG0048910.1,HORVU.MOREX.r2.4HG0294190.1	-
MF	GO:0038023	signaling receptor activity	0	4	4	227	0.543339	0.762318	-	HORVU.MOREX.r2.2HG0162190.1,HORVU.MOREX.r2.5HG0442310.1,HORVU.MOREX.r2.5HG0442360.1,HORVU.MOREX.r2.7HG0615380.1
BP	GO:0022622	root system development	3	7	10	585	0.543755	0.763387	HORVU.MOREX.r2.2HG0152670.1,HORVU.MOREX.r2.3HG0255040.1,HORVU.MOREX.r2.4HG0332170.1	HORVU.MOREX.r2.1HG0064450.1,HORVU.MOREX.r2.2HG0140890.1,HORVU.MOREX.r2.2HG0150020.1,HORVU.MOREX.r2.3HG0251960.1,HORVU.MOREX.r2.4HG0339920.1,HORVU.MOREX.r2.5HG0423400.1,HORVU.MOREX.r2.7HG0614430.1
BP	GO:0048364	root development	3	7	10	585	0.543755	0.763387	HORVU.MOREX.r2.2HG0152670.1,HORVU.MOREX.r2.3HG0255040.1,HORVU.MOREX.r2.4HG0332170.1	HORVU.MOREX.r2.1HG0064450.1,HORVU.MOREX.r2.2HG0140890.1,HORVU.MOREX.r2.2HG0150020.1,HORVU.MOREX.r2.3HG0251960.1,HORVU.MOREX.r2.4HG0339920.1,HORVU.MOREX.r2.5HG0423400.1,HORVU.MOREX.r2.7HG0614430.1
BP	GO:0048511	rhythmic process	1	2	3	167	0.545343	0.765041	HORVU.MOREX.r2.7HG0622940.1	HORVU.MOREX.r2.2HG0128880.1,HORVU.MOREX.r2.5HG0400660.1
MF	GO:0016747	acyltransferase activity, transferring groups other than amino-acyl groups	2	4	6	348	0.546275	0.76367	HORVU.MOREX.r2.5HG0425910.1,HORVU.MOREX.r2.7HG0592280.1	HORVU.MOREX.r2.3HG0226950.1,HORVU.MOREX.r2.3HG0228900.1,HORVU.MOREX.r2.4HG0334940.1,HORVU.MOREX.r2.5HG0416410.1
MF	GO:0008408	3'-5' exonuclease activity	1	0	1	46	0.547045	0.76367	HORVU.MOREX.r2.1HG0000660.1	-
BP	GO:0006814	sodium ion transport	0	1	1	46	0.547594	0.767043	-	HORVU.MOREX.r2.7HG0603270.1
BP	GO:2000070	regulation of response to water deprivation	1	0	1	46	0.547594	0.767043	HORVU.MOREX.r2.4HG0318760.1	-
CC	GO:0110165	cellular anatomical entity	95	146	241	15413	0.549852	1	HORVU.MOREX.r2.1HG0000660.1,HORVU.MOREX.r2.1HG0012310.1,HORVU.MOREX.r2.1HG0024240.1,HORVU.MOREX.r2.1HG0030320.1,HORVU.MOREX.r2.1HG0039310.1,HORVU.MOREX.r2.1HG0044390.1,HORVU.MOREX.r2.1HG0046880.1,HORVU.MOREX.r2.1HG0048910.1,HORVU.MOREX.r2.1HG0055970.1,HORVU.MOREX.r2.1HG0055980.1,HORVU.MOREX.r2.1HG0057310.1,HORVU.MOREX.r2.1HG0057890.1,HORVU.MOREX.r2.1HG0057900.1,HORVU.MOREX.r2.1HG0061800.1,HORVU.M…	HORVU.MOREX.r2.1HG0006240.1,HORVU.MOREX.r2.1HG0017110.1,HORVU.MOREX.r2.1HG0040470.1,HORVU.MOREX.r2.1HG0042870.1,HORVU.MOREX.r2.1HG0044890.1,HORVU.MOREX.r2.1HG0053570.1,HORVU.MOREX.r2.1HG0054440.1,HORVU.MOREX.r2.1HG0055240.1,HORVU.MOREX.r2.1HG0059310.1,HORVU.MOREX.r2.1HG0061720.1,HORVU.MOREX.r2.1HG0062230.1,HORVU.MOREX.r2.1HG0063410.1,HORVU.MOREX.r2.1HG0064450.1,HORVU.MOREX.r2.1HG0068090.1,HORVU.M…
BP	GO:0080090	regulation of primary metabolic process	26	31	57	3364	0.54989	0.769681	HORVU.MOREX.r2.1HG0030320.1,HORVU.MOREX.r2.1HG0048910.1,HORVU.MOREX.r2.1HG0055970.1,HORVU.MOREX.r2.1HG0061800.1,HORVU.MOREX.r2.1HG0063880.1,HORVU.MOREX.r2.1HG0067480.1,HORVU.MOREX.r2.2HG0135520.1,HORVU.MOREX.r2.2HG0166360.1,HORVU.MOREX.r2.3HG0196310.1,HORVU.MOREX.r2.3HG0227590.1,HORVU.MOREX.r2.3HG0249690.1,HORVU.MOREX.r2.4HG0290410.1,HORVU.MOREX.r2.4HG0290420.1,HORVU.MOREX.r2.4HG0297000.1,HORVU.M…	HORVU.MOREX.r2.1HG0055240.1,HORVU.MOREX.r2.1HG0059310.1,HORVU.MOREX.r2.2HG0095620.1,HORVU.MOREX.r2.2HG0106410.1,HORVU.MOREX.r2.2HG0140890.1,HORVU.MOREX.r2.2HG0148720.1,HORVU.MOREX.r2.2HG0150020.1,HORVU.MOREX.r2.2HG0162200.1,HORVU.MOREX.r2.2HG0180070.1,HORVU.MOREX.r2.3HG0184840.1,HORVU.MOREX.r2.3HG0228250.1,HORVU.MOREX.r2.3HG0234850.1,HORVU.MOREX.r2.3HG0238570.1,HORVU.MOREX.r2.3HG0239390.1,HORVU.M…
BP	GO:0009144	purine nucleoside triphosphate metabolic process	0	4	4	229	0.551472	0.770528	-	HORVU.MOREX.r2.2HG0177700.1,HORVU.MOREX.r2.5HG0380250.1,HORVU.MOREX.r2.6HG0490690.1,HORVU.MOREX.r2.7HG0583650.1
BP	GO:0009205	purine ribonucleoside triphosphate metabolic process	0	4	4	229	0.551472	0.770528	-	HORVU.MOREX.r2.2HG0177700.1,HORVU.MOREX.r2.5HG0380250.1,HORVU.MOREX.r2.6HG0490690.1,HORVU.MOREX.r2.7HG0583650.1
MF	GO:0015103	inorganic anion transmembrane transporter activity	1	1	2	108	0.552157	0.767295	HORVU.MOREX.r2.3HG0200760.1	HORVU.MOREX.r2.7HG0543350.1
MF	GO:0004721	phosphoprotein phosphatase activity	3	0	3	169	0.552397	0.767295	HORVU.MOREX.r2.1HG0074610.1,HORVU.MOREX.r2.2HG0079050.1,HORVU.MOREX.r2.4HG0323620.1	-
BP	GO:0006576	cellular biogenic amine metabolic process	1	1	2	108	0.552977	0.770528	HORVU.MOREX.r2.5HG0399930.1	HORVU.MOREX.r2.1HG0064450.1
BP	GO:0010105	negative regulation of ethylene-activated signaling pathway	0	2	2	108	0.552977	0.770528	-	HORVU.MOREX.r2.5HG0442540.1,HORVU.MOREX.r2.7HG0614430.1
BP	GO:0033014	tetrapyrrole biosynthetic process	1	1	2	108	0.552977	0.770528	HORVU.MOREX.r2.2HG0136040.1	HORVU.MOREX.r2.5HG0399590.1
BP	GO:0070298	negative regulation of phosphorelay signal transduction system	0	2	2	108	0.552977	0.770528	-	HORVU.MOREX.r2.5HG0442540.1,HORVU.MOREX.r2.7HG0614430.1
BP	GO:0048528	post-embryonic root development	0	3	3	169	0.553417	0.770564	-	HORVU.MOREX.r2.1HG0064450.1,HORVU.MOREX.r2.4HG0339920.1,HORVU.MOREX.r2.5HG0423400.1
BP	GO:0010228	vegetative to reproductive phase transition of meristem	3	1	4	230	0.554923	0.772085	HORVU.MOREX.r2.2HG0136040.1,HORVU.MOREX.r2.3HG0255040.1,HORVU.MOREX.r2.6HG0459090.1	HORVU.MOREX.r2.2HG0148720.1
BP	GO:0050684	regulation of mRNA processing	1	0	1	47	0.555339	0.772088	HORVU.MOREX.r2.7HG0619780.1	-
BP	GO:1905392	plant organ morphogenesis	2	5	7	411	0.555967	0.772384	HORVU.MOREX.r2.2HG0151890.1,HORVU.MOREX.r2.5HG0412530.1	HORVU.MOREX.r2.2HG0150020.1,HORVU.MOREX.r2.4HG0293040.1,HORVU.MOREX.r2.4HG0339920.1,HORVU.MOREX.r2.5HG0409590.1,HORVU.MOREX.r2.5HG0423400.1
MF	GO:0004672	protein kinase activity	6	14	20	1188	0.557146	0.770073	HORVU.MOREX.r2.1HG0012310.1,HORVU.MOREX.r2.1HG0055980.1,HORVU.MOREX.r2.3HG0193950.1,HORVU.MOREX.r2.3HG0255950.1,HORVU.MOREX.r2.5HG0393330.1,HORVU.MOREX.r2.7HG0569500.1	HORVU.MOREX.r2.1HG0075160.1,HORVU.MOREX.r2.2HG0162190.1,HORVU.MOREX.r2.4HG0339130.1,HORVU.MOREX.r2.5HG0425620.1,HORVU.MOREX.r2.5HG0442310.1,HORVU.MOREX.r2.5HG0442360.1,HORVU.MOREX.r2.5HG0442540.1,HORVU.MOREX.r2.5HG0442720.1,HORVU.MOREX.r2.6HG0451800.1,HORVU.MOREX.r2.6HG0472060.1,HORVU.MOREX.r2.7HG0593260.1,HORVU.MOREX.r2.7HG0614430.1,HORVU.MOREX.r2.7HG0615380.1,HORVU.MOREX.r2.7HG0620410.1
MF	GO:0000977	RNA polymerase II transcription regulatory region sequence-specific DNA binding	0	2	2	109	0.557162	0.770073	-	HORVU.MOREX.r2.5HG0409590.1,HORVU.MOREX.r2.5HG0437580.1
CC	GO:0005741	mitochondrial outer membrane	1	0	1	52	0.559055	1	HORVU.MOREX.r2.1HG0048910.1	-
BP	GO:0031326	regulation of cellular biosynthetic process	23	25	48	2843	0.559226	0.775726	HORVU.MOREX.r2.1HG0030320.1,HORVU.MOREX.r2.1HG0048910.1,HORVU.MOREX.r2.1HG0055970.1,HORVU.MOREX.r2.1HG0061800.1,HORVU.MOREX.r2.1HG0063880.1,HORVU.MOREX.r2.1HG0067480.1,HORVU.MOREX.r2.2HG0135520.1,HORVU.MOREX.r2.2HG0166360.1,HORVU.MOREX.r2.3HG0196310.1,HORVU.MOREX.r2.3HG0249690.1,HORVU.MOREX.r2.4HG0290410.1,HORVU.MOREX.r2.4HG0290420.1,HORVU.MOREX.r2.4HG0318760.1,HORVU.MOREX.r2.4HG0332170.1,HORVU.M…	HORVU.MOREX.r2.1HG0059310.1,HORVU.MOREX.r2.2HG0106410.1,HORVU.MOREX.r2.2HG0140890.1,HORVU.MOREX.r2.2HG0148720.1,HORVU.MOREX.r2.2HG0150020.1,HORVU.MOREX.r2.2HG0162200.1,HORVU.MOREX.r2.2HG0180070.1,HORVU.MOREX.r2.3HG0228250.1,HORVU.MOREX.r2.3HG0234850.1,HORVU.MOREX.r2.3HG0239390.1,HORVU.MOREX.r2.3HG0239850.1,HORVU.MOREX.r2.3HG0244730.1,HORVU.MOREX.r2.4HG0293040.1,HORVU.MOREX.r2.4HG0336070.1,HORVU.M…
MF	GO:0005509	calcium ion binding	4	1	5	293	0.561638	0.771284	HORVU.MOREX.r2.1HG0012310.1,HORVU.MOREX.r2.1HG0046880.1,HORVU.MOREX.r2.1HG0055980.1,HORVU.MOREX.r2.7HG0569500.1	HORVU.MOREX.r2.7HG0598000.1
MF	GO:0003730	mRNA 3'-UTR binding	0	1	1	48	0.562402	0.771284	-	HORVU.MOREX.r2.3HG0228250.1
MF	GO:0019207	kinase regulator activity	1	0	1	48	0.562402	0.771284	HORVU.MOREX.r2.1HG0048910.1	-
BP	GO:0006473	protein acetylation	1	1	2	110	0.562947	0.775726	HORVU.MOREX.r2.5HG0425910.1	HORVU.MOREX.r2.2HG0150020.1
BP	GO:0071241	cellular response to inorganic substance	1	1	2	110	0.562947	0.775726	HORVU.MOREX.r2.1HG0048910.1	HORVU.MOREX.r2.7HG0614430.1
BP	GO:0010311	lateral root formation	0	1	1	48	0.562953	0.775726	-	HORVU.MOREX.r2.4HG0339920.1
BP	GO:0010380	regulation of chlorophyll biosynthetic process	0	1	1	48	0.562953	0.775726	-	HORVU.MOREX.r2.5HG0399590.1
BP	GO:0043066	negative regulation of apoptotic process	1	0	1	48	0.562953	0.775726	HORVU.MOREX.r2.1HG0048910.1	-
BP	GO:0048574	long-day photoperiodism, flowering	0	1	1	48	0.562953	0.775726	-	HORVU.MOREX.r2.2HG0148720.1
BP	GO:0048653	anther development	0	1	1	48	0.562953	0.775726	-	HORVU.MOREX.r2.6HG0456120.1
BP	GO:0055046	microgametogenesis	0	1	1	48	0.562953	0.775726	-	HORVU.MOREX.r2.3HG0226950.1
BP	GO:1900150	regulation of defense response to fungus	1	0	1	48	0.562953	0.775726	HORVU.MOREX.r2.3HG0255040.1	-
BP	GO:2001252	positive regulation of chromosome organization	0	1	1	48	0.562953	0.775726	-	HORVU.MOREX.r2.2HG0150020.1
MF	GO:0046982	protein heterodimerization activity	0	4	4	233	0.564013	0.771284	-	HORVU.MOREX.r2.2HG0106410.1,HORVU.MOREX.r2.2HG0148720.1,HORVU.MOREX.r2.2HG0180070.1,HORVU.MOREX.r2.5HG0445300.1
BP	GO:1901576	organic substance biosynthetic process	46	56	102	6023	0.564458	0.777224	HORVU.MOREX.r2.1HG0012310.1,HORVU.MOREX.r2.1HG0030320.1,HORVU.MOREX.r2.1HG0039310.1,HORVU.MOREX.r2.1HG0044390.1,HORVU.MOREX.r2.1HG0048910.1,HORVU.MOREX.r2.1HG0055970.1,HORVU.MOREX.r2.1HG0061800.1,HORVU.MOREX.r2.1HG0063880.1,HORVU.MOREX.r2.1HG0067480.1,HORVU.MOREX.r2.2HG0090590.1,HORVU.MOREX.r2.2HG0103160.1,HORVU.MOREX.r2.2HG0116980.1,HORVU.MOREX.r2.2HG0135520.1,HORVU.MOREX.r2.2HG0136040.1,HORVU.M…	HORVU.MOREX.r2.1HG0037050.1,HORVU.MOREX.r2.1HG0053570.1,HORVU.MOREX.r2.1HG0059310.1,HORVU.MOREX.r2.1HG0064450.1,HORVU.MOREX.r2.2HG0105250.1,HORVU.MOREX.r2.2HG0106410.1,HORVU.MOREX.r2.2HG0111770.1,HORVU.MOREX.r2.2HG0140890.1,HORVU.MOREX.r2.2HG0148720.1,HORVU.MOREX.r2.2HG0150020.1,HORVU.MOREX.r2.2HG0151140.1,HORVU.MOREX.r2.2HG0162200.1,HORVU.MOREX.r2.2HG0177700.1,HORVU.MOREX.r2.2HG0180070.1,HORVU.M…
MF	GO:0016788	hydrolase activity, acting on ester bonds	12	10	22	1312	0.564962	0.771284	HORVU.MOREX.r2.1HG0000660.1,HORVU.MOREX.r2.1HG0044390.1,HORVU.MOREX.r2.1HG0074610.1,HORVU.MOREX.r2.2HG0079050.1,HORVU.MOREX.r2.4HG0276810.1,HORVU.MOREX.r2.4HG0284710.1,HORVU.MOREX.r2.4HG0315330.1,HORVU.MOREX.r2.4HG0323620.1,HORVU.MOREX.r2.4HG0325030.1,HORVU.MOREX.r2.5HG0350450.1,HORVU.MOREX.r2.6HG0509380.1,HORVU.MOREX.r2.7HG0591450.1	HORVU.MOREX.r2.1HG0051720.1,HORVU.MOREX.r2.1HG0062230.1,HORVU.MOREX.r2.2HG0104920.1,HORVU.MOREX.r2.3HG0226950.1,HORVU.MOREX.r2.4HG0317620.1,HORVU.MOREX.r2.4HG0334760.1,HORVU.MOREX.r2.5HG0349630.1,HORVU.MOREX.r2.5HG0381530.1,HORVU.MOREX.r2.5HG0418320.1,HORVU.MOREX.r2.7HG0570540.1
BP	GO:0001932	regulation of protein phosphorylation	1	2	3	172	0.565367	0.777901	HORVU.MOREX.r2.1HG0048910.1	HORVU.MOREX.r2.5HG0425620.1,HORVU.MOREX.r2.6HG0472060.1
BP	GO:1901135	carbohydrate derivative metabolic process	6	11	17	1014	0.56698	0.777982	HORVU.MOREX.r2.1HG0012310.1,HORVU.MOREX.r2.1HG0048910.1,HORVU.MOREX.r2.1HG0061800.1,HORVU.MOREX.r2.4HG0341500.1,HORVU.MOREX.r2.5HG0399930.1,HORVU.MOREX.r2.7HG0596410.1	HORVU.MOREX.r2.2HG0104920.1,HORVU.MOREX.r2.2HG0106410.1,HORVU.MOREX.r2.2HG0177700.1,HORVU.MOREX.r2.3HG0270850.1,HORVU.MOREX.r2.4HG0293040.1,HORVU.MOREX.r2.5HG0380250.1,HORVU.MOREX.r2.6HG0490690.1,HORVU.MOREX.r2.7HG0570540.1,HORVU.MOREX.r2.7HG0583650.1,HORVU.MOREX.r2.7HG0623580.1,HORVU.MOREX.r2.7HG0623590.1
BP	GO:0045089	positive regulation of innate immune response	0	2	2	111	0.567873	0.777982	-	HORVU.MOREX.r2.1HG0017110.1,HORVU.MOREX.r2.7HG0604280.1
MF	GO:0000981	DNA-binding transcription factor activity, RNA polymerase II-specific	1	2	3	173	0.568292	0.773933	HORVU.MOREX.r2.5HG0400960.1	HORVU.MOREX.r2.3HG0234850.1,HORVU.MOREX.r2.6HG0508020.1
BP	GO:0090696	post-embryonic plant organ development	0	4	4	234	0.568586	0.777982	-	HORVU.MOREX.r2.1HG0064450.1,HORVU.MOREX.r2.4HG0339920.1,HORVU.MOREX.r2.5HG0409590.1,HORVU.MOREX.r2.5HG0423400.1
BP	GO:0001708	cell fate specification	0	1	1	49	0.570436	0.777982	-	HORVU.MOREX.r2.5HG0409590.1
BP	GO:0006935	chemotaxis	0	1	1	49	0.570436	0.777982	-	HORVU.MOREX.r2.1HG0064450.1
BP	GO:0010025	wax biosynthetic process	1	0	1	49	0.570436	0.777982	HORVU.MOREX.r2.5HG0400960.1	-
BP	GO:0016482	cytosolic transport	1	0	1	49	0.570436	0.777982	HORVU.MOREX.r2.4HG0297000.1	-
BP	GO:0035239	tube morphogenesis	1	0	1	49	0.570436	0.777982	HORVU.MOREX.r2.1HG0048910.1	-
BP	GO:0042330	taxis	0	1	1	49	0.570436	0.777982	-	HORVU.MOREX.r2.1HG0064450.1
BP	GO:0048449	floral organ formation	0	1	1	49	0.570436	0.777982	-	HORVU.MOREX.r2.5HG0409590.1
BP	GO:0051960	regulation of nervous system development	1	0	1	49	0.570436	0.777982	HORVU.MOREX.r2.1HG0048910.1	-
BP	GO:1901463	regulation of tetrapyrrole biosynthetic process	0	1	1	49	0.570436	0.777982	-	HORVU.MOREX.r2.5HG0399590.1
CC	GO:0042651	thylakoid membrane	5	2	7	456	0.570634	1	HORVU.MOREX.r2.2HG0171640.1,HORVU.MOREX.r2.6HG0449460.1,HORVU.MOREX.r2.7HG0591450.1,HORVU.MOREX.r2.7HG0594910.1,HORVU.MOREX.r2.7HG0603680.1	HORVU.MOREX.r2.5HG0399590.1,HORVU.MOREX.r2.7HG0620410.1
BP	GO:2000026	regulation of multicellular organismal development	7	7	14	838	0.572388	0.78002	HORVU.MOREX.r2.1HG0048910.1,HORVU.MOREX.r2.1HG0074610.1,HORVU.MOREX.r2.3HG0255040.1,HORVU.MOREX.r2.5HG0400960.1,HORVU.MOREX.r2.5HG0427360.1,HORVU.MOREX.r2.6HG0459090.1,HORVU.MOREX.r2.7HG0622940.1	HORVU.MOREX.r2.2HG0095620.1,HORVU.MOREX.r2.2HG0148720.1,HORVU.MOREX.r2.3HG0238570.1,HORVU.MOREX.r2.4HG0293040.1,HORVU.MOREX.r2.5HG0399590.1,HORVU.MOREX.r2.5HG0418830.1,HORVU.MOREX.r2.5HG0423400.1
CC	GO:0034357	photosynthetic membrane	5	2	7	457	0.572966	1	HORVU.MOREX.r2.2HG0171640.1,HORVU.MOREX.r2.6HG0449460.1,HORVU.MOREX.r2.7HG0591450.1,HORVU.MOREX.r2.7HG0594910.1,HORVU.MOREX.r2.7HG0603680.1	HORVU.MOREX.r2.5HG0399590.1,HORVU.MOREX.r2.7HG0620410.1
BP	GO:0045088	regulation of innate immune response	1	2	3	174	0.573224	0.78002	HORVU.MOREX.r2.4HG0318760.1	HORVU.MOREX.r2.1HG0017110.1,HORVU.MOREX.r2.7HG0604280.1
BP	GO:2000113	negative regulation of cellular macromolecule biosynthetic process	3	7	10	600	0.576253	0.78002	HORVU.MOREX.r2.1HG0048910.1,HORVU.MOREX.r2.1HG0055970.1,HORVU.MOREX.r2.3HG0196310.1	HORVU.MOREX.r2.2HG0150020.1,HORVU.MOREX.r2.3HG0228250.1,HORVU.MOREX.r2.3HG0239850.1,HORVU.MOREX.r2.4HG0293040.1,HORVU.MOREX.r2.4HG0345940.1,HORVU.MOREX.r2.5HG0423400.1,HORVU.MOREX.r2.6HG0508020.1
BP	GO:0062197	cellular response to chemical stress	1	2	3	175	0.57712	0.78002	HORVU.MOREX.r2.1HG0048910.1	HORVU.MOREX.r2.1HG0006240.1,HORVU.MOREX.r2.7HG0614430.1
MF	GO:0016866	intramolecular transferase activity	1	0	1	50	0.577239	0.780759	HORVU.MOREX.r2.4HG0341500.1	-
MF	GO:0042887	amide transmembrane transporter activity	1	0	1	50	0.577239	0.780759	HORVU.MOREX.r2.4HG0294190.1	-
MF	GO:0042626	ATPase-coupled transmembrane transporter activity	3	1	4	237	0.577509	0.780759	HORVU.MOREX.r2.2HG0151890.1,HORVU.MOREX.r2.4HG0290500.1,HORVU.MOREX.r2.4HG0294190.1	HORVU.MOREX.r2.3HG0205270.1
BP	GO:0015994	chlorophyll metabolic process	1	1	2	113	0.577603	0.78002	HORVU.MOREX.r2.7HG0591450.1	HORVU.MOREX.r2.5HG0399590.1
BP	GO:0043543	protein acylation	1	1	2	113	0.577603	0.78002	HORVU.MOREX.r2.5HG0425910.1	HORVU.MOREX.r2.2HG0150020.1
BP	GO:0007417	central nervous system development	1	0	1	50	0.577792	0.78002	HORVU.MOREX.r2.1HG0048910.1	-
BP	GO:0009696	salicylic acid metabolic process	1	0	1	50	0.577792	0.78002	HORVU.MOREX.r2.4HG0318760.1	-
BP	GO:0010229	inflorescence development	1	0	1	50	0.577792	0.78002	HORVU.MOREX.r2.2HG0136040.1	-
BP	GO:0010374	stomatal complex development	1	0	1	50	0.577792	0.78002	HORVU.MOREX.r2.4HG0278400.1	-
BP	GO:0046189	phenol-containing compound biosynthetic process	1	0	1	50	0.577792	0.78002	HORVU.MOREX.r2.4HG0318760.1	-
BP	GO:0048571	long-day photoperiodism	0	1	1	50	0.577792	0.78002	-	HORVU.MOREX.r2.2HG0148720.1
BP	GO:1900424	regulation of defense response to bacterium	1	0	1	50	0.577792	0.78002	HORVU.MOREX.r2.3HG0255040.1	-
BP	GO:2001251	negative regulation of chromosome organization	0	1	1	50	0.577792	0.78002	-	HORVU.MOREX.r2.2HG0150020.1
BP	GO:0071395	cellular response to jasmonic acid stimulus	2	0	2	114	0.582409	0.785682	HORVU.MOREX.r2.1HG0063880.1,HORVU.MOREX.r2.3HG0196310.1	-
MF	GO:0004177	aminopeptidase activity	0	1	1	51	0.584469	0.787102	-	HORVU.MOREX.r2.6HG0454000.1
BP	GO:0010166	wax metabolic process	1	0	1	51	0.585023	0.788068	HORVU.MOREX.r2.5HG0400960.1	-
BP	GO:0031330	negative regulation of cellular catabolic process	1	0	1	51	0.585023	0.788068	HORVU.MOREX.r2.1HG0048910.1	-
MF	GO:0016758	hexosyltransferase activity	2	5	7	423	0.585027	0.787102	HORVU.MOREX.r2.2HG0090590.1,HORVU.MOREX.r2.6HG0477140.1	HORVU.MOREX.r2.1HG0053570.1,HORVU.MOREX.r2.2HG0087540.1,HORVU.MOREX.r2.2HG0151140.1,HORVU.MOREX.r2.3HG0270850.1,HORVU.MOREX.r2.4HG0348650.1
BP	GO:0006914	autophagy	2	0	2	115	0.587173	0.788474	HORVU.MOREX.r2.1HG0048910.1,HORVU.MOREX.r2.4HG0297000.1	-
BP	GO:0010104	regulation of ethylene-activated signaling pathway	0	2	2	115	0.587173	0.788474	-	HORVU.MOREX.r2.5HG0442540.1,HORVU.MOREX.r2.7HG0614430.1
BP	GO:0061919	process utilizing autophagic mechanism	2	0	2	115	0.587173	0.788474	HORVU.MOREX.r2.1HG0048910.1,HORVU.MOREX.r2.4HG0297000.1	-
BP	GO:0070297	regulation of phosphorelay signal transduction system	0	2	2	115	0.587173	0.788474	-	HORVU.MOREX.r2.5HG0442540.1,HORVU.MOREX.r2.7HG0614430.1
BP	GO:0003006	developmental process involved in reproduction	10	18	28	1683	0.58744	0.788474	HORVU.MOREX.r2.1HG0055980.1,HORVU.MOREX.r2.1HG0074610.1,HORVU.MOREX.r2.2HG0136040.1,HORVU.MOREX.r2.2HG0151890.1,HORVU.MOREX.r2.2HG0166360.1,HORVU.MOREX.r2.3HG0255040.1,HORVU.MOREX.r2.5HG0400960.1,HORVU.MOREX.r2.6HG0459090.1,HORVU.MOREX.r2.7HG0569500.1,HORVU.MOREX.r2.7HG0622940.1	HORVU.MOREX.r2.1HG0017110.1,HORVU.MOREX.r2.1HG0045800.1,HORVU.MOREX.r2.1HG0064450.1,HORVU.MOREX.r2.2HG0148720.1,HORVU.MOREX.r2.3HG0226950.1,HORVU.MOREX.r2.3HG0251960.1,HORVU.MOREX.r2.3HG0270850.1,HORVU.MOREX.r2.4HG0293040.1,HORVU.MOREX.r2.4HG0339130.1,HORVU.MOREX.r2.5HG0389850.1,HORVU.MOREX.r2.5HG0409590.1,HORVU.MOREX.r2.5HG0418830.1,HORVU.MOREX.r2.6HG0449580.1,HORVU.MOREX.r2.6HG0451800.1,HORVU.M…
BP	GO:0006351	DNA-templated transcription	22	19	41	2456	0.588604	0.789467	HORVU.MOREX.r2.1HG0030320.1,HORVU.MOREX.r2.1HG0048910.1,HORVU.MOREX.r2.1HG0055970.1,HORVU.MOREX.r2.1HG0063880.1,HORVU.MOREX.r2.1HG0067480.1,HORVU.MOREX.r2.2HG0135520.1,HORVU.MOREX.r2.2HG0166360.1,HORVU.MOREX.r2.3HG0196310.1,HORVU.MOREX.r2.3HG0249690.1,HORVU.MOREX.r2.4HG0290410.1,HORVU.MOREX.r2.4HG0290420.1,HORVU.MOREX.r2.4HG0318760.1,HORVU.MOREX.r2.4HG0332170.1,HORVU.MOREX.r2.5HG0376680.1,HORVU.M…	HORVU.MOREX.r2.1HG0059310.1,HORVU.MOREX.r2.2HG0106410.1,HORVU.MOREX.r2.2HG0140890.1,HORVU.MOREX.r2.2HG0148720.1,HORVU.MOREX.r2.2HG0150020.1,HORVU.MOREX.r2.2HG0162200.1,HORVU.MOREX.r2.2HG0180070.1,HORVU.MOREX.r2.3HG0228250.1,HORVU.MOREX.r2.3HG0234850.1,HORVU.MOREX.r2.3HG0239850.1,HORVU.MOREX.r2.4HG0293040.1,HORVU.MOREX.r2.4HG0336070.1,HORVU.MOREX.r2.5HG0409590.1,HORVU.MOREX.r2.5HG0423400.1,HORVU.M…
MF	GO:0003824	catalytic activity	54	103	157	9279	0.588971	0.790187	HORVU.MOREX.r2.1HG0000660.1,HORVU.MOREX.r2.1HG0012310.1,HORVU.MOREX.r2.1HG0039310.1,HORVU.MOREX.r2.1HG0044390.1,HORVU.MOREX.r2.1HG0055970.1,HORVU.MOREX.r2.1HG0055980.1,HORVU.MOREX.r2.1HG0071010.1,HORVU.MOREX.r2.1HG0074610.1,HORVU.MOREX.r2.1HG0075180.1,HORVU.MOREX.r2.2HG0079050.1,HORVU.MOREX.r2.2HG0090590.1,HORVU.MOREX.r2.2HG0103160.1,HORVU.MOREX.r2.2HG0115120.1,HORVU.MOREX.r2.2HG0116980.1,HORVU.M…	HORVU.MOREX.r2.1HG0006240.1,HORVU.MOREX.r2.1HG0017110.1,HORVU.MOREX.r2.1HG0040470.1,HORVU.MOREX.r2.1HG0051720.1,HORVU.MOREX.r2.1HG0053570.1,HORVU.MOREX.r2.1HG0054440.1,HORVU.MOREX.r2.1HG0061720.1,HORVU.MOREX.r2.1HG0062230.1,HORVU.MOREX.r2.1HG0063410.1,HORVU.MOREX.r2.1HG0064450.1,HORVU.MOREX.r2.1HG0068090.1,HORVU.MOREX.r2.1HG0075160.1,HORVU.MOREX.r2.2HG0085960.1,HORVU.MOREX.r2.2HG0086720.1,HORVU.M…
BP	GO:0007275	multicellular organism development	18	34	52	3108	0.589509	0.790111	HORVU.MOREX.r2.1HG0048910.1,HORVU.MOREX.r2.1HG0074610.1,HORVU.MOREX.r2.2HG0136040.1,HORVU.MOREX.r2.2HG0151890.1,HORVU.MOREX.r2.2HG0152670.1,HORVU.MOREX.r2.2HG0166360.1,HORVU.MOREX.r2.3HG0196310.1,HORVU.MOREX.r2.3HG0255040.1,HORVU.MOREX.r2.4HG0278400.1,HORVU.MOREX.r2.4HG0294190.1,HORVU.MOREX.r2.4HG0323620.1,HORVU.MOREX.r2.4HG0332170.1,HORVU.MOREX.r2.5HG0400960.1,HORVU.MOREX.r2.5HG0412530.1,HORVU.M…	HORVU.MOREX.r2.1HG0017110.1,HORVU.MOREX.r2.1HG0064450.1,HORVU.MOREX.r2.2HG0095620.1,HORVU.MOREX.r2.2HG0140890.1,HORVU.MOREX.r2.2HG0148720.1,HORVU.MOREX.r2.2HG0150020.1,HORVU.MOREX.r2.2HG0162200.1,HORVU.MOREX.r2.2HG0180070.1,HORVU.MOREX.r2.3HG0226950.1,HORVU.MOREX.r2.3HG0236360.1,HORVU.MOREX.r2.3HG0238570.1,HORVU.MOREX.r2.3HG0239850.1,HORVU.MOREX.r2.3HG0251960.1,HORVU.MOREX.r2.3HG0270850.1,HORVU.M…
MF	GO:0005244	voltage-gated ion channel activity	0	1	1	52	0.591576	0.790187	-	HORVU.MOREX.r2.1HG0006240.1
MF	GO:0022832	voltage-gated channel activity	0	1	1	52	0.591576	0.790187	-	HORVU.MOREX.r2.1HG0006240.1
BP	GO:0097164	ammonium ion metabolic process	1	1	2	116	0.591898	0.790681	HORVU.MOREX.r2.5HG0399930.1	HORVU.MOREX.r2.1HG0064450.1
BP	GO:0032501	multicellular organismal process	21	36	57	3406	0.592	0.790681	HORVU.MOREX.r2.1HG0048910.1,HORVU.MOREX.r2.1HG0055980.1,HORVU.MOREX.r2.1HG0074610.1,HORVU.MOREX.r2.2HG0136040.1,HORVU.MOREX.r2.2HG0151890.1,HORVU.MOREX.r2.2HG0152670.1,HORVU.MOREX.r2.2HG0166360.1,HORVU.MOREX.r2.3HG0196310.1,HORVU.MOREX.r2.3HG0255040.1,HORVU.MOREX.r2.3HG0255950.1,HORVU.MOREX.r2.4HG0278400.1,HORVU.MOREX.r2.4HG0294190.1,HORVU.MOREX.r2.4HG0323620.1,HORVU.MOREX.r2.4HG0332170.1,HORVU.M…	HORVU.MOREX.r2.1HG0017110.1,HORVU.MOREX.r2.1HG0042870.1,HORVU.MOREX.r2.1HG0045800.1,HORVU.MOREX.r2.1HG0064450.1,HORVU.MOREX.r2.2HG0095620.1,HORVU.MOREX.r2.2HG0140890.1,HORVU.MOREX.r2.2HG0148720.1,HORVU.MOREX.r2.2HG0150020.1,HORVU.MOREX.r2.2HG0162200.1,HORVU.MOREX.r2.2HG0180070.1,HORVU.MOREX.r2.3HG0226950.1,HORVU.MOREX.r2.3HG0236360.1,HORVU.MOREX.r2.3HG0238570.1,HORVU.MOREX.r2.3HG0239850.1,HORVU.M…
CC	GO:0009521	photosystem	1	1	2	127	0.592006	1	HORVU.MOREX.r2.2HG0171640.1	HORVU.MOREX.r2.5HG0399590.1
BP	GO:0009067	aspartate family amino acid biosynthetic process	1	0	1	52	0.59213	0.790681	HORVU.MOREX.r2.1HG0039310.1	-
BP	GO:0009895	negative regulation of catabolic process	1	0	1	52	0.59213	0.790681	HORVU.MOREX.r2.1HG0048910.1	-
BP	GO:0031056	regulation of histone modification	0	1	1	52	0.59213	0.790681	-	HORVU.MOREX.r2.2HG0150020.1
BP	GO:0045595	regulation of cell differentiation	3	0	3	179	0.59248	0.790681	HORVU.MOREX.r2.1HG0048910.1,HORVU.MOREX.r2.1HG0055980.1,HORVU.MOREX.r2.7HG0569500.1	-
BP	GO:0051338	regulation of transferase activity	1	2	3	180	0.596264	0.79498	HORVU.MOREX.r2.1HG0048910.1	HORVU.MOREX.r2.5HG0425620.1,HORVU.MOREX.r2.6HG0472060.1
BP	GO:0030243	cellulose metabolic process	1	1	2	117	0.596583	0.79498	HORVU.MOREX.r2.1HG0071010.1	HORVU.MOREX.r2.5HG0389850.1
BP	GO:0009259	ribonucleotide metabolic process	1	5	6	366	0.597169	0.79498	HORVU.MOREX.r2.1HG0012310.1	HORVU.MOREX.r2.2HG0177700.1,HORVU.MOREX.r2.5HG0380250.1,HORVU.MOREX.r2.6HG0490690.1,HORVU.MOREX.r2.7HG0570540.1,HORVU.MOREX.r2.7HG0583650.1
BP	GO:0002831	regulation of response to biotic stimulus	2	2	4	243	0.59846	0.79498	HORVU.MOREX.r2.3HG0255040.1,HORVU.MOREX.r2.4HG0318760.1	HORVU.MOREX.r2.1HG0017110.1,HORVU.MOREX.r2.7HG0604280.1
BP	GO:0009199	ribonucleoside triphosphate metabolic process	0	4	4	243	0.59846	0.79498	-	HORVU.MOREX.r2.2HG0177700.1,HORVU.MOREX.r2.5HG0380250.1,HORVU.MOREX.r2.6HG0490690.1,HORVU.MOREX.r2.7HG0583650.1
CC	GO:0097525	spliceosomal snRNP complex	1	0	1	58	0.59888	1	HORVU.MOREX.r2.1HG0075180.1	-
BP	GO:0019853	L-ascorbic acid biosynthetic process	1	0	1	53	0.599116	0.79498	HORVU.MOREX.r2.7HG0584640.1	-
BP	GO:0031647	regulation of protein stability	1	0	1	53	0.599116	0.79498	HORVU.MOREX.r2.1HG0048910.1	-
BP	GO:0120252	hydrocarbon metabolic process	0	1	1	53	0.599116	0.79498	-	HORVU.MOREX.r2.2HG0162200.1
BP	GO:0040011	locomotion	1	1	2	118	0.601227	0.797137	HORVU.MOREX.r2.1HG0048910.1	HORVU.MOREX.r2.1HG0064450.1
BP	GO:0015979	photosynthesis	2	3	5	306	0.601597	0.797137	HORVU.MOREX.r2.2HG0136040.1,HORVU.MOREX.r2.2HG0171640.1	HORVU.MOREX.r2.5HG0399590.1,HORVU.MOREX.r2.7HG0570540.1,HORVU.MOREX.r2.7HG0588880.1
BP	GO:0051241	negative regulation of multicellular organismal process	2	1	3	182	0.603762	0.799437	HORVU.MOREX.r2.1HG0048910.1,HORVU.MOREX.r2.5HG0427360.1	HORVU.MOREX.r2.2HG0148720.1
MF	GO:0004190	aspartic-type endopeptidase activity	0	2	2	119	0.605022	0.801006	-	HORVU.MOREX.r2.2HG0085960.1,HORVU.MOREX.r2.3HG0227140.1
MF	GO:0008170	N-methyltransferase activity	0	2	2	119	0.605022	0.801006	-	HORVU.MOREX.r2.1HG0064450.1,HORVU.MOREX.r2.6HG0456120.1
MF	GO:0070001	aspartic-type peptidase activity	0	2	2	119	0.605022	0.801006	-	HORVU.MOREX.r2.2HG0085960.1,HORVU.MOREX.r2.3HG0227140.1
MF	GO:0008080	N-acetyltransferase activity	1	0	1	54	0.605429	0.801006	HORVU.MOREX.r2.5HG0425910.1	-
BP	GO:0006221	pyrimidine nucleotide biosynthetic process	0	1	1	54	0.605982	0.800103	-	HORVU.MOREX.r2.3HG0226950.1
BP	GO:0016126	sterol biosynthetic process	0	1	1	54	0.605982	0.800103	-	HORVU.MOREX.r2.4HG0290070.1
BP	GO:0035266	meristem growth	1	0	1	54	0.605982	0.800103	HORVU.MOREX.r2.2HG0136040.1	-
BP	GO:0090056	regulation of chlorophyll metabolic process	0	1	1	54	0.605982	0.800103	-	HORVU.MOREX.r2.5HG0399590.1
BP	GO:0044106	cellular amine metabolic process	1	1	2	120	0.610394	0.804453	HORVU.MOREX.r2.5HG0399930.1	HORVU.MOREX.r2.1HG0064450.1
BP	GO:0071398	cellular response to fatty acid	2	0	2	120	0.610394	0.804453	HORVU.MOREX.r2.1HG0063880.1,HORVU.MOREX.r2.3HG0196310.1	-
BP	GO:0050801	ion homeostasis	3	1	4	247	0.611336	0.804453	HORVU.MOREX.r2.1HG0048910.1,HORVU.MOREX.r2.7HG0594910.1,HORVU.MOREX.r2.7HG0603680.1	HORVU.MOREX.r2.6HG0513540.1
CC	GO:0098552	side of membrane	1	0	1	60	0.611343	1	HORVU.MOREX.r2.2HG0151890.1	-
BP	GO:0044249	cellular biosynthetic process	47	51	98	5844	0.611615	0.804453	HORVU.MOREX.r2.1HG0012310.1,HORVU.MOREX.r2.1HG0030320.1,HORVU.MOREX.r2.1HG0039310.1,HORVU.MOREX.r2.1HG0044390.1,HORVU.MOREX.r2.1HG0048910.1,HORVU.MOREX.r2.1HG0055970.1,HORVU.MOREX.r2.1HG0061800.1,HORVU.MOREX.r2.1HG0063880.1,HORVU.MOREX.r2.1HG0067480.1,HORVU.MOREX.r2.2HG0090590.1,HORVU.MOREX.r2.2HG0103160.1,HORVU.MOREX.r2.2HG0116980.1,HORVU.MOREX.r2.2HG0135520.1,HORVU.MOREX.r2.2HG0136040.1,HORVU.M…	HORVU.MOREX.r2.1HG0037050.1,HORVU.MOREX.r2.1HG0053570.1,HORVU.MOREX.r2.1HG0059310.1,HORVU.MOREX.r2.1HG0064450.1,HORVU.MOREX.r2.2HG0106410.1,HORVU.MOREX.r2.2HG0111770.1,HORVU.MOREX.r2.2HG0140890.1,HORVU.MOREX.r2.2HG0148720.1,HORVU.MOREX.r2.2HG0150020.1,HORVU.MOREX.r2.2HG0162200.1,HORVU.MOREX.r2.2HG0177700.1,HORVU.MOREX.r2.2HG0180070.1,HORVU.MOREX.r2.3HG0226950.1,HORVU.MOREX.r2.3HG0228250.1,HORVU.M…
BP	GO:0009846	pollen germination	0	1	1	55	0.612732	0.804453	-	HORVU.MOREX.r2.7HG0529910.1
BP	GO:0022406	membrane docking	1	0	1	55	0.612732	0.804453	HORVU.MOREX.r2.4HG0297000.1	-
BP	GO:0035295	tube development	1	0	1	55	0.612732	0.804453	HORVU.MOREX.r2.1HG0048910.1	-
BP	GO:0140056	organelle localization by membrane tethering	1	0	1	55	0.612732	0.804453	HORVU.MOREX.r2.4HG0297000.1	-
BP	GO:0097659	nucleic acid-templated transcription	22	19	41	2479	0.614164	0.805766	HORVU.MOREX.r2.1HG0030320.1,HORVU.MOREX.r2.1HG0048910.1,HORVU.MOREX.r2.1HG0055970.1,HORVU.MOREX.r2.1HG0063880.1,HORVU.MOREX.r2.1HG0067480.1,HORVU.MOREX.r2.2HG0135520.1,HORVU.MOREX.r2.2HG0166360.1,HORVU.MOREX.r2.3HG0196310.1,HORVU.MOREX.r2.3HG0249690.1,HORVU.MOREX.r2.4HG0290410.1,HORVU.MOREX.r2.4HG0290420.1,HORVU.MOREX.r2.4HG0318760.1,HORVU.MOREX.r2.4HG0332170.1,HORVU.MOREX.r2.5HG0376680.1,HORVU.M…	HORVU.MOREX.r2.1HG0059310.1,HORVU.MOREX.r2.2HG0106410.1,HORVU.MOREX.r2.2HG0140890.1,HORVU.MOREX.r2.2HG0148720.1,HORVU.MOREX.r2.2HG0150020.1,HORVU.MOREX.r2.2HG0162200.1,HORVU.MOREX.r2.2HG0180070.1,HORVU.MOREX.r2.3HG0228250.1,HORVU.MOREX.r2.3HG0234850.1,HORVU.MOREX.r2.3HG0239850.1,HORVU.MOREX.r2.4HG0293040.1,HORVU.MOREX.r2.4HG0336070.1,HORVU.MOREX.r2.5HG0409590.1,HORVU.MOREX.r2.5HG0423400.1,HORVU.M…
MF	GO:0022804	active transmembrane transporter activity	7	3	10	619	0.614181	0.810661	HORVU.MOREX.r2.2HG0132800.1,HORVU.MOREX.r2.2HG0151890.1,HORVU.MOREX.r2.3HG0200760.1,HORVU.MOREX.r2.4HG0290500.1,HORVU.MOREX.r2.4HG0294190.1,HORVU.MOREX.r2.4HG0329560.1,HORVU.MOREX.r2.5HG0427100.1	HORVU.MOREX.r2.3HG0205270.1,HORVU.MOREX.r2.5HG0404210.1,HORVU.MOREX.r2.7HG0622630.1
BP	GO:0042325	regulation of phosphorylation	1	2	3	185	0.614837	0.806081	HORVU.MOREX.r2.1HG0048910.1	HORVU.MOREX.r2.5HG0425620.1,HORVU.MOREX.r2.6HG0472060.1
CC	GO:0016469	proton-transporting two-sector ATPase complex	0	1	1	61	0.617428	1	-	HORVU.MOREX.r2.3HG0205270.1
CC	GO:0098852	lytic vacuole membrane	1	0	1	61	0.617428	1	HORVU.MOREX.r2.4HG0297000.1	-
BP	GO:0009126	purine nucleoside monophosphate metabolic process	0	4	4	249	0.617678	0.808038	-	HORVU.MOREX.r2.2HG0177700.1,HORVU.MOREX.r2.5HG0380250.1,HORVU.MOREX.r2.6HG0490690.1,HORVU.MOREX.r2.7HG0583650.1
BP	GO:0009167	purine ribonucleoside monophosphate metabolic process	0	4	4	249	0.617678	0.808038	-	HORVU.MOREX.r2.2HG0177700.1,HORVU.MOREX.r2.5HG0380250.1,HORVU.MOREX.r2.6HG0490690.1,HORVU.MOREX.r2.7HG0583650.1
BP	GO:0051240	positive regulation of multicellular organismal process	2	4	6	374	0.618201	0.808038	HORVU.MOREX.r2.1HG0048910.1,HORVU.MOREX.r2.1HG0074610.1	HORVU.MOREX.r2.2HG0095620.1,HORVU.MOREX.r2.3HG0238570.1,HORVU.MOREX.r2.5HG0399590.1,HORVU.MOREX.r2.5HG0423400.1
BP	GO:0009658	chloroplast organization	3	0	3	186	0.618482	0.808038	HORVU.MOREX.r2.1HG0061800.1,HORVU.MOREX.r2.4HG0294190.1,HORVU.MOREX.r2.6HG0459090.1	-
BP	GO:2000112	regulation of cellular macromolecule biosynthetic process	22	23	45	2721	0.618583	0.808038	HORVU.MOREX.r2.1HG0030320.1,HORVU.MOREX.r2.1HG0048910.1,HORVU.MOREX.r2.1HG0055970.1,HORVU.MOREX.r2.1HG0063880.1,HORVU.MOREX.r2.1HG0067480.1,HORVU.MOREX.r2.2HG0135520.1,HORVU.MOREX.r2.2HG0166360.1,HORVU.MOREX.r2.3HG0196310.1,HORVU.MOREX.r2.3HG0249690.1,HORVU.MOREX.r2.4HG0290410.1,HORVU.MOREX.r2.4HG0290420.1,HORVU.MOREX.r2.4HG0318760.1,HORVU.MOREX.r2.4HG0332170.1,HORVU.MOREX.r2.5HG0376680.1,HORVU.M…	HORVU.MOREX.r2.1HG0059310.1,HORVU.MOREX.r2.2HG0106410.1,HORVU.MOREX.r2.2HG0140890.1,HORVU.MOREX.r2.2HG0148720.1,HORVU.MOREX.r2.2HG0150020.1,HORVU.MOREX.r2.2HG0162200.1,HORVU.MOREX.r2.2HG0180070.1,HORVU.MOREX.r2.3HG0228250.1,HORVU.MOREX.r2.3HG0234850.1,HORVU.MOREX.r2.3HG0239390.1,HORVU.MOREX.r2.3HG0239850.1,HORVU.MOREX.r2.4HG0293040.1,HORVU.MOREX.r2.4HG0336070.1,HORVU.MOREX.r2.4HG0345940.1,HORVU.M…
MF	GO:0048029	monosaccharide binding	1	0	1	56	0.618813	0.814077	HORVU.MOREX.r2.2HG0090590.1	-
BP	GO:0042752	regulation of circadian rhythm	0	1	1	56	0.619366	0.808038	-	HORVU.MOREX.r2.5HG0400660.1
BP	GO:1901401	regulation of tetrapyrrole metabolic process	0	1	1	56	0.619366	0.808038	-	HORVU.MOREX.r2.5HG0399590.1
MF	GO:0060089	molecular transducer activity	0	4	4	250	0.619692	0.814077	-	HORVU.MOREX.r2.2HG0162190.1,HORVU.MOREX.r2.5HG0442310.1,HORVU.MOREX.r2.5HG0442360.1,HORVU.MOREX.r2.7HG0615380.1
CC	GO:0046658	anchored component of plasma membrane	0	2	2	134	0.621264	1	-	HORVU.MOREX.r2.2HG0085960.1,HORVU.MOREX.r2.7HG0620410.1
BP	GO:0016042	lipid catabolic process	4	1	5	313	0.621587	0.810369	HORVU.MOREX.r2.1HG0048910.1,HORVU.MOREX.r2.2HG0103160.1,HORVU.MOREX.r2.4HG0276810.1,HORVU.MOREX.r2.5HG0350450.1	HORVU.MOREX.r2.4HG0317620.1
BP	GO:0010558	negative regulation of macromolecule biosynthetic process	3	7	10	623	0.62406	0.813023	HORVU.MOREX.r2.1HG0048910.1,HORVU.MOREX.r2.1HG0055970.1,HORVU.MOREX.r2.3HG0196310.1	HORVU.MOREX.r2.2HG0150020.1,HORVU.MOREX.r2.3HG0228250.1,HORVU.MOREX.r2.3HG0239850.1,HORVU.MOREX.r2.4HG0293040.1,HORVU.MOREX.r2.4HG0345940.1,HORVU.MOREX.r2.5HG0423400.1,HORVU.MOREX.r2.6HG0508020.1
MF	GO:0000049	tRNA binding	1	0	1	57	0.625335	0.814683	HORVU.MOREX.r2.4HG0282390.1	-
BP	GO:0016477	cell migration	1	0	1	57	0.625887	0.814265	HORVU.MOREX.r2.1HG0048910.1	-
BP	GO:0043484	regulation of RNA splicing	1	0	1	57	0.625887	0.814265	HORVU.MOREX.r2.7HG0619780.1	-
CC	GO:0009579	thylakoid	5	4	9	616	0.626878	1	HORVU.MOREX.r2.2HG0171640.1,HORVU.MOREX.r2.6HG0449460.1,HORVU.MOREX.r2.7HG0591450.1,HORVU.MOREX.r2.7HG0594910.1,HORVU.MOREX.r2.7HG0603680.1	HORVU.MOREX.r2.5HG0399590.1,HORVU.MOREX.r2.7HG0561660.1,HORVU.MOREX.r2.7HG0573130.1,HORVU.MOREX.r2.7HG0620410.1
MF	GO:0016746	acyltransferase activity	2	4	6	378	0.627121	0.814683	HORVU.MOREX.r2.5HG0425910.1,HORVU.MOREX.r2.7HG0592280.1	HORVU.MOREX.r2.3HG0226950.1,HORVU.MOREX.r2.3HG0228900.1,HORVU.MOREX.r2.4HG0334940.1,HORVU.MOREX.r2.5HG0416410.1
MF	GO:0008374	O-acyltransferase activity	0	2	2	124	0.627448	0.814683	-	HORVU.MOREX.r2.3HG0226950.1,HORVU.MOREX.r2.3HG0228900.1
MF	GO:0016667	oxidoreductase activity, acting on a sulfur group of donors	1	1	2	124	0.627448	0.814683	HORVU.MOREX.r2.2HG0116980.1	HORVU.MOREX.r2.1HG0006240.1
BP	GO:0034654	nucleobase-containing compound biosynthetic process	24	25	49	2969	0.629092	0.817863	HORVU.MOREX.r2.1HG0012310.1,HORVU.MOREX.r2.1HG0030320.1,HORVU.MOREX.r2.1HG0048910.1,HORVU.MOREX.r2.1HG0055970.1,HORVU.MOREX.r2.1HG0063880.1,HORVU.MOREX.r2.1HG0067480.1,HORVU.MOREX.r2.2HG0135520.1,HORVU.MOREX.r2.2HG0166360.1,HORVU.MOREX.r2.3HG0196310.1,HORVU.MOREX.r2.3HG0249690.1,HORVU.MOREX.r2.4HG0290410.1,HORVU.MOREX.r2.4HG0290420.1,HORVU.MOREX.r2.4HG0318760.1,HORVU.MOREX.r2.4HG0332170.1,HORVU.M…	HORVU.MOREX.r2.1HG0059310.1,HORVU.MOREX.r2.2HG0106410.1,HORVU.MOREX.r2.2HG0140890.1,HORVU.MOREX.r2.2HG0148720.1,HORVU.MOREX.r2.2HG0150020.1,HORVU.MOREX.r2.2HG0162200.1,HORVU.MOREX.r2.2HG0177700.1,HORVU.MOREX.r2.2HG0180070.1,HORVU.MOREX.r2.3HG0226950.1,HORVU.MOREX.r2.3HG0228250.1,HORVU.MOREX.r2.3HG0234850.1,HORVU.MOREX.r2.3HG0239850.1,HORVU.MOREX.r2.4HG0293040.1,HORVU.MOREX.r2.4HG0336070.1,HORVU.M…
MF	GO:0000149	SNARE binding	1	0	1	58	0.631745	0.814683	HORVU.MOREX.r2.4HG0297000.1	-
MF	GO:0016765	transferase activity, transferring alkyl or aryl (other than methyl) groups	1	1	2	125	0.631813	0.814683	HORVU.MOREX.r2.1HG0039310.1	HORVU.MOREX.r2.1HG0006240.1
MF	GO:0051536	iron-sulfur cluster binding	2	1	3	190	0.631854	0.814683	HORVU.MOREX.r2.2HG0116980.1,HORVU.MOREX.r2.7HG0619750.1	HORVU.MOREX.r2.4HG0278670.1
MF	GO:0051540	metal cluster binding	2	1	3	190	0.631854	0.814683	HORVU.MOREX.r2.2HG0116980.1,HORVU.MOREX.r2.7HG0619750.1	HORVU.MOREX.r2.4HG0278670.1
BP	GO:0009410	response to xenobiotic stimulus	0	1	1	58	0.632296	0.821456	-	HORVU.MOREX.r2.1HG0006240.1
CC	GO:0005770	late endosome	2	0	2	137	0.6333	1	HORVU.MOREX.r2.2HG0152670.1,HORVU.MOREX.r2.4HG0297000.1	-
BP	GO:0032774	RNA biosynthetic process	22	19	41	2498	0.634822	0.824162	HORVU.MOREX.r2.1HG0030320.1,HORVU.MOREX.r2.1HG0048910.1,HORVU.MOREX.r2.1HG0055970.1,HORVU.MOREX.r2.1HG0063880.1,HORVU.MOREX.r2.1HG0067480.1,HORVU.MOREX.r2.2HG0135520.1,HORVU.MOREX.r2.2HG0166360.1,HORVU.MOREX.r2.3HG0196310.1,HORVU.MOREX.r2.3HG0249690.1,HORVU.MOREX.r2.4HG0290410.1,HORVU.MOREX.r2.4HG0290420.1,HORVU.MOREX.r2.4HG0318760.1,HORVU.MOREX.r2.4HG0332170.1,HORVU.MOREX.r2.5HG0376680.1,HORVU.M…	HORVU.MOREX.r2.1HG0059310.1,HORVU.MOREX.r2.2HG0106410.1,HORVU.MOREX.r2.2HG0140890.1,HORVU.MOREX.r2.2HG0148720.1,HORVU.MOREX.r2.2HG0150020.1,HORVU.MOREX.r2.2HG0162200.1,HORVU.MOREX.r2.2HG0180070.1,HORVU.MOREX.r2.3HG0228250.1,HORVU.MOREX.r2.3HG0234850.1,HORVU.MOREX.r2.3HG0239850.1,HORVU.MOREX.r2.4HG0293040.1,HORVU.MOREX.r2.4HG0336070.1,HORVU.MOREX.r2.5HG0409590.1,HORVU.MOREX.r2.5HG0423400.1,HORVU.M…
[truncated: 648 more rows]
