# Supplementary material for: Revealing the Effects of Zinc Sulphate Treatment on Melatonin Synthesis and Regulatory Gene Expression in Germinating Hull-Less Barley through Transcriptomic Analysis
Source: Genes (Basel). 2024 Aug 15;15(8):1077. doi: 10.3390/genes15081077 (PMC11354046; doi:10.3390/genes15081077)
Supplement: Supplementary file 1 [file genes-15-01077-s001.zip › Supplementary tables/Table S6.xlsx]

## Sheet: DEGs
Unigene ID	Gene name	Annotation	log2FoldChange
			S.vs.C	C.vs.Z1	C.vs.Z2
HORVU.MOREX.r2.5HG0400660.1	CCR1	Cinnamoyl-CoA reductase 1	-8.22705		-1.21448
HORVU.MOREX.r2.5HG0407210.1	CCR1	Cinnamoyl-CoA reductase 1	4.50666	-3.15107	-2.12513
HORVU.MOREX.r2.5HG0387900.1	CCR1	Cinnamoyl-CoA reductase 1	-8.87422	2.03451
HORVU.MOREX.r2.6HG0519560.1	CAD5	Probable cinnamyl alcohol dehydrogenase 5	5.72438	-4.68865
HORVU.MOREX.r2.1HG0006000.1	CAD5	Probable cinnamyl alcohol dehydrogenase 5	-9.43993	-1.83611
HORVU.MOREX.r2.7HG0596510.1	PER4	Peroxidase 4		2.85512
HORVU.MOREX.r2.1HG0013460.1	PER5	Peroxidase 5		-3.78338
HORVU.MOREX.r2.4HG0288710.1	PER43	Peroxidase 43	2.12346	-2.97771
HORVU.MOREX.r2.3HG0230790.1	PER19	Peroxidase 19		-2.75631
HORVU.MOREX.r2.4HG0327680.1	PER15	Peroxidase 15		-2.34993
HORVU.MOREX.r2.2HG0092580.1	PER2	Peroxidase 2		-2.32969	-1.59209
HORVU.MOREX.r2.3HG0201830.1	PER52	Peroxidase 52	-3.99129	-2.04713
HORVU.MOREX.r2.3HG0212680.1	PER24	Peroxidase 24	2.33656	-1.91515	-2.26847
HORVU.MOREX.r2.7HG0553930.1	PER1	Peroxidase 1			-3.73091
HORVU.MOREX.r2.7HG0604280.1	PER54	Peroxidase 54	-4.37372		-2.17783
HORVU.MOREX.r2.7HG0559820.1	PER1	Peroxidase 1	2.80243		-4.61881
HORVU.MOREX.r2.4HG0343810.1	PER5	Peroxidase 5	-3.62822		-2.48129
HORVU.MOREX.r2.2HG0128880.1	PER51	Peroxidase 51			-1.67067
HORVU.MOREX.r2.2HG0092460.1	PER70	Peroxidase 70			-5.09699
HORVU.MOREX.r2.2HG0129800.1	PER1	Peroxidase 1			-4.5797
HORVU.MOREX.r2.7HG0596240.1	PER52	Peroxidase 52	-2.57834		-1.32729
HORVU.MOREX.r2.1HG0054440.1	PER1	Peroxidase 1			-3.36685
HORVU.MOREX.r2.1HG0017110.1	PER22	Peroxidase 22	-7.6667		-1.18148
HORVU.MOREX.r2.2HG0178990.1	PER12	Peroxidase 12	-4.39825		-1.86827
HORVU.MOREX.r2.5HG0355770.1	PER5	Peroxidase 5			-1.50454
HORVU.MOREX.r2.5HG0437190.1	CHI	Chalcone--flavanone isomerase	-2.97687	-1.89666	-1.10816
HORVU.MOREX.r2.3HG0247750.1	CYP73A4	Trans-cinnamate 4-monooxygenase	-3.39617	1.89987
HORVU.MOREX.r2.2HG0165660.1	ANR	Anthocyanidin reductase			-2.07085
HORVU.MOREX.r2.6HG0519590.1	CYP75A1	Flavonoid 3&apos;,5&apos;-hydroxylase 1			-1.7964
HORVU.MOREX.r2.6HG0449850.1	CYP75B4	Flavonoid 3&apos;-monooxygenase	-4.50008		-2.24153
HORVU.MOREX.r2.4HG0278960.1	AGCT2	Agmatine coumaroyltransferase-2	5.19053		-2.00091
HORVU.MOREX.r2.3HG0247750.1	CYP73A4	Trans-cinnamate 4-monooxygenase	-3.39617		1.32343
HORVU.MOREX.r2.6HG0501280.1	PHT1	Putrescine hydroxycinnamoyltransferase 1	2.83261		2.35311
HORVU.MOREX.r2.4HG0294930.1	ABA2	Zeaxanthin epoxidase, chloroplastic		-1.67707
HORVU.MOREX.r2.7HG0610930.1	SAUR71	Auxin-responsive protein	-9.73813	2.62926
HORVU.MOREX.r2.5HG0417410.1	SAUR39	Auxin-responsive protein		-2.05637
HORVU.MOREX.r2.5HG0423400.1	IAA13	Auxin-responsive protein			-1.43083
HORVU.MOREX.r2.7HG0544360.1	IAA20	Auxin-responsive protein	-5.19711		-1.51011
HORVU.MOREX.r2.6HG0513390.1	SAUR32	Auxin-responsive protein	-8.12462		2.14561
HORVU.MOREX.r2.6HG0513420.1	SAUR32	Auxin-responsive protein	-4.91569		2.41607
HORVU.MOREX.r2.3HG0244730.1	GH31	Probable indole-3-acetic acid-amido synthetase	-1.92041		-1.96716
HORVU.MOREX.r2.1HG0054200.1	GH34	Probable indole-3-acetic acid-amido synthetase	-2.99886
HORVU.MOREX.r2.2HG0106420.1	GH38	Indole-3-acetic acid-amido synthetase	-2.39041
HORVU.MOREX.r2.3HG0242100.1	GH32	Probable indole-3-acetic acid-amido synthetase	-3.93584
HORVU.MOREX.r2.3HG0244730.1	GH31	Probable indole-3-acetic acid-amido synthetase	-1.92041
HORVU.MOREX.r2.2HG0093610.1	GH311	Probable indole-3-acetic acid-amido synthetase	2.09523
HORVU.MOREX.r2.2HG0079820.1	WRKY75	Probable WRKY transcription factor 75	-10.29	2.09
HORVU.MOREX.r2.2HG0166600.1	WRKY45-2	Transcription factor WRKY45-2	-4.14	2.38
HORVU.MOREX.r2.7HG0591390.1	WRKY45-2	Transcription factor WRKY45-2	-4.78	2.48
HORVU.MOREX.r2.3HG0247840.1	WRKY45-2	Transcription factor WRKY45-2	-5.97	2.5
HORVU.MOREX.r2.5HG0384210.1	WRKY45-2	Transcription factor WRKY45-2		3.99	3.92
HORVU.MOREX.r2.1HG0067480.1	WRKY56	Probable WRKY transcription factor 56		4.01	4.88
HORVU.MOREX.r2.3HG0226640.1	WRKY22	WRKY transcription factor 22	-6.24		1.35
HORVU.MOREX.r2.4HG0275980.1	ERF1B	Ethylene-responsive transcription factor 1B	-3.63	1.79
HORVU.MOREX.r2.2HG0153890.1	ERF1B	Ethylene-responsive transcription factor 1B	-9.15	1.92
HORVU.MOREX.r2.1HG0063880.1	ERF1B	Ethylene-responsive transcription factor 1B		2.3	2.68
HORVU.MOREX.r2.3HG0265330.1	ERF1-2	Eukaryotic peptide chain release factor subunit 1-2	-7.86	2.97
HORVU.MOREX.r2.6HG0513660.1	ERF13	Ethylene-responsive transcription factor ERF013			-1.78
HORVU.MOREX.r2.4HG0276000.1	ERF14	Ethylene-responsive transcription factor 14	-5.1		5.43
HORVU.MOREX.r2.2HG0135520.1	ERF113	Ethylene-responsive transcription factor ERF113			1.49
HORVU.MOREX.r2.3HG0249690.1	ERF110	Ethylene-responsive transcription factor ERF110	3.47		1.36
HORVU.MOREX.r2.1HG0030320.1	ERF095	Ethylene-responsive transcription factor ERF095			4.01
HORVU.MOREX.r2.5HG0376680.1	ERF110	Ethylene-responsive transcription factor ERF110			2.27
HORVU.MOREX.r2.5HG0436060.1	NAC002	NAC domain-containing protein 2		1.34
HORVU.MOREX.r2.5HG0427360.1	JUB1	Transcription factor JUNGBRUNNEN	-5.45	3.28	2.39
HORVU.MOREX.r2.5HG0427370.1	JUB1	Transcription factor JUNGBRUNNEN		3.42
HORVU.MOREX.r2.7HG0567240.1	NAC67	NAC domain-containing protein 67		5.2
HORVU.MOREX.r2.1HG0052410.1	NAC35	NAC domain-containing protein 35	-2.37	-1.88
HORVU.MOREX.r2.6HG0496420.1	NAC7	NAC domain-containing protein 7			-1.48
HORVU.MOREX.r2.3HG0186000.1	BHLH35	Transcription factor bHLH35		-4.15
HORVU.MOREX.r2.4HG0343750.1	BHLH70	Transcription factor bHLH70		-2.4
HORVU.MOREX.r2.4HG0338430.1	BHLH96	Transcription factor bHLH96			-1.35
HORVU.MOREX.r2.5HG0437580.1	BHLH162	Transcription factor bHLH162			-1.44
HORVU.MOREX.r2.6HG0481020.1	BHLH41	Putative transcription factor bHLH041	-4.41		1.53
HORVU.MOREX.r2.5HG0400960.1	MYB306	Myb-related protein 306		1.91	1.39
HORVU.MOREX.r2.3HG0274990.1	MYBAS2	Myb-related protein MYBAS2	-10.87	-1.42
HORVU.MOREX.r2.4HG0318550.1	MYBP	Myb-related protein P		-3.1
HORVU.MOREX.r2.5HG0366230.1	MYBAS2	Myb-related protein MYBAS2	-2.83	-1.59
HORVU.MOREX.r2.3HG0234850.1	MYB2	Myb-related protein Hv33	-5.98		-1.73
HORVU.MOREX.r2.4HG0347710.1	BMY1	Beta-amylase	12.79		-3.76
HORVU.MOREX.r2.7HG0611150.1	MPH1	Myb family transcription factor MPH1	-6.66	2.14
HORVU.MOREX.r2.6HG0508020.1	ODO1	MYB-like transcription factor ODO1			-2.36
HORVU.MOREX.r2.4HG0294830.1	MYB60	Transcription factor MYB60	-6.1		-1.34
HORVU.MOREX.r2.5HG0367070.1	JAMYB	Transcription factor JAMYB	-7.58		2.36
HORVU.MOREX.r2.2HG0166360.1	PHL7	Myb family transcription factor PHL7	-8.06		1.76
HORVU.MOREX.r2.3HG0240630.1	BZIP06	Basic leucine zipper 6		-2.38
HORVU.MOREX.r2.5HG0383680.1	BZIP19	Basic leucine zipper 19		-1.78
